# Supplementary material for: CAF08 adjuvant enables single dose protection against respiratory syncytial virus infection in murine newborns
Source: Nat Commun. 2022 Aug 2;13:4234. doi: 10.1038/s41467-022-31709-2 (PMC9346114; doi:10.1038/s41467-022-31709-2)
Supplement: Supplementary file 4 — Supplementary Data 1 [file 41467_2022_31709_MOESM4_ESM.xlsx]

## Sheet: Sheet1
Significant	-log10 p value	Difference	Proteins	Positions within proteins	Leading proteins	Protein	Protein names	Gene names	Sequence window	Phospho (STY) Probabilities	id	Unique identifier	Symbol color	Symbol type	Symbol size	Show label	Amino acid	Charge	Reverse	Potential contaminant	Protein group IDs	Multiplicity	Localization prob	PEP	Score	Delta score	Score for localization	Mass error [ppm]	Intensity	Position	C_1	R_1	T_1	C_2	R_2	T_2	T_3	V_3	C_4	R_4	T_4	V_4
+	8.02365	6.08054	O75113	242	O75113	O75113	NEDD4-binding protein 1	N4BP1	RDETVLQEEARNKAGTPVSELTKQMDTVLSS	NKAGT(1)PVSELTK	4773	UID2929	Color2 [A=255, R=255, G=0, B=0]	1	4		T	2			1118	___1	0.999998	5.11749e-58	183.87	143.81	175.62	1.5085	153330000	242	19.9686	24.3079	24.5054	22.855	24.3187	25.5614	20.7673	18.2462	22.9331	24.3187	17.7674	18.2229
+	6.67814	3.38052	K7EQH1;Q96B23-2;Q96B23	69;69;69	K7EQH1	K7EQH1	Uncharacterized protein C18orf25	C18orf25	SMPCLLMELRRDSSESQLASTESDKPTTGRV	RDS(0.637)S(0.453)ES(0.897)QLAS(0.01)T(0.003)ESDKPTTGR	1569	UID4140	Color2 [A=255, R=255, G=0, B=0]	1	4		S	3			983	___2	0.896866	6.26737e-05	63.713	52.81	63.713	0.63831	42300000	69	22.712	21.6957	22.2432	23.2116	21.6636	22.7163	18.1435	18.2846	19.9516	21.6636	21.4202	18.3029
+	6.66741	1.10907	P51610-2;P51610;A6NEM2;P51610-4;P51610-3	6;6;6;6;6	P51610-2	P51610-2	Host cell factor 1;HCF N-terminal chain 1;HCF N-terminal chain 2;HCF N-terminal chain 3;HCF N-terminal chain 4;HCF N-terminal chain 5;HCF N-terminal chain 6;HCF C-terminal chain 1;HCF C-terminal chain 2;HCF C-terminal chain 3;HCF C-terminal chain 4;HCF C-terminal chain 5;HCF C-terminal chain 6	HCFC1	__________MASAVSPANLPAVLLQPRWKR	AS(0.013)AVS(0.987)PANLPAVLLQPR	2315	UID1483	Color2 [A=255, R=255, G=0, B=0]	1	4		S	2			1578	___1	0.98739	3.82427e-05	89.466	83.363	89.466	-0.78495	21615000	6	22.0019	21.1738	20.3331	21.1272	21.1669	20.8867	18.3109	20.0657	20.4763	21.1669	20.1275	20.0546
+	6.54063	5.35729	Q5T200-2;Q5T200	643;643	Q5T200-2	Q5T200-2	Zinc finger CCCH domain-containing protein 13	ZC3H13	ERDRRDNRERDQRPSSPIRHQGRNDELERDE	DQRPS(0.006)S(0.994)PIR	2995	UID1902	Color2 [A=255, R=255, G=0, B=0]	1	4		S	2			1884	___1	0.994176	0.000213682	134.13	92.59	129.88	1.3425	286330000	643	19.1731	24.1536	18.9622	23.4153	24.1938	23.9619	17.5726	18.795	22.052	24.1938	22.2271	18.8512
+	6.05477	3.39002	Q13045-2;Q13045-3;Q13045	801;845;856	Q13045-2	Q13045-2	Protein flightless-1 homolog	FLII	VLTVDYTRNAEAVLQSPGLSGKVKRDAEKKD	NAEAVLQS(0.997)PGLS(0.003)GK	2566	UID1654	Color2 [A=255, R=255, G=0, B=0]	1	4		S	2			1735	___1	0.996759	1.91418e-13	164.66	147.14	154.65	-0.63763	27266000	801	21.1938	22.0809	21.4877	21.5478	22.1242	21.9324	17.5938	18.742	18.6204	22.1242	20.2871	18.6975
+	5.57092	4.17805	B4DUA9;Q13595;B4DQI6	135;236;135	B4DUA9	B4DUA9	Transformer-2 protein homolog alpha	TRA2A	GGGGGGGGGGGRRRDSYYDRGYDRGYDRYED	RDS(1)YYDR	292	UID196	Color2 [A=255, R=255, G=0, B=0]	1	4		S	2			171	___1	0.999971	0.0215364	68.557	33.113	58.699	0.65616	31681000	135	22.1681	22.6459	21.6886	21.1811	22.7209	20.5587	17.3268	18.4765	19.6483	22.7209	16.9471	18.5592
+	5.48491	3.86261	H0Y5W0;Q7Z6Z7-2;Q7Z6Z7-3;Q7Z6Z7	1923;2889;2880;2889	H0Y5W0	H0Y5W0	E3 ubiquitin-protein ligase HUWE1	HUWE1	TSAAGSSEQPRAGSSTPGDAPPAVAEVQGRS	AGS(0.021)S(0.152)T(0.827)PGDAPPAVAEVQGR	4672	UID2893	Color2 [A=255, R=255, G=0, B=0]	1	4		T	2			769	___1	0.827331	2.66334e-07	131.82	113.69	131.82	1.0192	27180000	1923	21.5575	22.3915	21.0321	20.2192	22.377	21.7297	19.7049	18.5778	18.615	22.377	17.4226	18.4607
+	5.38277	1.10003	Q9UKA4	20	Q9UKA4	Q9UKA4	A-kinase anchor protein 11	AKAP11	RNNHMKTKASVRKSFSEDVFQSVKSLLQSQK	S(0.075)FS(0.925)EDVFQSVK	4129	UID2631	Color2 [A=255, R=255, G=0, B=0]	1	4		S	2			2365	___1	0.925125	0.00135804	70.488	57.48	70.488	1.6248	2390400	20	19.6345	20.1828	18.9578	19.7814	20.1888	19.275	17.2406	19.0689	18.4608	20.1888	19.0623	19.1047
+	5.37564	3.71387	Q9Y286-2;Q9Y286	311;404	Q9Y286-2	Q9Y286-2	Sialic acid-binding Ig-like lectin 7	SIGLEC7	DVGDIGMKDANTIRGSASQGNLTESWADDNP	DANT(0.028)IRGS(0.917)AS(0.055)QGNLTESWADDNPR	4269	UID2729	Color2 [A=255, R=255, G=0, B=0]	1	4		S	3			2400	___1	0.917101	5.74025e-104	296.52	269.09	121.7	-0.13469	166350000	311	22.1607	21.816	22.0817	23.1982	21.8857	22.9695	17.6384	18.1955	21.1967	21.8857	20.8165	18.1016
+	5.34078	3.64462	P49902-2;P49902	482;511	P49902-2	P49902-2	Cytosolic purine 5'-nucleotidase	NT5C2	DINEMESPLATRNRTSVDFKDTDYKRHQLTR	NRT(0.17)S(0.83)VDFK	2295	UID1471	Color2 [A=255, R=255, G=0, B=0]	1	4		S	2			1566	___1	0.830013	0.017152	76.943	57.628	76.943	0.19921	43359000	482	22.8241	22.6041	22.3463	22.6162	22.5217	22.2706	17.8391	18.8643	17.7037	22.5217	19.4045	18.9448
+	5.26208	3.20891	E7EVA0;P27816-6;P27816;P27816-2;B9ZVR1;P27816-5;H7C456;P27816-7	14;14;14;14;14;14;21;14	E7EVA0	E7EVA0	Microtubule-associated protein;Microtubule-associated protein 4	MAP4	__MADLSLADALTEPSPDIEGEIKRDFIATL	ADLS(0.005)LADALT(0.06)EPS(0.935)PDIEGEIKR	686	UID457	Color2 [A=255, R=255, G=0, B=0]	1	4		S	3			470	___1	0.935152	3.17907e-07	77.514	57.774	53.089	-0.1974	23946000	14	21.9747	21.4872	20.4176	21.6104	21.4515	20.9999	18.4865	18.2	19.6392	21.4515	19.6538	18.309
+	5.09267	6.77156	S4R3H4;E7EQT4;Q9UKV3-5;Q9UKV3	671;689;729;729	S4R3H4	S4R3H4	Apoptotic chromatin condensation inducer in the nucleus	ACIN1	SAEKHVTQRLQPERGSPKKCEAEEAEPPAAT	LQPERGS(1)PK	621	UID404	Color2 [A=255, R=255, G=0, B=0]	1	4		S	2			444	___1	1	0.0218377	59.067	24.681	52.49	1.0939	198680000	671	24.5543	25.2696	24.2929	24.0314	25.4116	20.4637	18.6129	18.4792	22.6605	25.4116	17.8679	18.7063
+	5.08015	3.16193	Q12802-4;Q12802;Q12802-2;A8MYJ1	2708;2728;2732;973	Q12802-4	Q12802-4	A-kinase anchor protein 13	AKAP13	PSIAKSGSLDSELSVSPKRNSISRTHKDKGP	SGSLDSELS(0.006)VS(0.994)PK	2543	UID1643	Color2 [A=255, R=255, G=0, B=0]	1	4		S	2			1727	___1	0.994194	3.34096e-11	156.2	134.42	137.46	-0.54075	24160000	2708	20.8936	21.4556	21.5984	21.8904	21.4657	22.0202	19.6115	18.2346	17.5935	21.4657	20.444	18.3662
+	5.02376	3.4931	Q16555-2;Q16555	473;509	Q16555-2	Q16555-2	Dihydropyrimidinase-related protein 2	DPYSL2	VPRGLYDGPVCEVSVTPKTVTPASSAKTSPA	GLYDGPVCEVS(0.013)VT(0.987)PK	5000	UID3008	Color2 [A=255, R=255, G=0, B=0]	1	4		T	2			1837	___1	0.98693	5.55175e-11	149.97	127.08	100.23	1.5823	20354000	473	21.4114	21.7791	20.4256	19.9959	21.6477	21.837	19.3998	18.2054	19.1263	21.6477	18.9411	18.1913
+	4.96116	3.08227	H0Y7A7;P62158;E7ETZ0;E7EMB3;Q96HY3;G3V361	138;100;101;147;64;64	H0Y7A7	H0Y7A7	Calmodulin	CALM2;CALM1	EIREAFRVFDKDGNGYISAAELRHVMTNLGE	VFDKDGNGY(0.999)IS(0.001)AAELR	5304	UID3116	Color2 [A=255, R=255, G=0, B=0]	1	4		Y	3			775	___1	0.999288	6.4206e-05	79.652	71.086	79.652	-1.1578	16146000	138	20.6037	21.5558	20.9413	20.5151	21.6102	21.3452	18.0684	18.5729	18.1681	21.6102	17.6451	18.4466
+	4.94425	3.37094	R4GNB4;Q9H7M9	93;264	R4GNB4	R4GNB4	Platelet receptor Gi24	C10orf54	PPAQGIPEAKVRHPLSYVAQRQPSESGRHLL	VRHPLS(0.955)Y(0.045)VAQR	3952	UID2502	Color2 [A=255, R=255, G=0, B=0]	1	4		S	3			2267	___1	0.955032	0.012009	44.457	25.398	44.457	0.21052	21315000	93	21.3101	21.5299	21.2223	21.8708	21.6062	19.2538	18.6935	18.2744	20.7122	21.6062	20.3133	18.1453
+	4.88229	2.71845	P16401	18	P16401	P16401	Histone H1.5	HIST1H1B	ETAPAETATPAPVEKSPAKKKATKKAAGAGA	SETAPAETATPAPVEKS(1)PAK	2050	UID1303	Color2 [A=255, R=255, G=0, B=0]	1	4		S	2			1370	___1	1	9.36138e-75	248.03	227.6	248.03	1.0316	24231000	18	19.615	21.561	21.6273	20.8266	21.4645	23.2893	17.7864	18.7426	18.4162	21.4645	18.8289	18.8138
+	4.88128	2.1537	F8W7U3;E7ESD2;Q641Q2-2;Q641Q2;Q5SNT6;Q9Y4E1-6;Q9Y4E1-4;J3KP36;Q9Y4E1-3;Q9Y4E1-2;Q9Y4E1;Q9Y4E1-5	264;352;352;352;264;352;352;296;297;344;352;328	F8W7U3;Q5SNT6;Q9Y4E1-6	F8W7U3	WASH complex subunit FAM21A;WASH complex subunit FAM21B;WASH complex subunit FAM21C	FAM21A;FAM21B;FAM21C	EDNLFAPPKLTDEDFSPFGSGGGLFSGGKGL;EDNLFTPPKLTDEDFSPFGSGGGLFSGGKGL	LTDEDFS(1)PFGSGGGLFSGGK	646	UID428	Color2 [A=255, R=255, G=0, B=0]	1	4		S	2			1878;2429;453	___1	0.999999	6.15756e-19	165.16	154.99	165.16	-0.43114	43670000	264	22.9687	20.8738	20.4171	22.2926	20.8956	23.2971	20.1388	18.7855	17.9661	20.8956	17.947	18.6837
+	4.84407	4.1956	Q12888;Q12888-3;Q12888-2;A6NNK5;C9JXV0	380;385;385;385;385	Q12888	Q12888	Tumor suppressor p53-binding protein 1	TP53BP1	PSPDAFRSTPFIVPSSPTEQEGRQDKPMDTS	STPFIVPS(0.003)S(0.983)PT(0.014)EQEGR	2555	UID1649	Color2 [A=255, R=255, G=0, B=0]	1	4		S	2			1729	___1	0.982702	1.83246e-12	155.06	126.89	155.06	2.2699	38567000	380	22.1975	22.6636	22.5118	22.0093	22.8392	21.0613	20.8606	18.5576	18.2559	22.8392	17.6322	18.6126
+	4.80489	3.96283	Q96T37-4;Q96T37-2;Q96T37-3;Q96T37	250;294;294;294	Q96T37-4	Q96T37-4	Putative RNA-binding protein 15	RBM15	GHRHPPGGGGGQRSLSPGGAALGYRDYRLQQ	S(0.001)LS(0.999)PGGAALGYR	3780	UID2391	Color2 [A=255, R=255, G=0, B=0]	1	4		S	2			2183	___1	0.999396	0.000130333	99.752	45.595	99.752	-1.167	52752000	250	20.5457	22.8484	19.898	23.2114	23.0098	23.0495	18.286	18.9511	22.1132	23.0098	22.3587	19.0352
+	4.77066	3.09166	O43353-2;O43353	394;531	O43353-2	O43353-2	Receptor-interacting serine/threonine-protein kinase 2	RIPK2	GLQPYPEILVVSRSPSLNLLQNKSM______	S(0.007)PS(0.993)LNLLQNK	1695	UID1070	Color2 [A=255, R=255, G=0, B=0]	1	4		S	2			1080	___1	0.993149	0.00207258	71.03	47.658	71.03	0.56809	20228000	394	21.2774	21.3472	21.1869	21.735	21.2435	21.4008	18.1839	18.2423	20.4239	21.2435	18.1377	18.1305
+	4.74653	3.70422	F8VXG7;Q99590-2;Q99590	604;481;796	F8VXG7	F8VXG7	Protein SCAF11	SCAF11	IDKTKKPRTRRSRFHSPSTTWSPNKDTPQEK	FHS(0.972)PS(0.009)T(0.009)T(0.009)WSPNKDTPQEK	1058	UID683	Color2 [A=255, R=255, G=0, B=0]	1	4		S	3			675	___1	0.972032	2.22836e-06	90.729	84.366	90.729	-0.084197	28843000	604	21.4718	22.3049	19.1	22.4332	22.1898	22.3966	18.3615	18.4493	17.5183	22.1898	17.2196	18.5987
+	4.63423	4.08772	Q9P2G1	737	Q9P2G1	Q9P2G1	Ankyrin repeat and IBR domain-containing protein 1	ANKIB1	QEFLASVARGVAPADSPEAPRRSFAGGTWDW	GVAPADS(1)PEAPRR	4066	UID2584	Color2 [A=255, R=255, G=0, B=0]	1	4		S	3			2339	___1	1	0.000199443	109.84	87.124	41.967	0.9403	171770000	737	23.7597	23.0104	22.9728	23.0442	22.8267	22.5317	17.7205	18.857	20.356	22.8267	17.3355	18.7435
+	4.62295	6.16182	P62995;P62995-2	2;2	P62995	P62995	Transformer-2 protein homolog beta	TRA2B	______________MSDSGEQNYGERESRSA	S(0.996)DS(0.004)GEQNYGER	2375	UID1518	Color2 [A=255, R=255, G=0, B=0]	1	4		S	2			1645	___1	0.996193	1.26401e-15	208.33	190.52	132.86	-0.47669	98760000	2	19.1686	23.9781	23.1904	24.226	23.9145	23.568	20.5444	17.953	18.5077	23.9145	22.8294	17.5947
+	4.59404	4.37073	Q09666	5552	Q09666	Q09666	Neuroblast differentiation-associated protein AHNAK	AHNAK	AAPDISVKGPAFNMASPESDFGINLKGPKIK	GPAFNMAS(1)PESDFGINLK	2488	UID1606	Color2 [A=255, R=255, G=0, B=0]	1	4		S	2			1721	___1	1	1.6241e-65	258.38	216.14	219.85	0.32481	219030000	5552	24.1336	23.8099	21.2068	25.3623	23.8414	21.6879	17.6963	19.5916	21.7223	23.8414	22.3061	19.3288
+	4.58835	5.2022	B8ZZI9;Q6ULP2-3;Q6ULP2-5;Q6ULP2-2;Q6ULP2-4;Q6ULP2	13;382;382;382;382;382	B8ZZI9	B8ZZI9	Aftiphilin	AFTPH	___MDSVKTSDDEVGSPKEESRKFTNFQSPN	TSDDEVGS(1)PKEESR	390	UID265	Color2 [A=255, R=255, G=0, B=0]	1	4		S	2			254	___1	0.999985	4.60162e-12	160.79	144.16	160.79	0.51264	132040000	13	22.2297	23.8259	23.568	22.6182	24.0336	22.2661	18.0158	18.6584	21.7126	24.0336	19.0955	18.8659
+	4.57274	4.32182	Q9NSI8;Q9NSI8-3	34;102	Q9NSI8	Q9NSI8	SAM domain-containing protein SAMSN-1	SAMSN1	KRSSSFGNFDRFRNNSLSKPDDSTEAHEGDP	NNS(0.999)LS(0.001)KPDDSTEAHEGDPTNGSGEQSK	4010	UID2543	Color2 [A=255, R=255, G=0, B=0]	1	4		S	3			2302	___1	0.999496	2.152e-34	169.05	157.47	169.05	-1.0385	69591000	34	19.2556	23.0995	24.2033	23.5736	23.0833	23.3947	17.9151	18.8999	17.52	23.0833	18.2925	18.6339
+	4.56275	8.3515	Q86Y82;B1AJQ6	142;142	Q86Y82	Q86Y82	Syntaxin-12	STX12	KEKESIARARAGSRLSAEERQREEQLVSFDS	AGS(1)RLS(1)AEER	3335	UID5260	Color2 [A=255, R=255, G=0, B=0]	1	4		S	3			1997	___2	1	0.000399346	125.36	67.809	41.644	-0.50988	1760500000	142	19.1961	26.5928	25.932	26.9039	26.7069	26.263	21.8127	18.0663	18.803	26.7069	23.1376	18.5684
+	4.50135	6.83447	Q9Y2W1	698	Q9Y2W1	Q9Y2W1	Thyroid hormone receptor-associated protein 3	THRAP3	PSTFRKHGLAHDEMKSPREPGYKAEGKYKDD	HGLAHDEMKS(1)PR	4299	UID2751	Color2 [A=255, R=255, G=0, B=0]	1	4		S	3			2408	___1	1	4.92568e-05	110.84	84.865	58.32	-0.028077	395360000	698	23.3919	25.4716	25.5039	22.4032	25.1249	23.8318	17.9286	18.3085	17.3877	25.1249	18.29	18.5035
+	4.49305	4.71954	Q0VD83-3;Q0VD83;Q0VD83-4;Q0VD83-2	930;930;939;468	Q0VD83-3	Q0VD83-3	Apolipoprotein B receptor	APOBR	VTGGRRAEAKETEPESLEHVRGQEEQPTHQA	ETEPES(1)LEHVR	2520	UID1631	Color2 [A=255, R=255, G=0, B=0]	1	4		S	2			1723	___1	0.999964	4.58567e-05	123.67	93.279	123.67	0.042537	110940000	930	22.9701	23.2765	19.856	22.7357	23.5303	20.3313	18.2735	18.6763	17.5763	23.5303	17.5392	18.7761
+	4.48774	8.23509	Q15052;Q15052-2	225;71	Q15052	Q15052	Rho guanine nucleotide exchange factor 6	ARHGEF6	PSNYVREIKSSERPLSPKAVKGFETAPLTKN	SSERPLS(1)PK	2740	UID1756	Color2 [A=255, R=255, G=0, B=0]	1	4		S	2			1800	___1	1	0.00145301	110.08	59.784	103.26	-0.72342	744930000	225	26.962	26.9766	26.2763	26.7628	26.6851	25.9035	22.3602	18.3346	17.9534	26.6851	18.0047	18.7598
+	4.48469	5.21503	P29966	27	P29966	P29966	Myristoylated alanine-rich C-kinase substrate	MARCKS	GEAAAERPGEAAVASSPSKANGQENGHVKVN	GEAAAERPGEAAVAS(0.017)S(0.976)PS(0.006)K	2153	UID1373	Color2 [A=255, R=255, G=0, B=0]	1	4		S	2			1458	___1	0.976243	1.80937e-14	163.11	140.2	111.82	-1.0635	130740000	27	19.4972	24.0216	22.9828	22.4519	24.3184	21.7727	18.0886	18.9888	17.644	24.3184	17.9691	19.0201
+	4.48005	6.40329	C9JB56;H7C4P1;P42331-5;P42331-3;P42331-6;P42331;P42331-4	227;393;494;526;527;533;534	C9JB56	C9JB56	Rho GTPase-activating protein 25	ARHGAP25	ALSSQACDSKGDTLASPNSETGPGKKNSGEE	GDTLAS(1)PNSETGPGKK	437	UID300	Color2 [A=255, R=255, G=0, B=0]	1	4		S	2			299	___1	1	6.34107e-46	229.92	202.25	215.11	0.26883	480640000	227	25.4464	25.7458	23.3472	24.1259	25.6152	22.9088	20.2955	19.4537	20.9445	25.6152	18.1603	19.0572
+	4.46641	4.05352	Q86TB9-2;Q86TB9-4;Q86TB9	51;194;194	Q86TB9-2	Q86TB9-2	Protein PAT1 homolog 1	PATL1	SPIIGSPPVRAVPIGTPPKQMAVPSFTQQIL	AVPIGT(1)PPK	5082	UID3031	Color2 [A=255, R=255, G=0, B=0]	1	4		T	2			1978	___1	1	0.0181793	57.348	32.717	44.639	0.64645	49052000	51	22.1454	22.7829	23.0974	21.3936	22.7572	23.0349	18.018	18.8471	17.8338	22.7572	21.3616	18.5774
+	4.40696	4.73098	F8W0B3;F8VPF7;Q96D96-4;Q96D96-3;Q96D96	60;60;40;60;60	F8W0B3	F8W0B3	Voltage-gated hydrogen channel 1	HVCN1	WENEEEEEEEEQPPPTPVSGEEGRAAAPDVA	KWENEEEEEEEEQPPPT(0.99)PVS(0.01)GEEGR	4644	UID2885	Color2 [A=255, R=255, G=0, B=0]	1	4		T	3			657	___1	0.989906	1.80061e-16	127.92	114.9	127.92	-0.93549	56399000	60	22.7507	23.3695	18.2672	24.0229	23.0931	19.6568	17.3529	18.4094	17.7984	23.0931	21.7647	18.4991
+	4.37931	3.50998	Q9NX76	8	Q9NX76	Q9NX76	CKLF-like MARVEL transmembrane domain-containing protein 6	CMTM6	________MENGAVYSPTTEEDPGPARGPRS	MENGAVYS(0.999)PT(0.001)TEEDPGPAR	4025	UID2554	Color2 [A=255, R=255, G=0, B=0]	1	4		S	2			2310	___1	0.998785	1.32713e-37	210.39	192.23	210.39	-0.32841	83102000	8	20.8911	21.9952	19.4939	21.8475	21.7846	20.218	18.3879	18.3764	20.9046	21.7846	18.6065	18.3132
+	4.35925	4.04945	E9PG73;Q13427;C9JM79	343;358;351	E9PG73	E9PG73	Peptidyl-prolyl cis-trans isomerase G	PPIG	TPSRSRSRDRFRRSETPPHWRQEMQRAQRMR	FRRS(1)ET(1)PPHWR	4595	UID6023	Color2 [A=255, R=255, G=0, B=0]	1	4		T	3			510	___2	1	0.00752102	53.136	40.971	53.136	-0.17585	75065000	343	23.0061	22.631	22.917	23.9259	22.85	24.0293	17.3455	18.8029	19.5194	22.85	21.9485	18.6522
+	4.35487	2.65213	E7ER32;B0QY83;Q969V6	385;335;385	E7ER32	E7ER32	MKL/myocardin-like protein 1	MKL1	KTELIERLRAYQDQISPVPGAPKAPAATSIL	AYQDQIS(1)PVPGAPK	143	UID97	Color2 [A=255, R=255, G=0, B=0]	1	4		S	2			63	___1	0.999929	0.000575422	68.972	53.343	68.972	1.0024	7652900	385	19.3033	20.6732	18.7747	20.4261	20.7136	20.1117	17.5911	17.9541	17.7748	20.7136	18.9607	18.1419
+	4.34832	2.98228	K7EQH1;Q96B23-2;Q96B23	66;66;66	K7EQH1	K7EQH1	Uncharacterized protein C18orf25	C18orf25	VISSMPCLLMELRRDSSESQLASTESDKPTT	RDS(0.959)S(0.039)ES(0.002)QLASTESDKPTTGR	1568	UID4139	Color2 [A=255, R=255, G=0, B=0]	1	4		S	3			983	___2	0.958762	2.38257e-51	218.88	204.78	218.88	-1.1304	320090000	66	22.712	21.6957	22.2432	23.2116	21.6636	22.7163	17.7182	18.5843	19.9516	21.6636	21.4202	18.7997
+	4.33608	3.09454	Q9UHW9-4;Q9UHW9;Q9UHW9-3;Q9UHW9-5;Q9Y666;H0YB78;B3KXX3;I3L4N6;Q9UP95-3;Q9UP95-5;Q9UP95-2;Q9UP95-6;Q9UHW9-6;Q9UP95;Q9UP95-7;Q9UHW9-2	982;991;976;932;926;284;803;878;926;895;926;920;925;926;928;940	Q9UHW9-4;Q9Y666	Q9UHW9-4	Solute carrier family 12 member 6;Solute carrier family 12 member 7;Solute carrier family 12 member 4	SLC12A6;SLC12A7;SLC12A4	VEMHDSDISAYTYERTLMMEQRSQMLRHMRL;VEMVENDISAFTYERTLMMEQRSQMLKQMQL	T(1)LMMEQR	5222	UID3073	Color2 [A=255, R=255, G=0, B=0]	1	4		T	2			2354;2446	___1	1	0.0302663	69.812	48.84	47.603	-2.3167	110130000	982	21.3913	22.2748	22.7071	21.0606	22.1263	22.4561	17.3398	19.1572	20.0017	22.1263	19.9891	19.0054
+	4.3087	4.75606	P35658-2;P35658-4;P35658;P35658-3;P35658-5	433;433;433;433;433	P35658-2	P35658-2	Nuclear pore complex protein Nup214	NUP214	ERLSLEGERQPKSPGSTPTTPTSSQAPQKLD	S(0.008)PGS(0.977)T(0.015)PT(0.008)T(0.991)PTSSQAPQK	2194	UID4560	Color2 [A=255, R=255, G=0, B=0]	1	4		S	2			1494	___2	0.976624	1.47001e-18	173.19	157.8	143.88	0.38793	72851000	433	23.6427	23.2025	23.6941	23.3992	22.9726	22.82	19.2672	18.4144	19.8863	22.9726	16.9017	18.172
+	4.30201	2.76008	Q9UPR0;Q9UPR0-3	1113;987	Q9UPR0	Q9UPR0	Inactive phospholipase C-like protein 2	PLCL2	NKPGTENADVQKPRRSLEVIPEKANDETGE_	S(1)LEVIPEKANDETGE	4162	UID2652	Color2 [A=255, R=255, G=0, B=0]	1	4		S	2			2385	___1	1	0.000359364	84.566	66.766	84.566	2.488	12744000	1113	19.0208	20.6778	20.1494	21.4545	20.8565	20.0018	19.5792	18.0554	19.364	20.8565	19.4665	18.0183
+	4.29309	4.60325	K4DI84;Q96QH2-2;Q96QH2	473;473;521	K4DI84	K4DI84	PML-RARA-regulated adapter molecule 1	PRAM1	PLPPGPVDMQSFRRPSAASIDLRRTRSAAGL	RPS(1)AASIDLR	1541	UID974	Color2 [A=255, R=255, G=0, B=0]	1	4		S	2			949	___1	0.999989	0.000222005	124.07	66.536	124.07	0.73739	140600000	473	24.5716	22.9945	24.0031	25.2438	23.2594	24.3752	18.0493	18.6551	21.5568	23.2594	22.4782	18.4807
+	4.24653	4.98245	Q92835-3;Q92835-2;Q92835;H0Y5Q9;H7C2V3;H7C292;H7C403	758;970;971;592;723;723;93	Q92835-3	Q92835-3	Phosphatidylinositol 3,4,5-trisphosphate 5-phosphatase 1	INPP5D	CRGESPPTPPGQPPISPKKFLPSTANRGLPP	GESPPT(1)PPGQPPIS(1)PK	3643	UID5447	Color2 [A=255, R=255, G=0, B=0]	1	4		S	2			2120	___2	1	4.10661e-19	178.85	152.91	111.02	-2.4182	156220000	758	22.7614	23.0418	22.514	23.2833	23.1628	22.2132	21.462	18.3247	17.5935	23.1628	17.4414	17.9553
+	4.23999	4.55394	Q5T757;Q05519-2;Q05519	374;433;434	Q5T757	Q5T757	Serine/arginine-rich splicing factor 11	SRSF11	KQVTRDYDEEEQGYDSEKEKKEEKKPIETGS	DYDEEEQGYDS(1)EKEKK	2443	UID1571	Color2 [A=255, R=255, G=0, B=0]	1	4		S	3			1698	___1	1	1.03439e-30	199.37	154.86	128.38	0.089977	166150000	374	23.2365	23.1608	22.1727	23.329	22.9054	22.7631	19.3937	18.5423	20.0624	22.9054	19.1164	18.3309
+	4.23741	6.10977	P49585;C9JEJ2	343;343	P49585	P49585	Choline-phosphate cytidylyltransferase A	PCYT1A	RSPSPSFRWPFSGKTSPPCSPANLSRHKAAA	WPFSGKT(0.247)S(0.752)PPCS(0.001)PANLSR	2278	UID1463	Color2 [A=255, R=255, G=0, B=0]	1	4		S	2			1555	___1	0.752003	3.13272e-05	90.827	74.287	82.59	-1.1125	347060000	343	24.5594	24.8533	24.3915	25.5776	25.1799	25.5579	22.2313	19.116	23.6767	25.1799	23.417	18.8066
+	4.22836	2.10166	O14497-2;O14497	363;363	O14497-2	O14497-2	AT-rich interactive domain-containing protein 1A	ARID1A	AASGGAQQRSHHAPMSPGSSGGGGQPLARTP	SHHAPMS(1)PGSSGGGGQPLAR	1640	UID1036	Color2 [A=255, R=255, G=0, B=0]	1	4		S	3			1039	___1	0.999971	4.09213e-11	129.84	111.68	129.84	-0.82131	315280000	363	25.1898	24.6003	24.2449	24.5704	24.7333	24.3157	21.1416	22.5522	17.9661	24.7333	23.5076	22.6225
+	4.22167	3.69966	E9PG73;Q13427;C9JM79	341;356;349	E9PG73	E9PG73	Peptidyl-prolyl cis-trans isomerase G	PPIG	YRTPSRSRSRDRFRRSETPPHWRQEMQRAQR	FRRS(1)ET(1)PPHWR	772	UID3654	Color2 [A=255, R=255, G=0, B=0]	1	4		S	3			510	___2	1	0.00752102	53.136	40.971	53.136	-0.17585	75065000	341	23.0061	22.631	22.917	23.9259	22.85	24.0293	17.7995	19.157	17.9009	22.85	21.9485	18.9976
+	4.21989	5.10609	Q09666	4100	Q09666	Q09666	Neuroblast differentiation-associated protein AHNAK	AHNAK	PKADIDVSGPKVDIDTPDIDIHGPEGKLKGP	VDIDT(1)PDIDIHGPEGK	4910	UID2981	Color2 [A=255, R=255, G=0, B=0]	1	4		T	2			1721	___1	1	2.64956e-08	148.7	133.2	147.36	-0.63086	271910000	4100	24.6301	24.9643	23.6256	23.8358	25.0411	23.6319	18.5882	19.7077	22.0045	25.0411	21.7959	20.1112
+	4.21866	4.80857	Q7L7X3-2;Q7L7X3-3;Q7L7X3	247;421;421	Q7L7X3-2	Q7L7X3-2	Serine/threonine-protein kinase TAO1	TAOK1	YREEGDPRTRASDPQSPPQVSRHKSHYRNRE	ASDPQS(1)PPQVSR	3240	UID2047	Color2 [A=255, R=255, G=0, B=0]	1	4		S	2			1959	___1	0.999977	6.60454e-05	111.31	99.78	111.31	0.094562	61278000	247	19.6303	23.2365	23.3306	22.8657	23.0016	23.7829	17.5011	18.411	20.9139	23.0016	18.4229	18.1316
+	4.21459	4.34115	E7EPN9;Q9Y520-2;Q9Y520-3;Q9Y520-6;Q9Y520-4;Q9Y520-5;Q9Y520;Q9Y520-7;H7C5N8	2107;1862;2105;2105;2105;2058;2105;2107;653	E7EPN9	E7EPN9	Protein PRRC2C	PRRC2C	QPRAGPIKAQKLPDLSPVENKEHKPGPIGKE	LPDLS(1)PVENK	596	UID387	Color2 [A=255, R=255, G=0, B=0]	1	4		S	2			434	___1	1	1.06224e-05	147.58	115.36	145.09	-0.085935	36931000	2107	22.0805	22.7021	19.2718	21.9193	22.9332	21.9865	18.8429	18.6303	18.6685	22.9332	19.3014	18.3997
+	4.2144	5.58799	Q9H257-2;Q9H257	460;460	Q9H257-2	Q9H257-2	Caspase recruitment domain-containing protein 9	CARD9	EDTQLSDKGCLAGGGSPKQPFAALHQEQVLR	GCLAGGGS(1)PK	3912	UID2477	Color2 [A=255, R=255, G=0, B=0]	1	4		S	2			2250	___1	1	0.000490521	103.43	86.762	73.632	-0.8008	117120000	460	24.5047	24.0578	23.2033	23.7516	24.2862	23.4107	18.1698	18.8069	18.2735	24.2862	17.798	18.4372
+	4.17548	4.09367	H0Y4W2;F2Z2U4;Q9Y4A5-2;Q9Y4A5	1799;2058;2059;2077	H0Y4W2	H0Y4W2	Transformation/transcription domain-associated protein	TRRAP	RTATGAISAVFGRSQSLPGADSLLAKPIDKQ	S(0.056)QS(0.943)LPGADSLLAKPIDK	891	UID585	Color2 [A=255, R=255, G=0, B=0]	1	4		S	3			574	___1	0.943208	0.000239437	64.295	59.904	64.295	0.088042	23995000	1799	19.2944	22.1538	21.4431	18.3498	22.0356	20.1161	19.8146	18.1386	20.0289	22.0356	18.9712	17.8241
+	4.16325	4.7792	H7C5I3;J3KR55;P35236;P35236-2;P35236-3;H7C4T8	142;224;143;182;248;75	H7C5I3	H7C5I3	Tyrosine-protein phosphatase non-receptor type 7	PTPN7	ILPNPQSRVCLGRAQSQEDGDYINANYIRGY	AQS(1)QEDGDYINANYIR	1373	UID873	Color2 [A=255, R=255, G=0, B=0]	1	4		S	2			876	___1	1	1.16257e-67	260.08	237.43	122.34	0.81509	81091000	142	22.4594	23.2724	18.6294	23.061	22.9613	20.9295	21.2457	18.378	20.9115	22.9613	20.5409	18.1935
+	4.148	5.32716	Q08J23-3;Q08J23-2;Q08J23	507;708;743	Q08J23-3	Q08J23-3	tRNA (cytosine(34)-C(5))-methyltransferase	NSUN2	PDNDVTEGQRAGEPNSPDAEEANSPDVTAGC	AGEPNS(1)PDAEEANSPDVTAGCDPAGVHPPR	2464	UID1588	Color2 [A=255, R=255, G=0, B=0]	1	4		S	3			1718	___1	0.999994	8.8088e-19	111.23	104.65	111.23	-0.88021	50375000	507	22.7404	23.2469	18.7246	19.9578	23.2717	23.4842	20.4429	17.709	18.258	23.2717	17.4819	18.1636
+	4.12819	3.96586	F5H5W4;F5GX36;P56524	606;216;632	F5H5W4	F5H5W4	Histone deacetylase 4	HDAC4	IPVSFGGHRPLSRAQSSPASATFPVSVQEPP	AQS(0.882)S(0.088)PAS(0.021)AT(0.008)FPVSVQEPPTKPR	912	UID600	Color2 [A=255, R=255, G=0, B=0]	1	4		S	3			589	___1	0.882304	5.59753e-07	76.967	68.878	76.967	1.919	30813000	606	22.0794	22.0663	18.937	20.7889	22.1752	22.2685	17.5812	18.0127	20.7097	22.1752	21.9095	18.3333
+	4.11933	4.37872	Q09666	1298	Q09666	Q09666	Neuroblast differentiation-associated protein AHNAK	AHNAK	IDVSGPKVDVEVPDVSLEGPEGKLKGPKFKM	VDVEVPDVS(1)LEGPEGK	2507	UID1622	Color2 [A=255, R=255, G=0, B=0]	1	4		S	2			1721	___1	1	4.28235e-08	134.88	113.31	134.88	1.1278	37577000	1298	21.8654	23.1161	20.0248	22.5516	22.9553	20.6543	18.3364	18.7976	18.3742	22.9553	19.1962	18.4628
+	4.09242	6.52162	H3BQP2;H3BNP3;H3BTL2;H3BS02;O14874-2;O14874-3;O14874	31;31;31;31;31;31;31	H3BQP2	H3BQP2	[3-methyl-2-oxobutanoate dehydrogenase [lipoamide]] kinase, mitochondrial	BCKDK	PLRPLLGPALALRARSTSATDTHHVEMARER	S(0.942)T(0.057)S(0.001)ATDTHHVEMAR	1321	UID839	Color2 [A=255, R=255, G=0, B=0]	1	4		S	2			835	___1	0.94215	1.36499e-89	305.69	285.1	305.69	0.0028577	308720000	31	26.1213	25.5012	25.2349	19.6461	25.0586	25.2313	18.1642	18.8238	18.6047	25.0586	18.7141	18.5452
+	4.07491	4.6022	Q9UMZ2-6;Q9UMZ2-9;Q9UMZ2-4;Q9UMZ2-8;Q9UMZ2-3;Q9UMZ2-7;Q9UMZ2-5;Q9UMZ2	869;952;997;996;997;997;1075;1075	Q9UMZ2-6	Q9UMZ2-6	Synergin gamma	SYNRG	ATFDLSVQGSHKRSLSLGDKEISRSSPSPAL	SLS(1)LGDKEISR	4156	UID2648	Color2 [A=255, R=255, G=0, B=0]	1	4		S	2			2380	___1	0.999979	8.86794e-07	150.14	95.656	150.14	0.4798	79877000	869	22.708	22.3812	18.4179	19.1483	22.7333	19.1136	21.1815	18.0587	17.7521	22.7333	22.0347	17.9688
+	4.04921	4.69371	E5RIP1;E5RJX2;P60866;P60866-2	9;9;9;9	E5RIP1	E5RIP1	40S ribosomal protein S20	RPS20	_______MAFKDTGKTPVEPEVAIHRIRITL	DT(0.021)GKT(0.979)PVEPEVAIHR	4545	UID2856	Color2 [A=255, R=255, G=0, B=0]	1	4		T	3			411	___1	0.979003	0.000673334	78.917	65.798	78.917	-1.8237	57351000	9	23.4798	23.7116	21.7782	22.2947	23.466	19.595	18.2518	18.6905	18.1674	23.466	18.4589	19.0178
+	4.03288	4.15408	E9PPY7;E9PRV8;P53365-3;P53365	72;72;34;72	E9PPY7	E9PPY7	Arfaptin-2	ARFIP2	GSGDGLIPTGSGRHPSHSTTPSGPGDEVARG	HPS(0.991)HS(0.004)T(0.004)T(0.001)PSGPGDEVAR	886	UID580	Color2 [A=255, R=255, G=0, B=0]	1	4		S	3			568	___1	0.990956	8.25162e-06	90.718	76.286	90.718	-2.0385	71335000	72	23.1582	23.2994	23.2957	23.8183	22.9731	23.06	17.4775	18.8811	20.3642	22.9731	17.844	18.9745
+	4.01171	5.63369	P26368-2;P26368	2;2	P26368-2	P26368-2	Splicing factor U2AF 65 kDa subunit	U2AF2	______________MSDFDEFERQLNENKQE	S(1)DFDEFER	2138	UID1362	Color2 [A=255, R=255, G=0, B=0]	1	4		S	2			1439	___1	1	0.000903581	155.84	142.89	155.84	0.35565	152350000	2	23.7213	24.2541	24.4963	24.2344	23.9553	24.9111	17.7467	18.6256	23.2901	23.9553	18.7087	18.2167
+	4.0106	2.01625	Q9H1B7	547	Q9H1B7	Q9H1B7	Interferon regulatory factor 2-binding protein-like	IRF2BPL	PSGRGAAASLRKRKASPEPPDSAEGALKLGE	KAS(1)PEPPDSAEGALK	3900	UID2466	Color2 [A=255, R=255, G=0, B=0]	1	4		S	3			2246	___1	1	8.83442e-05	106.57	91.025	106.57	-1.479	161620000	547	19.3837	23.8111	23.8485	23.4744	23.7325	24.7192	21.3128	21.6581	21.7874	23.7325	21.9242	21.8269
+	3.99883	4.69814	Q8NC51-2;Q8NC51	228;234	Q8NC51-2	Q8NC51-2	Plasminogen activator inhibitor 1 RNA-binding protein	SERBP1	SGSHNWGTVKDELTESPKYIQKQISYNYSDL	GGSGSHNWGTVKDELT(0.006)ES(0.994)PK	3455	UID2183	Color2 [A=255, R=255, G=0, B=0]	1	4		S	3			2046	___1	0.993914	1.31478e-15	118.43	110.98	82.302	-0.01797	88471000	228	19.0387	23.057	22.4709	22.2752	22.9129	22.3484	19.9275	18.4722	19.0762	22.9129	18.2811	18.0534
+	3.99839	5.25526	E9PDL6;Q92597;E5RJY1;E7ESM1;Q92597-3;Q92597-2	258;328;37;75;247;262	E9PDL6	E9PDL6	Protein NDRG1	NDRG1	GYMPSASMTRLMRSRTASGSSVTSLDGTRSR	S(0.018)RT(0.982)AS(0.758)GS(0.241)S(0.001)VTSLDGTR	4589	UID6021	Color2 [A=255, R=255, G=0, B=0]	1	4		T	2			497	___2	0.98162	2.92237e-37	221.4	153.75	221.4	-0.17608	220280000	258	22.6158	23.2507	22.1392	25.3046	23.6747	24.4785	20.6084	18.3385	17.8139	23.6747	21.5078	18.2176
+	3.99798	2.9009	Q8NDT2	267	Q8NDT2	Q8NDT2	Putative RNA-binding protein 15B	RBM15B	YLPLHGGYQYKQRSLSPVAAPPLREPRARHA	S(0.025)LS(0.975)PVAAPPLREPR	3477	UID2199	Color2 [A=255, R=255, G=0, B=0]	1	4		S	3			2053	___1	0.974546	0.00113223	61.11	45.292	61.11	-0.3684	21321000	267	20.6834	21.5659	19.6794	21.6334	21.5292	22.0872	17.6443	18.7781	20.1641	21.5292	20.6063	18.5029
+	3.99054	4.78954	Q9UPU5;B7WPF4	2047;1887	Q9UPU5	Q9UPU5	Ubiquitin carboxyl-terminal hydrolase 24	USP24	WNAYMLFYQRVSDQNSPVLPKKSRVSVVRQE	VSDQNS(1)PVLPK	4168	UID2658	Color2 [A=255, R=255, G=0, B=0]	1	4		S	2			2387	___1	1	4.45532e-05	123.98	92.502	123.98	0.47409	68405000	2047	22.5981	23.2512	23.3008	22.7633	22.8508	23.7381	18.2494	18.1946	21.3515	22.8508	21.4282	18.1949
+	3.98465	5.27796	K4DI84;Q96QH2-2;Q96QH2	484;484;532	K4DI84	K4DI84	PML-RARA-regulated adapter molecule 1	PRAM1	FRRPSAASIDLRRTRSAAGLHFQDRQPEDIP	S(1)AAGLHFQDR	1542	UID975	Color2 [A=255, R=255, G=0, B=0]	1	4		S	2			949	___1	1	0.000242346	116.24	86.032	55.261	-1.2363	218500000	484	23.3411	23.3772	23.8515	23.8355	23.0214	23.8763	17.1058	17.7094	18.6062	23.0214	21.4	18.0146
+	3.97187	4.83275	E7EX17;B4DS13;P23588	502;458;497	E7EX17	E7EX17	Eukaryotic translation initiation factor 4B	EIF4B	NAWVKRSSNPPARSQSSDTEQQSPTSGGGKV	SQS(1)SDTEQQSPTSGGGK	275	UID3335	Color2 [A=255, R=255, G=0, B=0]	1	4		S	2			160	___2	0.999712	1.01551e-128	334.04	300.77	334.04	0.57646	408840000	502	19.8327	23.0751	21.9647	23.5458	23.1062	22.2687	18.4842	18.0272	22.0279	23.1062	18.3349	18.4991
+	3.96074	4.94812	F5GZ78;P49023;P49023-2;P49023-3;F5H836	104;106;106;106;107	F5GZ78	F5GZ78	Paxillin	PXN	SAKTSSVSNPQDSVGSPCSRVGEEEHVYSFP	TSSVSNPQDS(0.001)VGS(0.981)PCS(0.018)R	945	UID617	Color2 [A=255, R=255, G=0, B=0]	1	4		S	2			608	___1	0.980839	8.52115e-39	214.81	197.11	212.41	-0.94302	69250000	104	20.0191	23.5315	22.8744	19.8345	23.605	23.2382	21.5274	18.3917	22.6049	23.605	22.1401	18.873
+	3.95755	2.53863	Q14004-2;Q14004	383;383	Q14004-2	Q14004-2	Cyclin-dependent kinase 13	CDK13	PSYSRHSSYERGGDVSPSPYSSSSWRRSRSP	GGDVS(0.999)PS(0.001)PYSSSSWR	2688	UID1725	Color2 [A=255, R=255, G=0, B=0]	1	4		S	2			1771	___1	0.998607	0.00012982	82.651	68.445	82.651	-1.3574	16542000	383	20.0058	21.2879	21.3921	21.1096	21.327	21.3388	17.8921	18.899	18.5624	21.327	18.7244	18.6517
+	3.95405	-9.96531	E9PBV1;C9J2Y8;F8W0U9;Q149M9-3;Q149M9	464;535;670;670;670	E9PBV1	E9PBV1	NACHT domain- and WD repeat-containing protein 1	NWD1	IAHRQLVEVVRERYLSGSERAKRHGVLADFF	ERY(1)LS(1)GS(1)ERAK	416	UID6583	Color2 [A=255, R=255, G=0, B=0]	1	4		S	2			280	___3	1	0.0113953	45.161	23.075	45.161	-0.047441	1281700000	464	19.1508	18.7135	19.7602	19.2819	19.1403	18.632	17.8345	29.3886	18.5138	19.4789	17.5424	28.7638
+	3.94734	3.43988	Q7Z3T8	815	Q7Z3T8	Q7Z3T8	Zinc finger FYVE domain-containing protein 16	ZFYVE16	CYETISKAQAFERMMSPTGSNLKSNHSDECT	MMS(1)PTGSNLK	3244	UID2050	Color2 [A=255, R=255, G=0, B=0]	1	4		S	2			1963	___1	0.999957	0.000117943	121.61	73.184	121.61	-1.3513	23411000	815	19.3145	21.3211	20.6964	23.5948	21.615	18.809	16.9541	18.0509	18.074	21.615	18.2011	18.1033
+	3.94234	4.60438	G3XAJ6;Q14699	519;555	G3XAJ6	G3XAJ6	Raftlin	RFTN1	PASHSRALVGICTGHSNPGEDARDGDAEEVR	ALVGICT(0.001)GHS(0.999)NPGEDAR	1149	UID725	Color2 [A=255, R=255, G=0, B=0]	1	4		S	2			739	___1	0.999033	2.3169e-19	174.87	141.09	174.87	1.2517	65037000	519	23.8393	23.3821	18.8911	22.5937	23.1761	20.4951	17.7109	18.4427	18.2199	23.1761	19.088	18.838
+	3.92588	4.61639	F5GWI3;H0YBT4;Q14195;Q14195-2	148;161;522;636	F5GWI3	F5GWI3	Dihydropyrimidinase-related protein 3	DPYSL3	TTTPKGGTPAGSARGSPTRPNPPVRNLHQSG	GS(0.994)PT(0.006)RPNPPVR	898	UID590	Color2 [A=255, R=255, G=0, B=0]	1	4		S	3			581	___1	0.993897	0.00871259	48.659	37.83	48.659	0.31207	44730000	148	19.5128	23.0259	18.4099	23.362	23.0553	22.825	17.9563	18.6627	19.0573	23.0553	18.931	18.1955
+	3.90975	2.45367	Q13200;F8WBS8;C9JPC0	16;16;16	Q13200	Q13200	26S proteasome non-ATPase regulatory subunit 2	PSMD2	MEEGGRDKAPVQPQQSPAAAPGGTDEKPSGK	DKAPVQPQQS(1)PAAAPGGTDEKPSGK	2583	UID1665	Color2 [A=255, R=255, G=0, B=0]	1	4		S	3			1742	___1	1	5.8205e-19	145.07	145.07	145.07	-0.96783	407410000	16	25.2101	24.9678	23.7727	23.8262	24.8772	24.3992	17.604	22.5684	21.8033	24.8772	18.0473	22.3391
+	3.90454	6.49003	F8VXC8;Q8TAQ2-2;Q8TAQ2-3;Q8TAQ2	306;306;306;306	F8VXC8	F8VXC8	SWI/SNF complex subunit SMARCC2	SMARCC2	KKGGNYKKRKRSPSPSPTPEAKKKNAKKGPS	KRS(0.992)PS(0.042)PS(0.963)PT(0.002)PEAK	1056	UID3831	Color2 [A=255, R=255, G=0, B=0]	1	4		S	2			674	___2	0.962889	4.02809e-12	177.76	162.49	139.58	0.28004	189880000	306	24.3072	25.0928	25.2167	24.2381	25.0038	19.5599	19.8816	18.2127	22.5885	25.0038	19.1857	18.8742
+	3.89356	3.88788	G3V5B3;G3V3E6;Q96HE7;G3V503	66;106;106;106	G3V5B3	G3V5B3	ERO1-like protein alpha	ERO1L	ISQCGRRDCAVKPCQSDEVPDGIKSASYKYS	RDCAVKPCQS(1)DEVPDGIK	1126	UID713	Color2 [A=255, R=255, G=0, B=0]	1	4		S	3			726	___1	1	2.43642e-05	78.987	71.772	41.257	-0.27656	73512000	66	20.0987	22.5997	22.7347	21.0683	22.6043	23.3048	19.1236	18.5127	20.3493	22.6043	18.0183	18.917
+	3.89354	2.13472	Q7Z417	652	Q7Z417	Q7Z417	Nuclear fragile X mental retardation-interacting protein 2	NUFIP2	SAKEQRYQRGLERNDSWGSFDLRAAIVYHTK	NDS(1)WGSFDLR	3256	UID2056	Color2 [A=255, R=255, G=0, B=0]	1	4		S	2			1965	___1	1	1.08192e-05	144.7	136.17	144.7	0.29015	93402000	652	23.0915	23.0248	23.0576	24.4791	23.1082	23.6044	20.8781	20.8457	21.6756	23.1082	21.7999	21.0457
+	3.89004	3.76899	Q9BZQ8	641	Q9BZQ8	Q9BZQ8	Protein Niban	FAM129A	KQPEVPSSLAKGESLSLPGPSPPPDGTEQVI	GES(0.108)LS(0.892)LPGPSPPPDGTEQVIISR	3866	UID2447	Color2 [A=255, R=255, G=0, B=0]	1	4		S	2			2236	___1	0.891861	2.67476e-18	145.52	130.59	141.31	0.79079	77734000	641	23.3159	23.0871	23.2565	22.8375	22.7681	20.6478	18.015	19.1742	22.1435	22.7681	18.3044	19.0368
+	3.88892	8.39409	Q13459;M0R300;M0R0P8;Q13459-2	1346;1346;1346;1346	Q13459	Q13459	Unconventional myosin-IXb	MYO9B	SLDLSDRHRATGAALTPTEERRTSFSTSDVS	ATGAALT(1)PTEERR	4942	UID2991	Color2 [A=255, R=255, G=0, B=0]	1	4		T	2			1756	___1	0.99995	4.07663e-26	215.02	187.34	215.02	0.54889	1306500000	1346	26.6295	26.1126	25.3014	26.0588	26.4755	26.4371	22.1856	18.3452	25.494	26.4755	24.6564	17.5757
+	3.88599	2.11611	P35579;P35579-2	1943;1365	P35579	P35579	Myosin-9	MYH9	FVVPRRMARKGAGDGSDEEVDGKADGAEAKP	KGAGDGS(1)DEEVDGKADGAEAK	2186	UID1404	Color2 [A=255, R=255, G=0, B=0]	1	4		S	3			1492	___1	1	1.54747e-157	335.84	302.01	115.06	2.3759	3576200000	1943	27.4251	27.4401	27.7202	21.9665	27.6292	28.2026	20.4757	25.4682	18.5602	27.6292	25.6073	25.432
+	3.88417	5.07777	B4DR80;Q9Y6E0-2	4;4	B4DR80	B4DR80		STK24	____________MAHSPVQSGLPGMQNLKAD	AHS(1)PVQSGLPGMQNLK	269	UID180	Color2 [A=255, R=255, G=0, B=0]	1	4		S	2			156	___1	1	2.08862e-38	219.03	192.97	195.5	0.34849	351300000	4	23.5083	24.1682	21.0343	24.7936	23.9466	21.8018	21.7872	19.1759	22.7708	23.9466	22.2818	18.7095
+	3.87205	6.26558	Q9NQH7-3;Q9NQH7-5;Q9NQH7-2;Q9NQH7-4;Q9NQH7	248;248;169;225;248	Q9NQH7-3	Q9NQH7-3	Probable Xaa-Pro aminopeptidase 3	XPNPEP3	VRGVQQLIQRLRLIKSPAEIERMQIAGKLTS	S(1)PAEIER	3992	UID2529	Color2 [A=255, R=255, G=0, B=0]	1	4		S	2			2289	___1	1	0.0426361	41.502	7.7638	40.352	0.39325	147950000	248	24.0927	24.53	22.5813	25.1249	24.5672	23.5584	17.2729	18.6198	18.0159	24.5672	19.3074	17.9586
+	3.86979	6.9618	Q14258	100	Q14258	Q14258	E3 ubiquitin/ISG15 ligase TRIM25	TRIM25	PPADVWTPPARASAPSPNAQVACDHCLKEAA	AS(0.001)APS(0.999)PNAQVACDHCLK	2712	UID1737	Color2 [A=255, R=255, G=0, B=0]	1	4		S	2			1782	___1	0.998592	3.10322e-13	156.57	131.72	156.57	-0.49002	268690000	100	23.6467	24.8661	24.0252	23.9132	25.4177	25.5587	18.0198	18.458	23.4034	25.4177	23.138	18.0861
+	3.84576	3.89402	H3BRW8;Q9P1Z2-4;Q9P1Z2-2;Q9P1Z2-3;Q9P1Z2	80;478;563;563;563	H3BRW8	H3BRW8	Calcium-binding and coiled-coil domain-containing protein 1	CALCOCO1	RLPPYGLCERGDPGSSPAGPREASPLVVISQ	GDPGS(0.245)S(0.755)PAGPR	1343	UID858	Color2 [A=255, R=255, G=0, B=0]	1	4		S	2			850	___1	0.754659	0.0141915	53.448	28.554	53.448	0.17931	20913000	80	21.4082	22.2761	19.2306	19.8189	22.5899	20.7541	16.7759	18.4849	18.1908	22.5899	17.042	18.6977
+	3.83712	2.74125	G3XAA9;E9PJN1;O75676-2;O75676	347;347;347;347	G3XAA9	G3XAA9	Ribosomal protein S6 kinase;Ribosomal protein S6 kinase alpha-4	RPS6KA4	AEEFTRLEPVYSPPGSPPPGDPRIFQGYSFV	LEPVY(0.619)S(0.383)PPGS(0.999)PPPGDPR	828	UID3689	Color2 [A=255, R=255, G=0, B=0]	1	4		S	2			533	___2	0.998531	0.00383202	50.305	27.069	50.305	0.20583	14191000	347	20.1016	21.0096	19.8605	21.2233	21.2653	20.9533	18.1076	18.4583	18.8813	21.2653	19.4957	18.4194
+	3.83196	2.93109	A9Z1X7;E9PCT1;Q8IYB3;Q8IYB3-2	722;725;713;711	A9Z1X7	A9Z1X7	Serine/arginine repetitive matrix protein 1	SRRM1	PPVRRGASSSPQRRQSPSPSTRPIRRVSRTP	RQS(1)PS(0.996)PS(0.004)TRPIR	111	UID3221	Color2 [A=255, R=255, G=0, B=0]	1	4		S	3			56	___2	0.999832	8.05485e-05	100.54	89.283	67.927	0.29304	2253200000	722	25.7694	24.7693	24.6956	24.9744	25.045	25.2293	21.0206	22.0074	22.0179	25.045	22.8142	22.0366
+	3.82477	3.89421	P14317;E7EVW7;B4DQ69	62;62;62	P14317	P14317	Hematopoietic lineage cell-specific protein	HCLS1	GRTEHINIHQLRNKVSEEHDVLRKKEMESGP	NKVS(1)EEHDVLR	2025	UID1288	Color2 [A=255, R=255, G=0, B=0]	1	4		S	3			1356	___1	1	0.0109326	45.829	37.1	45.829	-0.62251	38616000	62	19.3943	22.2856	22.3601	23.8307	22.2577	18.9516	20.0281	18.5857	21.0031	22.2577	17.8146	18.1598
+	3.81441	8.12029	Q86Y82;B1AJQ6	139;139	Q86Y82	Q86Y82	Syntaxin-12	STX12	VSEKEKESIARARAGSRLSAEERQREEQLVS	AGS(1)RLS(1)AEER	3334	UID5259	Color2 [A=255, R=255, G=0, B=0]	1	4		S	3			1997	___2	1	0.0110928	73.36	47.886	41.644	-0.50988	645990000	139	19.2001	26.5928	25.932	26.9039	26.7069	26.263	21.8127	18.9926	17.4423	26.7069	23.1376	18.1045
+	3.80844	2.38577	Q709C8-4;Q709C8-2;Q709C8-3;Q709C8	694;737;694;737	Q709C8-4	Q709C8-4	Vacuolar protein sorting-associated protein 13C	VPS13C	QLNSKDQGLQKTTNSSLEEIMDKAYDKFDVE	TTNS(0.247)S(0.753)LEEIMDK	3232	UID2043	Color2 [A=255, R=255, G=0, B=0]	1	4		S	2			1952	___1	0.753301	0.000239699	91.62	67.366	91.62	-0.49473	6982000	694	19.1075	20.6655	20.126	19.0329	20.4523	20.3157	18.2021	18.0886	17.7237	20.4523	19.4027	18.1866
+	3.80763	3.78268	Q5T035;Q9NZB2-2;Q9NZB2-5;Q9NZB2-4;Q9NZB2;Q9NZB2-6	32;383;383;383;383;383	Q5T035	Q5T035	Putative uncharacterized protein C9orf129;Constitutive coactivator of PPAR-gamma-like protein 1	C9orf129;FAM120A	PQTSLQAKPVAPQVPSPGGAPGQGPYPYSLS	PVAPQVPS(1)PGGAPGQGPYPYSLSEPAPLTLDTSGK	2975	UID1890	Color2 [A=255, R=255, G=0, B=0]	1	4		S	3			1880	___1	1	1.17781e-52	169.27	159.38	169.27	0.54023	119390000	32	23.7387	22.4637	21.2503	20.888	22.6265	22.3285	18.0764	18.9776	21.0107	22.6265	18.5936	18.6015
+	3.79072	2.16966	Q96JY6;Q96JY6-3;Q96JY6-5;C9J0X3;C9K0F0;C9JSR2;C9JS55;Q96JY6-4;C9J760;Q96JY6-2	137;137;387;137;137;137;137;137;137;137	Q96JY6	Q96JY6	PDZ and LIM domain protein 2	PDLIM2	YSSPTSLSPRAGSPFSPPPSSSSLTGEAAIS	AGS(0.006)PFS(0.994)PPPSSSSLTGEAAISR	3728	UID2360	Color2 [A=255, R=255, G=0, B=0]	1	4		S	2			2159	___1	0.994083	1.65024e-13	137.89	127.27	137.89	1.0155	9294500	137	20.2389	20.3039	20.6508	18.6903	20.4106	19.2976	20.165	18.3108	17.7524	20.4106	19.4778	18.0999
+	3.78075	6.32993	E9PHI6;Q9Y6G9	400;516	E9PHI6	E9PHI6	Cytoplasmic dynein 1 light intermediate chain 1	DYNC1LI1	RITRKPVTVSPTTPTSPTEGEAS________	KPVTVSPTTPT(0.001)S(0.999)PTEGEAS	790	UID515	Color2 [A=255, R=255, G=0, B=0]	1	4		S	2			516	___1	0.998913	7.57889e-77	271.45	257.77	271.45	0.26944	271420000	400	19.8045	24.9855	24.2246	23.4191	24.3899	24.2723	17.5002	18.155	22.9692	24.3899	24.0411	18.3621
+	3.77992	3.37459	Q9UHB6;Q9UHB6-4;F8VQE1;Q9UHB6-2;Q9UHB6-5;F8VS07;Q9UHB6-3	604;605;443;444;445;301;302	Q9UHB6	Q9UHB6	LIM domain and actin-binding protein 1	LIMA1	RPFTVAASFQSTSVKSPKTVSPPIRKGWSMS	SRPFTVAASFQSTSVKS(0.999)PK	4090	UID2604	Color2 [A=255, R=255, G=0, B=0]	1	4		S	3			2351	___1	0.999393	8.46452e-07	97.068	90.27	97.068	0.3254	58607000	604	23.0159	21.7832	21.7915	22.8696	22.0849	24.5022	17.8161	18.6895	18.0889	22.0849	20.603	18.5299
+	3.77584	4.51169	Q9HCN4-3;Q9HCN4-2;Q9HCN4-4;Q9HCN4;Q9HCN4-5	219;235;302;314;328	Q9HCN4-3	Q9HCN4-3	GPN-loop GTPase 1	GPN1	MGSVALDAGTAKDSLSPVLHPSDLILTRGTL	DS(0.022)LS(0.972)PVLHPS(0.007)DLILTR	3971	UID2516	Color2 [A=255, R=255, G=0, B=0]	1	4		S	3			2280	___1	0.971647	0.00012201	101.01	86.589	50.608	-1.4296	44851000	219	23.5941	22.6344	21.3199	23.1138	22.2775	19.281	18.9054	17.7313	18.7495	22.2775	17.5723	18.0383
+	3.77237	5.26999	E7EX17;B4DS13;P23588	503;459;498	E7EX17	E7EX17	Eukaryotic translation initiation factor 4B	EIF4B	AWVKRSSNPPARSQSSDTEQQSPTSGGGKVA	S(0.062)QS(0.938)S(0.995)DT(0.004)EQQSPTSGGGK	276	UID3336	Color2 [A=255, R=255, G=0, B=0]	1	4		S	2			160	___2	0.99525	1.15724e-12	156.06	136.89	156.06	0.98843	91300000	503	19.9409	23.0751	21.9647	23.5458	23.1062	22.2687	17.3574	17.5255	22.0279	23.1062	18.2533	18.1263
+	3.7691	4.3771	H7C0E9;B5MCU0;Q15032-2;Q15032-4;Q15032;Q15032-3;H7C2F9;Q9UBL0	34;283;238;226;282;282;265;280	H7C0E9;Q15032-2	H7C0E9	R3H domain-containing protein 1;cAMP-regulated phosphoprotein 21	R3HDM2;R3HDM1;ARPP21	ASMDRDDNQDGRRSKSIEEREEEYQRVRERI;DNQMRIRLKDDRRSKSIEEREEEYQRARDRI	S(0.109)KS(0.891)IEEREEEYQR	331	UID226	Color2 [A=255, R=255, G=0, B=0]	1	4		S	3			1798;202	___1	0.89089	6.98419e-05	88.133	63.203	88.133	-0.15573	86311000	34	23.4979	23.3373	23.3777	24.0158	23.5829	23.3745	18.0139	19.3305	18.3931	23.5829	18.0185	18.9174
+	3.7666	6.5777	E7EX17;B4DS13;P23588	502;458;497	E7EX17	E7EX17	Eukaryotic translation initiation factor 4B	EIF4B	NAWVKRSSNPPARSQSSDTEQQSPTSGGGKV	SQS(1)SDTEQQSPTSGGGK	275	UID185	Color2 [A=255, R=255, G=0, B=0]	1	4		S	2			160	___1	0.999712	1.01551e-128	334.04	300.77	334.04	0.57646	408840000	502	24.9323	25.5584	25.0343	24.6662	25.9686	24.1876	21.8466	19.5478	20.2697	25.9686	24.0803	18.9605
+	3.7605	2.73205	F8W7U3;E7ESD2;Q641Q2-2;Q641Q2;Q9Y4E1-6;Q9Y4E1-4;J3KP36;Q9Y4E1-3;Q9Y4E1-2;Q9Y4E1	245;333;333;333;333;333;277;278;325;333	F8W7U3;Q9Y4E1-6	F8W7U3	WASH complex subunit FAM21A;WASH complex subunit FAM21C	FAM21A;FAM21C	KPRKTLKEKKERRTPSDDEEDNLFAPPKLTD	ERRT(1)PS(1)DDEEDNLFAPPK	641	UID3573	Color2 [A=255, R=255, G=0, B=0]	1	4		S	3			2429;453	___2	1	3.98042e-61	221.44	198.53	53.779	1.3149	217480000	245	19.1955	21.6418	18.6552	23.697	21.9112	19.9267	18.1807	19.1139	18.9087	21.9112	19.1346	19.0647
+	3.75578	4.55089	P29350;P29350-3;P29350-2;P29350-4	536;538;497;536	P29350	P29350	Tyrosine-protein phosphatase non-receptor type 6	PTPN6	KKLEVLQSQKGQESEYGNITYPPAMKNAHAK	GQES(0.003)EY(0.997)GNITYPPAMK	5320	UID3131	Color2 [A=255, R=255, G=0, B=0]	1	4		Y	2			1454	___1	0.996667	2.07446e-08	147.96	127.83	133.32	-0.31233	72562000	536	20.2645	22.5191	22.5434	21.2421	22.9364	23.3623	18.2393	18.3524	17.7064	22.9364	18.2181	18.1404
+	3.74816	2.87938	P13612	1021	P13612	P13612	Integrin alpha-4	ITGA4	KRQYKSILQEENRRDSWSYINSKSNDD____	RDS(0.99)WS(0.01)YINSK	2010	UID1276	Color2 [A=255, R=255, G=0, B=0]	1	4		S	2			1346	___1	0.990418	1.4437e-05	152.47	114.47	152.47	0.28552	26880000	1021	20.5098	21.9059	21.9678	22.959	21.6196	21.3952	17.5569	18.8084	18.3063	21.6196	17.8395	18.8629
+	3.74151	4.84154	Q4KMQ2-3;Q4KMQ2;Q4KMQ2-2	891;909;930	Q4KMQ2-3	Q4KMQ2-3	Anoctamin-6	ANO6	AERMIEAVDNNLRPKSE______________	MIEAVDNNLRPKS(1)E	2929	UID1868	Color2 [A=255, R=255, G=0, B=0]	1	4		S	2			1860	___1	1	6.19956e-24	197.75	165.25	165.45	1.3855	264690000	891	22.2166	22.7472	23.1406	21.802	23.1521	23.5627	17.6421	18.3352	20.8027	23.1521	19.301	18.016
+	3.73098	6.24191	Q32MZ4-3;Q32MZ4-2;Q32MZ4	658;690;714	Q32MZ4-3	Q32MZ4-3	Leucine-rich repeat flightless-interacting protein 1	LRRFIP1	GVAKDNAKIDGATQSSPAEPKSEDADRCTLP	IDGATQS(0.017)S(0.983)PAEPK	2889	UID1844	Color2 [A=255, R=255, G=0, B=0]	1	4		S	2			1852	___1	0.983055	3.69327e-11	155.17	93.352	141.87	0.58337	135620000	658	24.6073	24.5834	23.2071	23.549	24.3825	23.7131	16.9726	17.8583	21.8959	24.3825	20.5833	18.5568
+	3.73033	3.40304	Q6JBY9;B7ZKW8	83;53	Q6JBY9	Q6JBY9	CapZ-interacting protein	RCSD1	SPPNASHPPKFKVKSSPLIEKLQANLTFDPA	VKS(0.026)S(0.974)PLIEK	3134	UID1983	Color2 [A=255, R=255, G=0, B=0]	1	4		S	2			1922	___1	0.973659	0.00226822	101.38	59.505	71.03	0.48143	977540000	83	26.2126	26.7281	26.4567	27.5774	26.8461	26.773	23.6931	23.215	25.1855	26.8461	24.7293	23.5925
+	3.71964	4.68394	O95365	549	O95365	O95365	Zinc finger and BTB domain-containing protein 7A	ZBTB7A	QEKHFKDEDEDEDVASPDGLGRLNVAGAGGG	HFKDEDEDEDVAS(1)PDGLGR	1847	UID1168	Color2 [A=255, R=255, G=0, B=0]	1	4		S	3			1157	___1	1	5.82414e-09	133.15	124.1	112.86	1.0655	63241000	549	22.8715	23.2785	20.155	23.1488	22.9276	24.0441	18.2763	18.1695	17.8564	22.9276	21.4364	18.5518
+	3.71564	4.57132	P35611;P35611-3;E7EV99;E7ENY0;P35611-2;P35611-4;A2A3N8;H0Y9H2	358;358;358;358;358;358;358;64	P35611	P35611	Alpha-adducin	ADD1	LLNPEKYKAKSRSPGSPVGEGTGSPPKWQIG	SPGS(1)PVGEGTGSPPK	2190	UID1407	Color2 [A=255, R=255, G=0, B=0]	1	4		S	2			1493	___1	1	2.50777e-46	239.16	207.67	239.16	-0.41442	504280000	358	25.302	26.2663	24.8088	25.557	25.7941	25.0944	18.3745	21.3871	22.0969	25.7941	22.3245	21.3733
+	3.71348	5.97231	H7C477;H0Y7U4;Q8NI27-2;Q8NI27;H0Y594	153;185;238;1417;13	H7C477	H7C477	THO complex subunit 2	THOC2	EPEREQKRRKIDTHPSPSHSSTVKVSIA___	KIDT(0.007)HPS(0.99)PS(0.001)HSS(0.001)T(0.001)VK	1237	UID782	Color2 [A=255, R=255, G=0, B=0]	1	4		S	3			777	___1	0.990175	0.000100543	104.84	87.26	104.84	0.56404	216920000	153	23.8638	24.7347	23.3133	22.174	24.4248	24.5853	18.9584	18.2471	17.8687	24.4248	18.5549	18.8646
+	3.70513	3.68395	Q6NYC8;Q6NYC8-2	195;195	Q6NYC8	Q6NYC8	Phostensin	PPP1R18	GDRSSRLSEAWKWRLSPGETPERSLRLAESR	LS(1)PGETPER	3147	UID1991	Color2 [A=255, R=255, G=0, B=0]	1	4		S	2			1926	___1	0.999998	0.00061016	82.417	62.113	82.417	-0.65264	143000000	195	22.9948	23.3525	20.4193	23.0688	22.974	20.3527	21.3825	19.3797	22.3487	22.974	18.697	19.4527
+	3.69977	6.21513	P35611;P35611-3;P35612;Q9UEY8-2;Q9UEY8	726;757;713;661;693	P35611;Q9UEY8-2	P35611	Alpha-adducin;Beta-adducin;Gamma-adducin	ADD1;ADD2;ADD3	PGKSPSKKKKKFRTPSFLKKSKKKSDS____;PSKSPSKKKKKFRTPSFLKKNKKKEKVEA__	TPS(1)FLKK	2189	UID1406	Color2 [A=255, R=255, G=0, B=0]	1	4		S	2			1493;2348	___1	0.999557	0.0120902	68.383	17.323	67.494	-0.20975	214520000	726	24.3977	23.9679	24.3304	25.2095	24.5238	24.9739	17.4193	18.3179	23.2754	24.5238	22.5546	17.9289
+	3.69292	2.54146	G3V5E1;O75909;O75909-1	340;340;340	G3V5E1	G3V5E1	Cyclin-K	CCNK	PQPSSPRQVKRAVVVSPKEENKAAEPPPPKI	AVVVS(1)PKEENKAAEPPPPK	1142	UID720	Color2 [A=255, R=255, G=0, B=0]	1	4		S	3			735	___1	1	1.71857e-07	174.21	149.36	56.959	0.63406	137390000	340	23.8938	23.8265	23.6943	24.1245	24.0444	24.1936	20.2528	21.5196	22.2429	24.0444	21.2536	21.3409
+	3.68872	3.9959	R4GNB2;Q5VZ89-6;Q5VZ89;X6RAE7;Q5VZ89-5;Q5VZ89-3;X6R5W5;R4GN35;Q5VZ89-2	1225;989;989;261;989;171;12;1274;462	R4GNB2;R4GN35	R4GN35	DENN domain-containing protein 4C	DENND4C	ECTGGKTPDSEDKLFSPVIARNLADEIESYM	TPDSEDKLFS(1)PVIAR	3074	UID1943	Color2 [A=255, R=255, G=0, B=0]	1	4		S	2			1906;2456	___1	1	7.92753e-46	239.55	214.34	198.95	0.0094794	270890000	1274	22.4789	22.707	22.7605	22.7083	22.3479	22.7564	21.3398	18.5992	20.1525	22.3479	20.2462	18.3442
+	3.6853	7.58546	Q9UQ35;Q9UQ35-2	1434;1434	Q9UQ35	Q9UQ35	Serine/arginine repetitive matrix protein 2	SRRM2	SSSASSPEMKDGLPRTPSRRSRSGSSPGLRD	DGLPRT(0.999)PS(0.001)RR	5238	UID3081	Color2 [A=255, R=255, G=0, B=0]	1	4		T	3			2392	___1	0.999466	0.00963797	55.04	26.137	55.04	0.83917	387320000	1434	25.8149	25.5244	25.6525	19.2823	26.315	25.1957	18.5355	18.5449	18.1347	26.315	24.3832	18.3871
+	3.68522	7.19868	P32519-2;P32519	163;187	P32519-2	P32519-2	ETS-related transcription factor Elf-1	ELF1	PKRKKGRKTKPPRPDSPATTPNISVKKKNKD	T(0.005)KPPRPDS(0.987)PAT(0.006)T(0.001)PNISVK	2168	UID1388	Color2 [A=255, R=255, G=0, B=0]	1	4		S	3			1484	___1	0.987201	1.66488e-05	71.54	58.691	71.54	-1.6259	107320000	163	19.7037	24.6185	23.9605	19.3606	23.9538	24.9644	16.7466	17.1912	17.5411	23.9538	19.0607	16.7623
+	3.6705	7.32472	Q09666	4766	Q09666	Q09666	Neuroblast differentiation-associated protein AHNAK	AHNAK	KGPEADIKGPKVDINTPDVDVHGPDWHLKMP	VDINT(1)PDVDVHGPDWHLK	4921	UID2985	Color2 [A=255, R=255, G=0, B=0]	1	4		T	2			1721	___1	1	3.05418e-13	160.55	146.91	160.55	-0.51585	488430000	4766	25.3044	25.4701	23.6994	25.9577	25.9028	18.9208	20.2182	18.0567	18.3708	25.9028	18.1764	18.811
+	3.65225	4.21914	H0YKH0;H0YLW9;H0YLI3;F5H7D6;H0YNT2;H0YKT5;H0YKN8;H0YL70;Q04726-2;Q04726-7;Q04726-3;Q04726-6;Q04726-5;Q04726-4;Q04726;F8W8S3	286;286;360;230;230;291;292;296;286;279;286;286;286;291;286;286	H0YKH0	H0YKH0	Transducin-like enhancer protein 3	TLE3	NGLDKARSLKKDAPTSPASVASSSSTPSSKT	DAPT(0.009)S(0.99)PAS(0.001)VASSSSTPSSK	1017	UID657	Color2 [A=255, R=255, G=0, B=0]	1	4		S	2			643	___1	0.989625	6.07702e-15	162.78	137.34	138.05	-1.2355	62413000	286	21.8322	23.4242	23.0662	23.4783	22.9664	19.4991	20.9484	18.9019	21.6428	22.9664	22.3282	18.8979
+	3.64598	3.60477	O75348	68	O75348	O75348	V-type proton ATPase subunit G 1	ATP6V1G1	KEFKAKEAAALGSRGSCSTEVEKETQEKMTI	GS(0.967)CS(0.032)T(0.001)EVEKETQEK	1762	UID1112	Color2 [A=255, R=255, G=0, B=0]	1	4		S	2			1119	___1	0.96738	7.93549e-05	121.45	107.64	121.45	-4.1502	43830000	68	22.9257	22.2928	22.2659	22.5643	22.6833	22.2473	17.4622	18.9743	19.9745	22.6833	18.0725	18.9224
+	3.63942	4.15239	Q8NDT2;Q8NDT2-2	562;235	Q8NDT2	Q8NDT2	Putative RNA-binding protein 15B	RBM15B	EGDWTSPSKSSDRRNSLEGYSRSVRSRSGER	RNS(1)LEGYSR	3476	UID2198	Color2 [A=255, R=255, G=0, B=0]	1	4		S	2			2053	___1	0.999999	0.00423885	78.903	45.814	78.903	1.0627	43478000	562	19.5218	22.9609	22.4776	22.6826	23.2193	21.1827	19.662	18.7645	18.2838	23.2193	18.3395	19.197
+	3.62214	3.2824	Q15154;E7ETA6;Q15154-2;E7EV56	1188;1188;1188;1189	Q15154	Q15154	Pericentriolar material 1 protein	PCM1	KTEYMAFPKPFESSSSIGAEKPRNKKLPEEE	TEYMAFPKPFESS(0.001)S(0.02)S(0.979)IGAEKPR	2773	UID1775	Color2 [A=255, R=255, G=0, B=0]	1	4		S	3			1808	___1	0.979078	1.4476e-10	110.89	104.01	110.89	-0.5222	32916000	1188	21.6687	21.4942	19.5991	22.9971	21.1458	20.2477	17.4691	17.9177	19.8747	21.1458	20.8691	18.0413
+	3.62126	1.67028	H3BRV0;Q99613;B5ME19;H3BPE4	39;39;39;39	H3BRV0	H3BRV0	Eukaryotic translation initiation factor 3 subunit C;Eukaryotic translation initiation factor 3 subunit C-like protein	EIF3C;EIF3CL	TKPVGGNYGKQPLLLSEDEEDTKRVVRSAKD	QPLLLS(1)EDEEDTKR	1342	UID857	Color2 [A=255, R=255, G=0, B=0]	1	4		S	2			849	___1	1	3.09846e-49	251.68	213.96	163.62	-0.095776	842270000	39	25.3369	26.4046	25.7567	25.7494	26.5565	26.4492	18.1268	24.774	24.059	26.5565	25.5596	24.8972
+	3.62021	6.6474	P49585;C9JEJ2	342;342	P49585	P49585	Choline-phosphate cytidylyltransferase A	PCYT1A	ERSPSPSFRWPFSGKTSPPCSPANLSRHKAA	WPFSGKT(0.971)S(0.029)PPCSPANLSR	4877	UID2970	Color2 [A=255, R=255, G=0, B=0]	1	4		T	2			1555	___1	0.971044	1.96416e-08	146.78	126.73	146.78	-0.80847	359650000	342	24.5594	24.8533	24.3915	25.5776	25.1799	25.5579	22.2313	18.0407	23.6767	25.1799	23.417	18.8066
+	3.61976	4.25127	A2ABK4;E9PD43;B4DUN1;P18615;B4DYX9	51;51;51;51;58	A2ABK4	A2ABK4	Negative elongation factor E	NELFE	SSSSTTSQGGVKRSLSEQPVMDTATATEQAK	S(0.109)LS(0.891)EQPVMDTATATEQAK	22	UID13	Color2 [A=255, R=255, G=0, B=0]	1	4		S	2			10	___1	0.891067	1.92742e-07	122.53	111.23	120.9	0.78047	45281000	51	21.3405	21.9112	20.67	19.4916	22.1335	21.3698	17.6964	17.5671	18.2219	22.1335	18.9594	18.0492
+	3.61821	4.07592	E9PL71;P29692-3;E9PN91	41;41;41	E9PL71	E9PL71	Elongation factor 1-delta	EEF1D	YEQMNGPVAGASRQSSGPGASSGTSGDHGEL	QS(0.213)S(0.787)GPGASSGTSGDHGELVVR	850	UID557	Color2 [A=255, R=255, G=0, B=0]	1	4		S	3			544	___1	0.787353	2.38901e-10	114.01	102.95	114.01	2.1417	40082000	41	22.6458	23.0759	21.584	19.4524	22.6398	22.3594	20.6737	18.6364	20.427	22.6398	18.841	18.7822
+	3.61234	3.33609	Q96EQ0	295	Q96EQ0	Q96EQ0	Small glutamine-rich tetratricopeptide repeat-containing protein beta	SGTB	NPELIEQLRNHIRSRSFSSSAEEHS______	S(0.084)RS(0.795)FS(0.04)S(0.04)S(0.04)AEEHS(0.001)	3709	UID2346	Color2 [A=255, R=255, G=0, B=0]	1	4		S	2			2149	___1	0.794998	0.0127902	56.956	47.159	56.956	-0.29557	28143000	295	18.6611	22.0805	22.3968	23.106	22.1264	19.3903	19.2793	18.5612	19.302	22.1264	18.0193	18.9889
+	3.61164	2.35694	F5GZW3;E7EQN5;P98171;P98171-2;E9PCM6	907;909;930;970;752	F5GZW3	F5GZW3	Rho GTPase-activating protein 4	ARHGAP4	LGRNKGFSRGPGAPASPSASHPQGLDTTPKP	GPGAPAS(0.956)PS(0.016)AS(0.028)HPQGLDTTPKPH	609	UID396	Color2 [A=255, R=255, G=0, B=0]	1	4		S	3			442	___1	0.955795	6.78736e-15	111.81	105.25	111.81	-0.29353	285280000	907	19.5432	25.0823	24.187	22.7739	24.8853	24.8761	18.2209	22.6954	23.5072	24.8853	23.6772	22.4926
+	3.58495	4.85249	F8WF16;B7Z8L1;F8W6A0;F8W0Q9;Q8NEY8-5;Q8NEY8-6;Q8NEY8-9;Q8NEY8-8;Q8NEY8-2;Q8NEY8-3;Q8NEY8;Q8NEY8-7	138;150;85;223;157;157;186;205;212;150;205;21	F8WF16	F8WF16	Periphilin-1	PPHLN1	NKERPVQSLKTSRDTSPSSGSAVSSSKVLDK	DT(0.032)S(0.951)PS(0.013)S(0.003)GSAVSSSK	374	UID253	Color2 [A=255, R=255, G=0, B=0]	1	4		S	2			238	___1	0.950677	0.000214942	103.91	75.285	64.121	-0.37312	49467000	138	19.4888	23.4207	22.765	22.1316	23.4805	21.5672	17.5401	18.2898	18.5935	23.4805	18.6347	18.9264
+	3.58299	3.20564	I3L2J0	472	I3L2J0	I3L2J0		CIC	VASLEKGTAPAARARTPLTAAQQKYKKGDVV	ART(1)PLTAAQQK	4702	UID2903	Color2 [A=255, R=255, G=0, B=0]	1	4		T	2			889	___1	0.99981	0.00868611	111.61	62.526	111.61	0.86807	44142000	472	22.5144	22.6535	22.6976	21.1099	22.5259	22.8595	17.9031	19.1642	20.2939	22.5259	19.4999	19.5614
+	3.58027	2.65492	B7Z941;Q9Y624	235;284	B7Z941	B7Z941	Junctional adhesion molecule A	F11R	TKKGTSSKKVIYSQPSARSEGEFKQTSSFLV	VIYSQPS(1)AR	377	UID255	Color2 [A=255, R=255, G=0, B=0]	1	4		S	2			244	___1	0.999728	0.000808978	99.53	52.333	80.102	-0.13154	30484000	235	22.3446	20.9512	22.3169	22.657	21.2148	22.6153	18.7359	18.56	17.2172	21.2148	17.8415	18.3841
+	3.57807	5.44709	Q9UI08;Q9UI08-2;B7Z3I5	349;351;355	Q9UI08	Q9UI08	Ena/VASP-like protein	EVL	KPVSSILSRTPSVAKSPEAKSPLQSQPHSRM	T(0.358)PS(0.642)VAKS(1)PEAKS(1)PLQSQPHSR	4112	UID8918	Color2 [A=255, R=255, G=0, B=0]	1	4		S	3			2356	___3	1	1.96135e-41	211.62	202.51	184.65	-0.14596	2785500000	349	24.9328	23.6773	21.8242	26.4693	23.2365	24.4926	22.0237	18.1928	21.456	23.2365	23.3377	17.6799
+	3.57171	2.41808	Q86YV0;Q86YV0-2;M0QX12;V9GYD1	819;819;327;104	Q86YV0	Q86YV0	RAS protein activator like-3	RASAL3	EERPLRRPRPVQRTQSVPVRRPARRRQSAGP	T(0.006)QS(0.994)VPVR	3343	UID2117	Color2 [A=255, R=255, G=0, B=0]	1	4		S	2			2001	___1	0.993822	0.020442	55.064	35.97	55.064	-0.68141	23630000	819	22.6472	21.802	18.9837	20.1943	21.8934	22.2007	17.9434	19.5971	18.7095	21.8934	17.1977	19.2925
+	3.56237	2.88332	H0YJA2;Q6PJT7-5;Q6PJT7-9;Q6PJT7-2;Q6PJT7;G3V5I6;G3V256;Q6PJT7-10;Q6PJT7-4;Q6PJT7-3;Q6PJT7-11	325;409;409;409;409;254;409;372;375;409;390	H0YJA2	H0YJA2	Zinc finger CCCH domain-containing protein 14	ZC3H14	LLAEVVQGQSRTPRISPPIKEEETKGDSVEK	IS(0.999)PPIKEEET(0.001)KGDSVEK	1280	UID816	Color2 [A=255, R=255, G=0, B=0]	1	4		S	3			807	___1	0.998601	0.00269855	47.814	32.289	47.814	2.0447	14544000	325	20.0248	21.4892	21.3092	21.8743	21.2983	19.5256	17.5714	18.3195	18.1339	21.2983	17.3361	18.6377
+	3.55465	3.77949	Q92609;Q92609-2;C9JNM0;C9JED7;F2Z3C3;C9K0P2;C9J397;C9JWX0;C9JW04;C9JDR8	43;43;43;43;43;43;43;43;43;43	Q92609	Q92609	TBC1 domain family member 5	TBC1D5	SNKSGGDSNKNGRRTSSTLDSEGTFNSYRKE	RT(0.058)S(0.93)S(0.01)T(0.003)LDSEGTFNSYR	3625	UID2286	Color2 [A=255, R=255, G=0, B=0]	1	4		S	2			2111	___1	0.930211	2.2856e-19	178.56	159.63	88.427	-1.8588	65796000	43	21.3978	22.3399	22.5379	22.8192	22.0381	18.2801	20.9153	18.1726	17.8729	22.0381	21.3677	18.5458
+	3.55208	7.58965	H0Y449;P67809;C9J5V9	215;165;135	H0Y449	H0Y449	Nuclease-sensitive element-binding protein 1	YBX1	RRRGPPRNYQQNYQNSESGEKNEGSESAPEG	NYQQNYQNS(0.937)ES(0.063)GEKNEGSESAPEGQAQQR	1196	UID759	Color2 [A=255, R=255, G=0, B=0]	1	4		S	3			760	___1	0.93741	8.53431e-80	237.32	225.12	237.32	-0.36421	262830000	215	25.46	25.5991	20.0105	19.8381	25.7007	25.759	18.1543	17.5669	18.2868	25.7007	19.281	18.5874
+	3.53869	3.04107	Q9C0C2;Q9C0C2-2	836;287	Q9C0C2	Q9C0C2	182 kDa tankyrase-1-binding protein	TNKS1BP1	QDRVVGKPAQLGTQRSQEADVQDWEFRKRDS	S(1)QEADVQDWEFR	3888	UID2457	Color2 [A=255, R=255, G=0, B=0]	1	4		S	2			2239	___1	1	1.51535e-07	137.62	109.33	95.981	-0.24163	12769000	836	20.5493	20.8541	20.0463	21.2313	20.9528	20.3357	18.5685	18.0788	18.6528	20.9528	17.7625	17.6788
+	3.53459	1.83423	R4GNB2;Q5VZ89-6;Q5VZ89;X6RAE7;Q5VZ89-5;Q5VZ89-3;R4GN35;Q5VZ89-2	1099;863;863;135;863;45;1148;336	R4GNB2;R4GN35	R4GN35	DENN domain-containing protein 4C	DENND4C	LTCPKTSLLHIARTHSFENVSCHLPDSRTCM	THS(1)FENVSCHLPDSR	3090	UID1952	Color2 [A=255, R=255, G=0, B=0]	1	4		S	2			1906;2456	___1	0.999927	4.09353e-33	212.41	181.45	212.41	-0.67207	838340000	1148	26.0398	26.5071	25.7354	27.1347	26.5638	26.4548	18.2459	24.5892	24.8999	26.5638	25.5116	24.8322
+	3.52819	4.52578	Q6PKG0;Q6PKG0-3;E5RH50;H0YBW1	517;440;312;225	Q6PKG0	Q6PKG0	La-related protein 1	LARP1	CPEFVPRQHYQKETESAPGSPRAVTPVPTKT	ET(0.001)ES(0.923)APGS(0.076)PR	3173	UID2011	Color2 [A=255, R=255, G=0, B=0]	1	4		S	2			1936	___1	0.923354	0.00183638	76.143	47.446	76.143	0.47143	54489000	517	23.1868	23.4171	19.4146	22.8886	22.9126	22.5963	17.6803	18.6667	18.4498	22.9126	21.8734	18.4432
+	3.51096	4.94914	Q01543	39	Q01543	Q01543	Friend leukemia integration 1 transcription factor	FLI1	GAAAHLPKADMTASGSPDYGQPHKINPLPPQ	ADMTAS(0.009)GS(0.991)PDYGQPHK	2422	UID1555	Color2 [A=255, R=255, G=0, B=0]	1	4		S	2			1684	___1	0.991086	1.47977e-05	119.54	93.813	87.647	-0.50562	114030000	39	19.111	22.5215	22.2967	23.5167	23.1184	23.0922	18.6491	17.9984	17.4331	23.1184	22.6863	17.9423
+	3.51	3.03468	H0Y3P2;D3DQV9;P78344-2;P78344;H0YCH5	395;395;395;395;395	H0Y3P2	H0Y3P2	Eukaryotic translation initiation factor 4 gamma 2	EIF4G2	GSGIGTGPGVIQDRFSPTMGRHRSNQLFNGH	FS(0.996)PT(0.004)MGR	523	UID344	Color2 [A=255, R=255, G=0, B=0]	1	4		S	2			366	___1	0.996482	0.0373849	44.692	30.279	41.448	1.6574	16083000	395	18.4432	21.2154	21.2581	19.3517	21.163	22.4614	17.7928	18.3558	18.358	21.163	17.4021	17.9358
+	3.50919	2.44173	P42224;H7BZ88	727;17	P42224	P42224	Signal transducer and activator of transcription 1-alpha/beta	STAT1	VHPSRLQTTDNLLPMSPEEFDEVSRIVGSVE	LQTTDNLLPMS(1)PEEFDEVSR	2218	UID1426	Color2 [A=255, R=255, G=0, B=0]	1	4		S	2			1515	___1	0.999996	8.08523e-13	136.49	119.72	127.17	-0.46511	141450000	727	23.3385	21.7949	20.8878	22.6574	21.5008	20.2269	17.8846	19.1385	18.5621	21.5008	19.3169	19.1757
+	3.50034	4.39256	E9PQN2;E9PKI6;E9PK91;Q9NYF8-3;Q9NYF8-2;Q9NYF8;E9PK09;H0YF00;Q9NYF8-4;E9PJA7	288;290;290;288;288;290;290;31;290;288	E9PQN2;Q9NYF8-4	E9PQN2	Bcl-2-associated transcription factor 1	BCLAF1	GSVGNGSSRYSPSQNSPIHHIPSRRSPAKTI	Y(0.77)S(0.229)PS(0.002)QNS(0.999)PIHHIPSR	841	UID549	Color2 [A=255, R=255, G=0, B=0]	1	4		S	3			2316;536	___1	0.999347	7.1162e-05	96.143	80.024	87.85	0.54233	158080000	288	19.2503	23.029	22.4064	21.5075	22.4983	22.7613	19.0109	18.24	19.8752	22.4983	17.4148	18.3253
+	3.49115	2.26425	Q86UE4;E5RJU9	568;512	Q86UE4	Q86UE4	Protein LYRIC	MTDH	NSVPPSQTKSETSWESPKQIKKKKKARRET_	SET(0.001)S(0.001)WES(0.998)PK	3307	UID2090	Color2 [A=255, R=255, G=0, B=0]	1	4		S	2			1985	___1	0.998128	0.0107102	52.391	41.517	52.391	0.33062	12645000	568	20.5952	20.9115	20.656	20.3341	20.9136	20.8841	17.8027	18.4881	17.418	20.9136	17.2563	18.8093
+	3.491	4.13412	J3KPW1;Q9H7L9	235;234	J3KPW1	J3KPW1	Sin3 histone deacetylase corepressor complex component SDS3	SUDS3	DLRTLNKLKSPKRPASPSSPEHLPATPAESP	RPAS(0.956)PS(0.48)S(0.564)PEHLPATPAESPAQR	1459	UID4071	Color2 [A=255, R=255, G=0, B=0]	1	4		S	3			911	___2	0.955729	1.61454e-10	107.47	98.869	93.176	-1.0779	49894000	235	22.2437	22.3038	21.942	24.1558	22.717	19.4914	18.306	18.2746	20.1626	22.717	20.9799	18.6157
+	3.48713	4.66007	E7EPN9;Q9Y520-2;Q9Y520-3;Q9Y520-6;Q9Y520-4;Q9Y520-5;Q9Y520;Q9Y520-7;H7C5N8	2675;2430;2673;2608;2673;2626;2673;2675;1156	E7EPN9	E7EPN9	Protein PRRC2C	PRRC2C	MELKAFGSGIDIKPGTPPIAGRSTTPTSSPF	AFGS(0.005)GIDIKPGT(0.995)PPIAGR	4555	UID2862	Color2 [A=255, R=255, G=0, B=0]	1	4		T	3			434	___1	0.994854	0.00136214	59.469	51.127	51.029	-0.63136	55538000	2675	22.6462	23.2902	22.5253	21.7321	22.7257	23.758	18.4687	18.1927	18.0179	22.7257	17.6601	18.315
+	3.48454	4.56432	Q13459;M0R300;M0R0P8;Q13459-2	1405;1405;1405;1405	Q13459	Q13459	Unconventional myosin-IXb	MYO9B	KKKPGDASSLPDAGLSPGSQVDSKSTFKRLF	KKPGDASSLPDAGLS(0.999)PGS(0.001)QVDSK	2635	UID1693	Color2 [A=255, R=255, G=0, B=0]	1	4		S	3			1756	___1	0.999371	3.86811e-22	154.45	136.05	154.45	-1.311	937050000	1405	22.7964	23.6563	21.3056	22.8916	23.329	22.0517	20.0026	18.6088	22.16	23.329	21.7744	19.1387
+	3.48289	6.88982	Q9H307;G3V5F0;G3V579	66;66;66	Q9H307	Q9H307	Pinin	PNN	GGGRGRGSLLLRRGFSDSGGGPPAKQRDLEG	GFS(0.997)DS(0.003)GGGPPAK	3918	UID2483	Color2 [A=255, R=255, G=0, B=0]	1	4		S	2			2255	___1	0.996737	1.10116e-10	133.25	89.257	107.34	-0.2278	245060000	66	24.8773	25.3784	24.2319	24.8741	24.986	23.228	19.0217	17.7903	22.5047	24.986	18.9559	18.6636
+	3.47598	2.29523	M0R0C4;M0QZ28;F8WE01;Q9Y4J8-6;Q9Y4J8-10;Q9Y4J8-11;Q9Y4J8-13;Q9Y4J8-2;Q9Y4J8-14;Q9Y4J8-15;Q9Y4J8	88;284;663;310;314;371;602;605;609;602;662	M0R0C4	M0R0C4	Dystrobrevin alpha	DTNA	VDSEFARTQFEDLVPSPTSEKAFLAQIHARK	T(0.001)QFEDLVPS(0.774)PT(0.166)S(0.059)EK	1109	UID705	Color2 [A=255, R=255, G=0, B=0]	1	4		S	2			709	___1	0.774065	0.011451	45.723	36.291	42.568	0.26477	11576000	88	20.105	20.7421	20.0035	20.014	20.9233	20.3447	18.166	18.4404	19.2663	20.9233	19.2987	18.695
+	3.4732	3.06724	Q8N1G0;A6PVV7	1057;25	Q8N1G0	Q8N1G0	Zinc finger protein 687	ZNF687	EKHVQVRHGLQLGAQSPGRGTTLARGSSARA	HGLQLGAQS(1)PGR	3412	UID2155	Color2 [A=255, R=255, G=0, B=0]	1	4		S	2			2025	___1	1	0.000142614	94.688	76.248	78.324	1.2694	20596000	1057	21.1499	22.1524	20.1525	21.5776	21.8173	21.5581	18.3563	18.7558	18.1187	21.8173	17.6544	18.9678
+	3.4672	4.81704	Q09666	216	Q09666	Q09666	Neuroblast differentiation-associated protein AHNAK	AHNAK	SGKTVIRLPSGSGAASPTGSAVDIRAGAISA	LPSGSGAAS(1)PTGSAVDIR	2499	UID4766	Color2 [A=255, R=255, G=0, B=0]	1	4		S	2			1721	___2	0.999874	6.87508e-175	360.25	291.97	345	0.29845	1411600000	216	25.4633	25.7979	24.3523	26.5639	25.9882	24.8738	21.9095	20.7774	23.2266	25.9882	23.0931	21.438
+	3.46293	6.59745	X6RGP5;J3KNL6;O15027-2;O15027-4;O15027-3;O15027;O15027-5	49;1327;1149;1149;1149;1149;1149	X6RGP5	X6RGP5	Protein transport protein Sec16A	SEC16A	EKRDNNWRYDPRFTGSFDDDPDPHRDPYGEE	FT(0.001)GS(0.999)FDDDPDPHRDPYGEEVDRR	1425	UID903	Color2 [A=255, R=255, G=0, B=0]	1	4		S	4			902	___1	0.999051	8.22009e-18	134.03	121.39	77.51	-1.1299	194360000	49	19.2399	24.1667	24.0072	24.9958	24.9814	25.7576	16.9095	18.0254	17.1389	24.9814	21.0904	18.1993
+	3.45803	5.5515	K7EM16;P50552	53;284	K7EM16	K7EM16	Vasodilator-stimulated phosphoprotein	VASP	AMLARRRKATQVGEKTPKDESANQEEPEARV	ATQVGEKT(1)PKDESANQEEPEAR	4730	UID2915	Color2 [A=255, R=255, G=0, B=0]	1	4		T	3			972	___1	0.999995	7.45386e-31	181.33	164.88	181.33	0.04614	75374000	53	24.1595	23.5699	21.544	22.6284	23.8669	19.7768	18.504	18.5822	21.947	23.8669	18.1574	17.8506
+	3.45732	5.78766	Q9UQ35;Q9UQ35-2	1014;1014	Q9UQ35	Q9UQ35	Serine/arginine repetitive matrix protein 2	SRRM2	VKAQTPPGPSLSGSKSPCPQEKSKDSLVQSC	VKAQT(0.995)PPGPS(0.005)LS(0.027)GS(0.065)KS(0.907)PCPQEK	4180	UID5816	Color2 [A=255, R=255, G=0, B=0]	1	4		S	3			2392	___2	0.907062	2.58208e-09	89.145	81.889	56.832	-0.84168	257540000	1014	20.4322	23.7083	23.2068	23.4966	22.9867	19.3898	21.1186	17.3758	21.2507	22.9867	22.1374	17.5034
+	3.45508	3.80082	H0YBF7;Q9ULH1;Q9ULH1-2;H0YBM4	848;1027;1030;384	H0YBF7	H0YBF7	Arf-GAP with SH3 domain, ANK repeat and PH domain-containing protein 1	ASAP1	QQPSEVTLKSHPLDLSPNVQSRDAIQKQASE	SHPLDLS(1)PNVQSR	1261	UID800	Color2 [A=255, R=255, G=0, B=0]	1	4		S	3			791	___1	0.999994	7.982e-05	91.616	76.03	91.616	-0.27317	46490000	848	19.3152	22.9068	19.0713	20.6088	22.5009	19.3378	19.4076	18.6873	21.0383	22.5009	19.0046	18.9835
+	3.44939	3.41711	P42566;B1AUU8;H7BYP0;P42566-2	796;662;473;482	P42566	P42566	Epidermal growth factor receptor substrate 15	EPS15	PCPLPPGKRSINKLDSPDPFKLNDPFQPFPG	S(1)INKLDS(1)PDPFK	2225	UID4581	Color2 [A=255, R=255, G=0, B=0]	1	4		S	2			1518	___2	1	2.17495e-14	194.23	161.37	108.52	-1.5982	120740000	796	20.9335	21.6164	20.0786	22.3918	21.987	20.1	18.1867	18.3163	18.196	21.987	19.2292	18.5764
+	3.44525	3.20292	E9PC47;P53667-4;P53667-2;P53667;P53667-3	240;176;196;210;210	E9PC47	E9PC47	LIM domain kinase 1	LIMK1	HSHTVRVQGVDPGCMSPDVKNSIHVGDRILE	VQGVDPGCMS(1)PDVK	729	UID487	Color2 [A=255, R=255, G=0, B=0]	1	4		S	2			486	___1	1	7.35527e-08	135.14	114.85	86.498	-0.22191	22127000	240	21.6174	22.2064	19.8419	19.6368	22.4096	20.9233	18.6192	18.9348	17.7167	22.4096	18.6393	19.343
+	3.43927	5.7991	O60343-2;O60343-3;O60343	341;341;341	O60343-2	O60343-2	TBC1 domain family member 4	TBC1D4	VHEGSQKSQPRRRHASAPSHVQPSDSEKNRT	HAS(0.995)APS(0.005)HVQPSDSEK	1731	UID1094	Color2 [A=255, R=255, G=0, B=0]	1	4		S	3			1103	___1	0.994832	0.000118576	99.371	90.543	99.371	-0.020032	75650000	341	20.5867	23.5464	19.1592	23.5265	24.1712	23.6902	17.1072	18.3946	18.048	24.1712	18.8351	17.9331
+	3.43713	4.22448	Q9NZM3-4;Q9NZM3-3;Q9NZM3-2;Q9NZM3	884;884;857;884	Q9NZM3-4	Q9NZM3-4	Intersectin-2	ITSN2	VNTSWQKKSAFTRTVSPGSVSPIHGQGQVVE	T(0.032)VS(0.958)PGS(0.008)VS(0.002)PIHGQGQVVENLK	4044	UID2569	Color2 [A=255, R=255, G=0, B=0]	1	4		S	3			2327	___1	0.957861	1.40195e-06	71.427	63.036	67.251	0.063415	41922000	884	22.2997	22.1559	21.6329	20.8047	22.4655	22.433	20.7265	18.3941	18.2635	22.4655	18.9793	17.8815
+	3.43423	4.36915	Q9NZ09-2;Q9NZ09;Q9NZ09-3;Q9NZ09-4	146;146;182;210	Q9NZ09-2	Q9NZ09-2	Ubiquitin-associated protein 1	UBAP1	TPTRVSSSATKQKVLSPPHIKADFNLADFEC	VLS(1)PPHIK	4036	UID2561	Color2 [A=255, R=255, G=0, B=0]	1	4		S	2			2321	___1	1	0.00515932	76.1	53.171	64.654	0.60376	27706000	146	22.3081	22.3554	20.0596	20.8818	22.5822	19.7762	18.2326	18.4337	19.4262	22.5822	21.3409	17.8413
+	3.42955	4.69813	Q9UJU6;H0Y5J4;Q9UJU6-5	232;161;129	Q9UJU6	Q9UJU6	Drebrin-like protein	DBNL	AARREQRYQEQGGEASPQRTWEQQQEVVSRN	YQEQGGEAS(1)PQR	4119	UID2623	Color2 [A=255, R=255, G=0, B=0]	1	4		S	2			2360	___1	1	1.51535e-07	137.62	118.89	131.06	0.29805	60279000	232	22.5341	23.2478	22.2337	22.9914	23.6042	21.7727	17.6978	18.5047	20.8485	23.6042	17.7092	19.0698
+	3.42321	4.71207	P07355;H0YN42;P07355-2;H0YMD0;H0YMU9;A6NMY6;H0YKS4;H0YMM1;H0YKZ7;H0YLV6;H0YMT9;H0YKX9;H0YKV8;H0YKL9;H0YMD9;H0YMW4;H0YNB8;H0YKN4	24;24;42;24;24;24;24;24;24;24;24;24;24;24;24;52;24;24	P07355	P07355	Annexin A2;Annexin;Putative annexin A2-like protein	ANXA2;ANXA2P2	CKLSLEGDHSTPPSAYGSVKAYTNFDAERDA	LSLEGDHSTPPS(0.039)AY(0.957)GS(0.004)VK	5312	UID3123	Color2 [A=255, R=255, G=0, B=0]	1	4		Y	2			1285	___1	0.957	1.08816e-13	161.21	132.44	161.21	0.12833	190540000	24	22.6327	22.9625	21.5086	22.7548	22.3701	22.3334	17.9224	17.7711	18.6613	22.3701	20.6552	17.9399
+	3.41822	2.6984	Q3V6T2-5;Q3V6T2-4;Q3V6T2-2;Q3V6T2-3;Q3V6T2	449;449;449;449;449	Q3V6T2-5	Q3V6T2-5	Girdin	CCDC88A	EQISRTSELSEAPQKSLGHEVNELTSSRLLK	TSELS(0.003)EAPQKS(0.997)LGHEVNELTSSR	2910	UID1853	Color2 [A=255, R=255, G=0, B=0]	1	4		S	3			1856	___1	0.997477	3.18462e-15	116.34	110.18	116.34	-0.41309	24078000	449	22.3697	21.4322	19.0357	22.1644	21.7816	20.2393	17.9273	18.9841	21.354	21.7816	18.8825	18.9494
+	3.41476	2.3955	Q9UHB6;Q9UHB6-4;F8VRN8	132;132;132	Q9UHB6	Q9UHB6	LIM domain and actin-binding protein 1	LIMA1	KADQEEQIHPRSRLRSPPEALVQGRYPHIKD	LRS(1)PPEALVQGR	4087	UID2601	Color2 [A=255, R=255, G=0, B=0]	1	4		S	3			2351	___1	1	0.00954219	46.408	39.206	46.408	-0.06577	20426000	132	20.2712	20.9963	20.8962	22.0822	21.2801	22.4129	18.2074	18.8652	18.6191	21.2801	17.6148	18.7148
+	3.41449	4.24173	Q9Y6W5	293	Q9Y6W5	Q9Y6W5	Wiskott-Aldrich syndrome protein family member 2	WASF2	VDNQRGSGLAGPKRSSVVSPSHPPPAPPLGS	RS(0.224)S(0.763)VVS(0.558)PS(0.454)HPPPAPPLGSPPGPK	4385	UID5960	Color2 [A=255, R=255, G=0, B=0]	1	4		S	3			2453	___2	0.763487	3.6318e-06	68.93	65.267	58.087	0.39025	55161000	293	22.8674	22.7394	19.1607	22.9219	22.2122	19.8987	17.1947	18.0499	18.6642	22.2122	18.2152	18.2425
+	3.40391	4.12203	P17252	319	P17252	P17252	Protein kinase C alpha type	PRKCA	KFEKAKLGPAGNKVISPSEDRKQPSNNLDRV	VIS(1)PSEDR	2071	UID1321	Color2 [A=255, R=255, G=0, B=0]	1	4		S	2			1379	___1	0.999846	0.00234738	91.867	71.585	91.867	0.78057	41970000	319	23.084	23.0898	18.5021	22.6219	22.7455	20.6167	17.6529	18.4967	20.9486	22.7455	19.7081	18.9798
+	3.40102	3.66502	S4R3H4;E7EQT4;Q9UKV3-5;Q9UKV3	432;450;490;490	S4R3H4	S4R3H4	Apoptotic chromatin condensation inducer in the nucleus	ACIN1	GGLSPLSSPSDTKAESPAEKVPEESVLPLVQ	AES(1)PAEKVPEESVLPLVQK	616	UID400	Color2 [A=255, R=255, G=0, B=0]	1	4		S	3			444	___1	0.999874	0.000135374	61.963	52.401	61.963	1.3512	15625000	432	21.1286	21.6044	21.5316	19.6188	21.1289	20.7149	19.4698	17.574	18.0851	21.1289	18.5392	17.6707
+	3.39921	4.76362	B0QY04;Q15080;Q15080-3;Q15080-2	58;161;161;161	B0QY04	B0QY04	Neutrophil cytosol factor 4	NCF4	ALRRLRPRTRKVKSVSPQGNSVDRMAAPRAE	SVS(1)PQGNSVDR	140	UID94	Color2 [A=255, R=255, G=0, B=0]	1	4		S	2			61	___1	0.999666	0.000122732	110.31	97.253	103.44	0.93831	79893000	58	21.3342	23.9963	22.9395	23.2822	23.9271	22.4668	19.605	18.8259	21.848	23.9271	18.0393	19.5471
+	3.39061	3.50769	F5H2U2;Q13523	352;366	F5H2U2	F5H2U2	Serine/threonine-protein kinase PRP4 homolog	PRPF4B	KRRSLSPKPRDKSRRSRSPLLNDRRSKQSKS	S(1)RS(1)PLLNDRR	990	UID3787	Color2 [A=255, R=255, G=0, B=0]	1	4		S	3			622	___2	1	0.0107699	85.845	42.301	40.552	-0.47396	137440000	352	19.6822	22.0638	18.6452	22.945	21.7108	22.7716	17.8759	18.4963	17.6513	21.7108	18.0236	18.1453
+	3.38963	4.33723	K4DI84;Q96QH2-2;Q96QH2	407;407;455	K4DI84	K4DI84	PML-RARA-regulated adapter molecule 1	PRAM1	SLPAAVAGFSSRHPLSPGFGAAGTPRWRSGG	HPLS(1)PGFGAAGTPR	1532	UID969	Color2 [A=255, R=255, G=0, B=0]	1	4		S	3			949	___1	1	2.02957e-05	122.97	109.56	96.489	-0.26648	66681000	407	21.7041	21.8735	22.6855	22.2137	22.2333	22.557	19.5226	18.0361	18.1679	22.2333	19.9249	17.5161
+	3.38749	0.705224	P17275	255	P17275	P17275	Transcription factor jun-B	JUNB	KEEPQTVPEARSRDATPPVSPINMEDQERIK	S(0.042)RDAT(0.959)PPVS(0.998)PINMEDQER	4832	UID6102	Color2 [A=255, R=255, G=0, B=0]	1	4		T	3			1380	___2	0.959223	0.000219026	61.602	51.263	58.418	0.18163	23827000	255	20.3577	19.8977	20.3219	22.1964	19.815	20.4183	19.9197	19.1118	19.6294	19.815	19.9926	19.1629
+	3.38407	8.28603	G3XAC6;Q14498-2;Q14498;Q5QP22;Q5QP23	97;97;97;97;97	G3XAC6	G3XAC6	RNA-binding protein 39	RBM39	SRSRSRDRRFRGRYRSPYSGPKFNSAIRGKI	YRS(1)PYSGPK	1148	UID724	Color2 [A=255, R=255, G=0, B=0]	1	4		S	2			738	___1	0.999676	0.00124118	112.94	92.651	101.3	1.2287	1154300000	97	25.4474	26.3954	26.9209	26.4934	27.3903	26.7704	22.0648	18.4937	24.622	27.3903	26.0732	19.0516
+	3.37878	3.04096	Q8NDT2	106	Q8NDT2	Q8NDT2	Putative RNA-binding protein 15B	RBM15B	GGGGRGGKASGDPGASGMSPRASPLPPPPPP	AS(0.005)GDPGAS(0.773)GMS(0.222)PR	3475	UID2197	Color2 [A=255, R=255, G=0, B=0]	1	4		S	2			2053	___1	0.772876	0.0116497	46.964	31.425	46.964	-0.70616	29735000	106	21.8106	22.1113	22.578	20.8032	21.9084	22.4072	17.5727	18.731	18.2429	21.9084	18.9892	19.1391
+	3.36331	3.19287	M0R2H7;M0R0F9;W4VSQ9;Q15642-5;Q15642-4;Q15642-2;Q15642-3;Q15642	296;188;296;296;296;296;296;296	M0R2H7	M0R2H7	Cdc42-interacting protein 4	TRIP10	DVEFEDFSQPMNRAPSDSSLGTPSDGRPELR	APS(0.88)DS(0.059)S(0.059)LGT(0.003)PSDGRPELR	1604	UID1011	Color2 [A=255, R=255, G=0, B=0]	1	4		S	3			1011	___1	0.87978	0.000324331	56.327	38.839	56.327	-0.10915	22513000	296	19.9111	21.7831	21.9115	20.9602	21.4367	21.2415	20.3857	18.5094	20.2878	21.4367	21.011	18.2092
+	3.35914	2.1032	Q9UJY4;H3BMM6	177;177	Q9UJY4	Q9UJY4	ADP-ribosylation factor-binding protein GGA2	GGA2	KQDPKLPVDKILPPPSPWPKSSIFDADEEKS	ILPPPS(1)PWPK	4120	UID2624	Color2 [A=255, R=255, G=0, B=0]	1	4		S	2			2362	___1	1	0.00592916	56.359	36.597	56.359	-0.17646	19297000	177	22.0371	19.9726	22.9214	19.3335	20.2312	21.4239	18.0266	17.9709	19.8672	20.2312	19.6427	18.1127
+	3.34988	3.28575	G8JLD5;O00429-7;O00429-4;O00429-5;O00429-3;O00429-2;O00429;O00429-8;O00429-6	592;413;579;590;590;605;616;618;629	G8JLD5	G8JLD5	Dynamin-1-like protein	DNM1L	LLAEEKSKPIPIMPASPQKGHAVNLLDVPVP	SKPIPIMPAS(1)PQK	1171	UID741	Color2 [A=255, R=255, G=0, B=0]	1	4		S	2			752	___1	1	0.000444056	85.006	63.893	85.006	0.020754	81888000	592	22.3022	22.1532	20.4732	21.6227	21.8307	20.9329	20.4017	18.471	19.1582	21.8307	17.6243	18.8339
+	3.34984	4.04552	P08238;Q58FF8	255;177	P08238;Q58FF8	P08238	Heat shock protein HSP 90-beta;Putative heat shock protein HSP 90-beta 2	HSP90AB1;HSP90AB2P	EDKDDEEKPKIEDVGSDEEDDSGKDKKKKTK;ENKDDEEKPKIEDVGSDEEDDSGKDKKKKTK	IEDVGS(1)DEEDDS(1)GKDKK	1951	UID1236	Color2 [A=255, R=255, G=0, B=0]	1	4		S	3			1297;1869	___1	1	7.58588e-96	296.35	255.25	50.851	-0.7649	41662000000	255	29.516	29.3895	29.0274	28.7919	29.1118	29.145	25.5658	25.4359	25.9038	29.1118	26.1688	24.8818
+	3.34754	4.44982	K7ERT1;O00273-2;O00273	28;28;28	K7ERT1	K7ERT1	DNA fragmentation factor subunit alpha	DFFA	GEIRTLKPCLLRRNYSREQHGVAASCLEDLR	NYS(1)REQHGVAASCLEDLR	1574	UID994	Color2 [A=255, R=255, G=0, B=0]	1	4		S	3			990	___1	0.999999	5.38225e-10	141.45	124.73	141.45	-1.0072	35573000	28	21.7385	22.3119	21.1817	22.4233	22.718	20.0455	19.6137	18.3964	21.0726	22.718	20.9728	17.8693
+	3.34116	4.44147	Q15042-4;Q15042;Q15042-3	493;537;537	Q15042-4	Q15042-4	Rab3 GTPase-activating protein catalytic subunit	RAB3GAP1	CCIERKKARDEGKKTSASDVTNIYPGDAGKA	KT(0.019)S(0.963)AS(0.018)DVTNIYPGDAGK	2736	UID1753	Color2 [A=255, R=255, G=0, B=0]	1	4		S	2			1799	___1	0.962948	1.59224e-32	207.56	189.14	207.56	0.40992	58445000	493	22.4373	22.8784	22.5829	22.8736	23.379	22.8179	20.8389	18.5666	17.9697	23.379	18.799	18.9747
+	3.33822	7.01939	E7EU42;P47712	377;437	E7EU42	E7EU42	Cytosolic phospholipase A2;Phospholipase A2;Lysophospholipase	PLA2G4A	ENITTKHIVSNDSSDSDDESHEPKGTENEDA	HIVSNDSS(0.006)DS(0.994)DDESHEPK	669	UID447	Color2 [A=255, R=255, G=0, B=0]	1	4		S	3			463	___1	0.99428	1.79153e-10	146.17	130.45	146.17	-1.2506	277090000	377	25.0365	24.7604	23.9343	24.9352	25.6606	25.392	20.8238	18.1313	22.1304	25.6606	23.1929	18.5509
+	3.33635	5.00062	P62995;P62995-3;H7C2L4;H7BXF3	201;101;21;60	P62995	P62995	Transformer-2 protein homolog beta	TRA2B	GRRIRVDFSITKRPHTPTPGIYMGRPTYGSS	RPHT(0.999)PT(0.001)PGIYMGR	4891	UID2975	Color2 [A=255, R=255, G=0, B=0]	1	4		T	3			1645	___1	0.999441	5.99988e-05	112.17	101.52	112.17	1.4703	106160000	201	22.6065	24.0346	23.5466	19.5626	23.3503	24.6506	17.7643	18.5164	18.3438	23.3503	20.9437	18.6392
+	3.33127	3.13187	Q9BW61	95	Q9BW61	Q9BW61	DET1- and DDB1-associated protein 1	DDA1	EGESSAPPRKVARTDSPDMHEDT________	T(0.015)DS(0.985)PDMHEDT	3839	UID2431	Color2 [A=255, R=255, G=0, B=0]	1	4		S	2			2219	___1	0.984919	0.00199131	72.789	67.63	72.789	0.93217	22207000	95	21.4704	21.5498	18.0937	21.0634	21.9594	22.3293	17.3354	18.6057	18.3526	21.9594	18.2653	18.7763
+	3.32729	5.27727	Q6PJG2	923	Q6PJG2	Q6PJG2	ELM2 and SANT domain-containing protein 1	ELMSAN1	KTSQKFPRVPLPRRESPSEERLEPKREVKEP	RES(0.986)PS(0.014)EERLEPK	3170	UID2008	Color2 [A=255, R=255, G=0, B=0]	1	4		S	3			1934	___1	0.986281	0.00154688	62.861	49.448	62.861	0.9812	96532000	923	18.8046	23.6075	23.4968	24.0746	24.2008	23.6882	17.6942	18.4742	17.9637	24.2008	21.0468	18.9772
+	3.32161	5.59236	P04049;P04049-2;B4E1N6;H7C155;B4E0X2;P10398	621;641;406;500;540;582	P04049;P10398	P04049	RAF proto-oncogene serine/threonine-protein kinase;Serine/threonine-protein kinase A-Raf	RAF1;ARAF	IELLQHSLPKINRSASEPSLHRAAHTEDINA;IELLQRSLPKIERSASEPSLHRTQADELPAC	SAS(1)EPSLHR	1910	UID1208	Color2 [A=255, R=255, G=0, B=0]	1	4		S	2			1241;1323	___1	0.999656	0.000492591	106.88	82.908	106.88	-0.53411	203720000	621	24.3287	25.1633	24.4979	25.4132	24.3896	24.11	20.816	19.1257	18.3471	24.3896	23.6081	18.9845
+	3.32101	3.98008	R4GNB2;Q5VZ89-6;Q5VZ89;X6RAE7;Q5VZ89-3;X6R5W5;Q5VZ89-4;R4GN35;Q5VZ89-2	1623;1387;1387;659;569;410;384;1672;860	R4GNB2;R4GN35	R4GN35	DENN domain-containing protein 4C	DENND4C	EIKRASGDVQTMKISSVPNSLSKRNVSLTRS	IS(0.001)S(0.999)VPNSLSK	3063	UID1941	Color2 [A=255, R=255, G=0, B=0]	1	4		S	2			1906;2456	___1	0.999025	0.000692789	98.898	36.732	98.898	1.1586	30703000	1672	22.1615	22.6664	21.7757	19.3438	22.3341	21.7506	18.7429	18.7235	20.6642	22.3341	17.8411	18.2062
+	3.30965	4.52869	P78536	791	P78536	P78536	Disintegrin and metalloproteinase domain-containing protein 17	ADAM17	GFEKDPFPNSSTAAKSFEDLTDHPVTRSEKA	S(1)FEDLTDHPVTR	2389	UID1532	Color2 [A=255, R=255, G=0, B=0]	1	4		S	2			1665	___1	1	5.2424e-35	243.4	196.6	217.42	-0.51753	95688000	791	22.5475	23.4843	22.4572	23.5594	23.22	22.7581	16.92	18.4427	20.0593	23.22	20.0443	19.1161
+	3.30672	3.36827	Q86UE4;E5RJU9	494;438	Q86UE4	Q86UE4	Protein LYRIC	MTDH	KTRPKQEKAFSLKTISTSDPAEVLVKNSQPI	T(0.002)IS(0.977)T(0.018)S(0.004)DPAEVLVK	3309	UID2092	Color2 [A=255, R=255, G=0, B=0]	1	4		S	2			1985	___1	0.977147	0.0001418	99.941	71.733	91.858	1.2268	28614000	494	21.7965	21.7052	21.6885	21.906	21.8854	21.695	21.0381	18.2018	19.1552	21.8854	19.8534	18.7122
+	3.30401	3.04429	Q8NFC6	1531	Q8NFC6	Q8NFC6	Biorientation of chromosomes in cell division protein 1-like 1	BOD1L1	SVATSTEGKDKDVTLSPVKAGPATTTSSETR	TSVATSTEGKDKDVT(0.075)LS(0.925)PVK	3495	UID2208	Color2 [A=255, R=255, G=0, B=0]	1	4		S	3			2059	___1	0.924949	0.00011422	56.468	47.536	56.468	0.24875	20038000	1531	20.8402	21.2106	20.2424	20.548	21.6364	22.0458	17.6568	18.4068	21.0096	21.6364	17.721	18.4935
+	3.30256	1.98679	Q86YP4-2;Q86YP4;Q86YP4-3;C9JMI3;C9JGN4;C9JHD7;C9JJK9	100;100;100;100;100;100;100	Q86YP4-2	Q86YP4-2	Transcriptional repressor p66-alpha	GATAD2A	MRTSHSDMKSERRPPSPDVIVLSDNEQPSSP	RPPS(1)PDVIVLS(1)DNEQPS(0.389)S(0.611)PR	3336	UID8411	Color2 [A=255, R=255, G=0, B=0]	1	4		S	3			1999	___3	1	4.80452e-09	91.592	80.129	91.592	-0.18764	20204000	100	19.9115	21.2022	20.9383	22.162	21.158	22.0633	17.7409	19.347	18.8107	21.158	17.659	19.0248
+	3.30141	0.996504	Q12802-4;Q12802;Q12802-2;A8MYJ1	2689;2709;2713;954	Q12802-4	Q12802-4	A-kinase anchor protein 13	AKAP13	LMRIPSFFPSPEEPPSPSAPSIAKSGSLDSE	IPSFFPS(0.001)PEEPPS(0.789)PS(0.201)APS(0.009)IAK	2540	UID1642	Color2 [A=255, R=255, G=0, B=0]	1	4		S	2			1727	___1	0.788609	5.05618e-09	92.39	82.037	92.39	-1.2891	8123700	2689	21.2465	19.9748	19.0511	20.5128	20.0946	20.858	17.5874	19.102	18.7989	20.0946	18.1417	19.0143
+	3.29923	5.06559	F8VZJ2;F8W0W4;H0YHX9;Q13765;E9PAV3-2;E9PAV3	87;166;164;166;876;2029	F8VZJ2	F8VZJ2	Nascent polypeptide-associated complex subunit alpha;Nascent polypeptide-associated complex subunit alpha, muscle-specific form	NACA	SNIQENTQTPTVQEESEEEEVDETGVEVKDI	VQGEAVSNIQENTQTPTVQEES(1)EEEEVDETGVEVK	720	UID479	Color2 [A=255, R=255, G=0, B=0]	1	4		S	3			480	___1	0.999989	1.46963e-52	166.35	156.99	166.35	0.89578	89506000	87	23.0746	22.4781	23.1925	21.2766	23.1002	23.8191	18.13	17.6156	18.1104	23.1002	19.1578	18.0388
+	3.29299	2.11144	Q16799;Q16799-2	487;67	Q16799	Q16799	Reticulon-1	RTN1	DASSASEESPKREQDSPPMKPSALDAIREET	REQDS(0.999)PPMKPS(0.001)ALDAIR	2858	UID1822	Color2 [A=255, R=255, G=0, B=0]	1	4		S	3			1840	___1	0.999133	0.00392959	43.888	33.831	43.888	0.38126	8375900	487	19.526	20.5477	20.4301	18.7358	20.5775	20.56	18.3251	18.2824	17.9592	20.5775	17.3977	18.6299
+	3.28905	3.36111	P17096;H7BYM6;P17096-3	36;36;36	P17096	P17096	High mobility group protein HMG-I/HMG-Y	HMGA1	TEKRGRGRPRKQPPVSPGTALVGSQKEPSEV	KQPPVS(0.922)PGT(0.078)ALVGSQK	2065	UID1317	Color2 [A=255, R=255, G=0, B=0]	1	4		S	3			1378	___1	0.921974	0.000843737	51.591	44.647	51.591	0.33455	11365000	36	20.5762	21.2315	19.7489	19.3089	21.6228	19.2944	17.6488	18.2946	17.5515	21.6228	18.3183	17.9679
+	3.28627	1.42102	P09601	229	P09601	P09601	Heme oxygenase 1	HMOX1	FEELQELLTHDTKDQSPSRAPGLRQRASNKV	DQS(1)PSRAPGLR	1981	UID1256	Color2 [A=255, R=255, G=0, B=0]	1	4		S	2			1315	___1	0.999741	1.01116e-05	144.28	110.2	117.79	-0.086707	949580000	229	26.1079	26.214	25.891	26.5819	26.0466	26.0766	23.6725	24.6135	24.943	26.0466	24.6552	24.7493
+	3.27379	4.09209	Q92619;K7ES92;F5H4A3;F5H1R4;K7ES98;K7EM85;Q92619-2	592;227;432;475;596;619;608	Q92619	Q92619	Minor histocompatibility protein HA-1;Minor histocompatibility antigen HA-1	HMHA1	SSFNVSDVARPEAAGSPPEEGGCTEGTPAKD	KS(0.473)S(0.527)FNVS(0.007)DVARPEAAGS(0.993)PPEEGGCTEGTPAK	3632	UID5440	Color2 [A=255, R=255, G=0, B=0]	1	4		S	3			2113	___2	0.993261	9.7822e-09	80.605	62.7	80.605	0.044999	56448000	592	22.2616	22.6282	21.4434	22.0365	22.0732	22.1919	17.703	18.2896	17.567	22.0732	17.9891	18.0426
+	3.27219	3.56564	Q99460-2;Q99460;H7BZR6	273;273;125	Q99460-2	Q99460-2	26S proteasome non-ATPase regulatory subunit 1	PSMD1	QQFLSSVIQNLRTVGTPIASVPGSTNTGTVP	T(0.239)VGT(0.761)PIASVPGSTNTGTVPGSEKDSDSMETEEK	5175	UID3055	Color2 [A=255, R=255, G=0, B=0]	1	4		T	3			2188	___1	0.760818	8.24963e-07	68.377	58.665	68.377	-0.41934	19597000	273	22.2271	21.6977	18.776	19.8415	22.1952	20.6818	17.9413	18.3784	18.7642	22.1952	17.9623	18.549
+	3.26999	2.50221	P11413;P11413-2;P11413-3;E7EUI8;E7EM57;E9PD92	8;8;38;8;8;8	P11413	P11413	Glucose-6-phosphate 1-dehydrogenase	G6PD	________MAEQVALSRTQVCGILREELFQG	AEQVALS(1)R	2001	UID1267	Color2 [A=255, R=255, G=0, B=0]	1	4		S	2			1335	___1	1	0.0294897	56.548	37.194	56.548	0.95202	18063000	8	20.1708	21.4645	19.365	21.6472	21.8137	21.4194	17.4042	19.1341	19.0096	21.8137	17.7515	19.2561
+	3.26129	2.67778	Q9ULT0;Q2T9J9;F5H4E1;G5E9G4	647;671;293;613	Q9ULT0	Q9ULT0	Tetratricopeptide repeat protein 7A	TTC7A	TLYSFSQLGGLEKDGSFGEGLTMKKQSGMHL	DGS(1)FGEGLTMK	2883	UID1839	Color2 [A=255, R=255, G=0, B=0]	1	4		S	2			1850	___1	0.999966	0.00445906	58.274	44.039	58.274	-0.1738	11890000	647	18.5441	21.0891	20.6673	19.0138	21.0907	21.5154	17.3091	18.1855	18.3155	21.0907	18.186	18.6394
+	3.25755	6.50989	J3KS94;J3QQK6;P02686-2;P02686;J3QKN5	19;19;19;19;19	J3KS94	J3KS94	Myelin basic protein	MBP	HAGKRELNAEKASTNSETNRGESEKKRNLGE	ELNAEKAS(0.88)T(0.122)NS(0.982)ET(0.016)NRGES(0.001)EK	1484	UID4084	Color2 [A=255, R=255, G=0, B=0]	1	4		S	3			923	___2	0.982005	4.51344e-10	114.34	100.86	114.34	0.73853	182050000	19	24.6861	25.4352	24.3997	24.7698	24.59	23.0087	16.4764	18.1011	19.0832	24.59	18.386	18.6225
+	3.24718	1.83697	P34910;B7Z4A7	294;309	P34910	P34910	Protein EVI2B	EVI2B	KSTLLADDLEIKLFESSENIEDSNNPKTEKI	LFES(0.999)S(0.001)ENIEDSNNPK	353	UID238	Color2 [A=255, R=255, G=0, B=0]	1	4		S	2			222	___1	0.999437	9.56992e-68	268.9	241.44	268.9	-0.59346	145970000	294	22.5131	23.7583	23.2547	23.5705	23.8531	24.1374	17.2432	21.837	21.2886	23.8531	21.0775	22.1321
+	3.24295	7.02954	F8W726;Q14157-4;Q14157-1;Q14157-3;Q14157;Q14157-5	465;447;454;454;454;454	F8W726	F8W726	Ubiquitin-associated protein 2-like	UBAP2L	SPAVATSTAAPPPPSSPLPSKSTSAPQMSPG	SPAVATSTAAPPPPS(0.181)S(0.79)PLPS(0.029)K	1077	UID696	Color2 [A=255, R=255, G=0, B=0]	1	4		S	3			687	___1	0.789676	4.10661e-129	308.52	284.23	114.15	0.80285	423220000	465	25.4741	24.9145	25.9636	18.9085	25.9572	25.7364	16.4372	18.6322	24.1319	25.9572	25.3707	18.528
+	3.22663	2.35934	Q12872;Q12872-2	909;961	Q12872	Q12872	Splicing factor, suppressor of white-apricot homolog	SFSWAP	PVESRGSSQERSRGVSQEKEAQISSAIVSSV	GVS(0.996)QEKEAQIS(0.002)S(0.002)AIVSSVQSK	2549	UID1645	Color2 [A=255, R=255, G=0, B=0]	1	4		S	3			1728	___1	0.996237	5.77291e-05	62.108	58.388	62.108	-0.93574	9430700	909	19.8147	20.2806	20.8253	19.9015	20.624	21.4262	18.3142	18.2039	19.6564	20.624	19.4099	18.0965
+	3.22554	3.45352	O60293-2;O60293	352;352	O60293-2	O60293-2	Zinc finger C3H1 domain-containing protein	ZFC3H1	SQGLQDKEQNLTRRISTSDILSEKKLGEDEE	RIS(0.823)T(0.089)S(0.089)DILSEK	1718	UID1087	Color2 [A=255, R=255, G=0, B=0]	1	4		S	2			1098	___1	0.822875	0.000321397	101.6	43.997	101.6	0.88271	13065000	352	20.1845	21.1799	20.4832	20.5862	21.6844	19.4337	18.4621	17.9873	19.7942	21.6844	19.9605	18.1381
+	3.2117	3.98664	Q15154;E7ETA6;Q15154-2;E7EV56;Q15154-3;E5RGQ4;E9PGW9;E7EV93	65;65;65;65;65;65;65;65	Q15154	Q15154	Pericentriolar material 1 protein	PCM1	KKFGVESDKRVTNDISPESSPGVGRRRTKTP	VTNDIS(1)PESSPGVGR	2775	UID4927	Color2 [A=255, R=255, G=0, B=0]	1	4		S	2			1808	___2	1	1.14634e-95	301.88	259.09	301.88	-0.51407	583500000	65	18.9013	21.3279	18.4405	22.4917	21.8029	22.4227	19.0137	17.4387	20.9063	21.8029	17.5338	17.8772
+	3.18653	4.34173	P35658-2;P35658-4;P35658;P35658-3;P35658-5	437;437;437;437;437	P35658-2	P35658-2	Nuclear pore complex protein Nup214	NUP214	LEGERQPKSPGSTPTTPTSSQAPQKLDASAA	SPGS(0.771)T(0.229)PT(0.001)T(0.998)PTSSQAPQK	4857	UID6112	Color2 [A=255, R=255, G=0, B=0]	1	4		T	2			1494	___2	0.998195	1.47001e-18	173.19	157.8	173.19	1.2112	72851000	437	23.6427	23.2025	23.6941	23.3992	22.9726	22.82	19.2672	19.0741	19.8863	22.9726	18.8538	18.3409
+	3.18213	4.70914	Q96CX2	200	Q96CX2	Q96CX2	BTB/POZ domain-containing protein KCTD12	KCTD12	SPSGGAAGPLLTPSQSLDGSRRSGYITIGYR	SPSGGAAGPLLT(0.006)PS(0.042)QS(0.898)LDGS(0.054)R	3699	UID5488	Color2 [A=255, R=255, G=0, B=0]	1	4		S	3			2146	___2	0.897894	8.86656e-88	272.3	251.41	85.573	0.7131	223750000	200	23.1753	23.7609	21.19	24.1481	23.0766	21.5615	18.2366	18.4407	18.7477	23.0766	18.052	18.7504
+	3.18131	6.58314	H0YN29;H0YL10;Q5ZPR3-2;Q5ZPR3	161;190;307;525	H0YN29	H0YN29	CD276 antigen	CD276	GEGSKTALQPLKHSDSKEDDGQEIA______	TALQPLKHS(0.004)DS(0.996)KEDDGQEIA	1289	UID818	Color2 [A=255, R=255, G=0, B=0]	1	4		S	2			814	___1	0.995787	9.10754e-13	178.67	168.29	145.54	0.99774	1868100000	161	23.3606	24.564	22.9316	26.3928	25.5015	24.6562	20.3264	18.3623	23.9892	25.5015	22.1972	18.8494
+	3.1715	3.18105	Q14160-2;Q14160;Q14160-3;H0YCG0	1394;1475;1475;495	Q14160-2	Q14160-2	Protein scribble homolog	SCRIB	TAKAERRHQERLRVQSPEPPAPERALSPAEL	VQS(1)PEPPAPER	2699	UID1731	Color2 [A=255, R=255, G=0, B=0]	1	4		S	2			1776	___1	1	3.72779e-06	89.43	63.993	89.43	-0.89689	89275000	1394	20.9814	21.6324	21.3453	21.6698	21.7152	21.6988	17.7468	18.2215	20.3986	21.7152	21.1117	18.7916
+	3.17025	3.07015	Q9BZ67-2;B4E2P1;Q9BZ67	383;405;439	Q9BZ67-2	Q9BZ67-2	FERM domain-containing protein 8	FRMD8	EDGKGIRRVKPKRTTSFFSRQLSLGQGSYTV	T(0.003)T(0.004)S(0.984)FFS(0.008)R	314	UID215	Color2 [A=255, R=255, G=0, B=0]	1	4		S	2			193	___1	0.984432	0.0373849	44.692	37.021	44.692	0.010771	43552000	383	20.0922	21.3234	21.456	21.066	21.1131	21.2752	20.5128	17.8616	19.8769	21.1131	18.0949	18.3644
+	3.16705	1.50369	Q9BTU6	47	Q9BTU6	Q9BTU6	Phosphatidylinositol 4-kinase type 2-alpha	PI4K2A	PGGAVRVAAAAGSGPSPPGSPGHDRERQPLL	VAAAAGSGPS(1)PPGS(1)PGHDR	3832	UID2424	Color2 [A=255, R=255, G=0, B=0]	1	4		S	2			2213	___1	0.999737	1.14827e-36	197.1	182.41	130.77	0.60522	2305600000	47	22.7229	22.9006	23.3547	19.5794	22.8192	23.3831	17.3755	21.4714	18.4521	22.8192	20.9562	21.2138
+	3.16679	3.48921	Q9Y2D5;Q9Y2D5-5;Q9Y2D5-7;Q9Y2D5-6;Q9Y2D5-4;C9JVY5	393;482;482;624;624;442	Q9Y2D5	Q9Y2D5	A-kinase anchor protein 2	AKAP2	GPPEDSGASAAKGQKSPGALETPSAAGSQGN	GQKS(0.998)PGALET(0.002)PSAAGSQGNTASQGK	4274	UID2733	Color2 [A=255, R=255, G=0, B=0]	1	4		S	3			2402	___1	0.998254	6.69569e-16	117.66	107.92	117.66	0.068749	36197000	393	18.6919	22.8885	19.6139	22.6473	22.3624	23.1767	18.3445	19.1432	20.6077	22.3624	17.9741	18.9539
+	3.16536	5.65391	Q15942;H0Y2Y8;B4DQR8;B4DQX7;C9JJK5	344;312;257;187;34	Q15942	Q15942	Zyxin	ZYX	QHPVPPPAQNQNQVRSPGAPGPLTLKEVEEL	S(1)PGAPGPLTLK	2828	UID1808	Color2 [A=255, R=255, G=0, B=0]	1	4		S	2			1829	___1	1	2.03052e-05	114.71	82.187	114.71	-0.29977	3484600000	344	27.9864	28.7605	27.2523	29.6205	29.2009	27.9908	24.8727	22.951	25.9937	29.2009	25.128	23.8494
+	3.16472	6.25679	O00160	1005	O00160	O00160	Unconventional myosin-If	MYO1F	GASRRPRARPPSEHNTEFLNVPDQGMAGMQR	ARPPS(0.072)EHNT(0.928)EFLNVPDQGMAGMQR	4748	UID2922	Color2 [A=255, R=255, G=0, B=0]	1	4		T	3			1021	___1	0.927899	3.3608e-08	84.181	73.278	84.181	0.74155	176680000	1005	19.842	25.0685	19.8082	22.8354	24.7823	24.4169	17.7195	19.168	17.6138	24.7823	18.6501	18.0738
+	3.16094	8.26715	Q15154;E7ETA6;A6NNN6;H0YBA1	1335;1335;15;56	Q15154	Q15154	Pericentriolar material 1 protein	PCM1	SMSSTCEPCKSRNRHSAQTEEPVQAKVFSRK	NRHS(1)AQTEEPVQAK	2766	UID1772	Color2 [A=255, R=255, G=0, B=0]	1	4		S	3			1808	___1	0.99981	5.88992e-17	170.47	159.36	141.36	-0.96747	376600000	1335	24.7401	24.9936	25.6198	25.2979	26.2974	24.7853	20.8311	17.6787	16.3498	26.2974	24.6668	17.5126
+	3.15922	4.10241	H0Y8X4;O43598	238;169	H0Y8X4	H0Y8X4	2'-deoxynucleoside 5'-phosphate N-hydrolase 1	DNPH1	LDRYFEADPPGQVAASPDPTT__________	YFEADPPGQVAAS(0.994)PDPT(0.003)T(0.003)	1247	UID791	Color2 [A=255, R=255, G=0, B=0]	1	4		S	2			783	___1	0.994071	1.78911e-07	127.83	113.93	119.46	-0.059386	34880000	238	22.2215	22.733	21.4948	21.0299	22.2179	22.3653	20.4909	18.0566	20.298	22.2179	18.3764	18.5178
+	3.15832	4.88245	Q9UQ35;Q9UQ35-2;I3L4D8	1003;1003;1003	Q9UQ35	Q9UQ35	Serine/arginine repetitive matrix protein 2	SRRM2	SHSGSISPYPKVKAQTPPGPSLSGSKSPCPQ	VKAQT(1)PPGPSLS(0.001)GS(0.708)KS(0.291)PCPQEK	5236	UID6229	Color2 [A=255, R=255, G=0, B=0]	1	4		T	3			2392	___2	0.999991	1.55192e-09	95.459	85.037	95.459	-0.80437	278850000	1003	19.4224	23.7083	23.2068	23.4966	22.9867	23.5792	21.1186	18.1796	21.2507	22.9867	22.1374	18.51
+	3.15746	6.17438	G3XAC1;Q9BXS9-5;Q9BXS9-7;Q9BXS9-4;Q9BXS9-2;Q9BXS9-3;Q9BXS9	644;692;716;730;733;751;752	G3XAC1	G3XAC1	Solute carrier family 26 member 6	SLC26A6	DAVTFALQHPRPVPDSPVSVTRL________	PVPDS(1)PVS(0.986)VT(0.014)RL	1145	UID721	Color2 [A=255, R=255, G=0, B=0]	1	4		S	2			737	___1	1	7.07477e-05	117.86	79.292	97.86	-0.15437	215000000	644	24.0885	24.513	24.8213	23.4566	25.0319	24.0342	20.3258	19.1661	21.3831	25.0319	17.263	18.203
+	3.15717	5.68802	B4DZC3;Q9H0D6-2;Q9H0D6	394;372;448	B4DZC3	B4DZC3	5'-3' exoribonuclease 2	XRN2	TPSGILTPHALGSRNSPGSQVASNPRQAAYE	NS(1)PGSQVASNPR	309	UID210	Color2 [A=255, R=255, G=0, B=0]	1	4		S	2			185	___1	0.999999	2.71463e-10	161.21	147.24	161.21	-0.0074263	104410000	394	24.3882	24.3754	24.1856	22.8702	23.49	23.3079	16.4431	17.9886	17.8686	23.49	17.5081	18.2055
+	3.15715	4.83794	Q9NRL2-2;Q9NRL2	1381;1413	Q9NRL2-2	Q9NRL2-2	Bromodomain adjacent to zinc finger domain protein 1A	BAZ1A	SLQESESKRRCRKRQSPEPSPVTLGRRSSGR	KRQS(1)PEPSPVTLGR	4002	UID2535	Color2 [A=255, R=255, G=0, B=0]	1	4		S	3			2295	___1	0.999992	7.6426e-05	105	90.397	93.495	1.9849	100760000	1381	23.1764	23.3641	23.2367	22.797	23.7345	23.9731	20.0441	18.3834	17.6123	23.7345	17.8429	19.1628
+	3.15691	3.08689	H7C1V4;Q9HCH0-2;Q9HCH0-3;Q9HCH0	482;763;763;763	H7C1V4	H7C1V4	Nck-associated protein 5-like	NCKAP5L	YSSHSMGARVDLEPVSPRSCLTKVELAKSRL	VDLEPVS(1)PR	1366	UID871	Color2 [A=255, R=255, G=0, B=0]	1	4		S	2			869	___1	1	0.00627297	59.418	35.463	59.418	0.9906	12395000	482	18.9175	21.1171	19.8577	20.9905	21.1992	20.4268	17.1355	17.8053	19.7183	21.1992	17.7749	18.3646
+	3.15391	3.80789	A8MVU1;P14598;A6NI72	321;345;346	A8MVU1	A8MVU1	Putative neutrophil cytosol factor 1C;Neutrophil cytosol factor 1;Putative neutrophil cytosol factor 1B	NCF1C;NCF1;NCF1B	RFLQQRRRQARPGPQSPGSPLEEERQTQRSK	QARPGPQS(1)PGS(1)PLEEER	47	UID3178	Color2 [A=255, R=255, G=0, B=0]	1	4		S	2			27	___2	1	9.80319e-09	126.48	109.05	58.671	0.61139	131120000	321	22.8181	22.6572	17.9213	19.6554	22.2349	19.8212	17.4151	18.8198	19.8476	22.2349	20.7322	18.3156
+	3.15156	5.57709	O00203-3;O00203	227;276	O00203-3	O00203-3	AP-3 complex subunit beta-1	AP3B1	KEGDELEDNGKNFYESDDDQKEKTDKKKKPY	NFYES(1)DDDQKEK	1615	UID1018	Color2 [A=255, R=255, G=0, B=0]	1	4		S	2			1023	___1	1	4.97991e-24	185.57	169.24	170.95	-0.82837	249470000	227	23.9829	24.4271	24.3921	23.2666	24.3052	23.6373	19.442	18.259	20.6509	24.3052	17.453	19.2785
+	3.15002	1.57121	J3KPW7;B3KRS5;Q92769	488;364;394	J3KPW7	J3KPW7	Histone deacetylase 2	HDAC2	GVQMQAIPEDAVHEDSGDEDGEDPDKRISIR	MLPHAPGVQMQAIPEDAVHEDS(1)GDEDGEDPDKR	183	UID121	Color2 [A=255, R=255, G=0, B=0]	1	4		S	4			101	___1	1	7.39533e-34	144.29	136.09	53.793	-2.2221	607430000	488	24.2064	24.4287	24.3734	22.6544	24.4216	24.0518	17.7646	22.7077	22.3149	24.4216	22.7831	22.9979
+	3.14707	4.73491	E9PS08;E9PJ81;E9PRQ7;Q04323;Q04323-2	58;200;196;200;200	E9PS08	E9PS08	UBX domain-containing protein 1	UBXN1	SQPPPVAPEPGPVPSSPSQEPPTKREYDQCR	YGGSVGSQPPPVAPEPGPVPS(0.181)S(0.782)PS(0.033)QEPPT(0.004)KR	825	UID537	Color2 [A=255, R=255, G=0, B=0]	1	4		S	3			532	___1	0.781872	6.25892e-38	163.63	148.55	163.63	0.67515	82963000	58	23.2857	23.1198	19.1252	19.9334	23.7796	18.9205	20.4145	19.0419	17.7723	23.7796	21.6081	18.6076
+	3.12737	3.27298	H0Y2V6;Q5SW79;Q5SW79-2;Q5SW79-3	845;881;783;783	H0Y2V6	H0Y2V6	Centrosomal protein of 170 kDa	CEP170	SLALTSASRIRERSESLDPDSSMDTTLILKD	S(0.009)ES(0.991)LDPDSSMDTTLILK	1182	UID750	Color2 [A=255, R=255, G=0, B=0]	1	4		S	2			757	___1	0.990654	2.21645e-09	145.69	124.45	120.66	-0.52613	57225000	845	21.6388	21.4864	21.4254	22.4362	20.9661	21.6118	21.8099	17.7997	19.2149	20.9661	17.8521	17.9335
+	3.12411	4.62639	P10451-3;P10451-4;P10451-5;P10451-2;P10451;D6R9C5	207;212;220;220;234;193	P10451-3	P10451-3	Osteopontin	SPP1	SRGKDSYETSQLDDQSAETHSHKQSRLYKRK	GKDS(0.996)YET(0.004)SQLDDQS(0.997)AET(0.003)HSHK	1998	UID1265	Color2 [A=255, R=255, G=0, B=0]	1	4		S	3			1324	___1	0.996766	8.18727e-18	160.93	151.91	160.93	0.82072	105530000	207	23.3284	22.8417	22.9138	23.9058	23.5298	23.6366	18.6648	18.4942	18.8027	23.5298	17.8738	18.854
+	3.11666	6.6647	Q96TA1-2;Q96TA1	652;665	Q96TA1-2	Q96TA1-2	Niban-like protein 1	FAM129B	VTEIRGLLAQGLRPESPPPAGPLLNGAPAGE	GLLAQGLRPES(1)PPPAGPLLNGAPAGES(1)PQPK	3796	UID2398	Color2 [A=255, R=255, G=0, B=0]	1	4		S	3			2185	___1	1	4.05486e-13	97.333	84.652	43.9	-1.1355	851750000	652	26.0121	25.1884	19.6175	19.3271	26.2364	27.5632	17.9615	19.0403	24.6141	26.2364	19.0208	19.4045
+	3.10996	3.23093	H3BM18;X6RHM1;Q16666-3;Q16666-2;Q16666;E7EPR3;Q16666-6	105;105;105;105;105;109;105	H3BM18	H3BM18	Gamma-interferon-inducible protein 16	IFI16	KGPALSRKRKKEVDATSPAPSTSSTVKTEGA	KKEVDAT(0.938)S(0.062)PAPSTSSTVK	4691	UID2898	Color2 [A=255, R=255, G=0, B=0]	1	4		T	2			823	___1	0.938398	1.88568e-11	151.49	108.52	149.52	1.3347	167880000	105	22.5801	22.1093	21.5192	21.5624	22.4126	22.1531	17.7494	19.3339	17.9967	22.4126	18.0322	18.8273
+	3.10752	5.53806	Q9UQ35;Q9UQ35-2;I3L4D8;I3L182;I3L1I8;Q9UQ35-3	323;323;323;227;227;227	Q9UQ35	Q9UQ35	Serine/arginine repetitive matrix protein 2	SRRM2	APFSEPGTTSTQRPSSPETATKQPSSPYEDK	RGEGDAPFSEPGTTSTQRPS(0.007)S(0.992)PETATK	4191	UID2674	Color2 [A=255, R=255, G=0, B=0]	1	4		S	3			2392	___1	0.992415	2.18792e-42	191.16	173.23	191.16	0.60186	262660000	323	22.9268	24.8172	24.219	24.2122	23.962	24.0783	17.7995	18.5197	21.6	23.962	17.6135	18.8983
+	3.10266	2.2008	B7Z7F3;Q9H6Z4-3;Q9H6Z4-2;Q9H6Z4;K7ESQ0;F5H4C2	260;265;328;333;52;205	B7Z7F3	B7Z7F3	Ran-binding protein 3	RANBP3	SNKFVFGQNMSERVLSPPKLNEVSSDANREN	VLS(1)PPKLNEVSSDANR	366	UID247	Color2 [A=255, R=255, G=0, B=0]	1	4		S	3			232	___1	1	3.85686e-05	85.231	76.841	85.231	0.72536	66763000	260	22.5732	22.8137	22.6171	19.2403	23.041	22.9014	21.3234	20.5993	20.874	23.041	20.8327	20.9295
+	3.1013	-10.0221	E9PBV1;C9J2Y8;F8W0U9;Q149M9-3;Q149M9	466;537;672;672;672	E9PBV1	E9PBV1	NACHT domain- and WD repeat-containing protein 1	NWD1	HRQLVEVVRERYLSGSERAKRHGVLADFFSG	ERY(1)LS(1)GS(1)ERAK	417	UID6584	Color2 [A=255, R=255, G=0, B=0]	1	4		S	2			280	___3	1	0.0113953	45.161	23.075	45.161	-0.047441	1281700000	466	19.3289	19.9028	18.5551	19.8453	19.1654	19.9235	17.6567	29.3886	17.575	18.0942	18.3394	28.7638
+	3.10007	1.34664	E7EX17;B4DS13;P23588	406;367;406	E7EX17	E7EX17	Eukaryotic translation initiation factor 4B	EIF4B	LDEPKLERRPRERHPSWRSEETQERERSRTG	ERHPS(1)WR	272	UID183	Color2 [A=255, R=255, G=0, B=0]	1	4		S	2			160	___1	1	0.00241728	137.13	105.71	120.12	-1.3917	1310300000	406	27.034	27.4049	26.9503	26.1888	27.5831	26.7418	18.9041	26.2554	25.3625	27.5831	18.3011	26.0987
+	3.09938	4.8295	O60307	1223	O60307	O60307	Microtubule-associated serine/threonine-protein kinase 3	MAST3	HPPAPARSPRLRRGQSADKLGTGERLDGEAG	RGQS(1)ADKLGTGER	1722	UID1090	Color2 [A=255, R=255, G=0, B=0]	1	4		S	3			1100	___1	0.999905	0.000667113	66.809	56.484	57.284	-0.1961	87252000	1223	22.6454	23.329	23.6574	23.4863	23.9594	23.4809	19.6845	19.2076	18.5407	23.9594	18.3808	18.6319
+	3.09903	6.63492	Q5VTL8	529	Q5VTL8	Q5VTL8	Pre-mRNA-splicing factor 38B	PRPF38B	DSKDQSDKHDRRRSQSIEQESQEKQHKNKDE	RRS(1)QS(1)IEQESQEK	3041	UID5077	Color2 [A=255, R=255, G=0, B=0]	1	4		S	3			1900	___2	1	1.02122e-05	125.45	100.67	124.84	-0.68228	460150000	529	24.7019	24.7534	25.1745	25.7668	25.8202	25.1829	17.5819	18.9951	19.0149	25.8202	18.7411	18.6642
+	3.09612	2.96618	G3V3Z8;P49757-4;P49757-2;P49757-3;P49757;P49757-9;P49757-8;P49757-7;P49757-6;P49757-5	294;379;390;427;438;136;232;243;281;292	G3V3Z8	G3V3Z8	Protein numb homolog	NUMB	AASPGLFQAGHRRTPSEADRWLEEVSKSVRA	T(0.009)PS(0.991)EADRWLEEVSK	1135	UID714	Color2 [A=255, R=255, G=0, B=0]	1	4		S	2			728	___1	0.990809	0.000763876	78.401	46.53	78.401	-0.90792	18263000	294	20.5844	21.3743	20.4453	21.5826	20.8808	22.1754	17.9994	18.0574	19.6194	20.8808	18.9306	18.1009
+	3.09306	2.93221	M0QXB4;O14579-3;O14579	99;99;99	M0QXB4	M0QXB4	Coatomer subunit epsilon	COPE	VRMFADYLAHESRRDSIVAELDREMSRSVDV	RDS(1)IVAELDR	1583	UID1000	Color2 [A=255, R=255, G=0, B=0]	1	4		S	2			997	___1	1	0.0138786	53.252	22.921	53.252	2.3232	8846900	99	20.5829	21.127	19.6052	19.7894	20.6377	19.6401	17.7016	17.8871	18.6333	20.6377	18.0116	17.8501
+	3.08325	1.92984	B4DVQ6;Q5VTQ0-2;Q5VTQ0-3;Q5VTQ0-4;Q5VTQ0	54;23;120;120;120	B4DVQ6	B4DVQ6	Tetratricopeptide repeat protein 39B	TTC39B	FASCDTQQAPRQRGASTVSSSSSTKVDLKSG	GAS(0.803)T(0.197)VSS(0.867)S(0.115)S(0.016)S(0.002)TKVDLK	296	UID3350	Color2 [A=255, R=255, G=0, B=0]	1	4		S	2			173	___2	0.802602	8.7565e-09	149	121.24	149	-0.61417	16985000	54	20.3734	20.649	18.415	19.4727	20.5317	21.9016	18.253	18.8161	19.9641	20.5317	17.5019	18.4659
+	3.08098	6.25614	P00519;P00519-2	718;737	P00519	P00519	Tyrosine-protein kinase ABL1	ABL1	EEGGGSSSKRFLRSCSASCVPHGAKDTEWRS	S(0.046)CS(0.953)AS(0.002)CVPHGAK	1877	UID1187	Color2 [A=255, R=255, G=0, B=0]	1	4		S	2			1182	___1	0.952606	0.00354781	57.802	50.92	57.802	0.19897	136370000	718	23.5398	24.1558	24.5485	22.1563	24.9079	22.3757	18.7994	17.973	17.7324	24.9079	22.9083	18.8292
+	3.07933	5.02875	B0QY16;B0AZU2;Q6ICG6-3;Q6ICG6;Q6ICG6-2	178;275;259;293;298	B0QY16	B0QY16	Uncharacterized protein KIAA0930	KIAA0930	ASPMHERVTSFSTPPTPERNNRPAFFSPSLK	VT(0.012)S(0.622)FS(0.342)T(0.023)PPT(1)PER	4456	UID5978	Color2 [A=255, R=255, G=0, B=0]	1	4		T	2			58	___2	0.999872	2.92807e-10	170.63	144.25	74.475	1.811	384350000	178	22.9443	24.1922	18.6623	24.8629	23.3932	23.4906	21.6145	18.7984	17.9862	23.3932	17.606	18.4632
+	3.0766	5.40528	O75420	157	O75420	O75420	PERQ amino acid-rich with GYF domain-containing protein 1	GIGYF1	DGAFGRSPREIQRSQSWDDRGERRFEKSARR	S(0.003)QS(0.997)WDDRGER	1781	UID1127	Color2 [A=255, R=255, G=0, B=0]	1	4		S	2			1127	___1	0.996656	0.0123754	65.03	18.549	65.03	0.050605	67650000	157	18.6696	23.6016	23.09	23.6147	23.3821	23.4276	18.3814	18.5632	19.4448	23.3821	16.9825	17.5367
+	3.07545	4.46292	Q8IZ21-3;Q8IZ21;Q8IZ21-2	102;118;128	Q8IZ21-3	Q8IZ21-3	Phosphatase and actin regulator 4	PHACTR4	LKNGHTTPIGNARSSSPVQVEEEPVRLASLR	S(0.01)S(0.01)S(0.981)PVQVEEEPVR	3404	UID2153	Color2 [A=255, R=255, G=0, B=0]	1	4		S	2			2021	___1	0.980713	4.30798e-05	116.82	94.733	116.82	-1.5968	72912000	102	22.006	23.1437	22.6191	23.1709	23.6401	23.9529	20.1498	19.3415	17.8164	23.6401	17.4002	18.6819
+	3.07522	3.7392	A8MVU1;P14598;A6NI72	324;348;349	A8MVU1	A8MVU1	Putative neutrophil cytosol factor 1C;Neutrophil cytosol factor 1;Putative neutrophil cytosol factor 1B	NCF1C;NCF1;NCF1B	QQRRRQARPGPQSPGSPLEEERQTQRSKPQP	QARPGPQS(1)PGS(1)PLEEER	48	UID3179	Color2 [A=255, R=255, G=0, B=0]	1	4		S	2			27	___2	1	2.07261e-61	270.74	238.3	58.671	0.61139	196480000	324	22.8181	22.6572	19.8258	18.7041	22.2349	20.1365	17.6545	18.3633	19.8476	22.2349	20.7322	18.9095
+	3.07229	1.83445	F5H3N1;Q86YS7;Q86YS7-2;Q86YS7-3;F5H2A1;F5H5R1	458;643;634;643;645;656	F5H3N1	F5H3N1	C2 domain-containing protein 5	C2CD5	LYEINPPEISEEIIGSPIPEPRQRSRLLRSQ	NKELY(0.002)EINPPEIS(0.007)EEIIGS(0.991)PIPEPR	978	UID629	Color2 [A=255, R=255, G=0, B=0]	1	4		S	3			618	___1	0.990535	0.000632747	44.616	37.893	44.616	3.5043	5891900	458	21.2567	19.8977	19.6043	19.6004	20.2002	19.9677	18.0569	18.3086	18.5135	20.2002	18.0465	18.2213
+	3.06389	1.17162	Q6NYC8;Q6NYC8-2	175;175	Q6NYC8	Q6NYC8	Phostensin	PPP1R18	QELSLRPLEARDWRQSPGEVGDRSSRLSEAW	DWRQS(1)PGEVGDR	3141	UID1986	Color2 [A=255, R=255, G=0, B=0]	1	4		S	3			1926	___1	1	0.00817919	48.177	32.653	48.177	0.38872	10523000	175	19.3761	19.6924	18.2515	22.3712	19.8109	19.1217	19.2824	18.6931	20.1581	19.8109	19.1173	18.5064
+	3.05932	6.1849	Q9UJY4	400	Q9UJY4	Q9UJY4	ADP-ribosylation factor-binding protein GGA2	GGA2	GMVSGQNCCEEKRNPSSSTLPGGGVQNPSAD	RNPS(0.938)S(0.05)S(0.012)T(0.001)LPGGGVQNPSADR	4121	UID2625	Color2 [A=255, R=255, G=0, B=0]	1	4		S	2			2362	___1	0.938092	9.53921e-13	140.35	103.26	140.35	0.51635	162020000	400	23.7138	24.7249	24.2723	23.495	23.8817	24.6012	17.8769	18.3505	22.6983	23.8817	18.5866	17.6052
+	3.05136	2.5962	Q92900-2;Q92900	1096;1107	Q92900-2	Q92900-2	Regulator of nonsense transcripts 1	UPF1	SYLGDEFKSQIDVALSQDSTYQGERAYQHGG	SQIDVALS(0.977)QDS(0.018)T(0.005)YQGER	3652	UID2305	Color2 [A=255, R=255, G=0, B=0]	1	4		S	2			2122	___1	0.976715	1.51541e-05	96.447	85.402	78.441	-0.93007	13905000	1096	20.1966	21.3085	20.6728	20.6638	20.9157	21.1313	18.4701	18.5754	18.0339	20.9157	17.3308	18.3255
+	3.05039	3.38089	M0QY76;M0R0H3;P26651;M0QZ04	99;110;93;100	M0QY76	M0QY76	Tristetraprolin	ZFP36	PLAPRLGPELSPSPTSPTATSTTPSRYKTEL	LGPELSPS(0.006)PT(0.054)S(0.933)PT(0.007)ATSTTPSR	1586	UID1001	Color2 [A=255, R=255, G=0, B=0]	1	4		S	2			1001	___1	0.933352	2.73953e-11	131.31	115.72	128.05	1.2735	37224000	99	21.5864	21.5954	20.3089	19.8179	21.9216	20.2265	17.8903	18.1519	18.7112	21.9216	18.8538	18.712
+	3.05012	6.27565	Q5VTL8	527	Q5VTL8	Q5VTL8	Pre-mRNA-splicing factor 38B	PRPF38B	HSDSKDQSDKHDRRRSQSIEQESQEKQHKNK	RRS(1)QS(1)IEQESQEK	3040	UID5076	Color2 [A=255, R=255, G=0, B=0]	1	4		S	3			1900	___2	1	1.02122e-05	125.45	100.67	124.84	-0.68228	456390000	527	24.7019	24.7534	25.1745	25.7668	25.8202	25.1829	17.56	19.0737	19.4803	25.8202	19.3142	19.3041
+	3.04593	4.1451	Q14814-6;Q14814-3;Q14814-5;Q14814-4;Q14814-2;Q14814	205;205;250;251;250;251	Q14814-6	Q14814-6	Myocyte-specific enhancer factor 2D	MEF2D	PVANGNSLNKVIPAKSPPPPTHSTQLGAPSR	VIPAKS(1)PPPPTHSTQLGAPSR	2721	UID1745	Color2 [A=255, R=255, G=0, B=0]	1	4		S	3			1791	___1	0.999873	1.31065e-06	75.226	68.577	75.226	0.43331	34221000	205	21.857	22.3263	20.1877	19.7271	22.8663	22.0383	17.6488	18.8154	20.2078	22.8663	21.7326	18.267
+	3.04509	3.11467	H0YKX0;Q96EP0-3;Q96EP0	367;315;466	H0YKX0	H0YKX0	E3 ubiquitin-protein ligase RNF31	RNF31	SLEKGPPKPGPPRRLSAPLPSSCGDPEKQRQ	RLS(1)APLPSSCGDPEK	1287	UID817	Color2 [A=255, R=255, G=0, B=0]	1	4		S	2			813	___1	0.999946	6.30528e-18	170.11	129.64	97.291	-0.099593	44462000	367	22.7784	22.3669	19.6318	22.5365	22.5401	19.3518	20.3513	19.6634	18.689	22.5401	18.618	19.072
+	3.04504	6.73827	B4DR64;P17812	331;562	B4DR64	B4DR64	CTP synthase 1	CTPS1	SVGRLSHYLQKGCRLSPRDTYSDRSGSSSPD	GCRLS(1)PR	263	UID179	Color2 [A=255, R=255, G=0, B=0]	1	4		S	2			155	___1	1	0.0283225	79.474	46.211	79.474	0.6332	259980000	331	24.1705	24.7114	24.9772	23.4456	25.6972	24.4863	18.847	18.2667	23.5754	25.6972	24.5101	18.9939
+	3.04081	4.11231	S4R3H4;E7EQT4;Q9UKV3-5;Q9UKV3	185;203;243;243	S4R3H4	S4R3H4	Apoptotic chromatin condensation inducer in the nucleus	ACIN1	SSRVRQARAAKLSEGSQPAEEEEDQETPSRN	AAKLS(1)EGS(1)QPAEEEEDQETPSR	615	UID399	Color2 [A=255, R=255, G=0, B=0]	1	4		S	3			444	___1	1	3.75857e-08	85.855	76.923	85.855	0.49081	108500000	185	21.7077	22.6863	21.8612	23.6034	22.4143	23.0385	17.9024	18.01	20.705	22.4143	17.7834	18.7752
+	3.03969	5.09842	M0QY76;M0R0H3;P26651;M0QZ04	66;77;60;67	M0QY76	M0QY76	Tristetraprolin	ZFP36	SSPSGVTSRLPGRSTSLVEGRSCGWVPPPPG	S(0.003)T(0.002)S(0.996)LVEGR	1588	UID1003	Color2 [A=255, R=255, G=0, B=0]	1	4		S	2			1001	___1	0.995903	0.00278955	89.08	73.232	70.552	0.95922	86604000	66	23.9734	24.3587	22.3755	23.7671	23.498	21.6504	19.302	18.5584	17.5311	23.498	19.6276	18.8146
+	3.03671	2.94389	Q9P270;D6RIF6	315;122	Q9P270	Q9P270	SLAIN motif-containing protein 2	SLAIN2	RSSGSSCNSTRRGTFSDQELDAQSLDDEDDN	RGT(0.229)FS(0.771)DQELDAQSLDDEDDNMHHAVYPAVNR	4059	UID2581	Color2 [A=255, R=255, G=0, B=0]	1	4		S	4			2335	___1	0.771395	6.47401e-19	111.78	106.29	111.78	-0.87277	16900000	315	20.6259	20.711	20.8055	21.8148	21.2034	19.9359	18.9678	18.0094	19.3335	21.2034	21.6163	18.1813
+	3.03176	2.6922	Q86V88	168	Q86V88	Q86V88	Magnesium-dependent phosphatase 1	MDP1	GLETFAKAQTGPLRSSLEESPFEA_______	AQT(0.006)GPLRS(0.137)S(0.857)LEESPFEA	3317	UID2098	Color2 [A=255, R=255, G=0, B=0]	1	4		S	2			1990	___1	0.857257	5.10641e-05	109.35	84.97	109.35	0.0046587	16654000	168	21.002	21.1048	18.294	20.5741	21.5726	19.4602	19.9064	18.7619	21.2739	21.5726	19.9044	18.6871
+	3.03126	0.853324	Q8WX93-4;Q8WX93-3;Q8WX93	49;378;760	Q8WX93-4	Q8WX93-4	Palladin	PALLD	PASGHGTPASSPSSSSLPSPMSPTPRQFGRA	QFIAAQNLGPASGHGTPASSPS(0.005)S(0.005)S(0.028)S(0.828)LPS(0.178)PMS(0.848)PT(0.109)PR	3589	UID8565	Color2 [A=255, R=255, G=0, B=0]	1	4		S	3			2097	___3	0.827791	1.21768e-46	150.55	139.91	116.27	-1.0694	42002000	49	19.5425	19.8108	19.1691	22.9728	19.8394	19.9087	18.3266	19.0614	18.8175	19.8394	18.1135	18.8917
+	3.02992	6.19809	C9JFE4;Q13098-5;Q13098;Q13098-7;J3QQX0	454;470;474;510;62	C9JFE4	C9JFE4	COP9 signalosome complex subunit 1	GPS1	VLRNQIHVKSPPREGSQGELTPANSQSRMST	EGS(1)QGELTPANSQSR	450	UID309	Color2 [A=255, R=255, G=0, B=0]	1	4		S	2			312	___1	1	3.14307e-31	198.81	177.51	198.81	0.42174	270380000	454	23.1856	23.9299	23.2501	24.236	24.8693	24.5526	20.4396	18.0402	22.0644	24.8693	16.8483	18.6759
+	3.0288	5.22384	Q9UI08;Q9UI08-2;B7Z3I5	354;356;360	Q9UI08	Q9UI08	Ena/VASP-like protein	EVL	ILSRTPSVAKSPEAKSPLQSQPHSRMKPAGS	S(1)PLQSQPHSR	4113	UID8919	Color2 [A=255, R=255, G=0, B=0]	1	4		S	2			2356	___3	1	1.1492e-94	291.68	265.03	112.11	0.14381	7864800000	354	24.9328	23.6773	21.8242	26.4693	23.2365	24.4926	22.0237	17.6944	21.456	23.2365	23.3377	18.6248
+	3.02839	2.90339	Q6JBY9;B7ZKW8	216;186	Q6JBY9	Q6JBY9	CapZ-interacting protein	RCSD1	EDGDEVLPSKSKAPGSPLSSEGAAGEGVRTL	APGS(1)PLSSEGAAGEGVR	3123	UID1974	Color2 [A=255, R=255, G=0, B=0]	1	4		S	2			1922	___1	0.999999	7.88348e-69	268.93	228.12	265.43	-0.73429	2080500000	216	25.4845	26.3227	25.6863	25.4362	26.4544	26.8418	23.864	23.2223	24.4011	26.4544	23.9895	23.7919
+	3.02586	5.93129	Q9NZM3-4;Q9NZM3-3;Q9NZM3-2;Q9NZM3	889;889;862;889	Q9NZM3-4	Q9NZM3-4	Intersectin-2	ITSN2	QKKSAFTRTVSPGSVSPIHGQGQVVENLKAQ	TVSPGS(0.138)VS(0.862)PIHGQGQVVENLK	4046	UID2570	Color2 [A=255, R=255, G=0, B=0]	1	4		S	3			2327	___1	0.862025	1.22646e-09	99.711	86.674	93.966	0.4331	109040000	889	23.4098	23.4844	23.6191	21.9133	24.3986	24.0253	18.2642	18.4552	18.2455	24.3986	18.9096	17.87
+	3.02265	5.55658	P13498	168	P13498	P13498	Cytochrome b-245 light chain	CYBA	SNPPPRPPAEARKKPSEEEAAVAAGGPPGGP	KKPS(1)EEEAAVAAGGPPGGPQVNPIPVTDEVV	2009	UID1275	Color2 [A=255, R=255, G=0, B=0]	1	4		S	3			1345	___1	1	4.64213e-26	119.93	109.6	109.56	-0.5958	201000000	168	25.035	24.63	25.2003	19.751	23.7613	26.1346	18.016	18.2303	17.8674	23.7613	18.403	18.7583
+	3.02213	3.67803	Q9BTU6	47	Q9BTU6	Q9BTU6	Phosphatidylinositol 4-kinase type 2-alpha	PI4K2A	PGGAVRVAAAAGSGPSPPGSPGHDRERQPLL	VAAAAGSGPS(1)PPGS(1)PGHDR	3832	UID5574	Color2 [A=255, R=255, G=0, B=0]	1	4		S	2			2213	___2	0.999737	1.14827e-36	197.1	182.41	130.77	0.60522	2305600000	47	25.3935	25.4869	25.6308	25.8384	25.7047	25.9784	21.8892	21.6005	22.5537	25.7047	23.3761	22.3077
+	3.02213	3.67803	Q9BTU6	51	Q9BTU6	Q9BTU6	Phosphatidylinositol 4-kinase type 2-alpha	PI4K2A	VRVAAAAGSGPSPPGSPGHDRERQPLLDRAR	VAAAAGSGPS(1)PPGS(1)PGHDR	3833	UID5575	Color2 [A=255, R=255, G=0, B=0]	1	4		S	2			2213	___2	1	1.14827e-36	197.1	182.41	130.77	0.60522	2391200000	51	25.3935	25.4869	25.6308	25.8384	25.7047	25.9784	21.8892	21.6005	22.5537	25.7047	23.3761	22.3077
+	3.01787	2.92272	P51116	601	P51116	P51116	Fragile X mental retardation syndrome-related protein 2	FXR2	NRSRRRRNRGNRTDGSISGDRQPVTVADYIS	T(0.025)DGS(0.973)IS(0.002)GDRQPVTVADYISR	2307	UID1477	Color2 [A=255, R=255, G=0, B=0]	1	4		S	3			1572	___1	0.972977	2.08095e-05	68.689	59.757	61.039	1.1816	47852000	601	19.799	21.5092	21.8408	22.1766	21.411	21.784	17.6937	18.8148	17.1364	21.411	20.2141	18.2272
+	3.01786	2.55862	O14545	409	O14545	O14545	TRAF-type zinc finger domain-containing protein 1	TRAFD1	ATATNHVTEGIPRLDSQPQETSPELPRRRVR	LDS(1)QPQET(0.009)S(0.991)PELPR	1648	UID4191	Color2 [A=255, R=255, G=0, B=0]	1	4		S	2			1041	___2	1	0.000458804	110.35	95.657	110.35	0.21466	9087000	409	21.056	20.3475	19.7048	21.0572	20.6931	19.2488	17.5222	18.189	18.6883	20.6931	18.5013	17.8496
+	3.01351	5.00985	P33241	6	P33241	P33241	Lymphocyte-specific protein 1	LSP1	__________MAEASSDPGAEEREELLGPTA	AEAS(0.014)S(0.986)DPGAEER	2171	UID1390	Color2 [A=255, R=255, G=0, B=0]	1	4		S	2			1486	___1	0.986447	2.361e-11	104.17	62.957	104.17	0.44008	67542000	6	23.0787	23.8518	22.9995	19.2977	23.1444	23.0529	17.8402	18.6834	17.8992	23.1444	18.2388	18.0572
+	3.007	3.54813	Q9UI08;Q9UI08-2;B7Z3I5	354;356;360	Q9UI08	Q9UI08	Ena/VASP-like protein	EVL	ILSRTPSVAKSPEAKSPLQSQPHSRMKPAGS	S(1)PLQSQPHSR	4113	UID2619	Color2 [A=255, R=255, G=0, B=0]	1	4		S	2			2356	___1	1	1.1492e-94	291.68	265.03	112.11	0.14381	7864800000	354	28.3295	29.1344	27.6467	29.495	29.7681	29.2486	25.0452	25.9911	28.3722	29.7681	26.8809	26.0265
+	3.001	2.54903	Q13884;Q13884-2	219;219	Q13884	Q13884	Beta-1-syntrophin	SNTB1	GSPVSEIGWETPPPESPRLGGSTSDPPSSQS	KGSPVSEIGWET(0.001)PPPES(0.999)PR	2679	UID1718	Color2 [A=255, R=255, G=0, B=0]	1	4		S	3			1769	___1	0.998545	0.000278987	54.072	35.247	54.072	0.44618	15552000	219	20.4336	21.264	21.3779	20.6332	20.9682	21.593	17.9379	18.7196	18.7539	20.9682	18.5168	18.3159
+	2.99789	3.37354	F5GWT4;F5H2M7;Q9H4A3-4;Q9H4A3-2;Q9H4A3;Q9H4A3-5;Q9H4A3-6;Q9H4A3-7	1781;2527;1622;1782;2029;2281;2289;2442	F5GWT4	F5GWT4	Serine/threonine-protein kinase WNK1	WNK1	PEAAFLSRDVDDGSGSPHSPHQLSSKSLPSQ	DVDDGS(0.038)GS(0.962)PHS(1)PHQLSSK	905	UID3744	Color2 [A=255, R=255, G=0, B=0]	1	4		S	3			583	___2	0.962273	1.17353e-07	129.43	120.93	129.43	0.59166	179740000	1781	23.8671	23.9559	19.6136	25.1893	23.5517	24.1801	19.5182	20.5748	21.653	23.5517	18.3452	20.051
+	2.99789	3.37354	F5GWT4;F5H2M7;Q9H4A3-4;Q9H4A3-2;Q9H4A3;Q9H4A3-5;Q9H4A3-6;Q9H4A3-7	1784;2530;1625;1785;2032;2284;2292;2445	F5GWT4	F5GWT4	Serine/threonine-protein kinase WNK1	WNK1	AFLSRDVDDGSGSPHSPHQLSSKSLPSQNLS	DVDDGS(0.038)GS(0.962)PHS(1)PHQLSSK	906	UID3745	Color2 [A=255, R=255, G=0, B=0]	1	4		S	3			583	___2	0.999847	1.17353e-07	129.43	120.93	129.43	0.59166	370800000	1784	23.8671	23.9559	18.0703	25.1893	23.5517	24.1801	19.5182	20.5748	21.653	23.5517	18.2281	20.051
+	2.98682	3.56874	E9PC74;Q13144	544;544	E9PC74	E9PC74	Translation initiation factor eIF-2B subunit epsilon	EIF2B5	SEQSMDSEEPDSRGGSPQMDDIKVFQNEVLG	GGS(1)PQMDDIK	730	UID488	Color2 [A=255, R=255, G=0, B=0]	1	4		S	2			489	___1	1	0.011355	50.805	36.802	50.805	0.134	37669000	544	20.4749	22.7976	22.2943	22.1058	23.0035	21.6897	18.9889	19.7211	17.2771	23.0035	18.1319	19.0113
+	2.98602	5.18758	M0QZR4;Q92888-2;Q92888;Q92888-3	919;830;863;878	M0QZR4	M0QZR4	Rho guanine nucleotide exchange factor 1	ARHGEF1	GPPRDGDGVPGGGPLSPARTQEIQENLLSLE	DGDGVPGGGPLS(1)PAR	1594	UID1006	Color2 [A=255, R=255, G=0, B=0]	1	4		S	2			1006	___1	1	9.16958e-05	103.88	93.567	87.647	0.24252	59497000	919	18.5095	23.0199	22.284	23.1093	23.6283	23.2664	19.6327	18.6538	17.337	23.6283	19.2974	17.822
+	2.98507	1.23645	P46019	729	P46019	P46019	Phosphorylase b kinase regulatory subunit alpha, liver isoform	PHKA2	VPMTLPTKVLSAHRKSLNLVDSPQPLLEKVP	S(1)LNLVDSPQPLLEK	2242	UID1438	Color2 [A=255, R=255, G=0, B=0]	1	4		S	2			1533	___1	1	0.000111708	85.006	68.338	85.006	0.58937	9004700	729	20.9104	19.9699	21.3821	21.0098	19.8333	20.1488	18.3433	18.6217	18.1292	20.0248	18.8734	18.7907
+	2.98357	4.19899	Q8IUW3	317	Q8IUW3	Q8IUW3	Spermatogenesis-associated protein 2-like protein	SPATA2L	PEPSAFSFLSLRRELSRPGDLATPESSAAAS	ELS(0.993)RPGDLAT(0.007)PESSAAASPR	3367	UID2128	Color2 [A=255, R=255, G=0, B=0]	1	4		S	3			2007	___1	0.99256	0.00707159	50.945	42.301	50.945	-2.135	13910000	317	20.7455	21.6833	18.9369	19.1691	22.0664	19.1341	18.185	18.1218	18.2554	22.0664	17.5002	17.3576
+	2.98315	5.06341	Q9Y5S2	1690	Q9Y5S2	Q9Y5S2	Serine/threonine-protein kinase MRCK beta	CDC42BPB	KHSTPSNSSNPSGPPSPNSPHRSQLPLEGLE	HSTPSNSSNPSGPPS(0.997)PNS(0.003)PHR	4360	UID5940	Color2 [A=255, R=255, G=0, B=0]	1	4		S	3			2441	___2	0.996883	6.17937e-14	146.65	130.53	141.21	1.6354	617260000	1690	22.753	23.266	23.4775	23.9344	23.4034	23.4643	17.3571	17.7676	18.505	23.4034	18.2163	18.8208
+	2.97942	4.40114	E7ERB7;B7ZLZ0;Q9P107	631;634;660	E7ERB7;Q9P107	Q9P107	GEM-interacting protein	GMIP	SLAKTLHADPGDDPGTPSPSPEVIRSLKTLL	TLHADPGDDPGT(0.987)PS(0.012)PSPEVIR	4507	UID2844	Color2 [A=255, R=255, G=0, B=0]	1	4		T	3			2332;250	___1	0.987447	4.30298e-10	110.89	102.07	96.723	-0.19267	59970000	660	23.1413	23.6372	21.6715	22.3324	23.0328	22.1164	21.1699	19.1394	21.5201	23.0328	20.9119	18.5269
+	2.97706	4.19937	F5H006;Q12912-2;Q12912;F8W9L6	254;307;363;307	F5H006	F5H006	Lymphoid-restricted membrane protein;Processed lymphoid-restricted membrane protein	LRMP	PLEDDDDCQIKKRSASLNSKPSSLRRVTIAS	S(0.146)AS(0.854)LNSKPSSLR	948	UID618	Color2 [A=255, R=255, G=0, B=0]	1	4		S	2			611	___1	0.854084	0.00343228	69.716	50.622	69.716	-1.1543	35433000	254	19.0572	22.419	18.8962	22.5874	22.5701	22.991	17.0032	17.8852	21.3823	22.5701	17.5677	18.7555
+	2.97542	4.78225	F6XE55;F6UH26;B1ALG1;B1ALG2;F6XG14;B1ALF6;P51531-2;P51531	81;41;41;41;81;83;1377;1377	F6XE55	F6XE55	Probable global transcription activator SNF2L2	SMARCA2	EKAKKRRGRPPAEKLSPNPPKLTKQMNAIID	GRPPAEKLS(1)PNPPK	158	UID108	Color2 [A=255, R=255, G=0, B=0]	1	4		S	3			80	___1	1	0.00347888	51.726	40.017	48.547	0.20572	66970000	81	23.0208	22.732	22.6665	20.0347	23.594	23.9146	17.5617	18.4327	17.397	23.594	21.8186	18.6161
+	2.97239	1.55007	Q00610-2;Q00610;J3KS13;K7EJJ5	1494;1494;431;43	Q00610-2	Q00610-2	Clathrin heavy chain 1	CLTC	ALRTSIDAYDNFDNISLAQRLEKHELIEFRR	T(0.002)S(0.002)IDAY(0.008)DNFDNIS(0.989)LAQR	2405	UID1544	Color2 [A=255, R=255, G=0, B=0]	1	4		S	3			1674	___1	0.988794	0.00391221	42.711	26.312	42.711	0.71595	4014800	1494	18.6944	19.3271	19.4092	20.7187	19.6033	19.6547	17.94	17.9212	17.8485	19.6033	18.9847	18.0011
+	2.9721	2.87612	Q15052;Q15052-2;B7Z3C7	684;530;557	Q15052	Q15052	Rho guanine nucleotide exchange factor 6	ARHGEF6	SANFQQGHGSSTRKDSIPQVLLPEEEKLIIE	KDS(1)IPQVLLPEEEKLIIEETR	2738	UID1754	Color2 [A=255, R=255, G=0, B=0]	1	4		S	3			1800	___1	1	6.14629e-11	131.72	98.988	85.595	-1.1773	116100000	684	22.024	22.2066	22.6737	22.5323	21.8608	21.7854	17.9744	19.3307	20.2149	21.8608	18.5863	18.8692
+	2.97139	-4.00972	Q9Y6D5	227	Q9Y6D5	Q9Y6D5	Brefeldin A-inhibited guanine nucleotide-exchange protein 2	ARFGEF2	IQSKPQSPVIQAAAVSPKFVRLKHSQAQSKP	ELEKPIQSKPQSPVIQAAAVS(1)PK	4369	UID2799	Color2 [A=255, R=255, G=0, B=0]	1	4		S	3			2448	___1	1	9.59711e-45	198.02	191.3	190.35	0.37397	236990000	227	18.3748	19.107	24.7581	20.0271	18.8429	24.9707	20.5423	22.7302	18.5334	19.2931	23.2076	23.4512
+	2.9706	0.793235	Q09666	570	Q09666	Q09666	Neuroblast differentiation-associated protein AHNAK	AHNAK	PRLGSPSGKTGTCRISMSEVDLNVAAPKVKG	IS(0.996)MS(0.004)EVDLNVAAPK	2494	UID1612	Color2 [A=255, R=255, G=0, B=0]	1	4		S	2			1721	___1	0.996373	1.23461e-13	164.88	137.58	128.22	-0.92599	235200000	570	22.9133	22.7034	22.7392	21.1774	22.69	23.9125	18.5173	21.8173	22.8314	22.69	21.8417	21.9851
+	2.96219	4.58958	Q9UI08;Q9UI08-2;B7Z3I5	345;347;351	Q9UI08	Q9UI08	Ena/VASP-like protein	EVL	NSVEKPVSSILSRTPSVAKSPEAKSPLQSQP	TPS(1)VAKS(1)PEAK	4114	UID8920	Color2 [A=255, R=255, G=0, B=0]	1	4		S	2			2356	___3	0.999678	7.24204e-31	184.65	174.85	153.18	1.9723	816380000	345	24.9328	23.6773	21.8242	26.4693	23.2365	24.4926	22.0237	19.2134	21.456	23.2365	23.3377	18.3744
+	2.96127	3.14948	P30273	69	P30273	P30273	High affinity immunoglobulin epsilon receptor subunit gamma	FCER1G	AITSYEKSDGVYTGLSTRNQETYETLKHEKP	SDGVYTGLS(0.849)T(0.151)R	2158	UID1378	Color2 [A=255, R=255, G=0, B=0]	1	4		S	2			1468	___1	0.848706	7.86359e-05	116.71	92.642	104.24	-0.93956	55738000	69	22.3723	22.3432	23.5986	22.9777	22.0635	22.3772	20.9272	18.7115	22.312	22.0635	21.3163	19.303
+	2.95812	3.39489	E7ENM8;P07332-2;P07332-4;P07332-3;P07332;E9PIJ7	363;363;421;363;421;421	E7ENM8	E7ENM8	Tyrosine-protein kinase Fes/Fps	FES	RHSTSSSEQEREGGRTPTLEILKSHISGIFR	EGGRT(1)PTLEILK	4551	UID2859	Color2 [A=255, R=255, G=0, B=0]	1	4		T	2			427	___1	0.999967	1.95483e-08	161.48	69.894	102.62	-0.0051384	21373000	363	21.8307	21.8301	20.9043	21.0433	21.4242	20.9616	18.0833	17.8859	19.443	21.4242	20.079	18.4433
+	2.95596	3.97008	P16949;A2A2D0;P16949-2	38;38;38	P16949	P16949	Stathmin	STMN1	ILSPRSKESVPEFPLSPPKKKDLSLEEIQKK	SKESVPEFPLS(1)PPK	2059	UID1312	Color2 [A=255, R=255, G=0, B=0]	1	4		S	3			1375	___1	1	3.53431e-87	222.42	174.51	102.89	0.19048	286750000	38	22.8244	22.4717	21.3695	21.5232	22.3103	21.5208	18.3615	17.9778	21.4284	22.3103	20.8033	18.8102
+	2.95504	3.92478	J3KPG6;O43586	298;298	J3KPG6	J3KPG6	Proline-serine-threonine phosphatase-interacting protein 1	PSTPIP1	PYQNYYDREVTPLTSSPGIQPSCGMIKRFSG	EVTPLT(0.004)S(0.202)S(0.793)PGIQPSCGMIK	1454	UID918	Color2 [A=255, R=255, G=0, B=0]	1	4		S	2			908	___1	0.793494	1.90887e-07	118.23	80.808	75.736	0.61284	20866000	298	19.1796	21.9425	19.1493	19.7705	22.5513	19.7822	18.3356	18.657	18.1078	22.5513	17.9266	18.1902
+	2.95079	4.15165	Q9UI08;Q9UI08-2;B7Z3I5;H0YJN0;G3V314	304;306;310;121;200	Q9UI08	Q9UI08	Ena/VASP-like protein	EVL	AEKKEDESQMEDPSTSPSPGTRAASQPPNSS	KEDESQMEDPST(0.002)S(0.998)PSPGTR	4102	UID2612	Color2 [A=255, R=255, G=0, B=0]	1	4		S	2			2356	___1	0.997585	1.16267e-273	429.01	370.19	429.01	-0.57543	2904800000	304	26.0392	27.1127	26.4007	27.9896	27.639	27.089	23.9407	22.983	25.4873	27.639	25.9202	23.6409
+	2.94971	3.1493	Q15942;C9IZ41;H7C3R3	143;143;112	Q15942	Q15942	Zyxin	ZYX	EAPIPPPPQPREKVSSIDLEIDSLSSLLDDM	EKVS(0.17)S(0.83)IDLEIDSLSSLLDDMTK	2821	UID1802	Color2 [A=255, R=255, G=0, B=0]	1	4		S	3			1829	___1	0.83042	7.44858e-18	155.87	141.71	155.87	0.061134	279780000	143	23.2562	21.4975	19.6638	24.9232	22.0782	23.7264	18.2726	18.6788	18.4801	22.0782	18.6848	18.7918
+	2.94781	2.8758	Q09666	5731	Q09666	Q09666	Neuroblast differentiation-associated protein AHNAK	AHNAK	KFNFSKPKGKGGVTGSPEASISGSKGDLKSS	GGVTGS(1)PEASISGSK	2485	UID1603	Color2 [A=255, R=255, G=0, B=0]	1	4		S	2			1721	___1	0.999999	3.94123e-68	265.85	234.18	176.43	-0.96184	710410000	5731	24.5554	24.8153	24.1105	25.1228	25.2507	24.8367	21.0649	22.0467	23.3042	25.2507	22.0462	22.4128
+	2.94779	3.52994	J3KPP7;P49407-2;P49407	412;404;412	J3KPP7	J3KPP7	Beta-arrestin-1	ARRB1	KGMKDDKEEEEDGTGSPQLNNR_________	GMKDDKEEEEDGTGS(1)PQLNNR	1458	UID920	Color2 [A=255, R=255, G=0, B=0]	1	4		S	3			910	___1	0.999881	4.5569e-75	247.04	229.89	211.14	-0.0011491	1300100000	412	25.8252	26.1386	25.4611	25.0326	26.2432	25.9646	19.7797	22.3015	22.3989	26.2432	18.3994	23.0552
+	2.9464	6.29228	J3KS94;J3QQK6;P02686-2;P02686;J3QKN5	16;16;16;16;16	J3KS94	J3KS94	Myelin basic protein	MBP	MGNHAGKRELNAEKASTNSETNRGESEKKRN	ELNAEKAS(0.88)T(0.122)NS(0.982)ET(0.016)NRGES(0.001)EK	1483	UID4083	Color2 [A=255, R=255, G=0, B=0]	1	4		S	3			923	___2	0.879536	4.51344e-10	114.34	100.86	114.34	0.73853	182050000	16	24.6861	25.4352	24.3997	24.7698	24.59	23.0087	17.7927	18.1044	18.7885	24.59	17.3562	19.0545
+	2.94378	4.63395	Q92835-3;Q92835-2;Q92835;H0Y5Q9;H7C2V3;H7C292;H7C403	750;962;963;584;715;715;85	Q92835-3	Q92835-3	Phosphatidylinositol 3,4,5-trisphosphate 5-phosphatase 1	INPP5D	PKDSPLGPCRGESPPTPPGQPPISPKKFLPS	GESPPT(1)PPGQPPIS(1)PK	5155	UID6197	Color2 [A=255, R=255, G=0, B=0]	1	4		T	2			2120	___2	0.99999	3.15771e-08	147.37	130.43	147.37	0.5258	58476000	750	22.7614	23.0418	22.514	23.2833	23.1628	22.2132	21.462	17.9908	17.8236	23.1628	18.3769	18.9862
+	2.94139	3.71707	Q8NFC6	635	Q8NFC6	Q8NFC6	Biorientation of chromosomes in cell division protein 1-like 1	BOD1L1	HVHAKSEPSKPARRLSESLHVVDENKNESKL	RLS(0.992)ES(0.008)LHVVDENKNESK	3491	UID2207	Color2 [A=255, R=255, G=0, B=0]	1	4		S	4			2059	___1	0.992343	1.45286e-05	106.86	97.448	106.86	0.44221	51156000	635	21.5836	21.4196	21.3378	20.3436	22.0815	21.3345	18.6914	18.2745	18.9867	22.0815	20.139	18.013
+	2.94042	3.35136	P35611;P35611-3;E7EV99;E7ENY0;P35611-2;P35611-4;A2A3N8;D6RJE2;D6RAH3;D6RF25	12;12;12;12;12;12;12;12;12;12	P35611	P35611	Alpha-adducin	ADD1	____MNGDSRAAVVTSPPPTTAPHKERYFDR	AAVVT(0.011)S(0.989)PPPTTAPHKER	2188	UID1405	Color2 [A=255, R=255, G=0, B=0]	1	4		S	3			1493	___1	0.9886	3.25471e-05	94.717	66.855	75.319	-0.4092	296730000	12	23.1889	23.7377	23.6211	22.8926	23.4838	24.3153	21.0742	19.8834	21.3039	23.4838	18.2255	20.5507
+	2.93075	2.45015	Q8NF50-4;Q8NF50-3;Q8NF50-2;Q8NF50;A2A369;A2A370	835;835;903;903;370;205	Q8NF50-4	Q8NF50-4	Dedicator of cytokinesis protein 8	DOCK8	AAAVSSKLLQARVMSSSNPDLAGTHSAADEE	VMS(0.025)S(0.759)S(0.216)NPDLAGTHSAADEEVK	3489	UID2206	Color2 [A=255, R=255, G=0, B=0]	1	4		S	3			2058	___1	0.759275	2.47791e-09	93.21	85.022	62.028	-0.92328	53055000	835	21.6116	22.3516	22.9973	23.7114	22.4367	22.905	20.0845	19.6943	16.787	22.4367	17.9867	20.2221
+	2.92876	2.77646	F8WF45;P82094;P82094-2	344;344;344	F8WF45	F8WF45	TATA element modulatory factor	TMF1	FSVQSLDSRSVSEINSDDELSGKGYALVPII	SVSEINS(0.999)DDELS(0.001)GK	1113	UID708	Color2 [A=255, R=255, G=0, B=0]	1	4		S	2			711	___1	0.998879	0.00135326	82.259	57.324	82.259	0.57116	35661000	344	18.8659	22.0286	22.6366	20.9664	21.6325	23.4635	20.4973	19.1893	20.8882	21.6325	20.3365	18.7867
+	2.92722	5.92514	P29966	101	P29966	P29966	Myristoylated alanine-rich C-kinase substrate	MARCKS	EKGEPAAAAAPEAGASPVEKEAPAEGEAAEP	GEPAAAAAPEAGAS(1)PVEK	2154	UID1374	Color2 [A=255, R=255, G=0, B=0]	1	4		S	2			1458	___1	1	5.95741e-37	200.99	185.61	145.71	-0.28697	86277000	101	18.7012	24.5506	24.3294	19.3211	23.4565	19.798	20.9959	17.7388	17.2991	23.4565	18.6578	18.0534
+	2.92669	3.13877	Q9Y4K4	335	Q9Y4K4	Q9Y4K4	Mitogen-activated protein kinase kinase kinase kinase 5	MAP4K5	TIRSTNRNARAERTASEINFDKLQFEPPLRK	T(0.132)AS(0.868)EINFDKLQFEPPLRK	4346	UID2780	Color2 [A=255, R=255, G=0, B=0]	1	4		S	3			2433	___1	0.86773	7.98814e-06	80.303	70.773	59.814	0.40434	30410000	335	21.6077	21.6022	21.4015	22.5709	22.1287	22.482	17.764	18.9776	17.9163	22.1287	18.7622	18.6513
+	2.92131	2.46874	P49585;C9JEJ2	329;329	P49585	P49585	Choline-phosphate cytidylyltransferase A	PCYT1A	ISPKQSPSSSPTRERSPSPSFRWPFSGKTSP	ERS(1)PS(0.989)PS(0.011)FR	2273	UID1458	Color2 [A=255, R=255, G=0, B=0]	1	4		S	2			1555	___1	1	0.000930336	130.01	108.5	108.9	0.37524	412420000	329	21.7313	22.3222	21.5899	22.0676	22.0418	19.9193	19.0291	19.4474	20.1278	22.0418	18.2027	19.8857
+	2.92035	4.0336	P36507	23	P36507	P36507	Dual specificity mitogen-activated protein kinase kinase 2	MAP2K2	VLPALTINPTIAEGPSPTSEGASEANLVDLQ	RKPVLPALTINPTIAEGPS(0.975)PT(0.019)S(0.006)EGASEANLVDLQK	2199	UID1415	Color2 [A=255, R=255, G=0, B=0]	1	4		S	3			1496	___1	0.97513	3.088e-38	145.88	141.26	145.88	0.12143	43757000	23	22.4973	21.7663	19.4738	19.8837	22.477	21.0632	18.3917	18.3801	17.4979	22.477	18.0113	18.0329
+	2.91821	1.93393	P29350;P29350-3;P29350-2	557;559;518	P29350	P29350	Tyrosine-protein phosphatase non-receptor type 6	PTPN6	PPAMKNAHAKASRTSSKHKEDVYENLHTKNK	T(0.087)S(0.087)S(0.825)KHKEDVYENLHTK	2147	UID1369	Color2 [A=255, R=255, G=0, B=0]	1	4		S	3			1454	___1	0.825374	6.77024e-31	197.29	176.58	139.81	-0.12326	3048200000	557	19.4824	28.2588	28.7086	20.583	28.1265	28.7118	25.9067	26.0368	27.5771	28.1265	18.9273	26.4365
+	2.91758	2.63773	Q92835-3;Q92835-2;Q92835;H0Y5Q9;H7C2V3;H7C292;H7C403	673;885;886;507;638;638;8	Q92835-3	Q92835-3	Phosphatidylinositol 3,4,5-trisphosphate 5-phosphatase 1	INPP5D	ERDESSGPKTLKSLTSHDPMKQWEVTSRAPP	SLT(0.133)S(0.867)HDPMK	3649	UID2303	Color2 [A=255, R=255, G=0, B=0]	1	4		S	2			2120	___1	0.866694	3.7915e-05	90.654	77.822	71.349	-0.17652	15403000	673	20.9574	21.7184	20.1075	20.8561	21.223	20.5755	17.9743	18.8091	18.7148	21.223	18.2497	18.6917
+	2.90964	2.43442	Q15836;K7ENK9;K7EKX0;J3QRU4;F8WCA0;L7N2F9;P63027;F5GZV7;P23763-2;P23763-3;P23763	44;16;16;61;63;61;61;63;63;63;63	Q15836	Q15836	Vesicle-associated membrane protein 3;Vesicle-associated membrane protein 2;Vesicle-associated membrane protein 1	VAMP3;VAMP2;VAMP1	MRVNVDKVLERDQKLSELDDRADALQAGASQ	DQKLS(1)ELDDRADALQAGASQFETSAAK	2816	UID1799	Color2 [A=255, R=255, G=0, B=0]	1	4		S	3			1828	___1	1	2.45591e-209	360.12	330.65	360.12	-0.12432	562470000	44	24.2174	23.8185	24.105	24.6442	24.26	23.9152	21.3325	21.5859	24.4132	24.26	23.0324	21.7709
+	2.9083	3.91407	Q9UHB6;Q9UHB6-4;F8VQE1;Q9UHB6-2;Q9UHB6-5;F8VS07;Q9UHB6-3	490;491;329;330;331;187;188	Q9UHB6	Q9UHB6	LIM domain and actin-binding protein 1	LIMA1	LERPAQLANARETPHSPGVEDAPIAKVGVLA	ETPHS(1)PGVEDAPIAK	4082	UID2597	Color2 [A=255, R=255, G=0, B=0]	1	4		S	2			2351	___1	0.999993	6.91197e-81	278.64	241.82	236.05	0.31353	2631400000	490	26.0906	26.5566	25.0972	27.5574	27.2617	26.9134	22.9605	22.9552	24.3355	27.2617	24.3704	23.27
+	2.90225	1.99731	O95218-2;O95218	120;120	O95218-2	O95218-2	Zinc finger Ran-binding domain-containing protein 2	ZRANB2	GFNERENVEYIEREESDGEYDEFGRKKKKYR	ENVEYIEREES(1)DGEYDEFGR	1839	UID1162	Color2 [A=255, R=255, G=0, B=0]	1	4		S	3			1154	___1	1	1.2861e-40	208.89	193.21	190.61	-0.94524	174760000	120	24.3839	24.2368	24.3331	19.623	23.9846	24.4896	18.0285	22.2412	22.381	23.9846	21.96	21.9015
+	2.90165	4.12536	Q9Y6D5	218	Q9Y6D5	Q9Y6D5	Brefeldin A-inhibited guanine nucleotide-exchange protein 2	ARFGEF2	QEARELEKPIQSKPQSPVIQAAAVSPKFVRL	ELEKPIQSKPQS(1)PVIQAAAVS(1)PK	4368	UID2798	Color2 [A=255, R=255, G=0, B=0]	1	4		S	3			2448	___1	0.999986	2.12018e-35	184.43	175.92	151.37	1.8132	174960000	218	22.2954	23.0033	19.099	20.9151	22.6678	19.3716	17.4194	18.2344	18.2809	22.6678	17.9305	19.0741
+	2.90145	3.47667	A9Z1X7;E9PCT1;Q8IYB3;Q8IYB3-2;M0R088;B4DED5	260;260;260;260;221;129	A9Z1X7	A9Z1X7	Serine/arginine repetitive matrix protein 1	SRRM1	LKVPKPEPIPEPKEPSPEKNSKKEKEKEKTR	VPKPEPIPEPKEPS(1)PEK	128	UID85	Color2 [A=255, R=255, G=0, B=0]	1	4		S	3			56	___1	1	7.14358e-06	95.591	85.633	44.541	-0.65815	440700000	260	25.5442	26.3362	25.955	23.7236	25.8057	25.8817	23.2884	22.7468	17.7169	25.8057	17.0414	22.2649
+	2.89955	4.6679	F5GZ35;B7Z9C6;H0Y507;Q5TCZ1-2;Q5TCZ1-3;Q5TCZ1	382;414;474;354;519;547	F5GZ35	F5GZ35	SH3 and PX domain-containing protein 2A	SH3PXD2A	KEAEEGPTGASESQDSPRKLKYEEPEYDIPA	EAEEGPTGASES(0.008)QDS(0.992)PR	380	UID257	Color2 [A=255, R=255, G=0, B=0]	1	4		S	2			245	___1	0.992385	1.72581e-13	160.45	146.54	160.45	-2.2911	56216000	382	19.5571	22.9523	22.4509	22.7815	23.8512	19.5264	19.2746	18.9562	22.0214	23.8512	18.5405	18.8111
+	2.89838	1.68248	Q96A57;Q96A57-2;Q5JWB9	24;87;24	Q96A57	Q96A57	Transmembrane protein 230	TMEM230	ATGIPSSKVKYSRLSSTDDGYIDLQFKKTPP	LS(0.009)S(0.938)T(0.053)DDGYIDLQFK	3670	UID5466	Color2 [A=255, R=255, G=0, B=0]	1	4		S	2			2132	___2	0.938141	3.55634e-08	142.57	110.16	142.57	1.5075	71276000	24	19.6394	21.0922	18.7537	22.4301	21.0954	21.9285	17.8346	19.6009	18.4008	21.0954	18.0105	19.2228
+	2.89705	4.62584	Q9Y5S9	42	Q9Y5S9	Q9Y5S9	RNA-binding protein 8A	RBM8A	KLKEKAKKRKGRGFGSEEGSRARMREDYDSV	GFGS(1)EEGSR	4362	UID2792	Color2 [A=255, R=255, G=0, B=0]	1	4		S	2			2442	___1	0.999884	0.00195173	85.355	72.318	85.355	0.28006	48229000	42	19.3624	22.7014	23.1247	22.3409	23.3776	22.2977	17.3852	18.8704	17.5756	23.3776	17.5295	18.1823
+	2.8959	1.94687	Q9Y5S1	7	Q9Y5S1	Q9Y5S1	Transient receptor potential cation channel subfamily V member 2	TRPV2	_________MTSPSSSPVFRLETLDGGQEDG	T(0.354)S(0.646)PS(0.001)S(0.083)S(0.916)PVFR	4359	UID2789	Color2 [A=255, R=255, G=0, B=0]	1	4		S	2			2440	___1	0.915831	0.000858927	80.245	71.482	80.245	0.76272	100040000	7	19.7544	20.6881	19.8556	21.4623	20.6096	20.9091	17.7735	18.9033	17.2905	20.6096	17.6324	18.4744
+	2.89249	4.61585	Q96BY6-3	35	Q96BY6-3	Q96BY6-3	Dedicator of cytokinesis protein 10	DOCK10	RTVRRVNQEEIHRFSSQEKPRLLEPLDYETV	FS(0.001)S(0.999)QEKPR	3689	UID2331	Color2 [A=255, R=255, G=0, B=0]	1	4		S	2			2142	___1	0.998729	0.0255939	66.299	38.995	66.299	1.7081	40007000	35	19.6576	23.6852	19.0551	22.3896	22.8207	20.9329	18.5379	18.6427	22.0041	22.8207	18.0133	18.3433
+	2.89123	4.38288	K7EL81;B4DME2;Q9BZL4-3;Q9BZL4-4;Q9BZL4;K7ER83;B5MEC7;Q9BZL4-2	465;435;508;509;509;24;509;509	K7EL81	K7EL81	Protein phosphatase 1 regulatory subunit 12C	PPP1R12C	CLENSSPPSRIPEPESPAKPNVPTASTAPPA	IPEPES(1)PAKPNVPTASTAPPADSR	249	UID168	Color2 [A=255, R=255, G=0, B=0]	1	4		S	3			141	___1	0.999982	1.12423e-07	80.342	72.445	80.342	0.32383	38982000	465	23.1286	23.3577	21.2516	20.3623	22.5663	20.3165	20.6144	18.2562	20.1842	22.5663	18.0714	18.6383
+	2.88663	2.25969	Q9BYI3-2;Q9BYI3	112;453	Q9BYI3-2	Q9BYI3-2	Hyccin	FAM126A	SSHGLAKTAATVFSKSFEQVSGVTVPHNPSS	S(0.944)FEQVS(0.028)GVT(0.028)VPHNPSSAVGCGAGTDANR	3849	UID2439	Color2 [A=255, R=255, G=0, B=0]	1	4		S	3			2229	___1	0.944216	0.000321352	47.487	34.429	47.487	0.37638	9537300	112	20.8601	20.312	20.1847	20.0947	20.6976	20.8736	17.7115	18.4363	18.0147	20.6976	17.4655	18.1825
+	2.88431	4.25097	Q15149-4;Q15149-7;Q15149-8;Q15149-9;Q15149-5;Q15149-6;Q15149-3;Q15149-2;Q15149;E9PMV1	583;551;561;569;583;587;606;610;720;627	Q15149-4	Q15149-4	Plectin	PLEC	FRAKIERARSDEGQLSPATRGAYRDCLGRLD	SDEGQLS(0.934)PAT(0.066)R	2757	UID1766	Color2 [A=255, R=255, G=0, B=0]	1	4		S	2			1807	___1	0.933824	1.97571e-07	112.84	97.468	112.84	-1.7677	36951000	583	18.6876	23.2522	22.2795	22.1971	22.5602	22.1616	18.1951	18.8112	18.0733	22.5602	18.1943	18.2686
+	2.87912	5.45097	E9PHI6;Q9Y6G9	397;513	E9PHI6	E9PHI6	Cytoplasmic dynein 1 light intermediate chain 1	DYNC1LI1	ELDRITRKPVTVSPTTPTSPTEGEAS_____	KPVTVSPT(0.006)T(0.994)PT(0.5)S(0.5)PTEGEAS	4597	UID6024	Color2 [A=255, R=255, G=0, B=0]	1	4		T	2			516	___2	0.993709	9.49287e-14	160.66	146.62	132.47	0.65189	174880000	397	23.5222	24.5564	21.1831	24.6961	23.6074	21.8793	21.455	18.1788	23.0094	23.6074	22.7093	18.7667
+	2.87329	5.87994	Q8IY17-5;Q8IY17-2;Q8IY17-3;Q8IY17;Q8IY17-4;M0QYT1;M0R2C2	324;324;363;363;372;183;204	Q8IY17-5	Q8IY17-5	Neuropathy target esterase	PNPLA6	LPTRTSPVRGSKRMVSTSATDEPRETPGRPP	MVS(0.999)T(0.001)SATDEPR	3392	UID2146	Color2 [A=255, R=255, G=0, B=0]	1	4		S	2			2017	___1	0.999361	3.40293e-07	142.1	126.89	129.74	-1.6043	321640000	324	24.7122	24.4863	24.0112	25.3182	23.8937	23.4844	21.5703	17.6308	22.7763	23.8937	18.6445	18.7918
+	2.87247	6.0916	Q13177	58	Q13177	Q13177	Serine/threonine-protein kinase PAK 2;PAK-2p27;PAK-2p34	PAK2	VPEEKKPRHKIISIFSGTEKGSKKKEKERPE	IISIFS(0.964)GT(0.036)EK	2578	UID1661	Color2 [A=255, R=255, G=0, B=0]	1	4		S	2			1740	___1	0.964182	0.000350898	110.64	84.9	110.64	-0.35724	114210000	58	20.79	24.7271	22.6669	25.3693	23.5183	22.3063	22.7849	17.8589	18.057	23.5183	18.3752	17.8004
+	2.86865	3.8986	Q6UWF3-3;Q6UWF3;I3L1W2;Q6UWF3-2	69;76;76;69	Q6UWF3-3	Q6UWF3-3	SLP adapter and CSK-interacting membrane protein	SCIMP	KQVDEEKMYENVLNESPVQLPPLPPRNWPSL	MYENVLNES(1)PVQLPPLPPR	3191	UID2023	Color2 [A=255, R=255, G=0, B=0]	1	4		S	2			1942	___1	1	5.37376e-90	281.65	239.61	142.01	1.0085	180030000	69	24.7174	23.521	21.3037	23.9131	22.8402	21.8175	18.0604	19.3842	22.1889	22.8402	21.1453	18.9528
+	2.86473	2.23235	E9PMG1;H0YDT0;Q96D71-4;Q96D71-3;Q96D71;Q96D71-2;F2Z3L2	143;129;143;143;143;143;143	E9PMG1	E9PMG1	RalBP1-associated Eps domain-containing protein 1	REPS1	GVIPPPPGRGQVKKGSVSHDTVQPRTSADAQ	KGS(1)VSHDTVQPR	856	UID562	Color2 [A=255, R=255, G=0, B=0]	1	4		S	2			553	___1	0.999865	1.0405e-11	172.82	146.05	119.62	0.98215	566310000	143	25.1931	25.6557	25.8686	25.8214	25.8618	25.886	17.5262	23.7892	25.0056	25.8618	24.7027	23.3324
+	2.86162	5.87686	Q9NZ63	261	Q9NZ63	Q9NZ63	Uncharacterized protein C9orf78	C9orf78	RPLRVGDTEKPEPERSPPNRKRPANEKATDD	VGDTEKPEPERS(1)PPNR	4041	UID2566	Color2 [A=255, R=255, G=0, B=0]	1	4		S	3			2323	___1	1	1.74905e-05	116.39	98.565	116.39	-0.058786	392910000	261	25.2144	25.5175	25.5464	19.3132	26.3717	25.534	18.0259	19.7425	18.2353	26.3717	24.9765	20.6777
+	2.86075	4.33208	P52790;H0Y8U9	67;31	P52790	P52790	Hexokinase-3	HK3	ASLLGSMEQALRGQASPAPAVRMLPTYVGST	GQAS(1)PAPAVR	2329	UID1490	Color2 [A=255, R=255, G=0, B=0]	1	4		S	2			1585	___1	1	0.00155788	82.171	50.328	82.171	-0.87866	49705000	67	22.5658	22.6399	20.8293	22.5234	23.4669	21.5317	17.5369	18.7063	21.4421	23.4669	16.9102	19.0119
+	2.8602	2.27494	H7C3L4;E7EQA9;Q92844	116;225;225	H7C3L4	H7C3L4	TRAF family member-associated NF-kappa-B activator	TANK	TSVTPRGLCRDEEDTSFESLSKFNVKFPPMD	GLCRDEEDT(0.162)S(0.841)FES(0.794)LS(0.203)KFNVK	600	UID390	Color2 [A=255, R=255, G=0, B=0]	1	4		S	3			439	___1	0.84139	0.00012071	69.361	60.178	56.947	-1.185	19270000	116	20.3385	21.102	20.3177	21.321	21.4492	20.2043	17.4705	18.8877	19.7732	21.4492	18.258	19.2293
+	2.85714	-5.15352	P34910;B7Z4A7	268;283	P34910	P34910	Protein EVI2B	EVI2B	CMDNIRENEISTKRTSIISLTPWKPSKSTLL	RT(0.211)S(0.786)IIS(0.002)LT(0.002)PWKPSK	355	UID240	Color2 [A=255, R=255, G=0, B=0]	1	4		S	2			222	___1	0.7858	1.77784e-05	118.66	108.33	103.01	-0.0448	217280000	268	25.3847	18.7839	19.2034	26.2536	19.8776	20.9171	18.1159	24.2302	17.2203	19.2917	24.3351	24.7122
+	2.85555	4.98825	E7EPD0;O60784;O60784-4;O60784-2;O60784-3	317;355;322;355;310	E7EPD0	E7EPD0	Target of Myb protein 1	TOM1	AGMNLGSSSVRAGLQSLEASGRLEDEFDMFA	AGLQS(1)LEASGR	590	UID385	Color2 [A=255, R=255, G=0, B=0]	1	4		S	2			431	___1	0.999993	0.000169987	103.44	80.719	103.44	0.1753	86137000	317	23.3076	24.3361	21.6736	23.1926	23.7564	22.9665	20.7407	19.4346	21.2876	23.7564	19.5983	18.4882
+	2.85265	2.58399	J3KSY7;O15234	35;148	J3KSY7	J3KSY7	Protein CASC3	CASC3	EEKPDTKSTVTGERQSGDGQESTEPVENKVG	STVTGERQS(1)GDGQESTEPVENK	1493	UID941	Color2 [A=255, R=255, G=0, B=0]	1	4		S	3			927	___1	0.999867	4.08012e-24	176.68	148.26	176.68	0.34813	167390000	35	24.0654	24.5826	23.7931	24.4846	24.5839	24.7306	18.4208	21.6985	18.9102	24.5839	18.1408	22.3004
+	2.84979	5.60909	E9PDQ5;B1ALK7;B7Z6G2;Q14155-6;Q14155-1;Q14155-5;Q14155-2;Q14155-3;Q14155	438;516;591;516;516;601;644;673;694	E9PDQ5	E9PDQ5	Rho guanine nucleotide exchange factor 7	ARHGEF7	TMKKLLPKRKPERKPSDEEFASRKSTAALEE	KPS(1)DEEFASR	159	UID109	Color2 [A=255, R=255, G=0, B=0]	1	4		S	2			81	___1	1	3.38749e-07	173.72	158.06	151.68	-1.2134	375310000	438	25.4918	25.3935	25.5094	25.9874	25.5008	25.4929	17.5624	20.5077	22.9958	25.5008	18.5754	19.2042
+	2.84964	3.50647	H0YCM0;E9PM17;B3KNX7;Q13153;Q13153-2	103;114;212;212;212	H0YCM0	H0YCM0	Non-specific serine/threonine protein kinase;Serine/threonine-protein kinase PAK 1	PAK1	TKSVYTRSVIEPLPVTPTRDVATSPISPTEN	SVIEPLPVT(0.892)PT(0.108)R	4462	UID2830	Color2 [A=255, R=255, G=0, B=0]	1	4		T	2			92	___1	0.89229	0.00141732	99.941	80.67	99.941	1.1282	21346000	103	22.0499	21.3167	21.5195	19.2397	21.8831	20.52	18.0435	18.434	19.8835	21.8831	19.0962	17.9417
+	2.84866	3.25348	Q86YV0;M0QX12	988;422	Q86YV0	Q86YV0	RAS protein activator like-3	RASAL3	RTQAQLRDAVQSLQLSPRTRGSWSQPQPLKA	DAVQSLQLS(1)PR	3342	UID2116	Color2 [A=255, R=255, G=0, B=0]	1	4		S	2			2001	___1	0.999997	0.000144875	107.09	75.492	93.011	-1.3763	22133000	988	20.1911	21.5493	20.6825	21.8884	21.4989	22.3472	17.7712	17.8833	19.4013	21.4989	19.9872	18.6411
+	2.84745	3.83313	C9JMQ6;C9JQ82;C9JBS3;C9JEJ8;C9JHN6;C9JT62;C9JHS7;C9JK79;C9JHZ8;C9JES8;C9JZI8;C9J5E5;C9JIZ1;Q00341-2;Q00341	31;31;31;31;31;31;31;31;31;31;31;31;31;67;31	C9JMQ6	C9JMQ6	Vigilin	HDLBP	RSGLVPQQIKVATLNSEEESDPPTYKDAFPP	VATLNS(1)EEESDPPTYK	424	UID290	Color2 [A=255, R=255, G=0, B=0]	1	4		S	2			286	___1	0.999968	1.07816e-18	175.26	145.53	175.26	1.2553	22672000	31	21.4729	22.1419	21.8636	21.4499	21.3998	21.477	17.8004	17.6825	18.6608	21.3998	17.9328	17.9456
+	2.84424	2.53909	B1AKJ5;O43847;O43847-2	94;94;94	B1AKJ5	B1AKJ5	Nardilysin	NRD1	ARLGADESEEEGRRGSLSNAGDPEIVKSPSD	RGS(1)LSNAGDPEIVK	151	UID103	Color2 [A=255, R=255, G=0, B=0]	1	4		S	2			73	___1	0.99963	1.13384e-24	206.63	161.47	206.63	-0.47929	440350000	94	24.1508	24.4883	24.6474	24.3665	24.1802	24.6173	21.8724	21.5052	22.2303	24.1802	22.0175	21.9824
+	2.84137	5.29566	O95999	138	O95999	O95999	B-cell lymphoma/leukemia 10	BCL10	EPFPDGATNNLSRSNSDESNFSEKLRASTVM	SNS(1)DESNFSEK	1868	UID1182	Color2 [A=255, R=255, G=0, B=0]	1	4		S	2			1172	___1	0.999999	5.75525e-08	173.19	156.65	173.19	0.37568	106500000	138	22.8728	23.5921	22.6614	23.9657	24.6686	21.5586	19.6238	19.0423	21.7549	24.6686	21.1871	18.9859
+	2.84019	-3.5896	Q4KMP7;Q4KMP7-2	687;112	Q4KMP7	Q4KMP7	TBC1 domain family member 10B	TBC1D10B	AAGGAPSPPPPVRRASAGPAPGPVVTAEGLH	RAS(1)AGPAPGPVVTAEGLHPSLPS(0.961)PT(0.038)GNS(0.001)TPLGSSK	2922	UID1864	Color2 [A=255, R=255, G=0, B=0]	1	4		S	3			1859	___1	0.999976	1.38074e-28	125.05	104.36	125.05	0.67421	99890000	687	19.8658	20.0043	23.1319	19.3154	19.2928	20.218	18.2436	23.0225	18.6216	19.2928	17.9188	23.2166
+	2.83779	3.2636	Q15075	354	Q15075	Q15075	Early endosome antigen 1	EEA1	LHQKDLDCQQLQSRLSASETSLHRIHVELSE	LS(0.944)AS(0.055)ET(0.001)SLHR	2749	UID1761	Color2 [A=255, R=255, G=0, B=0]	1	4		S	2			1804	___1	0.943829	0.00571366	57.164	44.533	57.164	1.4534	13436000	354	19.0881	21.0568	17.7118	22.0676	21.7097	20.3333	18.1831	18.3044	18.123	21.7097	18.6153	18.1525
+	2.83585	3.66181	Q8N3F8	621	Q8N3F8	Q8N3F8	MICAL-like protein 1	MICALL1	LLVGDRSPVPSPGSSSPQLQVKSSCKENPFN	SPVPSPGSS(0.052)S(0.948)PQLQVK	3426	UID2160	Color2 [A=255, R=255, G=0, B=0]	1	4		S	2			2030	___1	0.948114	7.6207e-13	161.04	135.31	161.04	-0.074407	27101000	621	19.3236	22.2149	22.7638	20.5582	22.6478	18.8917	18.6924	19.1941	18.1626	22.6478	18.5158	18.4893
+	2.83446	4.16846	Q92538	1784	Q92538	Q92538	Golgi-specific brefeldin A-resistance guanine nucleotide exchange factor 1	GBF1	EKPESPRAASSSSPGSPVASSPSRLSPTPDG	AASSS(0.046)S(0.02)PGS(0.934)PVASSPSR	3612	UID2279	Color2 [A=255, R=255, G=0, B=0]	1	4		S	2			2107	___1	0.933859	2.09009e-06	123.4	106.73	123.4	0.68057	32901000	1784	22.3608	22.3321	20.0487	22.322	22.2899	22.6834	18.8662	18.6273	17.9935	22.2899	18.8733	17.6438
+	2.83287	2.33567	Q05209-2;Q05209-3;Q05209	543;554;673	Q05209-2	Q05209-2	Tyrosine-protein phosphatase non-receptor type 12	PTPN12	TTHSGAEKDVDVSEDSPPPLPERTPESFVLA	DVDVSEDS(1)PPPLPER	2436	UID1566	Color2 [A=255, R=255, G=0, B=0]	1	4		S	2			1697	___1	0.999991	1.72357e-09	149.22	134.59	149.22	-0.41418	62459000	543	21.1348	21.8408	21.7565	20.8611	21.9457	21.52	18.5081	19.3055	19.5729	21.9457	18.4177	19.8445
+	2.82907	-5.8859	Q92835-3;Q92835-2;Q92835;H0Y5Q9;H7C2V3;H7C292	826;1038;1039;660;791;791	Q92835-3	Q92835-3	Phosphatidylinositol 3,4,5-trisphosphate 5-phosphatase 1	INPP5D	SLSSFPKPAPRKDQESPKMPRKEPPPCPEPG	KDQES(1)PKMPR	3644	UID2298	Color2 [A=255, R=255, G=0, B=0]	1	4		S	3			2120	___1	1	0.0111586	45.115	29.525	45.115	-0.28002	213760000	826	26.1491	20.0314	19.5591	25.0376	18.7981	20.3868	17.6004	25.5729	24.4465	19.2782	17.5317	24.9373
+	2.82737	1.45694	Q13625-2;Q13625;Q13625-3	433;556;562	Q13625-2	Q13625-2	Apoptosis-stimulating of p53 protein 2	TP53BP2	GTKPKPAGQQPRVLLSPSIPSVGQDQTLSPG	VLLS(0.8)PS(0.184)IPS(0.016)VGQDQTLSPGSK	2677	UID1716	Color2 [A=255, R=255, G=0, B=0]	1	4		S	3			1768	___1	0.79995	2.27684e-05	66.613	60.944	52.79	-1.6191	13233000	433	20.8315	20.7062	19.8947	20.8581	20.4064	21.6796	17.6092	19.0515	18.1878	20.4064	17.1718	19.0473
+	2.82465	2.34928	Q6ZVF9	57	Q6ZVF9	Q6ZVF9	G protein-regulated inducer of neurite outgrowth 3	GPRIN3	KNANGFSGAPAEPDLSPRAAAEALMQVCEHE	NANGFSGAPAEPDLS(1)PR	3225	UID2039	Color2 [A=255, R=255, G=0, B=0]	1	4		S	2			1951	___1	0.999929	0.000247998	66.335	51.916	60.764	-0.61262	5123200	57	19.2032	20.6536	19.3957	18.4455	20.728	19.3353	18.2304	18.0776	17.8346	20.728	18.1979	18.6302
+	2.82259	4.78615	A1A4S6;E7EUW5;H0Y8W5	589;238;267	A1A4S6	A1A4S6	Rho GTPase-activating protein 10	ARHGAP10	FRTPPDTTFPEPTCLSASPPNAPPRQSKRQG	TPPDTTFPEPT(0.004)CLS(0.764)AS(0.232)PPNAPPR	13	UID6	Color2 [A=255, R=255, G=0, B=0]	1	4		S	2			4	___1	0.764152	1.49537e-35	190.83	171.78	141.22	-0.093546	49504000	589	19.8798	23.8442	18.9429	19.609	23.614	19.0134	18.6419	19.4595	18.5821	23.614	18.3347	18.3497
+	2.81601	3.03992	Q15154;E7ETA6;Q15154-2;E7EV56;Q15154-3;E5RGQ4;E9PGW9;E7EV93	93;93;93;93;93;93;93;93	Q15154	Q15154	Pericentriolar material 1 protein	PCM1	KTPHTFPHSRYMSQMSVPEQAELEKLKQRIN	YMSQMS(1)VPEQAELEK	2778	UID1780	Color2 [A=255, R=255, G=0, B=0]	1	4		S	2			1808	___1	0.999999	4.81446e-26	190.41	162.73	135.47	0.54395	157480000	93	22.4815	22.1775	22.1194	24.6771	21.6341	21.354	17.9267	18.5902	21.2598	21.6341	21.2448	18.9605
+	2.81407	3.36532	Q71RC2-6;Q71RC2-5;Q71RC2-3;Q71RC2;Q71RC2-4;X6RLN4;Q71RC2-2	512;512;582;583;589;370;484	Q71RC2-6	Q71RC2-6	La-related protein 4	LARP4	SSVQKDGLNQTTIPVSPPSTTKPSRASTASP	DGLNQT(0.001)T(0.001)IPVS(0.905)PPS(0.038)T(0.045)T(0.009)KPS(0.002)R	3235	UID2044	Color2 [A=255, R=255, G=0, B=0]	1	4		S	3			1953	___1	0.904972	0.000129337	56.529	41.754	56.529	0.44082	21695000	512	22.4241	21.8866	21.6287	20.2341	22.0931	20.7641	17.4505	19.0448	17.2707	22.0931	18.1261	18.273
+	2.81161	4.28311	H0Y8F2;Q9Y6A5	101;434	H0Y8F2	H0Y8F2	Transforming acidic coiled-coil-containing protein 3	TACC3	GGDTKSGCSEAQPPESPETRLGQPAAEQLHA	SGCSEAQPPES(0.936)PET(0.064)R	1241	UID786	Color2 [A=255, R=255, G=0, B=0]	1	4		S	2			779	___1	0.936403	0.00017476	95.854	79.656	95.854	-1.8225	32371000	101	21.7129	22.1747	21.0148	22.1954	22.6999	21.2173	17.4406	17.8254	20.2109	22.6999	17.5781	18.658
+	2.80443	4.77144	J3KQ45;O43493-4;O43493-2;O43493-5;O43493-3;O43493	71;71;71;71;71;71	J3KQ45	J3KQ45	Trans-Golgi network integral membrane protein 2	TGOLN2	SHPEPQTPKDSPSKSSAEAQTPEDTPNKSGA	DSPSKS(0.008)S(0.992)AEAQTPEDTPNK	1474	UID927	Color2 [A=255, R=255, G=0, B=0]	1	4		S	2			915	___1	0.991786	2.44139e-46	214.24	198.37	214.24	1.8833	116260000	71	20.2435	22.9848	23.3069	22.409	23.9834	21.7638	18.469	18.8554	17.437	23.9834	17.8708	18.9028
+	2.80343	1.77502	O60749;D6RC15	119;118	O60749	O60749	Sorting nexin-2	SNX2	TPTTLIAPRIESKSMSAPVIFDRSREEIEEE	S(0.007)MS(0.993)APVIFDR	1739	UID1098	Color2 [A=255, R=255, G=0, B=0]	1	4		S	2			1108	___1	0.992969	0.00618581	55.401	40.257	46.352	-1.6466	5142300	119	19.4718	20.151	19.6437	19.1594	20.0188	20.2739	18.2981	18.087	18.4759	20.0188	17.9785	18.4886
+	2.80098	4.46748	F8WE88;G3V394;F8W6H6;Q9Y4I1-2;Q9Y4I1;Q9Y4I1-3	600;600;600;600;600;600	F8WE88	F8WE88	Unconventional myosin-Va	MYO5A	FKMLPELFQDDEKAISPTSATSSGRTPLTRT	AIS(0.993)PT(0.005)S(0.001)ATSSGR	1064	UID689	Color2 [A=255, R=255, G=0, B=0]	1	4		S	2			681	___1	0.993325	0.00901074	50.452	37.399	50.452	1.1809	21131000	600	19.2855	23.0176	18.5262	19.1316	22.5914	20.3665	17.06	18.7486	18.5317	22.5914	19.0674	17.7834
+	2.80016	3.68412	Q9NRR8	74	Q9NRR8	Q9NRR8	CDC42 small effector protein 1	CDC42SE1	VQEQMRSKGNRDRPWSNSRGL__________	DRPWS(0.964)NS(0.036)R	4003	UID2536	Color2 [A=255, R=255, G=0, B=0]	1	4		S	2			2297	___1	0.964314	0.0252971	66.595	28.509	66.595	0.94394	31574000	74	22.5214	22.8005	21.6164	19.8487	22.0849	22.3872	17.2561	18.4687	19.3132	22.0849	17.8464	18.8098
+	2.79538	3.27993	J3KRN4;J3QRB6;Q99759;Q99759-2	246;277;250;281	J3KRN4	J3KRN4	Mitogen-activated protein kinase kinase kinase 3	MAP3K3	LDSPSFRKSRMSRAQSFPDNRQEYSDRETQL	AQS(1)FPDNR	1479	UID931	Color2 [A=255, R=255, G=0, B=0]	1	4		S	2			921	___1	1	0.00977231	58.37	40.55	58.37	0.36621	22962000	246	21.7826	21.7759	21.8908	19.4927	22.0176	21.5426	18.3279	19.0314	18.3219	22.0176	17.7043	18.2828
+	2.78996	5.96444	E7EN20;H0Y612;Q9UPN9-2;Q9UPN9	751;880;1102;1119	E7EN20	E7EN20	E3 ubiquitin-protein ligase TRIM33	TRIM33	DSDEDFIQPRRKRLKSDERPVHIK_______	LKS(1)DERPVHIK	580	UID378	Color2 [A=255, R=255, G=0, B=0]	1	4		S	3			423	___1	1	0.000779972	71.879	50.038	71.879	-0.24415	127900000	751	19.1629	23.7691	19.3229	24.1805	25.0032	23.9477	20.0654	18.7837	23.2613	25.0032	17.848	18.4711
+	2.78536	1.84209	Q7Z5R6	531	Q7Z5R6	Q7Z5R6	Amyloid beta A4 precursor protein-binding family B member 1-interacting protein	APBB1IP	LPPPPPVRRSSDTSGSPATPLKAKGTGGGGL	SSDT(0.001)S(0.033)GS(0.966)PATPLK	3275	UID5222	Color2 [A=255, R=255, G=0, B=0]	1	4		S	2			1971	___2	0.96605	5.52072e-11	149.82	137.24	149.82	-0.0055638	27076000	531	21.3962	20.9767	20.7313	22.0644	20.7789	19.9483	18.4459	18.8076	17.741	20.7789	18.3721	19.1979
+	2.78051	2.41321	O95295	133	O95295	O95295	SNARE-associated protein Snapin	SNAPIN	ARRRAMLDSGIYPPGSPGK____________	AMLDSGIYPPGS(1)PGK	1842	UID1165	Color2 [A=255, R=255, G=0, B=0]	1	4		S	2			1156	___1	0.999986	0.000108842	84.41	63.569	73.834	-1.0988	24643000	133	19.8216	20.6835	20.1557	19.7843	21.1983	20.6195	18.2509	18.6234	17.2589	21.1983	19.435	18.6036
+	2.77974	3.55702	F5GY08;Q9Y580;G3V1T9;I3L521;F5GXV8;J3KPD3	136;136;16;134;137;137	F5GY08	F5GY08	RNA-binding protein 7	RBM7	MDNMTSSAQIIQRSFSSPENFQRQAVVVSSN	SFS(0.999)S(0.001)PENFQR	924	UID608	Color2 [A=255, R=255, G=0, B=0]	1	4		S	2			596	___1	0.998753	6.9285e-06	155.11	138.91	155.11	0.7092	28217000	136	21.8615	22.3875	21.8254	22.0989	21.6347	20.7623	19.8083	18.3868	18.3815	21.6347	20.5197	18.2704
+	2.7727	3.25288	Q92619;K7ES92;F5H4A3;F5H1R4;K7ES98;K7EM85;Q92619-2	578;213;418;461;582;605;594	Q92619	Q92619	Minor histocompatibility protein HA-1;Minor histocompatibility antigen HA-1	HMHA1	VSANAWSPVMRARKSSFNVSDVARPEAAGSP	KS(0.009)S(0.991)FNVSDVARPEAAGSPPEEGGCTEGTPAK	3630	UID5439	Color2 [A=255, R=255, G=0, B=0]	1	4		S	3			2113	___2	0.99132	9.98831e-71	223	204.38	198.94	0.37339	131670000	578	22.2616	22.6282	21.4434	22.0365	22.0732	22.1919	18.1493	19.2501	17.4273	22.0732	19.1843	18.7605
+	2.76863	6.04145	Q9Y6Q6-2;Q9Y6Q6-3;Q9Y6Q6-6;Q9Y6Q6	263;301;566;580	Q9Y6Q6-2	Q9Y6Q6-2	Tumor necrosis factor receptor superfamily member 11A	TNFRSF11A	PMGRPVQEETLARRDSFAGNGPRFPDPCGGP	RDS(1)FAGNGPR	4383	UID2809	Color2 [A=255, R=255, G=0, B=0]	1	4		S	3			2452	___1	1	0.000924813	83.182	69.373	40.287	-0.56362	158390000	263	23.8792	23.7064	23.73	23.8653	24.117	23.2199	19.2199	18.6517	22.9517	24.117	23.4692	17.2258
+	2.76761	0.681709	Q05655;Q05655-2	664;695	Q05655	Q05655	Protein kinase C delta type;Protein kinase C delta type regulatory subunit;Protein kinase C delta type catalytic subunit	PRKCD	KNLIDSMDQSAFAGFSFVNPKFEHLLED___	NLIDSMDQSAFAGFS(1)FVNPK	2448	UID1576	Color2 [A=255, R=255, G=0, B=0]	1	4		S	2			1699	___1	1	4.52353e-17	155.28	141.88	146.89	-1.4408	215580000	664	22.2861	21.8301	22.1179	23.2026	21.8915	22.4704	17.4041	21.2664	20.477	21.8915	19.7763	21.1122
+	2.7651	3.443	C9JLK2;H7C393;H7C1U0;C9JIF9;P13798	86;184;112;187;187	C9JLK2	C9JLK2	Acylamino-acid-releasing enzyme	APEH	KAESFFQTKALDVSASDDEIARLKKPDQAIK	ALDVS(0.002)AS(0.998)DDEIAR	456	UID314	Color2 [A=255, R=255, G=0, B=0]	1	4		S	2			317	___1	0.998496	2.43644e-05	120.14	73.544	120.14	-1.0926	32580000	86	21.3183	21.5237	21.6404	20.0411	22.2278	22.5081	19.6569	18.6884	20.7492	22.2278	22.0105	18.4118
+	2.76399	3.32203	Q16204	240	Q16204	Q16204	Coiled-coil domain-containing protein 6	CCDC6	EAEKRILQEKLDQPVSAPPSPRDISMEIDSP	LDQPVS(1)APPS(1)PR	2829	UID4959	Color2 [A=255, R=255, G=0, B=0]	1	4		S	2			1831	___2	1	0.000306084	108.06	67.785	70.197	-0.65624	345420000	240	24.1514	25.2723	24.3342	25.7292	25.4568	25.3452	22.3451	21.6725	23.3251	25.4568	23.2421	22.474
+	2.76399	3.32203	Q16204	244	Q16204	Q16204	Coiled-coil domain-containing protein 6	CCDC6	RILQEKLDQPVSAPPSPRDISMEIDSPENMM	LDQPVS(1)APPS(1)PR	2830	UID4960	Color2 [A=255, R=255, G=0, B=0]	1	4		S	2			1831	___2	1	1.01447e-07	141.59	94.706	70.197	-0.65624	549180000	244	24.1514	25.2723	24.3342	25.7292	25.4568	25.3452	22.3451	21.6725	23.3251	25.4568	23.2421	22.474
+	2.75873	3.46172	Q86VR2;K7EQI9;B3KR75	320;223;125	Q86VR2	Q86VR2	Protein FAM134C	FAM134C	GQTPLTEGSEDLDGHSDPEESFARDLPDFPS	GQTPLT(0.002)EGS(0.002)EDLDGHS(0.99)DPEES(0.006)FAR	3319	UID2100	Color2 [A=255, R=255, G=0, B=0]	1	4		S	3			1992	___1	0.98988	0.000140524	52.669	41.831	52.669	-2.3507	28240000	320	22.4026	22.2137	22.1423	20.8805	21.9923	21.4816	17.6582	19.019	18.5155	21.9923	18.3034	18.1898
+	2.75834	6.18567	Q8WWM7-6;Q8WWM7-8;Q8WWM7-5;Q8WWM7-4;Q8WWM7-9;Q8WWM7-2;Q8WWM7;Q8WWM7-3;H3BUF6;H3BSK9;Q8WWM7-7	339;339;339;339;339;339;339;339;339;279;339	Q8WWM7-6	Q8WWM7-6	Ataxin-2-like protein	ATXN2L	EEKHSAVQRQGSGRESPSLASREGKYIPLPQ	QGSGRES(0.997)PS(0.003)LASR	3576	UID2260	Color2 [A=255, R=255, G=0, B=0]	1	4		S	2			2095	___1	0.996797	0.000491578	84.365	62.815	84.365	0.53119	206650000	339	18.5086	23.5309	23.8762	24.2914	24.2654	24.2037	18.2998	18.4842	17.9824	24.2654	23.0857	17.1856
+	2.75718	2.5612	E9PCY7;G8JLB6;P31943;D6RIU0;D6RBM0;P55795;E5RGH4;E7EQJ0;D6RAM1;E5RGV0;D6R9T0;D6RFM3;D6RIT2;D6RDU3;D6RJ04;D6RIH9;H0YAQ2	104;104;104;104;104;104;27;104;104;52;104;104;104;104;104;104;51	E9PCY7	E9PCY7	Heterogeneous nuclear ribonucleoprotein H;Heterogeneous nuclear ribonucleoprotein H, N-terminally processed;Heterogeneous nuclear ribonucleoprotein H2	HNRNPH1;HNRNPH2	NNVEMDWVLKHTGPNSPDTANDGFVRLRGLP	HTGPNS(1)PDTANDGFVR	746	UID493	Color2 [A=255, R=255, G=0, B=0]	1	4		S	2			494	___1	1	3.49809e-81	279.15	219.4	269.59	0.95923	357250000	104	23.9403	24.3939	23.3377	24.1005	23.8783	24.498	20.823	21.3678	21.7868	23.8783	21.0168	21.6101
+	2.75634	4.48033	O95817	377	O95817	O95817	BAG family molecular chaperone regulator 3	BAG3	VEVKVPPAPVPCPPPSPGPSAVPSSPKSVAT	VPPAPVPCPPPS(0.999)PGPS(0.007)AVPS(0.603)S(0.391)PK	1865	UID4331	Color2 [A=255, R=255, G=0, B=0]	1	4		S	3			1169	___2	0.998901	1.3226e-10	89.659	74.53	89.659	0.67504	68705000	377	22.1718	23.106	22.4818	19.5529	23.4492	22.895	18.4012	18.328	21.44	23.4492	17.8987	19.381
+	2.7559	5.40084	O95218-2;O95218	188;188	O95218-2	O95218-2	Zinc finger Ran-binding domain-containing protein 2	ZRANB2	EDEDDADLSKYNLDASEEEDSNKKKSNRRSR	Y(0.001)NLDAS(0.998)EEEDS(0.001)NKKK	1840	UID1163	Color2 [A=255, R=255, G=0, B=0]	1	4		S	3			1154	___1	0.998188	0.000527673	65.175	57.729	60.14	-1.8403	111220000	188	23.1579	24.0795	23.8346	23.3534	24.3106	23.6982	19.596	18.1676	20.8158	24.3106	19.1856	19.4979
+	2.75337	3.71459	A6PWM2;Q6UXH1-3;Q6UXH1-2;Q6UXH1-4;Q6UXH1;Q6UXH1-6;Q6UXH1-5	70;70;70;70;70;70;70	A6PWM2	A6PWM2	Cysteine-rich with EGF-like domain protein 2	CRELD2	GGNTAWEEKTLSKYESSEIRLLEILEGLCES	YES(0.989)S(0.011)EIR	62	UID39	Color2 [A=255, R=255, G=0, B=0]	1	4		S	2			40	___1	0.988962	7.10127e-06	153.75	131.52	88.948	-1.4954	238340000	70	24.1045	24.9237	24.7343	24.4081	24.461	24.3779	20.6426	21.2843	21.1909	24.461	20.2583	20.5169
+	2.7523	2.41979	Q6VY07;Q6VY07-2;H0YE62;H0YF56	320;320;44;74	Q6VY07	Q6VY07	Phosphofurin acidic cluster sorting protein 1	PACS1	DEDLRKVKKTRRKLTSTSAITRQPNIKQKFV	LTS(0.839)T(0.147)S(0.015)AITR	3199	UID2027	Color2 [A=255, R=255, G=0, B=0]	1	4		S	2			1944	___1	0.838558	0.00132272	93.096	80.059	82.417	-0.098865	41854000	320	20.9746	20.909	21.334	22.3636	20.6096	22.4449	17.2539	18.5406	19.5373	20.6096	17.4292	18.0385
+	2.75209	3.56624	P16150	351	P16150	P16150	Leukosialin	SPN	SSRRPTLTTFFGRRKSRQGSLAMEELKSGSG	S(1)RQGS(1)LAMEELK	2043	UID4447	Color2 [A=255, R=255, G=0, B=0]	1	4		S	3			1367	___2	1	2.5303e-09	152.94	85.692	45.14	0.054069	257960000	351	22.0724	22.1721	23.5246	19.5182	21.7345	23.6642	17.7543	17.9426	20.8578	21.7345	16.9176	18.6856
+	2.74914	3.54253	B4E241;P84103	5;5	B4E241	B4E241	Serine/arginine-rich splicing factor 3	SRSF3	___________MHRDSCPLDCKVYVGNLGNN	MHRDS(1)CPLDCK	312	UID213	Color2 [A=255, R=255, G=0, B=0]	1	4		S	2			190	___1	1	0.000206877	99.844	88.404	75.479	0.15193	123810000	5	23.6989	23.7388	19.5666	23.9116	23.2961	22.2765	19.5854	20.2683	20.8273	23.2961	18.681	19.534
+	2.74812	4.68971	F8WDP1;Q8WUA7-3;Q8WUA7-4;Q8WUA7	145;98;98;145	F8WDP1	F8WDP1	TBC1 domain family member 22A	TBC1D22A	PPSPPSGDLRLVKSVSESHTSCPAESASDAA	S(0.124)VS(0.832)ES(0.028)HT(0.007)S(0.01)CPAESASDAAPLQR	1106	UID704	Color2 [A=255, R=255, G=0, B=0]	1	4		S	3			708	___1	0.831634	3.55534e-14	145.14	136.64	127.16	-1.0382	84816000	145	23.9956	24.0753	22.6752	20.0617	23.399	22.6061	18.555	19.3806	23.289	23.399	22.2425	18.4888
+	2.74793	3.56405	H7BXC4;Q5T5C0-2;Q5T5C0;H0Y332;Q5JRH0	414;723;759;85;83	H7BXC4	H7BXC4	Syntaxin-binding protein 5	STXBP5	KMNNFIEKAKMSRKLSLPTDLKPDLDVKDNS	KLS(0.926)LPT(0.074)DLKPDLDVK	1356	UID867	Color2 [A=255, R=255, G=0, B=0]	1	4		S	3			860	___1	0.925807	0.00117029	54.964	46.58	47.088	-0.30539	29422000	414	22.0263	22.0891	22.2905	22.2156	21.8291	20.1448	19.4699	18.7765	19.7226	21.8291	20.6505	17.927
+	2.74679	4.1901	E9PMQ6;Q00613-2;Q00613	238;303;303	E9PMQ6	E9PMQ6	Heat shock factor protein 1	HSF1	PLSSSPLVRVKEEPPSPPQSPRVEEASPGRP	VKEEPPS(1)PPQS(1)PR	865	UID3718	Color2 [A=255, R=255, G=0, B=0]	1	4		S	2			556	___2	1	0.00793683	64.675	51.162	64.675	-0.26816	42781000	238	21.8472	21.2724	20.8161	22.2516	22.1263	22.2714	17.47	17.4569	17.8864	22.1263	18.184	17.8463
+	2.7459	1.98783	P48634-2;P48634-3;P48634;P48634-4	749;761;761;761	P48634-2	P48634-2	Protein PRRC2A	PRRC2A	PGVHPSGLVPRERSDSGGSSSEPFDRHAPAM	S(0.025)DS(0.975)GGSSSEPFDR	2264	UID1451	Color2 [A=255, R=255, G=0, B=0]	1	4		S	2			1547	___1	0.974575	7.61798e-06	129.54	110.33	129.54	1.1423	14829000	749	18.931	20.5851	20.0595	22.1293	20.741	21.9569	17.2903	18.4662	17.5783	20.741	18.1874	18.9362
+	2.74275	3.87649	A2AB27;P36915	49;51	A2AB27	A2AB27	Guanine nucleotide-binding protein-like 1	GNL1	SRSGSRERREEQTDTSDGESVTHHIRRLNQQ	REEQT(0.005)DT(0.036)S(0.956)DGES(0.003)VTHHIR	20	UID3161	Color2 [A=255, R=255, G=0, B=0]	1	4		S	4			9	___2	0.955823	1.80874e-06	109.66	99.002	94.201	0.2458	346800000	49	23.1358	22.0265	22.1263	18.5214	22.7344	23.9725	20.2836	18.348	17.2463	22.7344	19.4455	18.8959
+	2.74207	3.9768	Q14764	445	Q14764	Q14764	Major vault protein	MVP	GQDPLADRGEKDTAKSLQPLAPRNKTRVVSY	S(1)LQPLAPR	2719	UID1743	Color2 [A=255, R=255, G=0, B=0]	1	4		S	2			1790	___1	1	0.00179349	95.358	46.564	86.136	0.59034	34233000	445	21.1942	22.5324	19.296	22.3187	23.1214	19.9411	17.7962	18.575	19.2777	23.1214	18.3719	19.3216
+	2.7414	6.15171	Q09666	5780	Q09666	Q09666	Neuroblast differentiation-associated protein AHNAK	AHNAK	KGKFSLFKSKKPRHRSNSFSDEREFSGPSTP	HRS(1)NS(0.974)FS(0.026)DER	2490	UID1608	Color2 [A=255, R=255, G=0, B=0]	1	4		S	3			1721	___1	0.999948	2.39765e-34	148.08	137.76	68.277	0.74588	259320000	5780	20.6082	23.3728	19.0818	22.6315	24.7172	23.3142	18.1486	18.2088	19.2738	24.7172	22.5662	18.0259
+	2.73592	3.44453	Q53T59;H7BZZ1;H7C0Y9	249;68;42	Q53T59	Q53T59	HCLS1-binding protein 3	HS1BP3	EVDPDEGLFGPGRKLSPQDPSEDVSSVDPLK	KLS(1)PQDPSEDVSSVDPLK	2950	UID1877	Color2 [A=255, R=255, G=0, B=0]	1	4		S	2			1866	___1	1	3.41063e-37	208.63	187.33	195.91	1.7952	173570000	249	24.2213	24.2626	23.6477	23.1852	23.8416	23.7704	18.7928	20.1712	20.4712	23.8416	20.1398	20.9036
+	2.73557	1.81115	H7C4T3;H7C4L8;G5E9U9;Q9H0J9	10;55;263;263	H7C4T3	H7C4T3	Poly [ADP-ribose] polymerase 12	PARP12	______XRKDSSGSVSPNTLSQEEGDQICLY	KDS(0.601)S(0.264)GS(0.146)VS(0.981)PNT(0.008)LSQEEGDQICLYHIR	1164	UID3884	Color2 [A=255, R=255, G=0, B=0]	1	4		S	3			746	___2	0.980659	4.00077e-17	105.08	97.886	105.08	-0.35776	20029000	10	21.9986	21.1003	20.6622	22.6356	20.7561	20.8369	17.9394	19.1778	18.7084	20.7561	17.2299	18.9417
+	2.73481	2.91906	Q9H7D0	1789	Q9H7D0	Q9H7D0	Dedicator of cytokinesis protein 5	DOCK5	LSPFHGSSPPQSTPLSPPPLTPKATRTLSSP	LS(0.013)PFHGS(0.001)S(0.001)PPQS(0.008)T(0.007)PLS(0.957)PPPLT(0.013)PK	3941	UID5646	Color2 [A=255, R=255, G=0, B=0]	1	4		S	3			2265	___2	0.956606	8.00642e-05	53.995	47.652	53.995	1.1995	76646000	1789	18.7993	21.4376	19.37	22.6252	22.0654	21.632	17.788	19.0241	19.8767	22.0654	19.096	18.85
+	2.73473	2.45608	Q6ZSR9	300	Q6ZSR9	Q6ZSR9	Uncharacterized protein FLJ45252		SLSKYSRHYSPEDEPSPEAQPIAAYKIVSQT	HYSPEDEPS(1)PEAQPIAAYK	3210	UID2030	Color2 [A=255, R=255, G=0, B=0]	1	4		S	3			1947	___1	0.999877	7.72811e-07	97.488	88.325	97.488	-0.43261	13455000	300	20.7919	21.8541	20.1033	21.1418	21.4003	19.7641	18.4372	19.2679	18.2394	21.4003	17.6051	18.923
+	2.73347	3.48361	E9PHY5;E9PK52;O43491-4;E9PII3;O43491-2;O43491-3;E9PJP4;E9PQN0;E9PRG1;E9PIG0;E9PQD2;O43491	7;7;7;7;7;7;7;7;7;7;7;7	E9PHY5;O43491	E9PHY5	Band 4.1-like protein 2	EPB41L2	_________MTTEVGSVSEVKKDSSQLGTDA	T(0.013)T(0.013)EVGS(0.78)VS(0.194)EVKK	806	UID526	Color2 [A=255, R=255, G=0, B=0]	1	4		S	2			1082;519	___1	0.780409	0.00370847	50.805	36.802	50.805	-0.69115	14708000	7	18.6974	21.6053	20.6811	20.7544	21.0165	21.867	18.212	18.0169	17.9357	21.0165	17.7583	17.4415
+	2.73222	5.42307	Q13884;Q13884-2	87;87	Q13884	Q13884	Beta-1-syntrophin	SNTB1	AGAGHPGAGGAQPPDSPAGVRTAFTDLPEQV	GAGAGHPGAGGAQPPDS(1)PAGVR	2678	UID1717	Color2 [A=255, R=255, G=0, B=0]	1	4		S	3			1769	___1	1	4.02321e-05	58.92	49.515	58.92	1.877	72092000	87	19.2814	22.5917	23.3629	20.2449	23.771	24.0701	18.3921	17.8207	18.0992	23.771	23.0593	18.089
+	2.72715	5.28229	Q96S94-3;Q96S94	126;348	Q96S94-3	Q96S94-3	Cyclin-L2	CCNL2	PKLVESPKEGKGSKPSPLSVKNTKRRLEGAK	GS(0.024)KPS(0.972)PLS(0.004)VK	3766	UID2379	Color2 [A=255, R=255, G=0, B=0]	1	4		S	2			2179	___1	0.971968	0.00987779	67.749	44.737	67.749	-0.21954	103840000	126	23.6508	23.2942	23.5992	18.6799	24.191	24.4404	17.9258	18.1711	18.2185	24.191	22.6561	19.0485
+	2.72629	3.54504	O95295	14	O95295	O95295	SNARE-associated protein Snapin	SNAPIN	__MAGAGSAAVSGAGTPVAGPTGRDLFAEGL	AGAGSAAVSGAGT(0.998)PVAGPT(0.002)GR	4785	UID2934	Color2 [A=255, R=255, G=0, B=0]	1	4		T	3			1156	___1	0.997651	2.41168e-23	170.06	155.37	92.41	-0.74005	87619000	14	22.6718	22.7317	21.171	20.8635	22.3919	20.2816	20.3535	18.5487	21.7009	22.3919	21.0774	19.3715
+	2.72139	3.1911	B8ZZI9;Q6ULP2-3;Q6ULP2-5;Q6ULP2-2;Q6ULP2-4;Q6ULP2	248;617;617;617;617;617	B8ZZI9	B8ZZI9	Aftiphilin	AFTPH	AWQSHRTDENIDTPGTPKTHSVPSATSKGAV	TDENIDT(0.008)PGT(0.992)PK	4508	UID2845	Color2 [A=255, R=255, G=0, B=0]	1	4		T	2			254	___1	0.992445	9.9567e-07	142.39	128.74	142.39	0.22941	25915000	248	21.821	21.2392	21.4081	22.5813	21.9109	21.4122	18.2374	18.3572	17.6096	21.9109	18.8407	18.6346
+	2.72025	2.12772	Q9UDY2-5;Q9UDY2-4;Q9UDY2-2;Q9UDY2-6;Q9UDY2-3;Q9UDY2;Q9UDY2-7	244;221;244;248;221;244;275	Q9UDY2-5	Q9UDY2-5	Tight junction protein ZO-2	TJP2	FGPSRDRDRDRSRGRSIDQDYERAYHRAYDP	GRS(1)IDQDYER	4073	UID2590	Color2 [A=255, R=255, G=0, B=0]	1	4		S	3			2346	___1	0.999664	0.0152883	41.996	34.07	41.996	-0.98092	7767400	244	20.0704	20.7534	18.7687	21.3962	20.6275	19.069	17.7891	18.2767	17.3858	20.6275	17.8934	18.8068
+	2.71743	3.22328	Q8WX93-4;Q8WX93-3;Q8WX93;Q8WX93-8;Q8WX93-5;Q8WX93-2;Q8WX93-9;Q8WX93-7	407;736;1118;512;894;894;911;120	Q8WX93-4	Q8WX93-4	Palladin	PALLD	RSPSGHPHVRRPRSRSRDSGDENEPIQERFF	S(1)RS(1)RDS(1)GDENEPIQER	3595	UID5418	Color2 [A=255, R=255, G=0, B=0]	1	4		S	2			2097	___2	1	2.87575e-63	199.01	163.37	199.01	0.0062355	683690000	407	25.2265	25.1024	24.9855	26.2991	25.4663	26.2582	21.9695	22.4822	21.6436	25.4663	18.0376	21.7612
+	2.71743	3.22328	Q8WX93-4;Q8WX93-3;Q8WX93;Q8WX93-8;Q8WX93-5;Q8WX93-2;Q8WX93-9;Q8WX93-7	410;739;1121;515;897;897;914;123	Q8WX93-4	Q8WX93-4	Palladin	PALLD	SGHPHVRRPRSRSRDSGDENEPIQERFFRPH	S(1)RS(1)RDS(1)GDENEPIQER	3596	UID5419	Color2 [A=255, R=255, G=0, B=0]	1	4		S	2			2097	___2	1	6.0519e-74	281.61	241.14	199.01	0.0062355	1090200000	410	25.2265	25.1024	24.9855	26.2991	25.4663	26.2582	21.9695	22.4822	21.6436	25.4663	17.4583	21.7612
+	2.71504	4.08517	Q7Z3T8	939	Q7Z3T8	Q7Z3T8	Zinc finger FYVE domain-containing protein 16	ZFYVE16	PNNETGDITRNEIIQSPISQVPSVEKLSMNT	NEIIQS(1)PISQVPSVEK	3245	UID2051	Color2 [A=255, R=255, G=0, B=0]	1	4		S	2			1963	___1	0.999999	4.19827e-38	217.88	196.42	217.88	-0.4907	73722000	939	22.7369	23.0524	22.9799	22.7017	22.3732	22.6478	21.136	18.8707	21.6411	22.3732	18.3289	18.1581
+	2.7145	4.2363	Q9UQ35;Q9UQ35-2;I3L4D8;I3L182	778;778;778;682	Q9UQ35	Q9UQ35	Serine/arginine repetitive matrix protein 2	SRRM2	SSPRSKAKSRLSLRRSLSGSSPCPKQKSQTP	S(1)LS(0.998)GS(0.002)SPCPK	4227	UID2703	Color2 [A=255, R=255, G=0, B=0]	1	4		S	2			2392	___1	0.999982	0.00339039	80.17	54.313	77.674	-0.20947	202450000	778	22.3428	23.2395	23.0428	23.4838	22.7729	23.1386	19.0865	18.213	20.9788	22.7729	18.4015	19.1713
+	2.71275	4.02159	P22681	619	P22681	P22681	E3 ubiquitin-protein ligase CBL	CBL	SSSDPWTGRELTNRHSLPFSLPSQMEPRPDV	ELT(0.025)NRHS(0.975)LPFSLPSQMEPRPDVPR	2117	UID1349	Color2 [A=255, R=255, G=0, B=0]	1	4		S	4			1416	___1	0.974758	1.85468e-06	70.213	62.936	70.213	-1.1917	86906000	619	23.768	23.345	18.8647	23.4827	22.8935	22.9693	17.1388	18.5696	17.9121	22.8935	17.9411	19.4753
+	2.70958	3.53298	F8WEE8;Q7Z422-2;Q7Z422-4;Q7Z422-3;C9K0U0;Q7Z422	87;87;88;89;106;107	F8WEE8	F8WEE8	SUZ domain-containing protein 1	SZRD1	EAEYAEARKRILGSASPEEEQEKPILDRPTR	ILGSAS(1)PEEEQEKPILDRPTR	511	UID342	Color2 [A=255, R=255, G=0, B=0]	1	4		S	3			350	___1	0.999964	2.24124e-64	234.64	199.93	234.64	0.28467	183460000	87	24.9512	25.1224	22.6331	23.5607	25.0556	23.4529	17.8818	21.0863	22.9249	25.0556	17.4438	22.0035
+	2.70898	2.69587	Q9UQ35;Q9UQ35-2	1531;1531	Q9UQ35	Q9UQ35	Serine/arginine repetitive matrix protein 2	SRRM2	RSGSESSVDQKTVARTPLGQRSRSGSSQELD	TVART(1)PLGQR	5255	UID3092	Color2 [A=255, R=255, G=0, B=0]	1	4		T	2			2392	___1	0.999993	0.000864068	137.4	77.557	137.4	0.33058	697190000	1531	26.2297	26.29	26.4511	25.6823	26.8309	26.4943	18.3652	23.7937	24.5675	26.8309	17.9849	24.1157
+	2.70841	5.14758	Q6PD62	970	Q6PD62	Q6PD62	RNA polymerase-associated protein CTR9 homolog	CTR9	RKKKKRRRHPKGEEGSDDDETENGPKPKKRR	GEEGS(1)DDDETENGPKPK	3162	UID2002	Color2 [A=255, R=255, G=0, B=0]	1	4		S	2			1932	___1	1	2.26057e-56	246.77	233.35	121.99	0.63254	294670000	970	22.9959	23.5605	24.3676	23.3318	24.4595	23.0253	20.0772	18.5868	21.5727	24.4595	17.3005	19.4377
+	2.70787	-2.42733	Q6ZVF9	336	Q6ZVF9	Q6ZVF9	G protein-regulated inducer of neurite outgrowth 3	GPRIN3	EVQAVASVESRSVSTSPSILTAFLKESRAPE	SVS(0.101)T(0.101)S(0.768)PS(0.029)ILTAFLK	3228	UID2041	Color2 [A=255, R=255, G=0, B=0]	1	4		S	2			1951	___1	0.768426	0.000170629	104.79	84.491	95.264	0.10074	18205000	336	22.7101	18.9716	22.4395	19.7454	18.6345	19.2919	17.2812	21.1335	20.2212	18.3486	19.2009	21.0243
+	2.70516	4.75303	B0QY95;Q7L890;Q9NQG6	59;59;59	B0QY95	B0QY95	Mitochondrial dynamics protein MID51	MIEF1	LAVKRMYDRAISAPTSPTRLSHSGKRSWEEP	AISAPT(0.041)S(0.779)PT(0.179)R	144	UID98	Color2 [A=255, R=255, G=0, B=0]	1	4		S	2			64	___1	0.779431	0.000260783	115.29	75.438	115.29	1.6101	108190000	59	23.9021	23.0634	23.1592	23.7887	23.837	24.2664	21.2397	19.2579	22.7926	23.837	18.1239	18.3943
+	2.70194	2.98881	B5B2P0;Q13469-3;Q13469-4;Q13469-2;Q13469	17;216;216;236;236	B5B2P0	B5B2P0	Nuclear factor of activated T-cells, cytoplasmic 2	NFATC2	SPRTSLAEDSCLGRHSPVPRPASRSSSPGAK	TSLAEDS(0.013)CLGRHS(0.987)PVPR	318	UID218	Color2 [A=255, R=255, G=0, B=0]	1	4		S	3			197	___1	0.986583	1.14039e-05	92.474	79.302	92.474	2.1297	19205000	17	19.4093	20.9093	19.726	20.5726	21.5522	23.0687	19.4759	18.2241	17.5681	21.5522	17.292	18.474
+	2.70174	1.72236	Q8NDX1-2;Q8NDX1	990;1019	Q8NDX1-2	Q8NDX1-2	PH and SEC7 domain-containing protein 4	PSD4	AGGTREPKLSLKKSHSSPSLHQDEAPTTAKV	SHS(0.984)S(0.015)PSLHQDEAPTTAK	3479	UID2200	Color2 [A=255, R=255, G=0, B=0]	1	4		S	3			2054	___1	0.984476	1.57656e-13	157.53	133.32	157.53	0.13712	322110000	990	24.7292	25.0598	24.3998	25.7038	25.4504	25.5705	17.8286	23.6083	23.179	25.4504	22.5445	23.5874
+	2.70067	2.60411	C9JW01;Q8TB72-2;Q8TB72-4;Q8TB72-3;Q8TB72	136;136;80;136;136	C9JW01	C9JW01	Pumilio homolog 2	PUM2	AETDGPEKGDQKGKASPFEEDQNRDLKQGDD	GKAS(1)PFEEDQNR	497	UID333	Color2 [A=255, R=255, G=0, B=0]	1	4		S	3			339	___1	1	3.40667e-11	177.21	161.33	90.476	1.0877	167720000	136	22.874	22.0565	22.6733	22.6584	22.5866	22.8742	19.3478	19.9574	20.2137	22.5866	17.2255	19.6541
+	2.70057	4.32125	Q5VY93;V9GYM8;Q92974-3;Q92974-2;Q92974;V9GYF0	933;977;904;931;932;199	Q5VY93	Q5VY93	Rho guanine nucleotide exchange factor 2	ARHGEF2	SVHRNFEDRERQELGSPEERLQDSSDPDTGS	QELGS(1)PEER	3054	UID1934	Color2 [A=255, R=255, G=0, B=0]	1	4		S	2			1905	___1	1	4.09855e-08	183.85	135.76	183.85	-1.3646	531540000	933	25.2765	25.5842	23.7039	25.9113	24.767	24.5954	20.918	20.404	23.2082	24.767	19.1133	21.0324
+	2.70018	4.21874	Q12802-4;Q12802;Q12802-2;A8MYJ1	2378;2398;2402;643	Q12802-4	Q12802-4	A-kinase anchor protein 13	AKAP13	FRDMAECSTPLPEDCSPTHSPRVLFRSNTEE	DMAECSTPLPEDCS(0.814)PT(0.176)HS(0.009)PR	2535	UID1639	Color2 [A=255, R=255, G=0, B=0]	1	4		S	3			1727	___1	0.81449	3.98015e-07	83.701	75.194	83.701	-0.10937	37258000	2378	20.2527	22.5573	19.3632	21.2138	23.4243	22.2216	18.1614	18.6801	16.5965	23.4243	18.0979	19.153
+	2.69411	2.60838	Q96JM3	405	Q96JM3	Q96JM3	Chromosome alignment-maintaining phosphoprotein 1	CHAMP1	WKSGPPELRKTAPTLSPEHWKAVPPVSPELR	KT(0.001)APT(0.011)LS(0.989)PEHWK	3722	UID2356	Color2 [A=255, R=255, G=0, B=0]	1	4		S	3			2157	___1	0.988718	0.00562577	51.013	31.919	48.177	-0.10555	31918000	405	21.1619	20.9685	20.6622	20.3664	21.5637	20.2744	18.3258	18.7431	19.2119	21.5637	17.818	18.7707
+	2.68797	4.40196	Q8WWM7-6;Q8WWM7-8;Q8WWM7-5;Q8WWM7-4;Q8WWM7-9;Q8WWM7-2;Q8WWM7;Q8WWM7-3;H3BUF6	449;449;449;449;449;449;449;449;455	Q8WWM7-6	Q8WWM7-6	Ataxin-2-like protein	ATXN2L	SVPPPPAVGRMYPPRSPKSAAPAPISASCPE	MYPPRS(1)PK	3574	UID2258	Color2 [A=255, R=255, G=0, B=0]	1	4		S	2			2095	___1	1	0.00725862	93.325	66.529	93.325	0.97932	384470000	449	24.246	25.2421	25.1549	24.1576	25.9512	25.1494	17.7404	20.8975	23.2434	25.9512	18.2485	21.7282
+	2.68636	4.23889	P48634-2;P48634-3;P48634;P48634-4	796;808;808;808	P48634-2	P48634-2	Protein PRRC2A	PRRC2A	GDVFTATPAEPRPLTSPLRQAADEDDKGMRS	PLT(0.14)S(0.86)PLR	2263	UID1450	Color2 [A=255, R=255, G=0, B=0]	1	4		S	2			1547	___1	0.860146	0.0156622	63.565	7.889	63.565	-0.83511	54193000	796	22.2836	22.825	22.5554	23.1618	23.0366	22.6461	18.3689	18.1783	20.6985	23.0366	17.6491	19.2761
+	2.68368	4.82919	Q15366-6;Q15366-3;Q15366;Q15366-2;H3BRU6;F8VZX2;Q15366-4;Q15366-5;F8VRH0	268;268;272;272;208;227;237;241;112	Q15366-6	Q15366-6	Poly(rC)-binding protein 2	PCBP2	PMTHGNTGFSGIESSSPEVKGYWGLDASAQT	LHQLAMQQSHFPMTHGNTGFSGIES(0.007)S(0.095)S(0.898)PEVK	2792	UID1785	Color2 [A=255, R=255, G=0, B=0]	1	4		S	4			1812	___1	0.897529	1.12873e-08	77.912	70.457	77.912	0.080841	52492000	268	23.3344	23.3566	23.137	18.8988	23.2022	19.9392	17.4043	17.7887	21.3376	23.2022	19.0234	19.0602
+	2.67845	3.04491	X6RJP6;P37802;P37802-2	163;163;184	X6RJP6	X6RJP6	Transgelin-2	TAGLN2	PNWFPKKSKENPRNFSDNQLQEGKNVIGLQM	NFS(1)DNQLQEGK	2202	UID1417	Color2 [A=255, R=255, G=0, B=0]	1	4		S	2			1500	___1	1	3.24943e-06	134.56	113.59	88.803	2.3615	28368000	163	21.5159	21.4919	22.3116	20.1884	21.8346	22.3463	20.3893	18.3204	20.9895	21.8346	19.8537	19.0305
+	2.6784	3.15668	P07948-2;P07948;A8K4G3;H0Y3C5;J3KPD6;P08631-3;P08631-2;P08631-4;P08631	376;397;391;410;411;389;390;410;411	P07948-2	P07948-2	Tyrosine-protein kinase Lyn;Non-specific protein-tyrosine kinase;Tyrosine-protein kinase HCK	LYN;HCK	KIADFGLARVIEDNEYTAREGAKFPIKWTAP	VIEDNEY(0.846)T(0.154)AR	5313	UID3124	Color2 [A=255, R=255, G=0, B=0]	1	4		Y	2			1293	___1	0.845568	0.000139547	125.82	83.708	94.692	0.80311	459650000	376	26.1464	25.6302	25.8802	19.204	26.0264	26.2928	21.5589	22.3838	17.0483	26.0264	24.0628	23.0915
+	2.67596	1.65783	Q09161;F2Z2T1	22;22	Q09161	Q09161	Nuclear cap-binding protein subunit 1	NCBP1	SDENDGGQPHKRRKTSDANETEDHLESLICK	KT(0.029)S(0.949)DANET(0.022)EDHLESLICK	2466	UID1589	Color2 [A=255, R=255, G=0, B=0]	1	4		S	3			1720	___1	0.948705	3.5735e-15	164.06	143.25	142.32	-0.46648	235830000	22	19.2436	24.4666	24.6145	24.5709	24.4102	20.3433	19.0696	22.5518	18.623	24.4102	23.605	22.9905
+	2.67116	3.88497	P10644-2;P10644;K7EPB2;K7EMU2;K7EMZ6;K7EIE5;K7EID3;K7EJ40;K7EK41	83;83;83;83;83;83;83;83;83	P10644-2	P10644-2	cAMP-dependent protein kinase type I-alpha regulatory subunit;cAMP-dependent protein kinase type I-alpha regulatory subunit, N-terminally processed	PRKAR1A	LQKAGTRTDSREDEISPPPPNPVVKGRRRRG	EDEIS(1)PPPPNPVVK	2000	UID4416	Color2 [A=255, R=255, G=0, B=0]	1	4		S	2			1328	___2	1	1.45298e-27	193.71	176.14	134.99	-0.15701	2927200000	83	22.5737	22.0082	21.5045	22.6715	22.6473	22.4102	18.2028	18.9179	20.3775	22.6473	17.7328	18.1807
+	2.66805	2.41321	Q6PKG0	90	Q6PKG0	Q6PKG0	La-related protein 1	LARP1	SPRPLQLPGAEGPAISDGEEGGGEPGAGGGA	ESPRPLQLPGAEGPAIS(1)DGEEGGGEPGAGGGAAGAAGAGRR	3172	UID2010	Color2 [A=255, R=255, G=0, B=0]	1	4		S	4			1936	___1	1	9.54438e-24	105.68	98.278	105.68	1.0211	59823000	90	21.2053	21.2264	21.0481	20.2104	21.379	21.7614	17.9581	19.2275	18.5429	21.379	17.4497	18.6024
+	2.66662	1.70454	Q6JBY9;B7ZKW8;F6T4W9	179;149;155	Q6JBY9	Q6JBY9	CapZ-interacting protein	RCSD1	SIKRRPPSRRFRRSQSDCGELGDFRAVESSQ	S(1)QS(1)DCGELGDFR	3130	UID1980	Color2 [A=255, R=255, G=0, B=0]	1	4		S	2			1922	___1	1	2.7168e-55	264.22	208.44	51.546	0.61395	411450000	179	24.7585	25.4415	24.9788	25.4229	25.0904	26.1067	18.1177	23.3949	24.1598	25.0904	23.9404	23.6109
+	2.6651	4.1407	O76024	30	O76024	O76024	Wolframin	WFS1	PPPAPQPQARSRLNATASLEQERSERPRAPG	LNAT(0.973)AS(0.027)LEQER	4780	UID2932	Color2 [A=255, R=255, G=0, B=0]	1	4		T	2			1141	___1	0.972752	2.58306e-07	177.83	126.39	177.83	3.8619	32059000	30	19.8767	22.7155	18.8229	23.1669	22.9093	19.9119	17.5198	19.2512	16.8961	22.9093	18.0263	18.1568
+	2.66388	4.63201	B7WPE2;Q32P44;H7C355;G3V195	882;881;122;664	B7WPE2	B7WPE2	Echinoderm microtubule-associated protein-like 3	EML3	QWRVLGAGGAGPAPATPSRTPSLSPASSLDV	VLGAGGAGPAPAT(0.973)PS(0.027)R	4496	UID2840	Color2 [A=255, R=255, G=0, B=0]	1	4		T	2			208	___1	0.973072	8.08213e-05	126.67	98.288	97.235	1.1888	33876000	882	22.5763	22.0197	20.935	19.3067	22.7584	22.1966	18.4612	18.3376	21.1758	22.7584	17.209	17.4227
+	2.6637	5.1906	O14974-5;O14974-4;O14974-3;O14974-2;O14974;F8VZN8	212;299;299;299;299;299	O14974-5	O14974-5	Protein phosphatase 1 regulatory subunit 12A	PPP1R12A	QKKQNLLHSEKRDKKSPLIESTANMDNNQSQ	DKKS(1)PLIESTANMDNNQSQK	1655	UID1048	Color2 [A=255, R=255, G=0, B=0]	1	4		S	3			1049	___1	0.999997	1.36311e-13	147.11	138.83	147.11	-0.33758	160580000	212	24.2674	23.738	21.4761	25.162	23.7068	22.7632	17.0806	17.8259	21.773	23.7068	17.9213	19.2273
+	2.6635	5.141	P04792;F8WE04	15;15	P04792	P04792	Heat shock protein beta-1	HSPB1	_MTERRVPFSLLRGPSWDPFRDWYPHSRLFD	GPS(1)WDPFRDWYPHSR	1920	UID1214	Color2 [A=255, R=255, G=0, B=0]	1	4		S	3			1254	___1	1	8.03745e-06	127.97	103.67	127.97	0.12634	437060000	15	25.2562	24.7532	23.5459	25.915	24.4894	23.4448	22.9462	20.1138	22.9075	24.4894	17.8368	18.7589
+	2.66283	2.1969	Q9GZU7-2;Q9GZU7	11;11	Q9GZU7-2	Q9GZU7-2	Carboxy-terminal domain RNA polymerase II polypeptide A small phosphatase 1	CTDSP1	_____MDSSAVITQISKEEARGPLRGKGDQK	MDSSAVITQIS(1)KEEAR	3898	UID2465	Color2 [A=255, R=255, G=0, B=0]	1	4		S	2			2243	___1	0.999603	1.34424e-05	119.47	103.95	119.47	0.43963	11592000	11	20.6981	21.0198	19.1367	20.4276	21.2513	20.0537	17.4766	19.2423	20.377	21.2513	17.7831	18.7122
+	2.65958	-2.32071	B4DH53;Q66K74	703;729	B4DH53	B4DH53	Microtubule-associated protein 1S;MAP1S heavy chain;MAP1S light chain	MAP1S	EAGLSLPLRGPRARRSASPHDVDLCLVSPCE	S(0.999)AS(0.999)PHDVDLCLVS(0.002)PCEFEHR	229	UID153	Color2 [A=255, R=255, G=0, B=0]	1	4		S	3			129	___1	0.998754	3.46374e-09	89.622	83.164	50.432	0.046813	139240000	703	20.7513	21.4586	22.7053	20.0843	21.6661	24.3257	18.4686	23.627	20.6738	21.6661	22.4133	24.2084
+	2.65958	-2.32071	B4DH53;Q66K74	705;731	B4DH53	B4DH53	Microtubule-associated protein 1S;MAP1S heavy chain;MAP1S light chain	MAP1S	GLSLPLRGPRARRSASPHDVDLCLVSPCEFE	S(0.999)AS(0.999)PHDVDLCLVS(0.002)PCEFEHR	230	UID154	Color2 [A=255, R=255, G=0, B=0]	1	4		S	3			129	___1	0.998754	3.46374e-09	89.622	83.164	50.432	0.046813	174410000	705	20.7513	21.4586	22.7053	18.774	21.6661	24.3257	18.3036	23.627	20.6738	21.6661	22.4133	24.2084
+	2.65755	2.29237	H0YG16;Q07866-7;Q07866-6;Q07866-4;G3V5R9;Q07866-9;H0YGB8;H0YJU9;H0YJL0;H0YJT3;G5E9S8;G3V2E7;F8W6L3;G3V3H3;E7EVH7;Q07866-8;Q07866-2;Q07866-3;Q07866;Q07866-5;Q07866-10	155;524;524;524;524;524;24;104;123;100;522;524;549;524;696;524;524;524;524;524;524	H0YG16	H0YG16	Kinesin light chain 1	KLC1	VLNDPENMEKRRSRESLNVDVVKYESGPDGG	S(1)RES(1)LNVDVVK	1275	UID813	Color2 [A=255, R=255, G=0, B=0]	1	4		S	2			800	___1	1	0.000261265	117.07	78.67	61.11	-2.371	237900000	155	23.1892	24.8514	24.4509	24.3004	24.4986	24.7963	21.6076	22.0888	18.318	24.4986	20.9437	22.5589
+	2.65313	4.17779	Q6PJF5-2;Q6PJF5;K7EPV3;K7EKA3;K7EIY3;K7EQ53;K7EKI1	61;90;90;61;61;61;61	Q6PJF5-2	Q6PJF5-2	Inactive rhomboid protein 2	RHBDF2	SMLPERKNPAYLKSVSLQEPRSRWQESSEKR	S(0.001)VS(0.999)LQEPR	3166	UID2005	Color2 [A=255, R=255, G=0, B=0]	1	4		S	2			1933	___1	0.998922	0.00105438	100.02	71.91	73.985	-0.28539	41769000	61	22.4027	22.2982	19.2583	23.7688	22.9447	20.4067	17.3232	18.1222	17.6234	22.9447	17.1817	18.9807
+	2.65304	-5.09527	H0YA77;J9JIC9;H0Y9I8;Q9H799-5;Q9H799	1818;1658;1826;2814;2760	H0YA77	H0YA77	Uncharacterized protein C5orf42	C5orf42	EFSSGPEFKKTLASKTISISEEVRFLTHMDE	KT(1)LAS(1)KT(0.996)IS(0.611)IS(0.394)EEVR	4680	UID9196	Color2 [A=255, R=255, G=0, B=0]	1	4		T	2			787	___3	0.995743	0.00576764	45.826	10.115	45.826	1.6583	211260000	1818	25.2168	19.1063	25.2996	25.4226	19.3097	23.9744	18.0835	23.5564	24.5517	18.9921	19.1417	24.9062
+	2.65281	3.96267	E7EX40;Q6WKZ4-2;Q6WKZ4-3;Q6WKZ4	191;191;339;339	E7EX40	E7EX40	Rab11 family-interacting protein 1	RAB11FIP1	VYLEQPEAKGEIKDSSPSSSPSPKGFRKKHL	GEIKDS(0.049)S(0.947)PS(0.019)S(0.045)S(0.036)PS(0.904)PK	702	UID6769	Color2 [A=255, R=255, G=0, B=0]	1	4		S	2			478	___3	0.946534	9.46294e-08	142.66	123.39	97.502	0.5916	264070000	191	19.2718	23.2601	21.8379	24.1774	22.5392	23.9728	20.2017	18.4733	21.7104	22.5392	17.9216	19.1604
+	2.65178	6.08692	Q9Y613	523	Q9Y613	Q9Y613	FH1/FH2 domain-containing protein 1	FHOD1	QRSLAPEPKEPLIPASPKAEPIWELPTRAPR	EPLIPAS(1)PK	4364	UID2794	Color2 [A=255, R=255, G=0, B=0]	1	4		S	2			2444	___1	1	0.000112285	68.355	45.831	64.266	-0.45461	195980000	523	23.3627	24.5483	24.3679	20.734	24.9324	24.1499	21.7338	19.517	22.8688	24.9324	18.3713	17.918
+	2.65072	1.73866	E9PQN2;E9PKI6;E9PK91;Q9NYF8-3;Q9NYF8-2;Q9NYF8;E9PK09;Q9NYF8-4	656;658;658;656;656;658;657;485	E9PQN2;Q9NYF8-4	E9PQN2	Bcl-2-associated transcription factor 1	BCLAF1	STRQKSPEIHRRIDISPSTLRKHTRLAGEER	IDIS(1)PSTLRK	834	UID543	Color2 [A=255, R=255, G=0, B=0]	1	4		S	2			2316;536	___1	0.999895	0.000663229	107.97	66.277	98.898	0.95871	507280000	656	24.8892	25.1455	24.6772	25.3984	24.8094	25.446	21.9602	23.3192	22.9071	24.8094	16.9053	23.0463
+	2.64612	1.81871	Q17RU2;Q04864	3;3	Q17RU2	Q17RU2	Proto-oncogene c-Rel	REL	_____________MASGAYNPYIEIIEQPRQ	AS(1)GAYNPYIEIIEQPR	2435	UID1565	Color2 [A=255, R=255, G=0, B=0]	1	4		S	2			1695	___1	0.999923	0.000248883	94.461	84.122	94.461	-0.96813	4320900	3	19.6728	20.5561	19.9259	20.828	20.23	19.8767	17.8793	18.357	18.6147	20.23	19.361	18.6829
+	2.64354	3.75842	E9PQN2;E9PKI6;E9PK91;Q9NYF8-3;Q9NYF8-2;Q9NYF8;E9PK09;Q9NYF8-4;E9PJA7	175;177;177;175;175;177;177;177;175	E9PQN2;Q9NYF8-4	E9PQN2	Bcl-2-associated transcription factor 1	BCLAF1	QEKQTKKAEGEPQEESPLKSKSQEEPKDTFE	KAEGEPQEES(1)PLK	835	UID544	Color2 [A=255, R=255, G=0, B=0]	1	4		S	2			2316;536	___1	1	1.71018e-99	319.84	271.85	129.01	2.3234	1843400000	175	24.9776	25.7179	24.6984	24.1893	24.8265	24.3673	20.3095	21.3971	21.5407	24.8265	21.2965	21.3333
+	2.64302	2.52427	Q9ULT0;Q2T9J9;H7C055;Q9ULT0-3	51;51;51;51	Q9ULT0	Q9ULT0	Tetratricopeptide repeat protein 7A	TTC7A	LQTLSMPGGGGNRRGSPSAAFTFPDTDDFGK	RGS(0.992)PS(0.008)AAFTFPDTDDFGK	2884	UID1840	Color2 [A=255, R=255, G=0, B=0]	1	4		S	2			1850	___1	0.992163	9.32841e-10	143.57	111.93	143.57	-0.73419	36175000	51	21.6488	21.2422	21.6214	22.8523	20.6683	22.672	18.1443	18.4366	18.2476	20.6683	19.1367	18.2341
+	2.64164	3.0526	H3BMQ0;P49815-7;P49815-6;P49815-5;P49815-3;P49815-2;P49815-4;P49815	1221;1162;1174;1210;1210;1211;1254;1254	H3BMQ0	H3BMQ0	Tuberin	TSC2	ERFKEHRDTALYKSLSVPAASTAKPPPLPRS	S(0.154)LS(0.75)VPAAS(0.084)T(0.011)AKPPPLPR	1314	UID836	Color2 [A=255, R=255, G=0, B=0]	1	4		S	3			832	___1	0.750135	0.00474399	43.116	29.702	43.116	-0.15853	37797000	1221	23.0797	22.8549	20.7446	21.2659	22.3388	20.3632	19.8568	19.7534	21.0605	22.3388	20.9124	19.163
+	2.64122	3.95615	P19338;C9JYW2;C9JLB1;C9J1H7;C9JWL1	67;51;51;51;51	P19338	P19338	Nucleolin	NCL	KGKKAAATSAKKVVVSPTKKVAVATPAKKAA	VVVS(0.872)PT(0.128)KK	2084	UID1329	Color2 [A=255, R=255, G=0, B=0]	1	4		S	2			1392	___1	0.871678	0.0106437	70.1	23.942	70.1	-0.49724	30094000	67	18.5756	22.474	21.3552	20.3736	22.8773	22.5585	19.0394	18.2953	17.6084	22.8773	17.8378	19.2781
+	2.63828	2.02258	B8ZZJ0;B9A032;B8ZZN6;P63165	2;2;2;2	B8ZZJ0	B8ZZJ0	Small ubiquitin-related modifier 1	SUMO1	______________MSDQEAKPSTEDLGDKK	S(1)DQEAKPSTEDLGDKK	391	UID266	Color2 [A=255, R=255, G=0, B=0]	1	4		S	3			255	___1	1	2.79153e-38	218.36	189.55	140.55	-0.37446	509210000	2	25.5824	25.5452	24.6512	25.3228	25.2648	26.0262	22.3231	23.1089	22.9369	25.2648	23.4966	23.5624
+	2.63737	4.31925	Q9C0B5-2;Q9C0B5;H0YEF4	327;380;214	Q9C0B5-2	Q9C0B5-2	Palmitoyltransferase ZDHHC5;Palmitoyltransferase	ZDHHC5	AAMPHSSSAKLSRGDSLKEPTSIAESSRHPS	GDS(1)LKEPTSIAESSR	3875	UID2452	Color2 [A=255, R=255, G=0, B=0]	1	4		S	2			2238	___1	1	1.39949e-05	123.63	105.94	110.35	-0.30555	72091000	327	19.0383	22.7961	22.5305	22.2541	22.8236	22.5239	18.4304	17.8999	17.9271	22.8236	20.7654	19.0904
+	2.63397	6.43099	P61978;P61978-2;Q5T6W1	116;116;47	P61978	P61978	Heterogeneous nuclear ribonucleoprotein K	HNRNPK	LKKIIPTLEEGLQLPSPTATSQLPLESDAVE	IIPTLEEGLQLPS(0.938)PT(0.058)AT(0.004)SQLPLESDAVECLNYQHYK	2369	UID1513	Color2 [A=255, R=255, G=0, B=0]	1	4		S	3			1624	___1	0.937866	3.55556e-60	185.88	174.83	185.88	-0.0040535	185340000	116	25.2358	24.0514	19.3312	19.6756	25.558	20.0556	17.873	18.8082	18.7393	25.558	18.6331	18.4414
+	2.63274	3.97101	E7EX40;Q6WKZ4-2;Q6WKZ4-3;Q6WKZ4	197;197;345;345	E7EX40	E7EX40	Rab11 family-interacting protein 1	RAB11FIP1	EAKGEIKDSSPSSSPSPKGFRKKHLFSSTEN	GEIKDS(0.271)S(0.729)PS(0.002)S(0.132)S(0.866)PS(1)PK	704	UID6771	Color2 [A=255, R=255, G=0, B=0]	1	4		S	2			478	___3	0.999868	9.46294e-08	142.66	123.39	142.66	-0.81701	215290000	197	19.0709	23.2601	21.8379	24.1774	22.5392	23.9728	20.2017	18.4498	21.7104	22.5392	17.9299	19.1672
+	2.63265	3.27232	Q9H3N1	247	Q9H3N1	Q9H3N1	Thioredoxin-related transmembrane protein 1	TMX1	LKKVEEEQEADEEDVSEEEAESKEGTNKDFP	KVEEEQEADEEDVS(1)EEEAESKEGTNK	3920	UID2485	Color2 [A=255, R=255, G=0, B=0]	1	4		S	3			2256	___1	1	0	554.12	531.88	249.68	0.65927	1347800000	247	26.5621	26.1929	26.8848	26.4431	26.976	27.1022	24.5544	23.468	24.4115	26.976	23.3167	23.4173
+	2.63029	3.76256	F8W7U3;E7ESD2;Q641Q2-2;Q641Q2;Q9Y4E1-6;Q9Y4E1-4;J3KP36;Q9Y4E1-3;Q9Y4E1-2;Q9Y4E1	243;331;331;331;331;331;275;276;323;331	F8W7U3;Q9Y4E1-6	F8W7U3	WASH complex subunit FAM21A;WASH complex subunit FAM21C	FAM21A;FAM21C	EAKPRKTLKEKKERRTPSDDEEDNLFAPPKL	ERRT(1)PS(1)DDEEDNLFAPPK	4567	UID6014	Color2 [A=255, R=255, G=0, B=0]	1	4		T	3			2429;453	___2	1	3.22656e-06	90.884	81.827	53.779	1.3149	34415000	243	19.4883	21.6418	19.1691	23.697	21.9112	19.7581	18.8228	17.5609	18.9087	21.9112	19.1346	18.5567
+	2.62648	3.90901	Q9Y3X0	386	Q9Y3X0	Q9Y3X0	Coiled-coil domain-containing protein 9	CCDC9	KEGAASPAPETPQPTSPETSPKETPMQPPEI	EGAASPAPETPQPT(0.052)S(0.918)PET(0.024)S(0.006)PK	4326	UID2767	Color2 [A=255, R=255, G=0, B=0]	1	4		S	2			2424	___1	0.917729	3.88145e-40	199.41	185.37	199.41	1.4091	74060000	386	18.7903	22.7103	21.2417	20.8564	22.9942	22.2739	19.813	18.4723	21.802	22.9942	21.0119	19.5088
+	2.62596	3.68857	K7ERV4;B3KW14;Q8N2U9	110;27;110	K7ERV4	K7ERV4	PQ-loop repeat-containing protein 1	PQLC1	CTEVRVANELNARRRSFTAADSKDEEVKVAP	S(0.998)FT(0.002)AADSKDEEVK	188	UID126	Color2 [A=255, R=255, G=0, B=0]	1	4		S	2			107	___1	0.997516	3.62189e-11	162.88	133.07	159	-0.71667	42008000	110	22.7517	21.9944	22.7265	22.4796	22.2882	22.5759	20.5011	18.0175	18.5948	22.2882	18.7119	18.986
+	2.62394	2.03566	Q07352;G3V2D5;G3V515;G3V2P5	54;32;123;60	Q07352	Q07352	Zinc finger protein 36, C3H1 type-like 1	ZFP36L1	KAVGTPAGGGFPRRHSVTLPSSKFHQNQLLS	RHS(0.999)VT(0.001)LPSSK	2457	UID1583	Color2 [A=255, R=255, G=0, B=0]	1	4		S	3			1707	___1	0.999259	0.00037763	97.463	73.374	95.417	0.47616	240210000	54	25.0827	24.4099	24.6605	25.4043	24.4814	24.6154	18.1886	22.1413	23.6931	24.4814	17.8191	22.7025
+	2.62342	3.34282	Q5T200-2;Q5T200	877;877	Q5T200-2	Q5T200-2	Zinc finger CCCH domain-containing protein 13	ZC3H13	RLLSQVVRPQESRSLSPSHLTEDRQGRWKEE	S(0.003)LS(0.997)PSHLTEDR	3001	UID1907	Color2 [A=255, R=255, G=0, B=0]	1	4		S	2			1884	___1	0.996688	0.000105259	112.84	68.887	108.56	0.47147	51905000	877	19.8661	22.9862	22.7589	23.8895	22.2115	22.8012	18.0649	19.2574	18.9629	22.2115	21.4916	18.9965
+	2.62202	2.81148	E9PEK8;H7C2N6;F5H629;B8ZZU6;E9PBF9;P15336-3;P15336-7;P15336-5;P15336	71;60;53;53;71;71;53;53;71	E9PEK8	E9PEK8	Cyclic AMP-dependent transcription factor ATF-2	ATF2	GPARNDSVIVADQTPTPTRFLKNCEEVGLFN	NDSVIVADQT(0.98)PT(0.844)PT(0.176)R	4510	UID5997	Color2 [A=255, R=255, G=0, B=0]	1	4		T	2			257	___2	0.844388	1.70497e-05	129.05	113.8	129.05	0.71991	14401000	71	20.4299	21.1409	20.7406	21.3858	20.4723	20.5054	17.8243	17.9536	20.1663	20.4723	19.2159	17.8137
+	2.61982	1.74119	Q9Y5P4;Q9Y5P4-3	373;501	Q9Y5P4	Q9Y5P4	Collagen type IV alpha-3-binding protein	COL4A3BP	AFSSVGTHRFVQKPYSRSSSMSSIDLVSASD	FVQKPYS(1)R	4353	UID2787	Color2 [A=255, R=255, G=0, B=0]	1	4		S	2			2439	___1	0.999996	0.0188831	74.267	43.703	74.267	0.61242	91138000	373	22.7189	23.6479	23.3035	23.6111	23.3031	23.4853	19.8449	21.5368	22.0294	23.3031	21.7479	21.8169
+	2.61627	1.71139	P04083;Q5T3N1;Q5T3N0	37;48;37	P04083	P04083	Annexin A1;Annexin	ANXA1	VQTVKSSKGGPGSAVSPYPTFNPSSDVAALH	GGPGS(0.006)AVS(0.994)PYPTFNPSSDVAALHK	1916	UID1212	Color2 [A=255, R=255, G=0, B=0]	1	4		S	3			1244	___1	0.994236	1.79682e-18	142.25	131.64	142.25	-0.14373	83687000	37	24.0092	23.8879	22.4901	22.1624	23.4816	22.8495	20.8179	21.9559	18.5872	23.4816	19.305	21.8554
+	2.61346	2.54195	Q9NQC3-5;Q9NQC3;F8WAM4;Q9NQC3-4;Q9NQC3-2	7;7;7;7;7	Q9NQC3-5;Q9NQC3-2	Q9NQC3-5	Reticulon-4	RTN4	_________MEDLDQSPLVSSSDSPPRPQPA	MEDLDQS(1)PLVSS(0.002)S(0.014)DS(0.984)PPRPQPAFK	3977	UID2521	Color2 [A=255, R=255, G=0, B=0]	1	4		S	3			2287;2288	___1	0.999998	6.24187e-16	121.41	115.93	121.41	-0.50146	227880000	7	21.4628	20.6853	19.8814	19.5459	20.6744	20.6882	17.5461	17.779	20.0643	20.6744	19.4597	18.4931
+	2.61241	4.01711	Q6P2E9;Q6P2E9-2	844;463	Q6P2E9	Q6P2E9	Enhancer of mRNA-decapping protein 4	EDC4	TAPDITRETCSTLAESPRNGLQEKHKSLAFH	ETCSTLAES(1)PR	3155	UID1997	Color2 [A=255, R=255, G=0, B=0]	1	4		S	2			1927	___1	0.999958	0.00132254	72.958	63.769	72.958	2.346	44420000	844	19.4097	23.3232	22.0052	23.1413	22.727	22.6494	17.5656	18.4608	18.3222	22.727	17.8716	19.3564
+	2.60928	4.01578	F5GZW3;E7EQN5;P98171;P98171-2;E9PCM6	837;839;860;900;682	F5GZW3	F5GZW3	Rho GTPase-activating protein 4	ARHGAP4	AMGPSGHRRRCLVPASPEQHVEVDKAVAQNM	CLVPAS(1)PEQHVEVDK	608	UID395	Color2 [A=255, R=255, G=0, B=0]	1	4		S	3			442	___1	1	5.32036e-05	85.45	71.018	50.806	-0.25426	31433000	837	22.5784	22.3139	19.7261	18.5	22.0589	19.7163	18.8989	17.5816	19.3658	22.0589	18.8838	18.6746
+	2.60878	1.05437	F5H0W4;Q9UBW5-2;Q9UBW5;S4R418	251;245;277;250	F5H0W4	F5H0W4	Bridging integrator 2	BIN2	ISPPVRTATVSSPLTSPTSPSTLSLKSESES	TAT(0.005)VS(0.497)S(0.497)PLT(0.002)S(0.978)PT(0.016)S(0.003)PSTLSLK	966	UID3775	Color2 [A=255, R=255, G=0, B=0]	1	4		S	2			613	___2	0.978157	1.1715e-12	144.17	123.31	144.17	-0.258	7194900	251	20.0006	19.7616	18.1778	20.7872	19.9411	21.6852	18.175	18.9335	18.621	19.9411	18.504	18.7203
+	2.60693	1.39381	Q13242	211	Q13242	Q13242	Serine/arginine-rich splicing factor 9	SRSF9	RSGSRGRDSPYQSRGSPHYFSPFRPY_____	GS(1)PHYFSPFRPY	2589	UID1668	Color2 [A=255, R=255, G=0, B=0]	1	4		S	2			1745	___1	1	4.27158e-07	139.76	128.49	111.52	-0.013909	286730000	211	23.5649	23.9398	23.3017	24.1709	23.602	24.1976	20.2016	22.3472	21.5332	23.602	22.2676	22.2943
+	2.60499	3.30038	P42566;B1AUU8;H7BYP0;P42566-2	790;656;467;476	P42566	P42566	Epidermal growth factor receptor substrate 15	EPS15	IGTPTRPCPLPPGKRSINKLDSPDPFKLNDP	S(1)INKLDS(1)PDPFK	2224	UID4580	Color2 [A=255, R=255, G=0, B=0]	1	4		S	2			1518	___2	1	0.000172729	113.76	89.503	108.52	-1.5982	34018000	790	20.9335	21.6164	20.0786	22.3918	21.987	20.1	17.7407	18.9779	17.8137	21.987	19.2033	18.1482
+	2.6047	3.67372	F5H8D7;P18887	422;453	F5H8D7	F5H8D7	DNA repair protein XRCC1	XRCC1	KPTQAAGPSSPQKPPTPEETKAASPVLQEDI	T(0.032)KPT(0.041)QAAGPS(0.436)S(0.491)PQKPPT(0.946)PEET(0.054)K	4640	UID6033	Color2 [A=255, R=255, G=0, B=0]	1	4		T	3			645	___2	0.945883	8.69211e-05	56.57	44.354	56.57	0.41801	31448000	422	19.2687	21.905	22.7756	22.8233	22.5242	19.1783	19.7062	18.2669	17.7529	22.5242	17.4737	19.0213
+	2.60402	3.41224	B4DDD6;Q9UJU6-2;Q9UJU6-4;B4DDP6;Q9UJU6-3;Q9UJU6;H0Y5J4;Q9UJU6-5	251;276;181;227;284;275;204;172	B4DDD6;Q9UJU6	B4DDD6	Drebrin-like protein	DBNL	IFKQKERAMSTTSISSPQPGKLRSPFLQKQL	AMSTT(0.006)SIS(0.031)S(0.962)PQPGK	196	UID132	Color2 [A=255, R=255, G=0, B=0]	1	4		S	2			113;2360	___1	0.96224	9.6837e-20	182.57	150.41	165.78	0.38227	269120000	251	25.4712	24.6904	22.7234	24.7138	24.0407	21.728	20.3196	20.5409	23.0855	24.0407	17.3452	21.1492
+	2.59879	3.07825	Q92576-2;Q92576	1810;1898	Q92576-2	Q92576-2	PHD finger protein 3	PHF3	NFYQVKDIRRPERRHSDPWGRQDQQQLDRPF	HS(1)DPWGR	3618	UID2282	Color2 [A=255, R=255, G=0, B=0]	1	4		S	2			2109	___1	1	0.0123684	69.423	63.642	69.423	-0.13985	32281000	1810	21.8845	22.6605	21.0657	22.5923	22.0724	21.8219	18.2267	19.466	19.4865	22.0724	18.1068	18.9143
+	2.5939	2.01889	P16949;A2A2D0;P16949-2	63;63;63	P16949	P16949	Stathmin	STMN1	EEIQKKLEAAEERRKSHEAEVLKQLAEKREH	RKS(1)HEAEVLK	2060	UID1313	Color2 [A=255, R=255, G=0, B=0]	1	4		S	3			1375	___1	1	0.000746322	89.629	72.262	45.28	0.83763	228230000	63	19.6383	25.2351	25.5858	24.0414	24.8715	24.3172	20.2534	23.171	23.3348	24.8715	23.3045	22.7766
+	2.59245	3.63327	H7C477;H0Y7U4;Q8NI27-2;Q8NI27	129;161;214;1393	H7C477	H7C477	THO complex subunit 2	THOC2	NVKGGEKTPVSGSLKSPVPRSDIPEPEREQK	TPVSGSLKS(1)PVPR	1238	UID783	Color2 [A=255, R=255, G=0, B=0]	1	4		S	2			777	___1	0.99999	9.63891e-20	202.25	175.83	198.74	0.67492	35292000	129	22.5334	22.4832	21.1395	21.8061	22.24	22.114	19.3556	18.1882	20.7536	22.24	18.9219	19.1873
+	2.59208	4.66621	P05412;P17535	73;100	P05412	P05412	Transcription factor AP-1;Transcription factor jun-D	JUN;JUND	SDLLTSPDVGLLKLASPELERLIIQSSNGHI	LAS(1)PELER	1926	UID1219	Color2 [A=255, R=255, G=0, B=0]	1	4		S	2			1267	___1	1	0.00390528	82.749	48.953	60.398	0.93798	92599000	73	24.1523	23.9595	22.3606	23.9522	23.1314	21.7177	21.7425	18.2766	22.392	23.1314	22.1277	19.2058
+	2.58859	2.55721	Q9H4X1-2;Q9H4X1	77;97	Q9H4X1-2	Q9H4X1-2	Regulator of cell cycle RGCC	RGCC	SLYRNSFSFSDEKLNSPTDSTPALLSATVTP	NS(0.001)FS(0.003)FS(0.007)DEKLNS(0.756)PT(0.2)DS(0.025)T(0.008)PALLSATVTPQK	3935	UID2493	Color2 [A=255, R=255, G=0, B=0]	1	4		S	3			2261	___1	0.756415	3.11453e-18	114.8	108.74	94.802	1.0882	29168000	77	23.172	20.7978	19.5047	21.6171	21.2645	23.2005	18.1051	18.3035	19.1803	21.2645	18.5739	18.7999
+	2.58808	2.84578	Q6PJF5-2;Q6PJF5;K7EPV3	148;177;177	Q6PJF5-2	Q6PJF5-2	Inactive rhomboid protein 2	RHBDF2	LELPSQEAPSFQGTESPKPCKMPKIVDPLAR	DLELPSQEAPSFQGT(0.031)ES(0.969)PKPCK	3163	UID2003	Color2 [A=255, R=255, G=0, B=0]	1	4		S	3			1933	___1	0.969322	6.26997e-07	75.82	61.051	75.82	-0.072421	20319000	148	19.6825	22.0992	21.8606	19.899	21.4082	22.1028	17.6909	18.7078	18.0833	21.4082	20.8938	18.8777
+	2.5807	2.60618	G8JLK4;O75410;O75410-2;E5RFM9;R4GMT7;O75410-7;H0YAY0;E7EVI4;E7ET87;O75410-3;E5RJU4	292;276;276;248;240;231;51;81;81;81;81	G8JLK4	G8JLK4	Transforming acidic coiled-coil-containing protein 1	TACC1	KASYHFSPEELDENTSPLLGDARFQKSPPDL	ASYHFSPEELDENT(0.072)S(0.928)PLLGDAR	1175	UID745	Color2 [A=255, R=255, G=0, B=0]	1	4		S	3			755	___1	0.928034	2.65641e-11	122.51	114.88	122.51	0.17762	21355000	292	22.1862	21.5226	21.9146	21.6162	21.1331	19.2567	17.7838	18.9578	20.3025	21.1331	18.4868	18.3558
+	2.58032	2.80117	K4DI84;Q96QH2-2;Q96QH2	334;334;382	K4DI84	K4DI84	PML-RARA-regulated adapter molecule 1	PRAM1	KKPPQPELGGLPRTSSEPEFNSLPRKLLQPE	TSS(1)EPEFNSLPR	1543	UID976	Color2 [A=255, R=255, G=0, B=0]	1	4		S	2			949	___1	0.999849	6.65052e-12	178.49	153.15	166.04	-0.2272	316910000	334	24.6531	25.1534	24.5356	25.0956	25.8185	25.2609	21.8777	22.6703	22.4671	25.8185	23.2838	22.921
+	2.57576	0.740181	H3BP35;P53602	96;96	H3BP35	H3BP35	Diphosphomevalonate decarboxylase	MVD	ACLREIRCLARKRRNSRDGDPLPSSLSCKVH	RNS(1)RDGDPLPSSLSCK	1329	UID847	Color2 [A=255, R=255, G=0, B=0]	1	4		S	3			840	___1	1	2.18219e-05	115.42	103.26	115.42	-0.2534	327810000	96	25.2381	24.9383	24.9825	24.8083	24.7528	25.0121	23.0196	24.0723	22.9077	24.7528	18.3974	24.0766
+	2.57462	7.87984	Q9H4G0-2;Q9H4G0-4;Q9H4G0-3;Q9H4G0;H7C2K6	413;444;378;475;53	Q9H4G0-2	Q9H4G0-2	Band 4.1-like protein 1	EPB41L1	ESGGQRSEAEEGEVRTPTKIKELKFLDKPED	SEAEEGEVRT(1)PTK	5198	UID3062	Color2 [A=255, R=255, G=0, B=0]	1	4		T	2			2259	___1	0.999965	5.88875e-55	269.88	241.67	269.88	1.2944	759710000	413	25.7102	25.6072	25.3617	25.1476	26.8836	24.8907	20.3524	17.7066	17.8477	26.8836	22.943	19.4499
+	2.5739	3.99814	Q8N6H7;H0YF45;E9PJT7;E9PK28;E9PN48;E9PIY6	146;104;139;146;146;146	Q8N6H7	Q8N6H7	ADP-ribosylation factor GTPase-activating protein 2	ARFGAP2	TDLWIDNMSSAVPNHSPEKKDSDFFTEHTQP	HGTDLWIDNMSSAVPNHS(1)PEKK	3443	UID2174	Color2 [A=255, R=255, G=0, B=0]	1	4		S	3			2040	___1	0.999999	3.53237e-14	144.45	133.4	144.45	-0.23464	287070000	146	21.7329	21.3634	22.0195	22.8259	22.265	21.7736	18.1691	18.2209	20.4671	22.265	21.0869	17.7118
+	2.57078	3.48404	B4DTZ6;P19634	364;703	B4DTZ6	B4DTZ6	Sodium/hydrogen exchanger;Sodium/hydrogen exchanger 1	SLC9A1	AHKLDSPTMSRARIGSDPLAYEPKEDLPVIT	IGS(1)DPLAYEPK	287	UID191	Color2 [A=255, R=255, G=0, B=0]	1	4		S	2			169	___1	1	3.53404e-08	88.552	66.321	81.239	-0.92326	48320000	364	19.5082	22.725	23.229	22.3839	21.8581	22.7565	20.1176	18.7386	20.205	21.8581	17.8814	18.5875
+	2.57001	2.83333	P10451-3;P10451-4;P10451-5;P10451-2;P10451;D6R9C5	207;212;220;220;234;193	P10451-3	P10451-3	Osteopontin	SPP1	SRGKDSYETSQLDDQSAETHSHKQSRLYKRK	GKDS(0.996)YET(0.004)SQLDDQS(0.997)AET(0.003)HSHK	1998	UID4415	Color2 [A=255, R=255, G=0, B=0]	1	4		S	3			1324	___2	0.996766	8.18727e-18	160.93	151.91	160.93	0.82072	105530000	207	19.2717	22.0306	20.8428	22.5945	21.3468	19.8913	18.4272	18.8591	18.8329	21.3468	18.9746	18.6238
+	2.56942	2.11969	C9JRJ5;Q9UGP4	277;277	C9JRJ5	C9JRJ5	LIM domain-containing protein 1	LIMD1	LWSTASSQRVSPGLPSPNLENGAPAVGPVQP	VS(0.087)PGLPS(0.913)PNLENGAPAVGPVQPR	486	UID327	Color2 [A=255, R=255, G=0, B=0]	1	4		S	3			332	___1	0.9131	1.58481e-05	63.69	44.152	63.69	1.6245	7971500	277	21.0994	20.126	20.062	19.6394	20.3434	20.4545	17.6294	17.8697	17.151	20.3434	19.022	18.4329
+	2.56835	4.08493	Q9BTE3-2;Q9BTE3;Q9BTE3-3	298;298;125	Q9BTE3-2	Q9BTE3-2	Mini-chromosome maintenance complex-binding protein	MCMBP	DPMECTDTAEEQRVHSPPASLVPRIHVILAQ	VHS(1)PPASLVPR	3822	UID2417	Color2 [A=255, R=255, G=0, B=0]	1	4		S	2			2211	___1	0.999925	0.00121077	72.531	50.039	60.255	1.488	45078000	298	21.7404	22.0016	21.6154	18.4174	22.6916	21.7019	17.8499	18.8182	20.0465	22.6916	17.9256	17.9351
+	2.56654	3.06976	Q66K14-2;Q66K14	427;427	Q66K14-2	Q66K14-2	TBC1 domain family member 9B	TBC1D9B	VVDPSTESSPAPQEGSEQPASPASPLSSRQS	KAS(0.942)VVDPS(0.021)T(0.024)ES(0.033)S(0.033)PAPQEGS(0.881)EQPAS(0.077)PAS(0.885)PLS(0.078)S(0.028)R	3094	UID8256	Color2 [A=255, R=255, G=0, B=0]	1	4		S	3			1909	___3	0.880902	3.80991e-06	64.173	56.53	64.173	0.71262	14380000	427	21.0033	20.7617	19.6515	22.1185	21.5036	19.6966	17.4347	18.057	18.4771	21.5036	18.752	18.3161
+	2.56084	5.46245	Q15154;E7ETA6;Q15154-2;E7EV56;A6NNN6;H0YBA1	1730;1722;1675;1676;429;470	Q15154	Q15154	Pericentriolar material 1 protein	PCM1	QSCAKEAKRILEDHGSPAGEIDDEDKDKDET	ILEDHGS(1)PAGEIDDEDKDKDETETVK	2764	UID1770	Color2 [A=255, R=255, G=0, B=0]	1	4		S	4			1808	___1	1	1.01222e-41	181.89	166.45	181.89	-0.079637	120420000	1730	20.2284	24.5845	24.2061	23.8573	23.199	25.1731	21.7871	18.1938	18.1132	23.199	18.7756	18.203
+	2.56079	3.33554	Q92508	1621	Q92508	Q92508	Piezo-type mechanosensitive ion channel component 1	PIEZO1	DMGSPLSTGYHTRSGSEEAVTDPGEREAGAS	S(0.019)GS(0.981)EEAVTDPGER	3608	UID2276	Color2 [A=255, R=255, G=0, B=0]	1	4		S	2			2105	___1	0.981446	5.28773e-13	177.42	157.68	177.42	0.21362	150560000	1621	23.3027	24.232	23.9131	24.0546	24.8636	24.3151	18.8886	20.9926	17.5257	24.8636	19.3864	21.6425
+	2.56007	2.20852	Q12979-4;Q12979;I3L259;I3L2L3;I3L4Y1	26;72;26;26;26	Q12979-4	Q12979-4	Active breakpoint cluster region-related protein	ABR	SPQLSARSQGGGDGVSPTPPEGLAPGVEAGK	S(0.004)QGGGDGVS(0.992)PT(0.004)PPEGLAPGVEAGK	2564	UID1652	Color2 [A=255, R=255, G=0, B=0]	1	4		S	2			1733	___1	0.992452	4.62774e-18	138.82	110.97	138.82	0.40604	58556000	26	21.0318	22.2304	21.2451	21.9493	22.1966	21.8824	18.2353	19.6763	17.8746	22.1966	17.9229	20.3223
+	2.55843	2.23758	B4DHN5;E9PBU7;O00560-2;O00560	6;6;6;6	B4DHN5	B4DHN5	Syntenin-1	SDCBP	__________MSLYPSLEDLKVDKVIQAQTA	SLY(0.001)PS(0.999)LEDLKVDK	232	UID156	Color2 [A=255, R=255, G=0, B=0]	1	4		S	2			131	___1	0.999307	9.9149e-05	110.92	83.259	110.92	0.45017	241280000	6	24.7175	24.5185	23.1784	25.5507	25.0622	24.5778	21.2499	22.7394	23.1869	25.0622	23.2316	22.5473
+	2.55831	3.34669	Q15942;H0Y2Y8;B4DQR8;B4DQX7;H7C3D3	303;271;216;146;120	Q15942	Q15942	Zyxin	ZYX	SGSQPNQKLGHPEALSAGTGSPQPPSFTYAQ	LGHPEALS(0.99)AGT(0.01)GSPQPPSFTYAQQR	2826	UID1806	Color2 [A=255, R=255, G=0, B=0]	1	4		S	3			1829	___1	0.989982	3.32711e-16	122.53	114.54	122.53	-0.7028	25312000	303	22.5557	21.517	20.9132	19.7549	22.2208	19.5667	17.3898	18.9152	21.4728	22.2208	17.1147	18.3638
+	2.55693	2.62752	B4DEW9;B3KSH1;O00303	109;273;258	B4DEW9	B4DEW9	Eukaryotic translation initiation factor 3 subunit F	EIF3F	DTERIGVDLIMKTCFSPNRVIGLSSDLQQVG	T(0.005)CFS(0.995)PNR	184	UID122	Color2 [A=255, R=255, G=0, B=0]	1	4		S	2			102	___1	0.995079	0.0357585	45.68	27.913	45.68	0.073299	11606000	109	20.1165	20.8378	20.6744	20.6395	20.8927	20.4108	18.6782	17.8623	17.82	20.8927	18.757	18.6315
+	2.55277	1.63211	Q13177	2	Q13177	Q13177	Serine/threonine-protein kinase PAK 2;PAK-2p27;PAK-2p34	PAK2	______________MSDNGELEDKPPAPPVR	S(1)DNGELEDKPPAPPVR	2581	UID1663	Color2 [A=255, R=255, G=0, B=0]	1	4		S	3			1740	___1	1	1.83665e-127	323.02	305.28	65.808	1.6567	320340000	2	23.3945	24.5024	24.0379	22.3277	24.3885	24.7647	21.6281	22.563	22.3451	24.3885	24.1203	23.0257
+	2.55146	6.81156	Q09666	490	Q09666	Q09666	Neuroblast differentiation-associated protein AHNAK	AHNAK	ATGGLEGKMKGTKVKTPEMIIQKPKISMQDV	VKT(1)PEMIIQKPK	4922	UID2986	Color2 [A=255, R=255, G=0, B=0]	1	4		T	2			1721	___1	1	0.000183026	125.53	115.22	112.15	-0.44645	414520000	490	24.0932	25.618	22.0711	23.1482	26.3348	19.5687	18.4128	18.3686	22.3039	26.3348	17.5903	20.2
+	2.54517	1.68884	Q9UPZ3-2;Q9UPZ3	420;534	Q9UPZ3-2	Q9UPZ3-2	Hermansky-Pudlak syndrome 5 protein	HPS5	ETFLPFGIPLPFRSPSPLVSLQAVKESVSSF	S(0.096)PS(0.899)PLVS(0.004)LQAVK	4174	UID2664	Color2 [A=255, R=255, G=0, B=0]	1	4		S	2			2391	___1	0.899397	0.0150269	44.882	29.126	44.882	1.4075	10756000	420	19.8088	20.4795	20.7746	20.4661	20.1474	21.4226	17.7896	18.4083	19.1257	20.1474	17.2515	18.7303
+	2.54319	2.01823	H0YJA2;Q6PJT7-5;Q6PJT7-9;Q6PJT7-2;Q6PJT7;G3V4R5;G3V411	431;490;515;515;515;192;217	H0YJA2	H0YJA2	Zinc finger CCCH domain-containing protein 14	ZC3H14	HLMQTRDLVQPDKPASPKFIVTLDGVPSPPG	DLVQPDKPAS(1)PK	1279	UID815	Color2 [A=255, R=255, G=0, B=0]	1	4		S	2			807	___1	1	8.13262e-08	147.73	104.44	51.211	1.1456	76939000	431	22.9609	23.4466	22.1343	24.1115	22.9283	23.346	17.4608	21.0661	20.6607	22.9283	20.8483	21.0996
+	2.54241	-5.07256	H0YA77;J9JIC9;H0Y9I8;Q9H799-5;Q9H799	1816;1656;1824;2812;2758	H0YA77	H0YA77	Uncharacterized protein C5orf42	C5orf42	HIEFSSGPEFKKTLASKTISISEEVRFLTHM	KT(1)LAS(1)KT(0.996)IS(0.611)IS(0.394)EEVR	1250	UID7094	Color2 [A=255, R=255, G=0, B=0]	1	4		S	2			787	___3	0.999875	0.00576764	45.826	10.115	45.826	1.6583	211260000	1816	25.2168	19.5406	25.2996	25.4226	19.0239	23.9744	18.8649	23.5564	24.5517	18.9117	17.7604	24.9062
+	2.5406	4.6099	Q5T5Y3-2;Q5T5Y3;Q5T5Y3-3	285;563;574	Q5T5Y3-2	Q5T5Y3-2	Calmodulin-regulated spectrin-associated protein 1	CAMSAP1	ADVVPQQADPEFPRASPRALGLTANARSPQG	ADVVPQQADPEFPRAS(1)PR	3011	UID1910	Color2 [A=255, R=255, G=0, B=0]	1	4		S	3			1887	___1	1	4.11362e-05	69.704	59.745	50.783	-0.76624	109610000	285	22.5723	22.7933	22.7242	24.2052	23.6963	24.1167	17.6948	19.2311	21.5759	23.6963	22.5873	18.3396
+	2.53392	3.97103	A9Z1X7;E9PCT1;Q8IYB3;Q8IYB3-2;M0R088	388;393;393;392;354	A9Z1X7	A9Z1X7	Serine/arginine repetitive matrix protein 1	SRRM1	TSSPPRKTRRLSPSASPPRRRHRPSPPATPP	RLS(1)PS(1)AS(1)PPR	108	UID6368	Color2 [A=255, R=255, G=0, B=0]	1	4		S	2			56	___3	1	0.00181198	67.456	46.515	45.28	0.3685	182510000	388	23.9614	21.5409	21.3189	25.6003	22.5656	24.2159	18.0834	18.1998	17.9072	22.5656	17.4009	18.3062
+	2.53206	-1.31939	H3BTX0;Q9BTK6	67;237	H3BTX0	H3BTX0	PAXIP1-associated glutamate-rich protein 1	PAGR1	GRDLFSLDSEDPSPASPPLRSSGSSLFPRQR	DLFSLDSEDPS(0.006)PAS(0.994)PPLR	1348	UID861	Color2 [A=255, R=255, G=0, B=0]	1	4		S	2			855	___1	0.993981	3.19304e-07	123.14	106.92	83.106	1.4625	18602000	67	21.115	19.6927	20.0166	21.4467	19.4966	22.0189	18.5471	20.7193	19.7919	19.4966	17.7529	21.0433
+	2.53086	2.30919	Q14847;Q14847-2;C9J9W2;Q14847-3	146;146;110;90	Q14847	Q14847	LIM and SH3 domain protein 1	LASP1	MGPSGGEGMEPERRDSQDGSSYRRPLEQQQP	MGPSGGEGMEPERRDS(1)QDGSSYR	2722	UID1746	Color2 [A=255, R=255, G=0, B=0]	1	4		S	3			1792	___1	0.999998	5.82963e-98	271.6	250.13	227.19	-0.93519	4831800000	146	19.9542	27.8483	28.105	27.3389	27.4337	27.7255	23.1895	25.0125	25.2481	27.4337	25.3282	25.5129
+	2.53074	3.30741	B5MBZ0;Q9HC35	144;144	B5MBZ0	B5MBZ0	Echinoderm microtubule-associated protein-like 4	EML4	KEESHSNDQSPQIRASPSPQPSSQPLQIHRQ	AS(1)PS(1)PQPSSQPLQIHR	322	UID3369	Color2 [A=255, R=255, G=0, B=0]	1	4		S	2			198	___2	0.99992	4.4991e-05	93.478	81.455	75.463	1.0267	705810000	144	22.4564	23.6067	22.3869	24.087	23.0429	23.7097	17.8077	20.2976	20.0794	23.0429	18.3999	19.5492
+	2.52965	3.91358	H3BRH4;O00418	18;18	H3BRH4	H3BRH4	Eukaryotic elongation factor 2 kinase	EEF2K	DEDLIFRLEGVDGGQSPRAGHDGDSDGDSDD	LEGVDGGQS(1)PR	1341	UID856	Color2 [A=255, R=255, G=0, B=0]	1	4		S	2			848	___1	1	0.00232516	54.023	20.794	54.023	-0.40292	36160000	18	22.4658	21.8329	21.4966	22.3658	22.4083	21.7385	18.8854	17.8186	20.2483	22.4083	18.1364	18.7873
+	2.52895	3.64092	Q8IU68-2;Q8IU68	435;658	Q8IU68-2	Q8IU68-2	Transmembrane channel-like protein 8	TMC8	VEDLSRLLPEPGPSDSPGPKYPASQASRPQS	LLPEPGPS(0.004)DS(0.996)PGPK	3363	UID2125	Color2 [A=255, R=255, G=0, B=0]	1	4		S	2			2003	___1	0.995687	0.000127481	99.991	78.761	99.991	0.087527	23129000	435	19.4278	21.8075	22.3956	19.7353	21.8569	22.3836	18.4563	17.6535	18.057	21.8569	18.6932	18.7455
+	2.52406	3.04232	Q09666	4430	Q09666	Q09666	Neuroblast differentiation-associated protein AHNAK	AHNAK	KGPEIDIKGPSLDIDTPDVNIEGPEGKLKGP	GPSLDIDT(1)PDVNIEGPEGK	4918	UID2982	Color2 [A=255, R=255, G=0, B=0]	1	4		T	2			1721	___1	0.999999	1.37612e-46	225.86	192.31	156.17	-2.7831	22242000	4430	22.2387	21.7642	21.5657	19.7149	21.7284	21.8106	17.4045	18.2399	18.1679	21.7284	17.1886	19.1562
+	2.52374	2.05012	O14545	415	O14545	O14545	TRAF-type zinc finger domain-containing protein 1	TRAFD1	VTEGIPRLDSQPQETSPELPRRRVRHQGDLS	LDSQPQET(0.001)S(0.999)PELPR	1649	UID4192	Color2 [A=255, R=255, G=0, B=0]	1	4		S	2			1041	___2	0.998509	1.36165e-17	179.33	135.02	179.33	1.6512	329040000	415	21.056	20.3475	18.1663	21.0572	20.6931	19.8404	18.2961	18.7639	17.2558	20.6931	18.1326	18.2917
+	2.52233	2.43646	Q9HB90;Q9NQL2	95;96	Q9HB90	Q9HB90	Ras-related GTP-binding protein C;Ras-related GTP-binding protein D	RRAGC;RRAGD	VVFHKMSPNETLFLESTNKIYKDDISNSSFV	MSPNETLFLES(0.882)T(0.118)NK	3964	UID2509	Color2 [A=255, R=255, G=0, B=0]	1	4		S	2			2275	___1	0.881554	7.3539e-20	186.08	160.63	144.18	-0.91116	36883000	95	21.7554	22.7568	21.9504	20.7046	22.2122	22.5791	17.7045	20.1481	19.1508	22.2122	18.8321	19.7664
+	2.52143	3.10397	Q96S66-4;Q96S66-3;Q96S66-2;Q96S66	253;317;388;438	Q96S66-4	Q96S66-4	Chloride channel CLIC-like protein 1	CLCC1	LRERDVDLRFQTGNKSPEVLRAFDVPDAEAR	FQTGNKS(1)PEVLR	3764	UID2377	Color2 [A=255, R=255, G=0, B=0]	1	4		S	2			2178	___1	0.999993	5.61293e-05	122.64	102.43	122.64	0.093333	66702000	253	21.9708	22.2586	20.7621	19.3942	21.8852	21.0841	20.0542	18.4893	20.6114	21.8852	18.1443	19.3221
+	2.51854	2.43694	Q9Y281;G3V2U0;F8WDN3	3;3;3	Q9Y281	Q9Y281	Cofilin-2	CFL2	_____________MASGVTVNDEVIKVFNDM	AS(0.996)GVT(0.004)VNDEVIK	4268	UID2728	Color2 [A=255, R=255, G=0, B=0]	1	4		S	2			2399	___1	0.996113	0.012809	54.65	39.278	54.65	-0.47382	12563000	3	20.3258	20.3777	20.1461	21.2019	20.9052	21.1865	17.2368	18.0841	19.6048	20.9052	18.1481	18.5008
+	2.51793	2.62286	Q13884;Q13884-2	225;225	Q13884	Q13884	Beta-1-syntrophin	SNTB1	IGWETPPPESPRLGGSTSDPPSSQSFSFHRD	LGGS(0.822)T(0.17)S(0.008)DPPSSQSFSFHR	2680	UID1719	Color2 [A=255, R=255, G=0, B=0]	1	4		S	3			1769	___1	0.821779	1.72521e-06	104.38	93.439	99.409	-0.38967	33079000	225	19.714	23.0113	19.0285	22.0214	22.5638	22.0414	19.8075	20.3919	18.9374	22.5638	20.3729	19.7882
+	2.51576	3.14323	P33241;E7EMG9;P33241-3;E9PBD8;P33241-2	193;184;321;131;131	P33241	P33241	Lymphocyte-specific protein 1	LSP1	PLVLEGTIEQSSPPLSPTTKLIDRTESLNRS	TPSPLVLEGTIEQS(0.174)S(0.826)PPLS(0.981)PT(0.016)T(0.004)K	2175	UID1394	Color2 [A=255, R=255, G=0, B=0]	1	4		S	2			1486	___1	0.980503	4.56546e-218	374.34	358.07	260.13	0.80923	1597200000	193	22.5508	21.6301	22.5062	19.3917	21.4226	19.4865	20.1479	17.8868	20.4657	21.4226	19.9072	18.8102
+	2.51359	3.31354	Q9H7D0	1756	Q9H7D0	Q9H7D0	Dedicator of cytokinesis protein 5	DOCK5	KSQVIAEKAPEPDLMSPTRKAQRPKSLQLMD	APEPDLMS(0.859)PT(0.141)R	3939	UID2495	Color2 [A=255, R=255, G=0, B=0]	1	4		S	2			2265	___1	0.858939	0.00123556	72.496	46.922	72.496	0.44514	40334000	1756	21.723	21.4045	20.8576	22.089	22.2315	19.7943	20.7968	18.8026	18.0516	22.2315	19.8956	18.482
+	2.5127	3.8872	Q9ULH0-5;Q9ULH0-2;Q9ULH0-4;Q9ULH0	327;1456;1536;1555	Q9ULH0-5	Q9ULH0-5	Kinase D-interacting substrate of 220 kDa	KIDINS220	DKDRKAEGKVERVPKSPEHSAEPIRTFIKAK	VPKS(0.999)PEHS(0.001)AEPIR	4143	UID2642	Color2 [A=255, R=255, G=0, B=0]	1	4		S	3			2372	___1	0.999351	8.52142e-05	85.469	74.524	51.135	-0.28488	114590000	327	23.2562	24.4598	23.6374	22.7136	24.3799	23.5655	19.3557	19.9298	18.4293	24.3799	20.5751	21.1088
+	2.51109	3.23275	Q96AD0;Q96LD4	350;588	Q96AD0	Q96AD0	Tripartite motif-containing protein 47	TRIM47	RRLKASRPRRGGIPASPIDPFQSRLDSHFAG	RGGIPAS(1)PIDPFQSR	3672	UID2318	Color2 [A=255, R=255, G=0, B=0]	1	4		S	3			2134	___1	0.999996	0.000194683	83.692	68.062	66.264	-0.96252	97871000	350	19.0577	22.0237	20.8295	22.6601	22.6074	21.379	18.2112	18.8212	21.1771	22.6074	19.7891	19.5391
+	2.50898	3.13627	G3V599;O15320-9;O15320-8;O15320-6;O15320-4;O15320-3;O15320-10;O15320;O15320-5;O15320-7;O15320-2	1170;597;555;560;635;606;623;635;640;563;592	G3V599	G3V599	cTAGE family member 5	CTAGE5	PPQRQDRFCSNSGRLSGPAELRSFNMPSLDK	FCS(0.011)NS(0.011)GRLS(0.978)GPAELR	1140	UID718	Color2 [A=255, R=255, G=0, B=0]	1	4		S	2			734	___1	0.977551	0.000188645	88.507	48.394	88.507	0.53308	93273000	1170	21.1045	22.3339	21.7456	21.0196	21.5054	22.3164	17.8016	18.6336	19.7164	21.5054	19.4344	18.657
+	2.50892	2.77515	Q16649	301	Q16649	Q16649	Nuclear factor interleukin-3-regulated protein	NFIL3	SDGEDEQQVPKGPIHSPVELKHVHATVVKVP	GPIHS(1)PVELK	2853	UID1817	Color2 [A=255, R=255, G=0, B=0]	1	4		S	2			1838	___1	1	0.0224067	41.164	25.782	40.715	0.37629	9537400	301	18.5641	20.2457	18.7724	21.889	20.3692	20.6986	18.4432	17.1356	17.8083	20.3692	18.8738	17.9703
+	2.50692	1.99235	Q86YS3-2;Q86YS3	425;527	Q86YS3-2	Q86YS3-2	Rab11 family-interacting protein 4	RAB11FIP4	MYKLDCERPGRGRSASSGLGEFNARAREVEL	S(0.003)AS(0.973)S(0.024)GLGEFNAR	3340	UID2114	Color2 [A=255, R=255, G=0, B=0]	1	4		S	2			2000	___1	0.97316	9.77682e-06	127.17	96.969	96.745	-0.96427	17522000	425	20.2468	21.5615	19.2119	22.0493	21.0786	21.8331	17.4789	19.1249	17.7909	21.0786	18.4297	19.3696
+	2.50626	4.71703	O43303-2;O43303	641;641	REV__Q6ZUS5	REV__Q6ZUS5	Centriolar coiled-coil protein of 110 kDa	CCP110	EQSRRSLRGSINRIVNESHLDKEHDAVEVAD	ES(1)EELLK	1689	UID1067	Color2 [A=255, R=255, G=0, B=0]	1	4		S	2			1077	___1	1	0.0071052	82.452	18.188	61.962	-1.3163	59801000	257	19.5997	23.4211	22.7422	23.3569	23.1311	22.751	19.8445	17.8093	21.274	23.1311	20.3035	19.2122
+	2.50309	2.443	Q9C0J8	1210	Q9C0J8	Q9C0J8	pre-mRNA 3' end processing protein WDR33	WDR33	FRDTPRPDHPPHDGHSPASRERSSSLQGMDM	DTPRPDHPPHDGHS(0.985)PAS(0.015)R	3892	UID2461	Color2 [A=255, R=255, G=0, B=0]	1	4		S	4			2240	___1	0.984981	0.00028257	55.734	50.192	55.734	-0.53993	184240000	1210	23.5116	24.9557	23.666	24.2396	24.885	23.7256	21.3387	22.8378	18.6506	24.885	23.9462	22.0934
+	2.50276	4.66486	Q9NXV6	131	Q9NXV6	Q9NXV6	CDKN2A-interacting protein	CDKN2AIP	TTRDELVAKVKKRGISSSNEGVEEPSKKRVI	GIS(0.975)S(0.025)SNEGVEEPSK	4030	UID2558	Color2 [A=255, R=255, G=0, B=0]	1	4		S	2			2315	___1	0.974591	2.29948e-74	278.64	229.98	274.45	-0.93954	70844000	131	22.7313	22.6743	21.4556	23.8669	23.6859	22.6026	20.6706	19.0966	21.9262	23.6859	17.5569	18.2711
+	2.49524	3.26589	C9JB56;H7C4P1;P42331-5;P42331-3;P42331-6;P42331;P42331-4;P42331-2	56;222;323;355;356;362;363;356	C9JB56	C9JB56	Rho GTPase-activating protein 25	ARHGAP25	RDHEVLFPKSKDIPLSPPAQKNDPKKAPVAR	SKDIPLS(1)PPAQK	436	UID299	Color2 [A=255, R=255, G=0, B=0]	1	4		S	2			299	___1	1	6.01395e-15	196.11	147.67	196.11	0.26765	421560000	56	24.2173	24.7436	23.7893	24.341	24.1868	24.638	20.8752	20.7188	21.9008	24.1868	21.8404	21.4942
+	2.49453	3.39299	Q86UE4;E5RJU9;H0YBJ8	426;370;96	Q86UE4	Q86UE4	Protein LYRIC	MTDH	SLLKSQEPIPDDQKVSDDDKEKGEGALPTGK	SQEPIPDDQKVS(1)DDDKEK	3308	UID2091	Color2 [A=255, R=255, G=0, B=0]	1	4		S	3			1985	___1	1	2.57431e-14	158.33	147.23	158.33	0.012087	119240000	426	23.7971	23.8393	24.4566	24.0381	23.7568	23.9334	17.8874	20.9128	21.0054	23.7568	17.6082	19.8699
+	2.49027	3.61239	P16150	355	P16150	P16150	Leukosialin	SPN	PTLTTFFGRRKSRQGSLAMEELKSGSGPSLK	S(1)RQGS(1)LAMEELK	2039	UID4446	Color2 [A=255, R=255, G=0, B=0]	1	4		S	3			1367	___2	1	1.30664e-21	218.4	145.79	45.14	0.054069	2027400000	355	22.0724	22.1721	23.5246	18.8324	21.7345	23.6642	17.9186	17.7689	20.8578	21.7345	18.8484	18.767
+	2.48965	4.85979	E9PDL6;Q92597;E5RJY1;E7ESM1;Q92597-3;Q92597-2	260;330;39;77;249;264	E9PDL6	E9PDL6	Protein NDRG1	NDRG1	MPSASMTRLMRSRTASGSSVTSLDGTRSRSH	TAS(1)GSSVTSLDGTR	757	UID3646	Color2 [A=255, R=255, G=0, B=0]	1	4		S	2			497	___2	0.999877	2.92237e-37	221.4	153.75	198.23	-0.65006	290470000	260	22.6158	23.2507	22.1392	25.3046	23.6747	24.4785	20.6084	19.3855	18.0106	23.6747	21.5078	17.9616
+	2.48603	1.59828	Q9Y2W1	682	Q9Y2W1	Q9Y2W1	Thyroid hormone receptor-associated protein 3	THRAP3	AKNKKSPEIHRRIDISPSTFRKHGLAHDEMK	IDIS(1)PSTFR	4300	UID2752	Color2 [A=255, R=255, G=0, B=0]	1	4		S	2			2408	___1	0.999774	0.000320952	119.53	80.961	119.53	-0.29282	558910000	682	23.4623	23.3688	23.4624	23.3198	23.5536	22.4784	18.1112	21.6695	21.7866	23.5536	22.2172	22.1179
+	2.48593	3.03382	Q8WWM7-6;Q8WWM7-8;Q8WWM7-5;Q8WWM7-4;Q8WWM7-9;Q8WWM7-2;Q8WWM7;Q8WWM7-3;H3BUF6	594;594;594;594;594;594;594;594;600	Q8WWM7-6	Q8WWM7-6	Ataxin-2-like protein	ATXN2L	KEKEVDGLLTSEPMGSPVSSKTESVSDKEDK	EVDGLLTSEPMGS(0.969)PVS(0.025)S(0.006)K	3569	UID2255	Color2 [A=255, R=255, G=0, B=0]	1	4		S	2			2095	___1	0.969416	6.2253e-28	192.24	168.78	192.24	-0.29415	61787000	594	20.4942	22.5875	20.7534	23.1376	22.7279	18.8908	20.5994	19.1829	20.2933	22.7279	20.5467	20.1116
+	2.48586	-4.66563	H0Y2V6;Q5SW79;H0YB66	430;466;50	H0Y2V6	H0Y2V6	Centrosomal protein of 170 kDa	CEP170	VSIPFLQTALLRSSGSLGHRPSQEMDKMLKN	S(0.006)S(0.006)GS(0.985)LGHRPS(0.002)QEMDK	1183	UID751	Color2 [A=255, R=255, G=0, B=0]	1	4		S	3			757	___1	0.985071	0.00601297	48.288	28.735	48.288	3.3317	125380000	430	19.9501	18.1989	24.8034	24.9392	18.925	20.3372	21.7741	23.5846	23.8739	19.6487	24.2332	23.595
+	2.48496	4.03298	E7EX40;Q6WKZ4-2;Q6WKZ4-3;Q6WKZ4	195;195;343;343	E7EX40	E7EX40	Rab11 family-interacting protein 1	RAB11FIP1	QPEAKGEIKDSSPSSSPSPKGFRKKHLFSST	GEIKDS(0.454)S(0.546)PS(0.012)S(0.117)S(0.896)PS(0.975)PK	703	UID6770	Color2 [A=255, R=255, G=0, B=0]	1	4		S	3			478	___3	0.895812	9.46294e-08	142.66	123.39	66.76	0.80906	184790000	195	19.4108	23.2601	21.8379	24.1774	22.5392	23.9728	20.2017	19.2155	21.7104	22.5392	17.9891	18.2775
+	2.4832	2.73521	P16949;A2A2D0;P16949-2	25;25;25	P16949	P16949	Stathmin	STMN1	ELEKRASGQAFELILSPRSKESVPEFPLSPP	RAS(1)GQAFELILS(1)PR	2058	UID1311	Color2 [A=255, R=255, G=0, B=0]	1	4		S	3			1375	___1	1	6.47116e-17	167.51	95.184	61.345	-0.074478	508540000	25	26.3331	24.9948	25.0271	25.5869	24.3873	24.773	18.4444	22.0962	23.5538	24.3873	22.9827	21.613
+	2.48209	5.94642	P62995	14	P62995	P62995	Transformer-2 protein homolog beta	TRA2B	__MSDSGEQNYGERESRSASRSGSAHGSGKS	SDSGEQNYGERES(1)R	2376	UID1519	Color2 [A=255, R=255, G=0, B=0]	1	4		S	2			1645	___1	1	3.12846e-25	209.33	185.35	209.33	0.29195	224720000	14	24.1573	25.772	24.7463	24.5674	25.0801	24.0798	20.4371	18.5281	22.4213	25.0801	18.5564	20.2005
+	2.48161	1.52932	J3QRU8;Q9Y2X7;Q9Y2X7-3;J3QL89	596;596;605;59	J3QRU8	J3QRU8	ARF GTPase-activating protein GIT1	GIT1	SRHTSKLSRHGSGADSDYENTQSGDPLLGLE	HGS(0.999)GADS(0.988)DY(0.013)ENTQSGDPLLGLEGK	1516	UID4109	Color2 [A=255, R=255, G=0, B=0]	1	4		S	3			943	___2	0.988221	3.86743e-11	97.047	92.695	97.047	-1.4078	22535000	596	22.0204	19.7161	20.8876	22.265	20.1153	21.9853	17.8186	18.3918	18.5617	20.1153	17.7068	18.514
+	2.47994	5.23968	H0Y704;J3KNL4;O15231-2;O15231-3	23;71;66;206	H0Y704	H0Y704	Zinc finger protein 185	ZNF185	REHSYVLSAAKKSTGSPTQETQAPFIAKRVE	STGS(0.999)PTQETQAPFIAK	1228	UID777	Color2 [A=255, R=255, G=0, B=0]	1	4		S	2			772	___1	0.999439	1.11368e-67	260.73	231.76	260.73	-0.19752	62785000	23	22.9421	24.1709	22.2318	22.3807	22.7961	22.0104	18.0169	18.2122	21.5852	22.7961	21.7458	17.8171
+	2.47915	4.74875	P33176	933	P33176	P33176	Kinesin-1 heavy chain	KIF5B	AQIAKPIRPGQHPAASPTHPSAIRGGGAFVQ	PIRPGQHPAAS(0.991)PT(0.009)HPSAIR	2170	UID1389	Color2 [A=255, R=255, G=0, B=0]	1	4		S	4			1485	___1	0.991472	6.10827e-07	107.21	96.597	107.21	1.1437	201860000	933	23.1057	22.3438	21.8547	20.3094	23.5998	21.7157	18.6423	18.2763	20.5745	23.5998	18.6967	18.5885
+	2.47604	2.7859	Q7Z333-3;Q7Z333;Q7Z333-4	947;947;947	Q7Z333-3	Q7Z333-3	Probable helicase senataxin	SETX	SVIYSNLTREQAPDISPKSDTLTDSQIDRDL	EQAPDIS(1)PK	3243	UID2049	Color2 [A=255, R=255, G=0, B=0]	1	4		S	2			1962	___1	1	0.00537203	62.799	46.326	62.799	-1.2175	10030000	947	19.2397	21.0389	18.9006	20.699	20.3581	21.2851	18.0033	17.6099	18.7495	20.3581	18.6643	17.9884
+	2.47603	3.81	Q13459;M0R300;M0R0P8;Q13459-2	1271;1271;1271;1271	Q13459	Q13459	Unconventional myosin-IXb	MYO9B	LDSRVSPPAPGSAPETPEDKSKPCGSPRVQE	VSPPAPGS(1)APET(1)PEDK	4947	UID2992	Color2 [A=255, R=255, G=0, B=0]	1	4		T	2			1756	___1	1	5.13295e-61	183.82	159.59	183.82	0.51569	282120000	1271	22.2945	22.5051	23.1137	21.3794	22.8224	24.225	18.2446	18.3388	21.0874	22.8224	21.8522	19.4744
+	2.47354	4.7532	Q09666	3716	Q09666	Q09666	Neuroblast differentiation-associated protein AHNAK	AHNAK	KGPEVDIKGPKVDIDTPDINIEGSEGKFKGP	VDIDT(1)PDINIEGSEGK	4920	UID2984	Color2 [A=255, R=255, G=0, B=0]	1	4		T	2			1721	___1	1	9.52372e-56	257.16	240.81	217.32	0.057494	82775000	3716	24.0032	23.5738	22.5993	22.9773	22.5899	22.0155	18.1811	17.6815	21.8735	22.5899	21.4684	18.6479
+	2.47194	1.99581	H3BRF9;Q96K21-3;Q96K21-2;Q96K21;H3BRM1	121;144;134;144;115	H3BRF9	H3BRF9	Abscission/NoCut checkpoint regulator	ZFYVE19	HEVLTRGSSANASKWSPPQNYKKRVAALEAK	WS(1)PPQNYK	1340	UID855	Color2 [A=255, R=255, G=0, B=0]	1	4		S	2			847	___1	0.999951	0.0249326	44.721	38.418	44.721	0.12173	18142000	121	20.8405	20.8527	21.4833	21.7797	20.784	20.9721	19.0307	19.1221	18.8782	20.784	19.4025	18.5001
+	2.47165	3.93656	Q09666	210	Q09666	Q09666	Neuroblast differentiation-associated protein AHNAK	AHNAK	VDVETQSGKTVIRLPSGSGAASPTGSAVDIR	LPS(1)GSGAAS(1)PTGSAVDIR	2497	UID1614	Color2 [A=255, R=255, G=0, B=0]	1	4		S	2			1721	___1	0.999968	1.44994e-64	256.08	202.91	256.08	0.19433	1168200000	210	24.5349	25.9183	25.4785	25.1625	25.898	26.1071	18.1301	21.3498	23.2519	25.898	23.9701	22.5867
+	2.46876	3.81337	P85037	101	P85037	P85037	Forkhead box protein K1	FOXK1	AAPALVAAAAASVRQSPGPALARLEGREFEF	QS(1)PGPALAR	2394	UID1535	Color2 [A=255, R=255, G=0, B=0]	1	4		S	2			1670	___1	1	0.00330668	70.552	29.67	54.157	0.11045	24241000	101	18.2892	21.9317	19.4231	20.1399	21.9797	23.1999	18.7298	18.7503	19.1374	21.9797	21.154	17.5504
+	2.46591	3.97381	Q13459;M0R300;M0R0P8;Q13459-2	1290;1290;1290;1290	Q13459	Q13459	Unconventional myosin-IXb	MYO9B	KSKPCGSPRVQEKPDSPGGSTQIQRYLDAER	VQEKPDS(1)PGGSTQIQR	2649	UID1701	Color2 [A=255, R=255, G=0, B=0]	1	4		S	2			1756	___1	0.999998	1.47051e-80	276.38	243.94	209.33	-0.86191	3798400000	1290	27.2762	27.6117	26.6913	26.3265	27.8122	26.5081	22.2007	23.155	25.9914	27.8122	25.152	24.388
+	2.46567	2.36908	C9JTT8;Q68DU7;H7C1N3;Q96EA0;O15155	50;50;65;50;50	C9JTT8	C9JTT8	BET1 homolog	BET1;DKFZp781C0425	LTESLRSKVTAIKSLSIEIGHEVKTQNKLLA	S(0.014)LS(0.986)IEIGHEVK	488	UID329	Color2 [A=255, R=255, G=0, B=0]	1	4		S	2			334	___1	0.986464	0.00365647	61.435	42.341	61.435	1.4677	17235000	50	21.2193	21.0115	21.1034	21.2993	20.8309	20.7355	17.3112	18.8812	20.4595	20.8309	19.8233	18.1628
+	2.46562	3.28775	B3KRG5;H3BUY5;H0Y6E7;H3BT71;P38159-2;Q96E39;P38159	73;80;210;208;195;208;208	B3KRG5	B3KRG5	RNA-binding motif protein, X chromosome;RNA-binding motif protein, X chromosome, N-terminally processed;RNA binding motif protein, X-linked-like-1	RBMX;RBMXL1	PPRREPLPSRRDVYLSPRDDGYSTKDSYSSR	DVYLS(1)PRDDGYSTK	182	UID120	Color2 [A=255, R=255, G=0, B=0]	1	4		S	2			100	___1	0.999999	6.75304e-05	123.29	90.667	123.29	-0.54909	79746000	73	20.2277	22.1632	21.4767	22.1425	21.5001	22.2245	19.3962	18.0828	20.4892	21.5001	20.7207	18.784
+	2.46543	2.52969	Q01813;Q01813-2;B1APP6	386;378;170	Q01813	Q01813	ATP-dependent 6-phosphofructokinase, platelet type	PFKP	MDERRFQDAVRLRGRSFAGNLNTYKRLAIKL	S(1)FAGNLNTYKR	2426	UID1559	Color2 [A=255, R=255, G=0, B=0]	1	4		S	2			1686	___1	1	5.01778e-11	153.79	125.88	105.17	1.8307	69186000	386	20.8953	21.5005	20.7404	22.5249	21.3978	19.9758	17.6614	18.5073	17.5164	21.3978	19.6613	19.2974
+	2.46353	4.31886	Q09666	4908	Q09666	Q09666	Neuroblast differentiation-associated protein AHNAK	AHNAK	EGPDAKLSGPSLKMPSLEISAPKVTAPDVDL	MPS(1)LEISAPK	2501	UID1618	Color2 [A=255, R=255, G=0, B=0]	1	4		S	2			1721	___1	0.999861	0.00411867	63.408	54.876	63.408	-0.4452	57441000	4908	18.6601	22.2868	20.7628	22.1462	23.438	21.4544	18.5812	18.893	19.9316	23.438	19.9788	18.5778
+	2.45659	1.65008	B0QY16;B0AZU2;Q6ICG6-3;Q6ICG6;Q6ICG6-2	189;286;270;304;309	B0QY16	B0QY16	Uncharacterized protein KIAA0930	KIAA0930	STPPTPERNNRPAFFSPSLKRKVPRNRIAEM	NNRPAFFS(0.997)PS(0.003)LKR	133	UID87	Color2 [A=255, R=255, G=0, B=0]	1	4		S	3			58	___1	0.997119	3.26143e-11	150.76	134.77	100.41	0.55866	900680000	189	25.8254	26.5369	25.9881	25.4708	26.984	26.5416	17.5906	25.2321	23.5711	26.984	25.2579	25.1378
+	2.45524	5.05287	Q9C0B5-2;Q9C0B5	501;554	Q9C0B5-2	Q9C0B5-2	Palmitoyltransferase ZDHHC5	ZDHHC5	HIVASLQEREKLLRQSPPLPGREEEPGLGDS	LLRQS(1)PPLPGREEEPGLGDSGIQSTPGSGHAPR	3877	UID2454	Color2 [A=255, R=255, G=0, B=0]	1	4		S	4			2238	___1	0.99997	4.72601e-19	108.51	96.996	108.51	-0.055354	64221000	501	22.654	23.2829	23.3934	21.3854	23.5333	23.0697	19.1335	17.6057	16.9435	23.5333	18.965	19.1882
+	2.45519	1.79675	J3KN59;Q12982;Q12982-2	235;114;176	J3KN59	J3KN59	BCL2/adenovirus E1B 19 kDa protein-interacting protein 2	BNIP2	DDLPKPKTTEVIRKGSITEYTAAEEKEDGRR	KGS(1)ITEYTAAEEK	1409	UID896	Color2 [A=255, R=255, G=0, B=0]	1	4		S	2			896	___1	1	1.47028e-134	338.91	283.6	338.91	0.57078	263710000	235	23.5509	24.6271	24.6372	24.8251	24.1319	25.1624	22.8471	22.5082	21.8992	24.1319	22.5488	22.4922
+	2.45419	2.63544	H3BLT5;H7C070;H0Y781;Q2LD37-6;Q2LD37-7;Q2LD37-4;Q2LD37	43;1611;336;3653;3653;3652;3653	H3BLT5	H3BLT5	Uncharacterized protein KIAA1109	KIAA1109	VGETEELPEIRVDAASPGPRVTFNIQDTLKN	VDAAS(1)PGPR	1236	UID781	Color2 [A=255, R=255, G=0, B=0]	1	4		S	2			774	___1	1	0.024295	41.704	25.033	41.704	-0.19979	12782000	43	20.1907	21.8179	19.5944	20.9973	21.1711	21.1139	18.4186	18.5593	18.5796	21.1711	18.8031	18.9432
+	2.44537	1.84096	Q9NZT2-2;Q9NZT2	315;315	Q9NZT2-2	Q9NZT2-2	Opioid growth factor receptor	OGFR	LPHPLEGSRKVEEEGSPGDPDHEASTQGRTC	KVEEEGS(1)PGDPDHEASTQGR	4048	UID2572	Color2 [A=255, R=255, G=0, B=0]	1	4		S	3			2329	___1	1	1.56838e-86	262.09	227.61	262.09	0.77763	562020000	315	24.4807	26.262	26.7821	25.7679	26.2765	25.5314	17.6821	24.1355	24.757	26.2765	18.2456	24.726
+	2.44427	3.73101	Q5T1M5;Q5T1M5-2	1024;1014	Q5T1M5	Q5T1M5	FK506-binding protein 15	FKBP15	KGDSEAEALSEIKDGSLPPELSCIPSHRVLG	KGDSEAEALS(0.013)EIKDGS(0.986)LPPELSCIPSHR	2981	UID1893	Color2 [A=255, R=255, G=0, B=0]	1	4		S	4			1882	___1	0.986487	8.27529e-08	74.65	65.105	74.65	-0.17726	36542000	1024	22.9106	23.0648	19.7011	22.374	22.3215	20.7505	17.4251	18.4201	17.9393	22.3215	20.3625	19.2564
+	2.44372	2.28799	Q9UQ35	2020	Q9UQ35	Q9UQ35	Serine/arginine repetitive matrix protein 2	SRRM2	RSRSRTSPVTRRRSRSRTPPAIRRRSRSRTP	S(1)RT(1)PPAIR	4240	UID5866	Color2 [A=255, R=255, G=0, B=0]	1	4		S	2			2392	___2	1	0.00691395	103.88	78.07	103.88	0.61046	427330000	2020	25.582	25.5624	25.2759	25.8785	25.7326	26.0813	17.117	23.7421	23.0501	25.7326	23.4454	23.0337
+	2.44372	2.28799	Q9UQ35	2022	Q9UQ35	Q9UQ35	Serine/arginine repetitive matrix protein 2	SRRM2	RSRTSPVTRRRSRSRTPPAIRRRSRSRTPLL	S(1)RT(1)PPAIR	5251	UID6239	Color2 [A=255, R=255, G=0, B=0]	1	4		T	2			2392	___2	1	0.00691395	103.88	78.07	103.88	0.61046	427330000	2022	25.582	25.5624	25.2759	25.8785	25.7326	26.0813	18.0971	23.7421	23.0501	25.7326	23.4454	23.0337
+	2.44245	3.77147	B0QY16;B0AZU2;Q6ICG6-3;Q6ICG6;Q6ICG6-2	178;275;259;293;298	B0QY16	B0QY16	Uncharacterized protein KIAA0930	KIAA0930	ASPMHERVTSFSTPPTPERNNRPAFFSPSLK	VT(0.012)S(0.622)FS(0.342)T(0.023)PPT(1)PER	4456	UID2828	Color2 [A=255, R=255, G=0, B=0]	1	4		T	2			58	___1	0.999872	2.92807e-10	170.63	144.25	74.475	1.811	384350000	178	24.6666	25.0567	24.7159	23.7898	25.7992	24.7194	22.3304	21.3512	23.7274	25.7992	23.6843	22.2093
+	2.43932	6.20107	E7EUC4;Q9NRH2	363;569	E7EUC4	E7EUC4	SNF-related serine/threonine-protein kinase	SNRK	LDKDSGFTYSWHRRDSSEGPPGSEGDGGGQS	RDS(0.764)S(0.234)EGPPGS(0.002)EGDGGGQSKPSNASGGVDK	675	UID449	Color2 [A=255, R=255, G=0, B=0]	1	4		S	3			465	___1	0.763687	2.53126e-08	80.923	74.2	49.814	1.2959	104090000	363	20.0479	22.8327	23.3332	23.4203	24.4123	19.6259	18.2256	17.2751	17.9384	24.4123	18.3625	18.0942
+	2.4372	2.54219	F8W6I7;P09651-3;P09651-2;P09651;F8VTQ5;F8W646	6;6;6;6;6;6	F8W6I7	F8W6I7	Heterogeneous nuclear ribonucleoprotein A1;Heterogeneous nuclear ribonucleoprotein A1, N-terminally processed	HNRNPA1	__________MSKSESPKEPEQLRKLFIGGL	S(0.964)KS(0.036)ES(1)PKEPEQLR	1068	UID692	Color2 [A=255, R=255, G=0, B=0]	1	4		S	2			682	___1	0.999957	2.01068e-74	241.3	217.92	104.95	0.42666	9069600000	6	26.4854	26.3922	26.5879	26.8042	26.732	26.9301	24.2539	23.7159	17.7531	26.732	24.763	24.4371
+	2.43458	4.82948	G5E9C8;Q07889	1146;1161	G5E9C8	G5E9C8	Son of sevenless homolog 1	SOS1	EVPVPPPVPPRRRPESAPAESSPSKIMSKHL	RRPES(1)APAESSPSK	1157	UID730	Color2 [A=255, R=255, G=0, B=0]	1	4		S	3			743	___1	0.999984	0.000471136	67.607	41.564	67.607	0.15413	73218000	1146	19.6564	23.5753	20.0515	23	24.1564	22.9591	17.4452	18.4273	18.2643	24.1564	22.478	19.8391
+	2.4327	1.93547	B1AKC7;Q9UJF2;Q9UJF2-2	146;16;164	B1AKC7	B1AKC7	Ras GTPase-activating protein nGAP	RASAL2	ATKLEVPAERSPRRRSISGTSTSEKPNSMDT	S(0.854)IS(0.105)GT(0.035)S(0.003)T(0.002)S(0.002)EKPNSMDTANTSPFK	149	UID101	Color2 [A=255, R=255, G=0, B=0]	1	4		S	3			72	___1	0.854149	5.7098e-07	70.647	62.257	70.647	1.2509	12417000	146	19.2751	20.8292	20.506	21.9885	20.3346	20.5934	17.5563	18.4342	19.3703	20.3346	18.747	18.6938
+	2.43216	2.89861	P18583-6;P18583-2;P18583-10;P18583-3;P18583-4;P18583-7;P18583;P18583-5;P18583-9;H7C1M2	1697;1378;1697;1697;1697;1657;1697;1697;1737;692	P18583-6	P18583-6	Protein SON	SON	PLPVKESDQTLAALLSPKESSGGEKEVPPPP	ESDQTLAALLS(1)PK	2079	UID1325	Color2 [A=255, R=255, G=0, B=0]	1	4		S	2			1390	___1	0.999978	9.1615e-05	112.96	96.826	79.652	0.01529	30187000	1697	21.8294	22.5524	22.028	21.72	21.7658	21.6862	17.8465	19.2502	19.7573	21.7658	19.1027	19.0085
+	2.43202	2.50564	P10451-3;P10451-4;P10451-5;P10451-2;P10451;D6R9C5	197;202;210;210;224;183	P10451-3	P10451-3	Osteopontin	SPP1	QDLNAPSDWDSRGKDSYETSQLDDQSAETHS	GKDS(0.996)YET(0.004)SQLDDQS(0.997)AET(0.003)HSHK	1997	UID4414	Color2 [A=255, R=255, G=0, B=0]	1	4		S	3			1324	___2	0.995559	8.18727e-18	160.93	151.91	160.93	0.82072	26603000	197	19.9862	22.0306	20.8428	22.5945	21.3468	20.131	17.0284	19.1653	17.8494	21.3468	17.9592	18.9729
+	2.43191	1.14102	P36871;P36871-2	117;135	P36871	P36871	Phosphoglucomutase-1	PGM1	IIRKIKAIGGIILTASHNPGGPNGDFGIKFN	AIGGIILTAS(1)HNPGGPNGDFGIK	2201	UID1416	Color2 [A=255, R=255, G=0, B=0]	1	4		S	2			1499	___1	0.99999	9.32121e-45	203.71	174.74	203.71	0.17449	276160000	117	24.4018	24.6281	24.59	24.287	24.9351	25.7262	17.8378	23.6387	22.091	24.9351	21.5629	23.7449
+	2.42724	4.48685	Q13459;M0R300;M0R0P8;Q13459-2	1115;1115;1115;1115	Q13459	Q13459	Unconventional myosin-IXb	MYO9B	EPEVQPSDRSPLEHSSPEKEAPSPEKTLPPQ	SPLEHS(0.138)S(0.862)PEKEAPSPEK	2646	UID1700	Color2 [A=255, R=255, G=0, B=0]	1	4		S	3			1756	___1	0.861554	3.38391e-09	141.31	128.82	132.14	0.85513	155230000	1115	23.9808	23.9694	22.6199	24.5651	24.7876	24.3776	17.4087	19.471	22.3618	24.7876	22.0386	20.585
+	2.42631	2.00151	Q86W92-2;Q86W92-3;Q86W92-4;Q86W92;F5GZP6	573;426;548;579;410	Q86W92-2	Q86W92-2	Liprin-beta-1	PPFIBP1	PKDSQRNSPFQIPPPSPDSKKKSRGIMKLFG	NSPFQIPPPS(0.948)PDS(0.052)K	3324	UID2102	Color2 [A=255, R=255, G=0, B=0]	1	4		S	2			1994	___1	0.94795	0.000175911	81.185	66.495	51.643	-0.1838	13552000	573	19.1049	20.374	21.3346	20.9552	20.9172	21.5309	17.4528	18.8237	19.0035	20.9172	17.1675	18.6455
+	2.42276	2.89929	P13796	290	P13796	P13796	Plastin-2	LCP1	NYHLENAGCNKIGNFSTDIKDSKAYYHLLEQ	IGNFS(0.873)T(0.127)DIKDSK	2018	UID1283	Color2 [A=255, R=255, G=0, B=0]	1	4		S	2			1354	___1	0.872555	0.000555168	86.756	65.717	86.756	-0.15369	24782000	290	19.1914	21.2474	22.0644	21.7938	21.8944	22.6264	18.9552	19.0706	17.3872	21.8944	18.2666	18.4883
+	2.42096	2.55028	Q09666	135	Q09666	Q09666	Neuroblast differentiation-associated protein AHNAK	AHNAK	EYQRIYTTKIKPRLKSEDGVEGDLGETQSRT	S(1)EDGVEGDLGETQSR	2496	UID1613	Color2 [A=255, R=255, G=0, B=0]	1	4		S	2			1721	___1	1	4.33702e-295	445.99	351.32	155.06	1.2868	4283100000	135	27.7285	28.1388	27.3417	28.2092	28.8169	24.8834	17.9141	26.1847	25.6823	28.8169	27.5457	25.8965
+	2.41815	1.84065	O75420	638	O75420	O75420	PERQ amino acid-rich with GYF domain-containing protein 1	GIGYF1	RGGDQNLLPTMSRSLSVPDSGRLWDVHTSAS	S(0.005)LS(0.994)VPDSGR	1780	UID1126	Color2 [A=255, R=255, G=0, B=0]	1	4		S	2			1127	___1	0.99449	0.0132999	50.353	27.127	50.353	-0.3894	14217000	638	20.7238	21.2126	19.395	20.3288	20.7681	21.5325	17.8255	19.2343	20.3308	20.7681	19.9596	18.9169
+	2.41755	7.04799	E9PMQ6;Q00613-2;Q00613	298;363;363	E9PMQ6	E9PMQ6	Heat shock factor protein 1	HSF1	LTDARGHTDTEGRPPSPPPTSTPEKCLSVAC	GHTDTEGRPPS(1)PPPTSTPEK	864	UID567	Color2 [A=255, R=255, G=0, B=0]	1	4		S	3			556	___1	0.999947	1.56436e-14	149.18	133.08	149.18	-0.94526	183300000	298	19.3982	23.6302	23.6083	23.2534	25.4437	25.5098	17.9344	17.301	23.015	25.4437	17.4423	18.2814
+	2.41748	2.51489	Q7Z417	212	Q7Z417	Q7Z417	Nuclear fragile X mental retardation-interacting protein 2	NUFIP2	YITNGYMGKGADNDGSGSESGYTTPKKRKAR	GADNDGS(1)GSESGYTTPK	3254	UID2055	Color2 [A=255, R=255, G=0, B=0]	1	4		S	2			1965	___1	0.99977	5.09196e-33	209.89	191.8	209.89	0.42524	99854000	212	23.2027	23.4896	23.9911	23.6388	23.8775	23.6087	17.6405	20.8868	19.4747	23.8775	17.7095	21.5798
+	2.41309	2.81338	Q6UN15-5;Q6UN15;Q6UN15-3	486;492;418	Q6UN15-5	Q6UN15-5	Pre-mRNA 3'-end-processing factor FIP1	FIP1L1	RERERTRERERERDHSPTPSVFNSDEERYRY	DHS(1)PTPSVFNSDEER	3184	UID2018	Color2 [A=255, R=255, G=0, B=0]	1	4		S	2			1939	___1	0.999858	6.92595e-32	209.56	176.93	187.16	0.10493	183240000	486	21.0549	22.4872	21.9835	23.051	21.7016	21.4536	17.5018	19.0567	17.1877	21.7016	18.1654	19.2434
+	2.41289	2.6042	P49841;P49841-2	9;9	P49841	P49841	Glycogen synthase kinase-3 beta	GSK3B	_______MSGRPRTTSFAESCKPVQQPSAFG	T(0.005)T(0.005)S(0.991)FAESCKPVQQPSAFGSMK	2293	UID1470	Color2 [A=255, R=255, G=0, B=0]	1	4		S	3			1565	___1	0.990662	3.48965e-10	112.86	95.567	112.86	-0.053553	79922000	9	20.7872	22.1424	22.6211	18.74	22.0441	22.9508	17.5249	19.8976	20.3841	22.0441	19.6872	19.0476
+	2.40814	3.24913	Q9Y2W1	248	Q9Y2W1	Q9Y2W1	Thyroid hormone receptor-associated protein 3	THRAP3	ASRASAVSELSPRERSPALKSPLQSVVVRRR	ERS(1)PALKSPLQSVVVR	4296	UID5898	Color2 [A=255, R=255, G=0, B=0]	1	4		S	3			2408	___2	1	1.65344e-12	151.83	129.71	125.23	0.21769	408420000	248	24.2096	24.9011	23.6965	25.108	24.0122	24.0292	16.7705	20.9015	22.1755	24.0122	22.2427	21.2173
+	2.40814	3.24913	Q9Y2W1	253	Q9Y2W1	Q9Y2W1	Thyroid hormone receptor-associated protein 3	THRAP3	AVSELSPRERSPALKSPLQSVVVRRRSPRPS	ERS(1)PALKS(1)PLQSVVVR	4297	UID5899	Color2 [A=255, R=255, G=0, B=0]	1	4		S	3			2408	___2	0.999997	1.65344e-12	151.83	129.71	151.83	0.3858	190860000	253	24.2096	24.9011	23.6965	25.108	24.0122	24.0292	18.1509	20.9015	22.1755	24.0122	22.2427	21.2173
+	2.40487	5.49203	Q9BQ70;H3BMJ8;H3BSP8;H3BTU3;H3BS87	106;106;106;106;28	Q9BQ70	Q9BQ70	Transcription factor 25	TCF25	PGNKGRGQRGNTESKTDGDDTETVPSEQSHA	GNT(0.006)ES(0.104)KT(0.868)DGDDT(0.018)ET(0.003)VPSEQSHASGK	5178	UID3056	Color2 [A=255, R=255, G=0, B=0]	1	4		T	3			2199	___1	0.867788	0.0018067	49.709	42.516	49.709	0.38691	55782000	106	20.3502	23.3633	19.2357	21.7566	23.9944	22.9358	16.957	19.1259	17.4036	23.9944	17.5344	17.4581
+	2.40453	2.8695	P54253	406	P54253	P54253	Ataxin-1	ATXN1	PAADLEVQQATHREASPSTLNDKSGLHLGKP	EAS(1)PSTLNDK	2340	UID1496	Color2 [A=255, R=255, G=0, B=0]	1	4		S	2			1595	___1	0.999993	7.70842e-05	128.51	98.121	128.51	0.4115	59386000	406	19.8494	23.1592	22.464	22.9341	23.1282	22.7632	18.1098	19.7938	21.3352	23.1282	22.3017	20.7443
+	2.40181	2.70004	Q86TI0-2;Q86TI0;C9JIE2;H0YA01;H7C380;H7C0Z7	596;596;467;121;64;88	Q86TI0-2	Q86TI0-2	TBC1 domain family member 1	TBC1D1	PAPLSPQQAFRRRANTLSHFPIECQEPPQPA	RANT(0.973)LS(0.027)HFPIECQEPPQPAR	5084	UID3032	Color2 [A=255, R=255, G=0, B=0]	1	4		T	3			1979	___1	0.973352	2.68754e-09	98.135	85.939	87.659	-0.52905	36125000	596	20.8	21.5351	21.4926	19.6127	20.9807	20.8482	17.3622	18.1514	18.1184	20.9807	18.8114	18.7796
+	2.39833	2.66706	Q14012	363	Q14012	Q14012	Calcium/calmodulin-dependent protein kinase type 1	CAMK1	GCCCRDCCVEPGTELSPTLPHQL________	DCCVEPGTELS(0.994)PT(0.006)LPHQL	2689	UID1726	Color2 [A=255, R=255, G=0, B=0]	1	4		S	2			1772	___1	0.993791	7.61393e-20	169.4	157.24	169.4	-1.6612	39006000	363	21.8267	21.3207	18.9754	19.9171	22.0031	22.683	18.3171	19.3139	19.3069	22.0031	17.9168	18.9033
+	2.39816	4.99687	Q09666	5110	Q09666	Q09666	Neuroblast differentiation-associated protein AHNAK	AHNAK	FDIKSPKFKAEAPLPSPKLEGELQAPDLELS	FKAEAPLPS(1)PK	2470	UID1591	Color2 [A=255, R=255, G=0, B=0]	1	4		S	2			1721	___1	1	0.000210935	119.96	91.95	70.54	-0.91795	1031800000	5110	26.3266	26.6167	26.4428	26.4724	27.0877	26.8602	17.9562	21.1471	24.4675	27.0877	25.4715	22.7205
+	2.39658	5.29099	Q9P107;K7EJC2	441;185	Q9P107	Q9P107	GEM-interacting protein	GMIP	VGGGSESRSLDSPTSSPGAGTRQLVKASSTG	SLDS(1)PTS(0.001)S(0.999)PGAGTR	4054	UID5728	Color2 [A=255, R=255, G=0, B=0]	1	4		S	2			2332	___2	0.998911	2.37097e-16	172.43	152.82	153.94	-0.45453	96131000	441	19.123	22.218	23.2451	24.9125	23.6896	23.9733	20.8939	17.6694	21.1019	23.6896	20.9355	18.1466
+	2.39578	3.8729	K7ENY0;Q96FH0	68;118	K7ENY0	K7ENY0	Protein MEF2BNB	MEF2BNB	ASAQGHSPEEPPPPSSA______________	DHMNASAQGHSPEEPPPPS(0.191)S(0.809)A	1565	UID986	Color2 [A=255, R=255, G=0, B=0]	1	4		S	3			977	___1	0.809166	3.12498e-09	90.1	70.024	90.1	0.43186	47006000	68	21.4871	21.0623	20.915	20.9219	22.1818	22.4428	18.8473	17.9433	17.5669	22.1818	18.747	17.9282
+	2.39545	2.21798	Q9Y6M7-13;Q9Y6M7-14;Q9Y6M7-6;C9JRP1;Q9Y6M7-11;Q9Y6M7-3;Q9Y6M7-2;Q9Y6M7-9;Q9Y6M7-4	264;264;260;255;260;165;255;260;165	Q9Y6M7-13	Q9Y6M7-13	Sodium bicarbonate cotransporter 3;Anion exchange protein	SLC4A7	KHSDPHLLERNGILASPQSAPGNLDNSKSGE	NGILAS(1)PQSAPGNLDNSK	4379	UID2806	Color2 [A=255, R=255, G=0, B=0]	1	4		S	2			2451	___1	0.999902	3.2146e-06	94.203	76.836	94.203	0.40073	11626000	264	20.5257	20.7803	19.7738	20.9826	20.8738	20.5205	19.3624	18.2583	18.0831	20.8738	17.0793	18.991
+	2.39498	2.27558	J3QRL9;Q14574-2;Q02487-2;Q14574;Q02487	192;817;822;817;822	J3QRL9	J3QRL9	Desmocollin-3;Desmocollin-2	DSC3;DSC2	DSCRGGHTEVDNCRYTYSEWHSFTQPRLGEE	Y(0.001)T(0.996)Y(0.001)S(0.002)EWHSFTQPR	4719	UID2909	Color2 [A=255, R=255, G=0, B=0]	1	4		T	2			940	___1	0.996475	0.0155072	53.567	38.803	53.567	0.55675	13332000	192	20.5136	20.4853	21.165	20.687	20.7899	22.0017	18.1187	18.0759	18.0576	20.7899	17.7616	18.7497
+	2.3924	2.8755	Q9UQ35;Q9UQ35-2;I3L4D8;I3L182	952;952;952;856	Q9UQ35	Q9UQ35	Serine/arginine repetitive matrix protein 2	SRRM2	SPSRVTSRTTPRRSRSVSPCSNVESRLLPRY	S(1)VS(1)PCSNVESR	4216	UID8994	Color2 [A=255, R=255, G=0, B=0]	1	4		S	2			2392	___3	1	1.06988e-05	141.38	121.59	141.38	0.81404	252970000	952	23.685	22.6675	22.9413	24.4692	23.0964	23.8697	18.003	20.4905	17.9552	23.0964	18.0884	19.6653
+	2.38872	5.16694	J3QKQ4;Q9UGN4-3;Q9UGN4-2;Q9UGN4	130;64;147;260	J3QKQ4	J3QKQ4	CMRF35-like molecule 8	CD300A	PAPPREVEVEYSTVASPREELHYASVVFDSN	EVEVEYSTVAS(1)PR	1500	UID948	Color2 [A=255, R=255, G=0, B=0]	1	4		S	2			934	___1	0.999933	3.3697e-20	200.19	158.09	189.09	-0.30284	63149000	130	22.9844	24.113	22.4558	22.4058	22.714	21.8044	21.3002	17.6977	20.2793	22.714	18.2071	18.3291
+	2.38872	1.04886	F2Z357;J3KPC5;P47736;P47736-3;P47736-4	484;515;484;514;548	F2Z357	F2Z357	Rap1 GTPase-activating protein 1	RAP1GAP	DLAKAAGISLIVPGKSPTRKKSGPFGSRRSS	AAGISLIVPGKS(0.776)PT(0.224)R	896	UID588	Color2 [A=255, R=255, G=0, B=0]	1	4		S	2			578	___1	0.7762	0.00840478	66.059	44.489	66.059	-1.1031	8378200	484	19.9844	19.8101	19.7184	18.7937	19.8476	20.8923	18.104	18.6116	18.4594	19.8476	16.9351	18.961
+	2.38766	4.93512	Q96CX2	196	Q96CX2	Q96CX2	BTB/POZ domain-containing protein KCTD12	KCTD12	LASRSPSGGAAGPLLTPSQSLDGSRRSGYIT	SPSGGAAGPLLT(1)PS(0.327)QS(0.559)LDGS(0.114)RR	5165	UID6201	Color2 [A=255, R=255, G=0, B=0]	1	4		T	3			2146	___2	0.999735	3.10089e-39	202.94	180.9	90.836	0.51549	92167000	196	23.1753	23.7609	21.19	24.1481	23.0766	21.5615	17.2003	19.0984	17.0803	23.0766	18.1753	17.6408
+	2.38653	3.22645	O95155-2;O95155;O95155-4	105;105;105	O95155-2	O95155-2	Ubiquitin conjugation factor E4 B	UBE4B	SNSLETQSQSLSRSQSMDIDGVSCEKSMSQV	S(0.001)QS(0.999)MDIDGVSCEK	1838	UID1161	Color2 [A=255, R=255, G=0, B=0]	1	4		S	2			1151	___1	0.999441	1.27772e-09	149.3	131.63	112.17	-0.6296	16668000	105	20.3917	21.0352	20.5107	21.2585	21.3887	21.4618	17.1591	17.5419	19.5365	21.3887	16.8099	18.5471
+	2.3849	3.70814	Q86VR2;K7ENZ6;K7EMF4;K7ELM8;K7EJ34;K7ENF4	26;26;26;26;26;26	Q86VR2	Q86VR2	Protein FAM134C	FAM134C	PGPASGSTFRGRRDVSGSWERDQQVEAAQRA	DVS(1)GSWER	3318	UID2099	Color2 [A=255, R=255, G=0, B=0]	1	4		S	2			1992	___1	0.999592	0.00136571	98.055	59.033	90.15	-0.7819	77431000	26	22.7839	23.6144	21.3044	24.8987	22.7378	19.1525	18.6012	19.6873	21.4317	22.7378	18.5601	18.9564
+	2.38004	4.05416	Q13568-5;Q13568-4;Q13568;Q13568-3;Q13568-2	360;436;446;452;462	Q13568-5	Q13568-5	Interferon regulatory factor 5	IRF5	SGELSWSADSIRLQISNPDLKDRMVEQFKEL	LQIS(1)NPDLKDR	2668	UID1708	Color2 [A=255, R=255, G=0, B=0]	1	4		S	3			1764	___1	1	9.5854e-06	149.23	127.47	54.471	0.42481	62520000	360	22.7361	23.3214	19.3491	22.6506	22.1385	20.2891	17.9712	18.5337	20.7497	22.1385	20.0438	18.4236
+	2.37933	4.3154	Q09666	5780	Q09666	Q09666	Neuroblast differentiation-associated protein AHNAK	AHNAK	KGKFSLFKSKKPRHRSNSFSDEREFSGPSTP	HRS(1)NS(0.974)FS(0.026)DER	2490	UID4758	Color2 [A=255, R=255, G=0, B=0]	1	4		S	3			1721	___2	0.999948	2.39765e-34	148.08	137.76	68.277	0.74588	259320000	5780	24.1592	23.9071	23.9311	23.3523	23.8871	19.6693	20.1661	20.308	21.4645	23.8871	20.8998	18.8487
+	2.37834	4.32168	Q14764	873	Q14764	Q14764	Major vault protein	MVP	LGRRVASGPSPGEGISPQSAQAPQAPGDNHV	VASGPSPGEGIS(1)PQSAQAPQAPGDNHVVPVLR	2720	UID1744	Color2 [A=255, R=255, G=0, B=0]	1	4		S	3			1790	___1	0.999687	5.49185e-38	163.43	154.74	163.43	-0.46926	54291000	873	22.2209	21.6736	21.0882	19.2479	22.9118	21.6706	17.8147	18.0231	20.4212	22.9118	18.8718	18.3318
+	2.37776	2.71054	Q9UKA4	448	Q9UKA4	Q9UKA4	A-kinase anchor protein 11	AKAP11	SPRPVKASREDSGLFSPIRSSAFSPLGGCTP	EDS(0.001)GLFS(0.999)PIR	4125	UID2628	Color2 [A=255, R=255, G=0, B=0]	1	4		S	2			2365	___1	0.998916	0.00150126	83.397	46.052	83.397	-0.054828	21988000	448	22.0332	21.9659	21.5301	21.4989	21.2049	21.4031	18.5414	18.6155	17.9801	21.2049	18.8342	18.8806
+	2.37435	3.88798	H3BS86;Q9UNE7	19;19	H3BS86	H3BS86	E3 ubiquitin-protein ligase CHIP	STUB1	KEEKEGGARLGAGGGSPEKSPSAQELKEQGN	LGAGGGS(1)PEKSPSAQELK	1344	UID859	Color2 [A=255, R=255, G=0, B=0]	1	4		S	2			851	___1	0.99999	5.09803e-08	105	71.133	105	0.46107	107410000	19	21.0624	22.4191	21.8044	22.1097	21.6039	20.1771	18.0111	17.5249	18.8787	21.6039	19.4433	18.4504
+	2.37318	4.59442	Q1KMD3;H3BQZ7	165;165	Q1KMD3	Q1KMD3	Heterogeneous nuclear ribonucleoprotein U-like protein 2	HNRNPUL2;HNRNPUL2-BSCL2	GKREEDEPEERSGDETPGSEVPGDKAAEEQG	SGDET(1)PGSEVPGDK	5003	UID3010	Color2 [A=255, R=255, G=0, B=0]	1	4		T	2			1843	___1	0.999999	1.90098e-23	197.25	172.96	197.25	0.63817	52514000	165	23.7027	23.7648	21.831	22.7547	22.491	19.8382	19.7924	18.5832	20.074	22.491	18.3612	18.0591
+	2.37315	4.61204	B5MBZ0;Q9HC35;Q9HC35-2	94;94;94	B5MBZ0	B5MBZ0	Echinoderm microtubule-associated protein-like 4	EML4	PMSCITNGSGANRKPSHTSAVSIAGKETLSS	KPS(0.998)HT(0.001)SAVSIAGK	324	UID221	Color2 [A=255, R=255, G=0, B=0]	1	4		S	2			198	___1	0.998334	1.84733e-05	127.62	103.37	127.62	0.23726	237760000	94	24.079	23.042	22.8677	23.9188	23.2015	23.2567	18.4958	17.758	19.779	23.2015	18.5015	19.3146
+	2.37184	1.48126	O96013;M0R1R1;O96013-2;O96013-3;O96013-4	474;32;309;321;384	O96013	O96013	Serine/threonine-protein kinase PAK 4	PAK4	FGFCAQVSKEVPRRKSLVGTPYWMAPELISR	S(0.99)LVGT(0.009)PY(0.001)WMAPELISR	1870	UID1184	Color2 [A=255, R=255, G=0, B=0]	1	4		S	2			1173	___1	0.990353	0.000961707	59.513	48.855	59.513	-0.11652	6141700	474	18.1459	19.9864	19.4531	19.4343	19.5665	21.179	18.1809	18.2938	18.1577	19.5665	18.1889	18.1566
+	2.37144	2.53974	H0Y6J6;Q5W012;Q96I25	129;190;222	H0Y6J6	H0Y6J6	Splicing factor 45	RBM17	AAIPPPVYEEQDRPRSPTGPSNSFLANMGGT	S(0.788)PT(0.21)GPS(0.001)NS(0.001)FLANMGGTVAHK	1224	UID775	Color2 [A=255, R=255, G=0, B=0]	1	4		S	3			770	___1	0.787949	1.49607e-10	119.25	108	119.25	-0.30481	18100000	129	19.0513	21.8221	21.8692	19.8778	21.8681	21.4704	18.7488	18.8817	18.1988	21.8681	17.7133	19.7444
+	2.37052	3.66542	A9Z1X7;E9PCT1;Q8IYB3;Q8IYB3-2;M0R088	386;391;391;390;352	A9Z1X7	A9Z1X7	Serine/arginine repetitive matrix protein 1	SRRM1	KRTSSPPRKTRRLSPSASPPRRRHRPSPPAT	RLS(1)PS(1)AS(1)PPR	107	UID6367	Color2 [A=255, R=255, G=0, B=0]	1	4		S	2			56	___3	1	0.0129208	45.28	30.442	45.28	0.3685	106870000	386	23.9614	21.5409	21.3189	25.6003	22.5656	24.2159	17.7669	18.3596	18.498	22.5656	18.9819	18.7576
+	2.36952	3.68611	E9PG73;Q13427	672;687	E9PG73	E9PG73	Peptidyl-prolyl cis-trans isomerase G	PPIG	NSSNNSREKKADRDQSPFSKIKQSSQDNELK	KADRDQS(1)PFSK	770	UID503	Color2 [A=255, R=255, G=0, B=0]	1	4		S	2			510	___1	0.999999	3.32957e-07	168.67	117.31	161.21	0.17889	773960000	672	22.9401	23.7407	23.0155	22.8474	22.878	23.0184	18.9205	19.0966	20.4146	22.878	20.9951	19.8622
+	2.36433	1.53781	P05455	366	P05455	P05455	Lupus La protein	SSB	GKGKVQFQGKKTKFASDDEHDEHDENGATGP	FAS(1)DDEHDEHDENGATGPVKR	1928	UID1221	Color2 [A=255, R=255, G=0, B=0]	1	4		S	3			1269	___1	1	8.8772e-65	239.32	205.49	143.9	-2.4259	9583600000	366	28.7732	28.3822	28.0505	30.2602	28.7566	29.1255	25.3861	27.2441	26.5224	28.7566	26.8588	26.9439
+	2.36308	5.12669	Q9Y3Z3-2;Q9Y3Z3;Q9Y3Z3-4;Q9Y3Z3-3	568;592;557;522	Q9Y3Z3-2	Q9Y3Z3-2	Deoxynucleoside triphosphate triphosphohydrolase SAMHD1	SAMHD1	NFTKPQDGDVIAPLITPQKKEWNDSTSVQNP	NFTKPQDGDVIAPLIT(1)PQKK	5271	UID3101	Color2 [A=255, R=255, G=0, B=0]	1	4		T	3			2425	___1	1	1.23724e-08	92.71	88.271	92.71	-0.65209	144520000	568	23.9982	23.6156	19.0274	22.0736	24.8713	25.5051	18.2405	18.8304	18.4066	24.8713	17.7531	19.8217
+	2.36291	2.59985	Q01082	2169	Q01082	Q01082	Spectrin beta chain, non-erythrocytic 1	SPTBN1	ATEQRTSSKESSPIPSPTSDRKAKTALPAQS	T(0.33)S(0.361)S(0.393)KES(0.497)S(0.497)PIPS(0.853)PT(0.054)S(0.016)DRK	2415	UID7850	Color2 [A=255, R=255, G=0, B=0]	1	4		S	3			1677	___3	0.85334	0.00485609	42.863	36.568	42.863	0.99034	17958000	2169	20.0281	20.6623	19.7935	23.0359	20.7342	22.0056	19.0017	17.6669	18.1738	20.7342	16.5062	18.5539
+	2.36013	2.81571	A9Z1X7;E9PCT1;Q8IYB3;Q8IYB3-2	778;781;769;767	A9Z1X7	A9Z1X7	Serine/arginine repetitive matrix protein 1	SRRM1	SGSPEPAAKKPPAPPSPVQSQSPSTNWSPAV	KPPAPPS(1)PVQS(0.274)QS(0.724)PS(0.001)TNWSPAVPVK	99	UID3211	Color2 [A=255, R=255, G=0, B=0]	1	4		S	3			56	___2	0.999802	3.41585e-16	121.09	114.66	91.942	1.0516	212420000	778	22.1933	22.5186	21.6667	22.4583	22.1194	22.4883	18.7468	19.8618	18.6054	22.1194	17.9383	19.0117
+	2.35824	1.36262	Q9BRD0;Q9BRD0-2	159;159	Q9BRD0	Q9BRD0	BUD13 homolog	BUD13	RHDTPDPSPRRARHDTPDPSPLRGARHDSDT	HDT(1)PDPS(1)PLR	5179	UID6207	Color2 [A=255, R=255, G=0, B=0]	1	4		T	2			2201	___2	1	0.0215784	49.448	38.98	49.448	2.0765	10682000	159	19.9162	20.1274	19.8101	21.6543	20.313	20.716	17.9287	18.6801	18.5458	20.313	18.451	19.0969
+	2.35752	4.03906	R4GNB2;Q5VZ89-6;Q5VZ89;X6RAE7;Q5VZ89-5;R4GN35;Q5VZ89-2	989;753;753;25;753;1038;229	R4GNB2;R4GN35	R4GN35	DENN domain-containing protein 4C	DENND4C	PTEPPAWGSSIVKVPSGIFDVNSRKSSTGSI	VPS(1)GIFDVNSR	3091	UID1953	Color2 [A=255, R=255, G=0, B=0]	1	4		S	2			1906;2456	___1	0.999967	0.00475547	57.106	51.809	57.106	0.044498	45021000	1038	22.0612	22.9192	22.7303	22.7025	22.4823	22.5691	17.1844	19.2364	17.9739	22.4823	19.9145	17.9413
+	2.35306	-0.950921	P32246	352	P32246	P32246	C-C chemokine receptor type 1	CCR1	ERVSSTSPSTGEHELSAGF____________	VSSTSPSTGEHELS(1)AGF	2167	UID1387	Color2 [A=255, R=255, G=0, B=0]	1	4		S	2			1483	___1	1	5.0527e-39	220.32	198.55	217.2	-0.36772	217840000	352	23.1504	24.1752	24.0598	22.788	24.0947	24.6001	18.0285	25.23	20.8792	24.0947	23.2144	24.915
+	2.35127	2.23363	G3XAC6;Q14498-2;Q14498;Q5QP22;Q5QP23;H0Y4X3;Q14498-3;Q5QP21	136;136;136;136;135;9;114;114	G3XAC6	G3XAC6	RNA-binding protein 39	RBM39	SRRRSRSKSPFRKDKSPVREPIDNLTPEERD	DKS(1)PVREPIDNLTPEER	1147	UID723	Color2 [A=255, R=255, G=0, B=0]	1	4		S	3			738	___1	1	2.89306e-47	233.1	207.54	134.68	1.337	725320000	136	25.2048	26.4991	26.2297	26.7016	26.1736	26.761	23.5496	23.711	17.8867	26.1736	24.2949	24.3859
+	2.35038	3.67289	Q8WX93-4;Q8WX93-3;Q8WX93;Q8WX93-8;Q8WX93-5;Q8WX93-2;Q8WX93-9;Q8WX93-7	410;739;1121;515;897;897;914;123	Q8WX93-4	Q8WX93-4	Palladin	PALLD	SGHPHVRRPRSRSRDSGDENEPIQERFFRPH	S(1)RS(1)RDS(1)GDENEPIQER	3596	UID2269	Color2 [A=255, R=255, G=0, B=0]	1	4		S	2			2097	___1	1	6.0519e-74	281.61	241.14	199.01	0.0062355	1090200000	410	25.0638	24.5845	24.0171	25.5107	25.3434	25.188	19.7482	21.878	21.3341	25.3434	18.1377	20.9571
	2.34763	0.473223	P40818-2;P40818	612;718	P40818-2	P40818-2	Ubiquitin carboxyl-terminal hydrolase 8	USP8	PAERDREPSKLKRSYSSPDITQAIQEEEKRK	S(0.003)YS(0.989)S(0.009)PDITQAIQEEEKR	2208	UID1421	Color2 [A=255, R=166, G=166, B=166]	1	4		S	2			1506	___1	0.988766	4.48312e-57	254.56	223.56	248.25	0.91646	188700000	612	22.3302	22.0146	23.1544	23.1705	22.1097	23.2532	17.8581	21.5438	21.7295	22.1097	21.5475	21.6658
+	2.34708	2.94385	Q7L576-3;Q7L576-2;Q7L576	428;803;1234	Q7L576-3	Q7L576-3	Cytoplasmic FMR1-interacting protein 1	CYFIP1	ITILDKYLKSGDGEGTPVEHVRCFQPPIHQS	SGDGEGT(1)PVEHVR	5074	UID3029	Color2 [A=255, R=255, G=0, B=0]	1	4		T	3			1958	___1	0.999725	0.00132208	61.732	53.002	61.732	0.2038	24138000	428	19.4673	21.8964	21.346	22.725	21.3832	22.0172	17.5424	19.0264	19.8125	21.3832	18.0864	18.1944
+	2.34483	4.1558	J3KNX9;Q92614-4;Q92614;Q92614-3	145;145;145;145	J3KNX9	J3KNX9	Unconventional myosin-XVIIIa	MYO18A	QNSQMIVKRFSFSQRSRDESASETSTPSEHS	S(0.912)RDES(0.057)AS(0.018)ET(0.005)S(0.006)T(0.002)PSEHSAAPSPQVEVR	1442	UID910	Color2 [A=255, R=255, G=0, B=0]	1	4		S	3			905	___1	0.912111	2.69045e-12	100.33	89.816	82.554	0.3253	43457000	145	22.19	23.0646	22.2355	23.3853	22.7393	20.0428	18.3764	17.9945	18.0936	22.7393	17.8362	19.3894
+	2.3446	3.1618	F8WC91;B9A018;Q53GS9-3;Q53GS9	46;46;46;46	F8WC91	F8WC91	U4/U6.U5 tri-snRNP-associated protein 2	USP39	ERDREREPEAASSRGSPVRVKREFEPASARE	EREPEAAS(0.002)S(0.01)RGS(0.988)PVR	401	UID271	Color2 [A=255, R=255, G=0, B=0]	1	4		S	3			262	___1	0.987913	1.80864e-12	156.61	107.54	156.61	0.17973	244020000	46	21.1761	22.2529	22.8785	21.3025	23.0758	22.4478	17.8819	19.3632	19.13	23.0758	22.0537	19.9162
+	2.34326	2.81448	Q9Y2W1	253	Q9Y2W1	Q9Y2W1	Thyroid hormone receptor-associated protein 3	THRAP3	AVSELSPRERSPALKSPLQSVVVRRRSPRPS	ERS(1)PALKS(1)PLQSVVVR	4297	UID2749	Color2 [A=255, R=255, G=0, B=0]	1	4		S	3			2408	___1	0.999997	1.65344e-12	151.83	129.71	151.83	0.3858	190860000	253	21.5866	20.9182	20.6084	18.9812	21.6154	19.2104	18.3849	18.2895	18.0361	21.6154	18.8598	18.8476
+	2.34296	3.5936	Q5R3E6;Q5R3E4;Q5U4A5;O15264	104;172;182;182	Q5R3E6	Q5R3E6	Mitogen-activated protein kinase 13	MAPK13	LDFGLARHADAEMTGYVVTRWYRAPEVILSW	HADAEMTGY(0.999)VVT(0.001)R	5309	UID3121	Color2 [A=255, R=255, G=0, B=0]	1	4		Y	3			1064	___1	0.999229	1.1785e-34	237.68	211.56	111.12	1.801	138060000	104	20.9961	22.4112	20.837	21.8493	21.9626	21.177	17.5943	17.9491	19.9623	21.9626	18.8212	19.0879
+	2.34195	2.20987	Q86YP4-2;Q86YP4;Q86YP4-3;C9JMI3;C9JGN4;C9JHD7;C9JJK9	107;107;107;107;107;107;107	Q86YP4-2	Q86YP4-2	Transcriptional repressor p66-alpha	GATAD2A	MKSERRPPSPDVIVLSDNEQPSSPRVNGLTT	RPPS(1)PDVIVLS(1)DNEQPS(0.389)S(0.611)PR	3337	UID8412	Color2 [A=255, R=255, G=0, B=0]	1	4		S	3			1999	___3	0.999886	4.80452e-09	91.592	80.129	91.592	-0.18764	20204000	107	19.5238	21.2022	20.9383	22.162	21.158	22.0633	18.2212	19.347	18.8107	21.158	18.9904	18.5787
+	2.33861	3.51198	Q5T5Y3-2;Q5T5Y3;Q5T5Y3-3	192;470;481	Q5T5Y3-2	Q5T5Y3-2	Calmodulin-regulated spectrin-associated protein 1	CAMSAP1	RGAAIAWPEKKTRPASQPTPFALHHAASCEV	T(0.058)RPAS(0.862)QPT(0.078)PFALHHAAS(0.002)CEVDPSSGDSISLAR	3016	UID1912	Color2 [A=255, R=255, G=0, B=0]	1	4		S	4			1887	___1	0.861824	6.56264e-13	88.616	82.461	88.616	1.3271	25548000	192	20.35	21.4738	19.2852	18.5243	22.4126	22.5992	17.4336	18.3004	21.1771	22.4126	21.388	18.875
+	2.33771	3.47939	Q09666	2397	Q09666	Q09666	Neuroblast differentiation-associated protein AHNAK	AHNAK	KAPKISMPDLDLHLKSPKAKGEVDVDVPKLE	ISMPDLDLHLKS(1)PK	2492	UID1610	Color2 [A=255, R=255, G=0, B=0]	1	4		S	2			1721	___1	1	1.68713e-05	132.84	115.92	86.539	0.051452	699030000	2397	24.9395	25.5283	24.7159	23.5916	26.535	26.0949	18.3597	22.541	23.4879	26.535	22.9465	22.8991
+	2.33715	3.51913	Q09666;E9PKR9;E9PLK4;E9PJZ0;E9PJC6;Q09666-2;E9PQE3	41;41;41;41;41;41;41	Q09666	Q09666	Neuroblast differentiation-associated protein AHNAK	AHNAK	AQRDDGVFVQEVTQNSPAARTGVVKEGDQIV	DDGVFVQEVTQNS(1)PAAR	2475	UID1596	Color2 [A=255, R=255, G=0, B=0]	1	4		S	2			1721	___1	0.999999	5.70155e-57	248.54	203.26	248.54	0.26821	56110000	41	21.7808	22.741	21.5253	23.719	21.7657	21.579	20.4962	18.3233	20.5641	21.7657	17.6466	18.8201
+	2.33619	4.46236	Q5T757;Q05519-2;Q05519;Q5T760	147;207;207;207	Q5T757	Q5T757	Serine/arginine-rich splicing factor 11	SRSF11	STVDPKLNHVAAGLVSPSLKSDTSSKEIEEA	LNHVAAGLVS(0.973)PS(0.027)LK	2446	UID1574	Color2 [A=255, R=255, G=0, B=0]	1	4		S	2			1698	___1	0.973124	3.59867e-12	153.2	131.76	140.45	-0.77672	136800000	147	23.7892	23.285	22.901	19.9667	23.8144	22.7735	21.6812	18.4569	21.8823	23.8144	21.5984	19.8943
+	2.33396	5.06052	Q9P107;K7EJC2	437;181	Q9P107	Q9P107	GEM-interacting protein	GMIP	DVDSVGGGSESRSLDSPTSSPGAGTRQLVKA	SLDS(1)PTS(0.02)S(0.979)PGAGT(0.001)R	4053	UID5727	Color2 [A=255, R=255, G=0, B=0]	1	4		S	2			2332	___2	0.999987	2.37097e-16	172.43	152.82	172.43	1.0021	462710000	437	20.0716	22.218	23.2451	24.9125	23.6896	23.9733	20.8939	18.3942	21.1019	23.6896	20.9355	17.8828
+	2.33245	3.3553	S4R3H4;E7EQT4;Q9UKV3-5;Q9UKV3	599;617;657;657	S4R3H4	S4R3H4	Apoptotic chromatin condensation inducer in the nucleus	ACIN1	RSRSRSASSNSRKSLSPGVSRDSSTSYTETK	KS(0.002)LS(0.998)PGVSR	620	UID403	Color2 [A=255, R=255, G=0, B=0]	1	4		S	2			444	___1	0.998209	0.000832926	106.67	59.481	106.67	0.92898	37226000	599	21.9894	21.6154	21.669	22.3573	22.6162	22.2731	17.6018	18.8129	20.2364	22.6162	20.535	19.0417
+	2.33117	4.43096	P63313;CON__P21752	23;23	P63313	P63313	Thymosin beta-10	TMSB10	GEIASFDKAKLKKTETQEKNTLPTKETIEQE	T(0.001)ET(0.999)QEKNTLPTK	4892	UID2976	Color2 [A=255, R=255, G=0, B=0]	1	4		T	2			1651	___1	0.999285	2.73721e-13	195.36	141.8	167.56	0.35547	78784000	23	24.5159	23.7502	23.8433	22.6892	22.4545	22.4712	19.6085	18.2396	19.5436	22.4545	18.5327	18.6712
+	2.33033	2.31037	J3KNX9;Q92614-4;Q92614;Q92614-3;Q92614-5;Q92614-2	2043;2028;2043;1991;1570;1712	J3KNX9	J3KNX9	Unconventional myosin-XVIIIa	MYO18A	DNTSRPRYSHSYLSDSDTEAKLTETNA____	YS(0.002)HS(0.003)Y(0.002)LS(0.948)DS(0.892)DT(0.147)EAKLT(0.005)ET(0.001)NA	1448	UID4063	Color2 [A=255, R=255, G=0, B=0]	1	4		S	3			905	___2	0.892313	1.97131e-06	78.615	68.818	75.112	-0.40808	46701000	2043	21.9538	21.6502	20.6546	21.9015	20.9546	22.1647	18.0963	18.8149	17.5193	20.9546	19.2009	18.9373
+	2.33011	3.73735	E9PL53;E9PMD2;J3KND1;E9PRZ1;Q96ER3	6;6;6;6;6	E9PL53	E9PL53	Protein SAAL1	SAAL1	__________MDRNPSPPPPGRDKEEEEEVA	MDRNPS(1)PPPPGR	846	UID554	Color2 [A=255, R=255, G=0, B=0]	1	4		S	2			542	___1	1	0.0124256	46.069	22.715	46.069	0.4084	62206000	6	18.7764	23.3277	23.3131	23.4638	23.3491	22.5961	19.4562	20.2618	17.6283	23.3491	17.836	18.9475
+	2.32974	3.90107	B8ZZ08;Q9NQ29-3;Q9NQ29	162;346;363	B8ZZ08	B8ZZ08	Putative RNA-binding protein Luc7-like 1	LUC7L	DWRLESSNGKMASRRSEEKEAGEI_______	RS(1)EEKEAGEI	388	UID263	Color2 [A=255, R=255, G=0, B=0]	1	4		S	2			251	___1	1	0.00405251	91.28	75.39	47.712	-0.91772	63388000	162	23.0629	23.2935	22.5919	23.6596	22.9251	23.0764	18.0209	19.7993	17.9545	22.9251	18.6412	18.4943
+	2.3262	4.89574	J3KNN7;Q7Z569	87;117	J3KNN7	J3KNN7	BRCA1-associated protein	BRAP	RSKDHSKECINAAPDSPSKQLPDQISFFSGN	ECINAAPDS(0.967)PS(0.033)K	1430	UID906	Color2 [A=255, R=255, G=0, B=0]	1	4		S	2			903	___1	0.96685	2.78787e-11	170.22	142.45	170.22	-1.0804	103830000	87	23.3832	23.7579	24.0811	17.9816	24.5401	23.394	18.6099	18.6474	18.4284	24.5401	18.1729	20.1198
+	2.3244	4.57143	B4DDD6;Q9UJU6-2;Q9UJU6-4;B4DDP6;Q9UJU6-3	207;232;137;183;232	B4DDD6	B4DDD6	Drebrin-like protein	DBNL	AARREQRYQEQGGEASPQSRTWEQQQEVVSR	YQEQGGEAS(0.995)PQS(0.005)R	198	UID134	Color2 [A=255, R=255, G=0, B=0]	1	4		S	2			113	___1	0.994838	1.4193e-12	171.26	158.69	171.26	0.92157	51681000	207	22.9653	22.8093	21.2818	23.0811	23.4016	21.2853	17.831	19.3644	18.6655	23.4016	17.9766	17.901
+	2.32073	2.97854	Q92835-3;Q92835-2;Q92835	30;242;243	Q92835-3	Q92835-3	Phosphatidylinositol 3,4,5-trisphosphate 5-phosphatase 1	INPP5D	LPSLESLQRLFDQQLSPGLRPRPQVPGEANP	LFDQQLS(1)PGLRPRPQVPGEANPINMVSK	3646	UID2300	Color2 [A=255, R=255, G=0, B=0]	1	4		S	3			2120	___1	1	2.67293e-25	145.9	122.52	96.024	-0.30526	224920000	30	21.8978	21.535	22.2958	22.0717	22.0637	21.7037	16.9096	19.3394	17.5851	22.0637	18.3642	18.4783
+	2.31778	2.95144	B4DDD6;Q9UJU6-2;Q9UJU6-4;B4DDP6;Q9UJU6-3;Q9UJU6;H0Y5J4;Q9UJU6-5	245;270;175;221;278;269;198;166	B4DDD6;Q9UJU6	B4DDD6	Drebrin-like protein	DBNL	AVHPREIFKQKERAMSTTSISSPQPGKLRSP	AMS(1)TTSISSPQPGK	195	UID3281	Color2 [A=255, R=255, G=0, B=0]	1	4		S	2			113;2360	___2	0.999705	3.0775e-39	228.76	211.54	228.76	-0.75558	721250000	245	22.2971	22.2242	20.6847	22.3065	21.3855	20.1791	17.8337	18.9145	19.0291	21.3855	17.5177	18.5128
+	2.31288	2.00953	Q16706	80	Q16706	Q16706	Alpha-mannosidase 2	MAN2A1	NNEIISNIRDSVINLSESVEDGPKSSQSNFS	DSVINLS(0.924)ES(0.076)VEDGPK	2854	UID1818	Color2 [A=255, R=255, G=0, B=0]	1	4		S	2			1839	___1	0.924397	0.000275313	71.531	62.209	71.531	0.75447	7236000	80	18.5983	20.4776	20.6566	19.4616	19.9478	20.3946	17.7797	17.9283	17.8216	19.9478	18.2321	18.3014
+	2.312	2.98208	P55010;H0YK29;H0YK11;H0YMJ8;H0YM54;H0YLZ1;H0YN40	10;10;10;10;10;10;10	P55010	P55010	Eukaryotic translation initiation factor 5	EIF5	______MSVNVNRSVSDQFYRYKMPRLIAKV	S(0.006)VS(0.994)DQFYR	2350	UID1500	Color2 [A=255, R=255, G=0, B=0]	1	4		S	2			1599	___1	0.993667	0.00992135	62.558	45.172	57.859	0.8855	13862000	10	20.7626	20.2963	18.4899	22.4231	21.2149	19.5867	17.9464	17.9694	18.0612	21.2149	18.2139	17.8838
+	2.31113	3.65971	X6RGP5;J3KNL6;O15027-2;O15027-4;O15027-3;O15027;O15027-5	686;1964;1786;1786;1786;1786;1786	X6RGP5	X6RGP5	Protein transport protein Sec16A	SEC16A	LLPSAPQTLPDGPLASPARVPMFPVPLPPGP	LLPSAPQTLPDGPLAS(1)PAR	1426	UID904	Color2 [A=255, R=255, G=0, B=0]	1	4		S	2			902	___1	0.999986	3.07646e-08	131.31	109.43	131.31	-0.19008	61800000	686	22.9271	22.505	22.6092	18.6056	21.7768	22.2995	17.6025	17.8596	20.4649	21.7768	19.4541	18.8601
+	2.3099	2.65099	Q9UPU7;Q9UPU7-2	473;473	Q9UPU7	Q9UPU7	TBC1 domain family member 2B	TBC1D2B	SEGEGNGPPPTVAPSSPSVVPVARDQLELDR	LSEGEGNGPPPTVAPS(0.051)S(0.908)PS(0.041)VVPVAR	4170	UID2660	Color2 [A=255, R=255, G=0, B=0]	1	4		S	3			2388	___1	0.907902	2.76405e-08	84.097	70.909	84.097	0.70747	16344000	473	21.3698	21.8605	20.7811	20.2303	21.4196	19.4527	20.1758	19.3152	18.5207	21.4196	18.5552	18.516
+	2.30845	2.9614	Q2KHT3-3;Q2KHT3	67;980	Q2KHT3-3	Q2KHT3-3	Protein CLEC16A	CLEC16A	SKNVARSAAVETASLSPSLVPARQPTISLLC	SAAVET(0.002)ASLS(0.796)PS(0.202)LVPAR	2871	UID1831	Color2 [A=255, R=255, G=0, B=0]	1	4		S	2			1846	___1	0.796087	2.45521e-07	132.59	117.2	132.59	1.7492	15185000	67	21.0068	21.9234	20.31	20.2256	21.007	20.344	18.2837	18.3807	18.3758	21.007	18.3478	18.3213
+	2.30794	2.16041	P52790	3	P52790	P52790	Hexokinase-3	HK3	_____________MDSIGSSGLRQGEETLSC	MDS(1)IGSSGLR	2330	UID1491	Color2 [A=255, R=255, G=0, B=0]	1	4		S	2			1585	___1	0.999987	0.000244806	106.16	87.718	106.16	-0.8542	39938000	3	20.513	21.5554	19.9745	19.486	21.9496	19.4959	18.2853	19.9705	19.3205	21.9496	18.8567	19.3451
+	2.30738	1.93404	Q14289-2;Q14289	800;842	Q14289-2	Q14289-2	Protein-tyrosine kinase 2-beta	PTK2B	KSLDPMVYMNDKSPLTPEKEVGYLEFTGPPQ	S(0.107)PLT(0.888)PEKEVGY(0.005)LEFTGPPQKPPR	4972	UID3004	Color2 [A=255, R=255, G=0, B=0]	1	4		T	3			1783	___1	0.888158	5.24734e-05	62.032	58.696	62.032	1.3364	5254400	800	20.4483	20.5329	18.7795	19.293	20.8554	20.4776	18.2695	18.5218	18.3767	20.8554	17.4128	19.1059
+	2.30735	1.6832	Q7Z3T8	946	Q7Z3T8	Q7Z3T8	Zinc finger FYVE domain-containing protein 16	ZFYVE16	ITRNEIIQSPISQVPSVEKLSMNTGNEGLPT	NEIIQS(0.991)PIS(0.009)QVPS(1)VEK	3246	UID2052	Color2 [A=255, R=255, G=0, B=0]	1	4		S	2			1963	___1	0.999801	8.62894e-08	105.5	93.933	79.311	-0.20902	36101000	946	19.983	20.4579	21.1741	19.6648	20.6273	21.4226	18.6706	19.1728	18.2135	20.6273	19.0932	18.6025
+	2.30507	2.82696	P05412	63	P05412	P05412	Transcription factor AP-1	JUN	SLKPHLRAKNSDLLTSPDVGLLKLASPELER	NSDLLT(0.018)S(0.982)PDVGLLK	1927	UID1220	Color2 [A=255, R=255, G=0, B=0]	1	4		S	2			1267	___1	0.981792	2.6916e-08	144.27	129.23	144.27	1.1825	33071000	63	23.4471	22.0256	20.3887	22.8344	21.1471	21.3843	20.4708	18.6086	20.005	21.1471	17.5529	18.6174
+	2.30399	2.55611	O75030-11;O75030-10;O75030-9;O75030-12;O75030-4;O75030-3;O75030-8;O75030-7;O75030-6;O75030-2;O75030-5;O75030	245;301;307;356;383;389;392;398;407;408;413;414	O75030-11	O75030-11	Microphthalmia-associated transcription factor	MITF	ARAHGLSLIPSTGLCSPDLVNRIIKQEPVLE	AHGLSLIPSTGLCS(1)PDLVNR	1756	UID1110	Color2 [A=255, R=255, G=0, B=0]	1	4		S	3			1116	___1	0.999958	5.94906e-10	110.57	100.23	110.57	-0.99192	22544000	245	22.2942	21.8623	20.6986	21.0253	21.0717	22.1748	19.263	18.8278	18.1745	21.0717	19.2185	18.7305
+	2.29809	3.99416	F8W6I7;P09651-3;P09651-2;P09651;F8VTQ5;F8W646	6;6;6;6;6;6	F8W6I7	F8W6I7	Heterogeneous nuclear ribonucleoprotein A1;Heterogeneous nuclear ribonucleoprotein A1, N-terminally processed	HNRNPA1	__________MSKSESPKEPEQLRKLFIGGL	S(0.964)KS(0.036)ES(1)PKEPEQLR	1068	UID3842	Color2 [A=255, R=255, G=0, B=0]	1	4		S	2			682	___2	0.999957	2.01068e-74	241.3	217.92	104.95	0.42666	9069600000	6	22.0705	22.8288	21.7673	23.9282	21.6124	22.8586	17.2419	17.862	20.6756	21.6124	20.3405	18.1855
+	2.29669	2.31922	B7Z3B9;Q13480;Q13480-2	163;266;266	B7Z3B9	B7Z3B9	GRB2-associated-binding protein 1	GAB1	SASVDSSLYNLPRSYSHDVLPKVSPSSTEAD	S(0.04)Y(0.003)S(0.957)HDVLPK	347	UID233	Color2 [A=255, R=255, G=0, B=0]	1	4		S	2			218	___1	0.956953	0.0397312	48.602	30.793	48.602	0.32507	13108000	163	19.2061	21.184	20.9702	21.4367	20.8273	21.0097	18.4131	18.9918	18.9474	20.8273	17.5398	18.2622
+	2.29492	-1.65547	Q9GZU1	557	Q9GZU1	Q9GZU1	Mucolipin-1	MCOLN1	AQCQDSPTSGKFRRGSGSACSLLCCCGRDPS	RGS(1)GSACSLLCCCGR	3895	UID2463	Color2 [A=255, R=255, G=0, B=0]	1	4		S	2			2242	___1	0.999989	6.24315e-46	236.75	215.22	236.75	-1.0427	284350000	557	19.5563	19.9773	19.5662	20.495	20.3454	21.0714	17.5345	21.6672	20.495	20.3454	20.9228	22.0891
+	2.2921	3.9444	E7ETY4;E9PC69;Q7KZI7-13;Q7KZI7-15;Q7KZI7-16;Q7KZI7-14	376;409;376;409;409;376	E7ETY4	E7ETY4	Serine/threonine-protein kinase MARK2	MARK2	KVQRSVSANPKQRRFSDQAGPAIPTSNSYSK	RFS(1)DQAGPAIPTSNSYSK	663	UID443	Color2 [A=255, R=255, G=0, B=0]	1	4		S	2			461	___1	1	1.44199e-13	150.69	131.03	150.69	2.2321	69120000	376	21.7762	23.004	22.9847	22.7686	22.8843	23.2765	18.0739	18.268	21.2829	22.8843	18.6077	19.6916
+	2.29203	1.03933	Q92835-3;Q92835-2;Q92835;H0Y5Q9;H7C2V3;H7C292;H7C403	758;970;971;592;723;723;93	Q92835-3	Q92835-3	Phosphatidylinositol 3,4,5-trisphosphate 5-phosphatase 1	INPP5D	CRGESPPTPPGQPPISPKKFLPSTANRGLPP	GESPPT(1)PPGQPPIS(1)PK	3643	UID2297	Color2 [A=255, R=255, G=0, B=0]	1	4		S	2			2120	___1	1	4.10661e-19	178.85	152.91	111.02	-2.4182	156220000	758	21.9433	22.959	23.9777	20.5866	23.0357	23.7682	21.7081	22.154	20.8017	23.0357	21.1176	21.7876
+	2.29167	4.33943	Q92835-3;Q92835-2;Q92835;H0Y5Q9;H7C2V3;H7C292;H7C403	721;933;934;555;686;686;56	Q92835-3	Q92835-3	Phosphatidylinositol 3,4,5-trisphosphate 5-phosphatase 1	INPP5D	GPFGPPMPLHVKQTLSPDQQPTAWSYDQPPK	QT(0.005)LS(0.995)PDQQPTAWSYDQPPKDSPLGPCR	3648	UID2302	Color2 [A=255, R=255, G=0, B=0]	1	4		S	3			2120	___1	0.994784	5.18779e-42	185	174.92	185	-0.017123	41463000	721	21.985	23.201	21.9151	21.8974	22.6321	22.4328	18.0086	17.7671	20.1288	22.6321	17.5559	19.1975
+	2.2911	3.77364	P35367	363	P35367	P35367	Histamine H1 receptor	HRH1	EDQMLGDSQSFSRTDSDTTTETAPGKGKLRS	T(0.005)DS(0.985)DT(0.01)TTETAPGK	2185	UID1403	Color2 [A=255, R=255, G=0, B=0]	1	4		S	2			1490	___1	0.984894	0.000117318	110.92	92.192	110.92	-1.6953	25736000	363	19.4037	22.6659	21.6808	19.7618	22.9061	20.1442	18.2747	18.3819	18.8448	22.9061	18.0284	19.7229
+	2.29074	2.44864	H0YD13;H0Y2P0;E7EPC6;P16070-18;P16070-12;P16070-14;P16070-13;P16070-11;P16070-10;P16070-16;P16070-8;P16070-17;P16070-6;P16070-4;P16070-3;P16070-7;P16070-5;P16070;H0YE40	170;254;678;304;325;360;389;393;457;632;638;655;663;663;675;677;698;706;46	H0YD13	H0YD13	CD44 antigen	CD44	VEDRKPSGLNGEASKSQEMVHLVNKESSETP	S(1)QEMVHLVNK	585	UID3532	Color2 [A=255, R=255, G=0, B=0]	1	4		S	2			430	___2	1	4.27027e-75	247.85	227.22	94.767	0.77303	3891800000	170	21.6256	20.5149	19.565	20.07	20.9504	22.3537	17.4451	18.7231	17.9671	20.9504	18.6615	17.9902
+	2.29058	6.39709	Q99704-3;Q99704	130;269	Q99704-3	Q99704-3	Docking protein 1	DOK1	AQGKAGQGHDVLRADSHEGEVAEGKLPSPPG	AGQGHDVLRADS(1)HEGEVAEGK	3808	UID2406	Color2 [A=255, R=255, G=0, B=0]	1	4		S	4			2196	___1	1	5.70672e-05	60.521	47.464	43.12	-0.73265	158450000	130	23.3679	23.1123	18.665	25.4106	24.9091	24.4924	21.5404	17.3913	17.8688	24.9091	22.0326	18.4349
+	2.28892	2.42904	Q13370-2;Q13370	318;318	Q13370-2	Q13370-2	cGMP-inhibited 3',5'-cyclic phosphodiesterase B	PDE3B	TAASYYGSCKIFRRPSLPCISREQMILWDWD	RPS(1)LPCISR	2621	UID1682	Color2 [A=255, R=255, G=0, B=0]	1	4		S	3			1751	___1	0.999726	0.0107716	48.44	35.484	43.544	0.23822	21291000	318	20.8367	21.6092	22.1296	20.9011	20.8856	21.0579	17.1338	18.555	18.4101	20.8856	16.9162	18.8406
+	2.28678	2.71967	B4DDD6;Q9UJU6-2;Q9UJU6-4;B4DDP6;Q9UJU6-3;Q9UJU6;H0Y5J4;Q9UJU6-5	251;276;181;227;284;275;204;172	B4DDD6;Q9UJU6	B4DDD6	Drebrin-like protein	DBNL	IFKQKERAMSTTSISSPQPGKLRSPFLQKQL	AMSTT(0.006)SIS(0.031)S(0.962)PQPGK	196	UID3282	Color2 [A=255, R=255, G=0, B=0]	1	4		S	2			113;2360	___2	0.96224	9.6837e-20	182.57	150.41	165.78	0.38227	269120000	251	22.2971	22.2242	20.6847	22.3065	21.3855	20.1791	18.0181	18.8417	19.0291	21.3855	18.7137	19.0491
+	2.28644	2.57456	A8K8G0;P51858-2;P51858;P51858-3	133;158;165;181	A8K8G0	A8K8G0	Hepatoma-derived growth factor	HDGF	EKGALKRRAGDLLEDSPKRPKEAENPEGEEK	RAGDLLEDS(1)PK	65	UID41	Color2 [A=255, R=255, G=0, B=0]	1	4		S	2			42	___1	1	2.11242e-15	192.65	163.1	127.78	-0.8108	4379900000	133	23.0871	24.2212	24.0865	23.2866	23.4614	23.8646	21.8485	21.3057	21.2574	23.4614	20.9442	20.9745
+	2.28584	-5.20826	H0YA77;J9JIC9;H0Y9I8;Q9H799-5;Q9H799	1813;1653;1821;2809;2755	H0YA77	H0YA77	Uncharacterized protein C5orf42	C5orf42	PVDHIEFSSGPEFKKTLASKTISISEEVRFL	KT(1)LAS(1)KT(0.996)IS(0.611)IS(0.394)EEVR	4679	UID9195	Color2 [A=255, R=255, G=0, B=0]	1	4		T	2			787	___3	0.999875	0.00576764	45.826	10.115	45.826	1.6583	211260000	1813	25.2168	19.5316	25.2996	25.4226	18.2677	23.9744	17.2744	23.5564	24.5517	19.2699	18.6227	24.9062
+	2.28527	2.95842	B0QY68;B0QY66;B0QY69;B0QY65;B0QY67;B0QY64;B0QY63;J3KQE0;Q9UH99-3;Q9UH99;Q9UH99-2	12;12;12;12;12;12;12;47;12;12;12	B0QY68	B0QY68	SUN domain-containing protein 2	SUN2	____MSRRSQRLTRYSQGDDDGSSSSGGSSV	LT(0.027)RYS(0.973)QGDDDGSSSSGGSSVAGSQSTLFK	141	UID95	Color2 [A=255, R=255, G=0, B=0]	1	4		S	3			62	___1	0.973332	6.55264e-35	167.64	161.14	149.73	-0.41713	174010000	12	23.3476	24.2721	23.995	24.1294	24.3616	24.3389	21.9899	20.8365	23.1232	24.3616	23.0446	21.9102
+	2.28187	3.09329	H0YE41;E9PPF2;E9PM19;P29597	71;292;107;292	H0YE41	H0YE41	Tyrosine-protein kinase;Non-receptor tyrosine-protein kinase TYK2	TYK2	VCHLRLLAQAEGEPCYIRDSGVAPTDPGPES	LLAQAEGEPCY(1)IR	5301	UID3113	Color2 [A=255, R=255, G=0, B=0]	1	4		Y	2			549	___1	1	0.000730361	105.2	78.597	105.2	0.14937	25841000	71	21.3025	21.7256	21.4048	20.9668	21.8657	22.3323	17.6351	19.2854	19.5745	21.8657	20.2606	18.1661
+	2.28083	1.53243	E9PDL6;Q92597;E5RJY1;E7ESM1;Q92597-3;Q92597-2	296;366;75;113;285;300	E9PDL6	E9PDL6	Protein NDRG1	NDRG1	RSRSHTSEGTRSRSHTSEGAHLDITPNSGAA	S(0.001)HT(0.99)S(0.009)EGAHLDITPNSGAAGNSAGPK	4588	UID2870	Color2 [A=255, R=255, G=0, B=0]	1	4		T	3			497	___1	0.989938	9.65441e-70	240.68	215.62	240.68	-0.42268	749400000	296	24.8322	26.028	24.8411	25.1581	25.6203	27.1604	23.3284	24.0714	23.7075	25.6203	24.2122	24.376
+	2.27819	1.36514	C9J6P4;Q7Z2W4-3;Q7Z2W4-2;Q7Z2W4	378;378;378;378	C9J6P4	C9J6P4	Zinc finger CCCH-type antiviral protein 1	ZC3HAV1	TSWTNDQGARRKTVFSPTLPAARSSLGSLQT	TVFS(0.999)PT(0.001)LPAAR	430	UID294	Color2 [A=255, R=255, G=0, B=0]	1	4		S	2			289	___1	0.998999	0.000145103	107.06	84.818	107.06	0.48631	137740000	378	24.1131	24.1905	23.4031	23.7353	23.7624	24.4315	18.5445	22.5795	22.2656	23.7624	22.7515	22.5004
+	2.27666	1.79793	A8MVE2;F6TER3;Q8NHL6;Q8NHL6-4;Q8NHL6-2;Q8NHL6-3;Q8NHJ6-2;C9JST2;Q8NHJ6;C9JMK7;Q8NHJ6-3	563;630;579;580;580;581;376;376;377;564;378	A8MVE2;Q8NHJ6-2;Q8NHJ6-3	Q8NHJ6-2	Leukocyte immunoglobulin-like receptor subfamily B member 1;Leukocyte immunoglobulin-like receptor subfamily B member 4	LILRB1;LILRB4	EVKHSRPRREMASPPSPLSGEFLDTKDRQAE;KVKHSRPRREMASPPSPLSGEFLDTKDRQAE	REMASPPS(1)PLSGEFLDTK	74	UID49	Color2 [A=255, R=255, G=0, B=0]	1	4		S	2			2061;2062;48	___1	0.999586	1.18959e-46	222.59	180.02	222.59	-0.58205	912340000	376	24.6002	24.6837	24.9307	25.053	24.4861	19.5206	23.438	22.4444	23.9498	24.4861	22.543	23.0637
+	2.27637	2.74845	Q14C86-4;Q14C86-5;Q14C86-2;Q14C86;Q14C86-6;H0Y4E7;H0Y7I9;C9IZ08;F8W9S7;Q14C86-3;B4DGD8	725;746;746;746;746;583;609;746;725;746;746	Q14C86-4	Q14C86-4	GTPase-activating protein and VPS9 domain-containing protein 1	GAPVD1	QEERLQELESCSGLGSTSDDTDVREVSSRPS	LQELESCSGLGS(0.983)T(0.014)S(0.002)DDTDVR	2730	UID1750	Color2 [A=255, R=255, G=0, B=0]	1	4		S	2			1796	___1	0.983434	1.12067e-74	247.89	218.55	247.89	0.060663	39138000	725	21.4198	22.0833	21.3101	20.9158	21.2242	21.7086	17.2606	18.6693	18.8628	21.2242	17.9451	18.8549
+	2.27447	3.71471	P36507;G5E9C7	295;198	P36507	P36507	Dual specificity mitogen-activated protein kinase kinase 2	MAP2K2	GRPVVDGEEGEPHSISPRPRPPGRPVSGHGM	ELEAIFGRPVVDGEEGEPHS(1)IS(1)PR	2196	UID1412	Color2 [A=255, R=255, G=0, B=0]	1	4		S	3			1496	___1	1	5.24495e-45	201.8	164.16	43.992	2.0384	66258000	295	23.0284	23.2422	22.6886	22.7536	22.5289	23.0379	17.2946	18.507	18.0241	22.5289	18.1463	19.5969
+	2.27446	2.96456	Q53ET0;Q5T4K5;H0YDQ8	433;113;353	Q53ET0	Q53ET0	CREB-regulated transcription coactivator 2	CRTC2	ASTPGASPHHRRVPLSPLSLLAGPADARRSQ	RVPLS(0.994)PLS(0.006)LLAGPADAR	2937	UID1872	Color2 [A=255, R=255, G=0, B=0]	1	4		S	3			1862	___1	0.993694	1.02167e-05	83.251	79.149	83.251	0.72348	51840000	433	21.8074	21.2357	20.748	22.5164	22.177	18.7188	17.7016	18.9416	18.1891	22.177	18.6665	18.8558
+	2.27428	2.23647	Q8IU81	453	Q8IU81	Q8IU81	Interferon regulatory factor 2-binding protein 1	IRF2BP1	KDPGGGGGPVRAGGASPAASSTAQPPTQHRL	AGGAS(0.996)PAAS(0.003)S(0.001)TAQPPTQHR	3364	UID2126	Color2 [A=255, R=255, G=0, B=0]	1	4		S	3			2004	___1	0.996167	7.90578e-07	100.53	81.701	100.53	-0.30139	92848000	453	23.1057	23.5142	23.1222	22.3598	23.8615	23.1564	19.7464	21.8684	17.9211	23.8615	23.3188	21.1501
+	2.27324	3.91151	Q5JUE6;Q13905-2;Q13905;Q68DL3;Q13905-3	254;321;360;377;378	Q5JUE6	Q5JUE6	Rap guanine nucleotide exchange factor 1	RAPGEF1	SPRLSPCSSIGKLSKSDEQLSSLDRDSGQCS	LSKS(1)DEQLSSLDR	2685	UID1723	Color2 [A=255, R=255, G=0, B=0]	1	4		S	2			1770	___1	1	1.52697e-26	223.52	182.3	223.52	1.341	105040000	254	21.8823	22.3583	22.9796	21.5666	21.7845	22.5132	19.8583	17.4251	20.8132	21.7845	18.6834	18.7035
+	2.27295	1.27995	Q12906-4;Q12906-6;Q12906-7	482;482;482	Q12906-4	Q12906-4	Interleukin enhancer-binding factor 3	ILF3	LPTGAEGRDSSKGEDSAEETEAKPAVVAPAP	DS(0.098)S(0.098)KGEDS(0.777)AEET(0.027)EAKPAVVAPAPVVEAVSTPSAAFPSDATAENVK	2562	UID1650	Color2 [A=255, R=255, G=0, B=0]	1	4		S	4			1730	___1	0.776876	3.2683e-45	135.32	127.76	116.86	-0.51824	61181000	482	24.5593	19.1763	18.9314	23.3488	18.9312	24.4639	21.3293	17.8269	18.0447	18.7997	17.9484	17.5513
+	2.27268	2.65604	Q9UPR0	17	Q9UPR0	Q9UPR0	Inactive phospholipase C-like protein 2	PLCL2	AECGRGGAAGGALPTSPGPALGAKGALKAGV	GGAAGGALPT(0.031)S(0.969)PGPALGAK	4161	UID2651	Color2 [A=255, R=255, G=0, B=0]	1	4		S	2			2385	___1	0.969398	7.50651e-06	78.69	52.571	78.69	0.69752	14539000	17	21.4077	20.6071	20.0558	18.3795	21.4391	20.5547	19.2422	18.5977	19.7504	21.4391	18.6515	18.4138
+	2.27216	4.37525	P07355;H0YN42;P07355-2;H0YMD0;H0YMU9;A6NMY6;H0YKS4;H0YMM1;H0YKZ7;H0YLV6;H0YMT9;H0YKX9;H0YKV8;H0YKL9;H0YMD9;H0YMW4;H0YNB8;H0YKN4	12;12;30;12;12;12;12;12;12;12;12;12;12;12;12;40;12;12	P07355	P07355	Annexin A2;Annexin;Putative annexin A2-like protein	ANXA2;ANXA2P2	____MSTVHEILCKLSLEGDHSTPPSAYGSV	LS(1)LEGDHSTPPSAYGSVK	1937	UID1229	Color2 [A=255, R=255, G=0, B=0]	1	4		S	2			1285	___1	0.999999	4.30167e-42	188.44	156.59	188.44	0.15368	413880000	12	23.133	23.8025	21.6414	19.2438	24.1569	21.9501	18.2107	18.8839	17.3471	24.1569	21.0127	20.4431
+	2.26968	4.46743	Q9UPN6;B7Z888	617;683	Q9UPN6	Q9UPN6	Protein SCAF8	SCAF8	VKSSEPVKETVQTTQSPTPVEKETVVTTQAE	SSEPVKETVQTT(0.002)QS(0.858)PT(0.14)PVEK	369	UID248	Color2 [A=255, R=255, G=0, B=0]	1	4		S	3			236	___1	0.857547	7.1002e-11	128.29	121.1	128.29	0.4687	50364000	617	19.174	23.4737	18.9832	22.9488	23.0645	23.6403	17.9548	19.5235	17.911	23.0645	17.7278	17.9434
+	2.26845	6.45255	Q9P0L0;Q9P0L0-2	214;259	Q9P0L0	Q9P0L0	Vesicle-associated membrane protein-associated protein A	VAPA	EGLRLRKVAHSDKPGSTSTASFRDNVTSPLP	VAHSDKPGS(0.954)T(0.041)S(0.004)TASFR	4052	UID2576	Color2 [A=255, R=255, G=0, B=0]	1	4		S	2			2331	___1	0.953998	6.13679e-19	180.1	156.25	180.1	-0.30791	879330000	214	26.7375	27.2016	25.5257	26.1572	26.1533	25.4806	22.3489	21.0774	24.3211	26.1533	21.2215	19.023
+	2.26781	3.07105	Q66K14-2;Q66K14	411;411	Q66K14-2	Q66K14-2	TBC1 domain family member 9B	TBC1D9B	KTPSKQPGSIGSRKASVVDPSTESSPAPQEG	KAS(0.988)VVDPS(0.003)T(0.002)ES(0.003)S(0.004)PAPQEGSEQPASPASPLSSR	3093	UID8255	Color2 [A=255, R=255, G=0, B=0]	1	4		S	3			1909	___3	0.988446	2.46524e-26	119.88	113.22	119.88	-1.164	80111000	411	21.0033	20.7617	19.2348	22.1185	21.5036	20.3888	18.1183	18.5579	17.6148	21.5036	18.3664	17.8127
+	2.26598	3.76933	Q8NC51-2;Q8NC51;Q8NC51-4;Q8NC51-3	324;330;309;315	Q8NC51-2	Q8NC51-2	Plasminogen activator inhibitor 1 RNA-binding protein	SERBP1	ADGQWKKGFVLHKSKSEEAHAEDSVMDHHFR	S(0.017)KS(0.983)EEAHAEDSVMDHHFR	3457	UID2184	Color2 [A=255, R=255, G=0, B=0]	1	4		S	3			2046	___1	0.982762	2.62339e-06	106.02	90.624	99.943	-0.99247	1025300000	324	23.1594	22.1633	22.2167	22.2911	22.337	23.5732	17.1558	17.8192	20.3494	22.337	19.1394	19.2004
+	2.26499	1.43199	A6NKB8;Q9H4A4	7;7	A6NKB8	A6NKB8	Aminopeptidase B	RNPEP	_________MASGEHSPGSGAARRPLHSAQA	ASGEHS(1)PGSGAAR	57	UID36	Color2 [A=255, R=255, G=0, B=0]	1	4		S	2			32	___1	1	8.8452e-57	273.34	234.34	273.34	-0.98593	1979800000	7	20.1479	28.2842	28.054	27.9457	27.8326	27.4343	23.7594	26.5022	26.3892	27.8326	27.1141	26.6
+	2.26288	2.00104	Q15942;H0Y2Y8;B4DQR8;B4DQX7;H7C3D3	259;227;172;102;76	Q15942	Q15942	Zyxin	ZYX	PVSLANTQPRGPPASSPAPAPKFSPVTPKFT	GPPAS(0.017)S(0.983)PAPAPK	2825	UID1805	Color2 [A=255, R=255, G=0, B=0]	1	4		S	2			1829	___1	0.983485	3.31439e-11	122.55	89.459	100.93	-0.65081	844670000	259	20.3592	26.6249	26.4131	25.4994	27.092	26.961	18.124	24.68	24.2715	27.092	26.0675	25.1906
+	2.26179	3.21518	Q96BY6;Q96BY6-3;H7C0I3	1292;1286;174	Q96BY6;Q96BY6-3	Q96BY6-3	Dedicator of cytokinesis protein 10	DOCK10	AISTVNHADSRASLASLDSNPSTNEKSSEKT	AS(0.001)LAS(0.999)LDS(0.999)NPS(0.001)TNEK	3686	UID2328	Color2 [A=255, R=255, G=0, B=0]	1	4		S	2			2141;2142	___1	0.999318	5.52652e-05	125.67	105.21	125.67	-1.0924	36357000	1286	20.6143	21.8968	21.0348	19.9375	21.232	21.2748	17.6688	17.7809	19.8694	21.232	21.1646	18.696
+	2.26003	-5.36744	Q9UQ35	2398	Q9UQ35	Q9UQ35	Serine/arginine repetitive matrix protein 2	SRRM2	PRVPLSAYERVSGRTSPPLLDRARSRTPPSA	VS(0.007)GRT(0.028)S(0.965)PPLLDR	4255	UID2722	Color2 [A=255, R=255, G=0, B=0]	1	4		S	2			2392	___1	0.964517	0.000443155	121.45	73.025	100.22	-0.28585	442090000	2398	23.5938	19.9157	24.5529	24.4995	18.0033	19.9452	22.0518	24.2445	23.8881	19.3152	23.6579	24.6465
+	2.25758	3.55201	A9Z1X7;E9PCT1;Q8IYB3;Q8IYB3-2;M0R088	623;626;614;612;587	A9Z1X7	A9Z1X7	Serine/arginine repetitive matrix protein 1	SRRM1	PIQRRYSPSPPPKRRTASPPPPPKRRASPSP	T(1)AS(1)PPPPPKR	4452	UID5974	Color2 [A=255, R=255, G=0, B=0]	1	4		T	3			56	___2	1	0.0122899	79.659	62.292	42.425	1.2971	127760000	623	22.9731	23.2482	22.9549	23.5277	23.227	23.2989	19.9433	19.0201	21.409	23.227	21.2808	20.344
+	2.25063	2.91474	Q86YV5	824	Q86YV5	Q86YV5	Tyrosine-protein kinase SgK223	SGK223	QPPPLPQKKIVSRAASSPDGFFWTQGSPKPG	AAS(0.818)S(0.182)PDGFFWTQGSPKPGTASPK	3344	UID5268	Color2 [A=255, R=255, G=0, B=0]	1	4		S	3			2002	___2	0.818478	5.0387e-15	114.01	100.92	114.01	-0.45202	63553000	824	20.7691	20.6299	20.56	22.1252	20.7355	21.2497	17.7885	18.3284	19.1194	20.7355	17.8061	17.2426
+	2.24827	1.41105	Q6ZUJ8;Q6ZUJ8-3;Q6ZUJ8-2	642;241;464	Q6ZUJ8	Q6ZUJ8	Phosphoinositide 3-kinase adapter protein 1	PIK3AP1	LHFKEWQLNQKKRSESFRFQQENLKRLRDSI	SES(1)FRFQQENLKR	3219	UID2034	Color2 [A=255, R=255, G=0, B=0]	1	4		S	3			1949	___1	0.999998	3.17038e-13	177.58	156.63	151.9	-0.46597	137330000	642	23.9254	23.4271	23.7239	25.4302	23.2281	23.8865	17.8407	21.6446	21.481	23.2281	22.287	22.1222
+	2.24043	2.76443	B4E2G4;O00443	259;259	B4E2G4	B4E2G4	Phosphatidylinositol 4-phosphate 3-kinase C2 domain-containing subunit alpha	PIK3C2A	TDLEITDSKVSNLQVSPKSEDISKFDWLDLD	VSNLQVS(1)PK	313	UID214	Color2 [A=255, R=255, G=0, B=0]	1	4		S	2			192	___1	0.999897	0.0364117	49.978	23.384	49.978	-0.98709	15592000	259	20.9666	21.2756	20.8704	21.6098	20.6166	21.2791	18.3974	17.7139	16.9544	20.6166	17.8494	18.4298
+	2.23989	4.99165	H0YFI1;F5H479;F5GX19;F5H3Y3;Q6IAA8	14;27;27;27;27	H0YFI1	H0YFI1	Ragulator complex protein LAMTOR1	LAMTOR1	__XDREERKLLLDPSSPPTKALNGAEPNYHS	KLLLDPS(0.019)S(0.972)PPT(0.008)K	911	UID599	Color2 [A=255, R=255, G=0, B=0]	1	4		S	2			588	___1	0.97241	7.88577e-10	157.67	129.47	141.54	-0.37598	102330000	14	23.4099	23.343	20.1964	22.5861	23.452	20.2291	19.5686	17.4824	20.7623	23.452	21.1345	19.3656
+	2.23874	3.50476	F5H2U2;Q13523	354;368	F5H2U2	F5H2U2	Serine/threonine-protein kinase PRP4 homolog	PRPF4B	RSLSPKPRDKSRRSRSPLLNDRRSKQSKSPS	S(1)RS(1)PLLNDRR	991	UID3788	Color2 [A=255, R=255, G=0, B=0]	1	4		S	3			622	___2	1	0.0107699	85.845	42.301	40.552	-0.47396	137440000	354	19.7077	22.0638	19.9602	22.945	21.7108	22.7716	17.9395	17.6926	17.6375	21.7108	18.6191	18.9548
+	2.23736	3.59422	H0Y917;Q9H7D7-3;Q9H7D7-4;Q9H7D7-2;Q9H7D7	113;121;121;121;121	H0Y917	H0Y917	WD repeat-containing protein 26	WDR26	ATPELGSSLKKKKRLSQSDEDVIRLIGQHLN	RLS(0.998)QS(0.002)DEDVIR	1248	UID792	Color2 [A=255, R=255, G=0, B=0]	1	4		S	2			784	___1	0.998308	0.000667694	91.812	55.395	91.812	-1.4691	79032000	113	22.0072	22.6707	21.9687	23.4244	21.8988	22.202	20.956	18.0472	17.7059	21.8988	18.8362	19.0767
+	2.23647	3.51101	O94804	952	O94804	O94804	Serine/threonine-protein kinase 10	STK10	MFFKLSEEAECPNPSTPSKAAKFFPYSSADA	LSEEAECPNPS(0.085)T(0.905)PS(0.009)K	4782	UID2933	Color2 [A=255, R=255, G=0, B=0]	1	4		T	2			1145	___1	0.905462	3.07215e-126	328	283.54	231.51	0.04367	889510000	952	26.4218	26.3077	27.1162	26.3844	26.0804	27.3265	23.8751	21.9926	25.0215	26.0804	24.2407	23.2977
+	2.23418	1.9267	Q9UQ35;Q9UQ35-2;I3L4D8;I3L182;I3L1I8;Q9UQ35-3	295;295;295;199;199;199	Q9UQ35	Q9UQ35	Serine/arginine repetitive matrix protein 2	SRRM2	RSAAAKTHTTALAGRSPSPASGRRGEGDAPF	THTTALAGRS(1)PS(1)PASGR	4250	UID5869	Color2 [A=255, R=255, G=0, B=0]	1	4		S	2			2392	___2	1	5.79291e-32	207.16	164.84	207.16	0.089092	1822600000	295	27.3974	26.6481	26.1996	28.0131	27.1266	27.9233	23.5757	25.2804	24.7712	27.1266	18.4803	24.8005
+	2.23418	1.9267	Q9UQ35;Q9UQ35-2;I3L4D8;I3L182;I3L1I8;Q9UQ35-3	297;297;297;201;201;201	Q9UQ35	Q9UQ35	Serine/arginine repetitive matrix protein 2	SRRM2	AAAKTHTTALAGRSPSPASGRRGEGDAPFSE	THTTALAGRS(1)PS(1)PASGR	4251	UID5870	Color2 [A=255, R=255, G=0, B=0]	1	4		S	2			2392	___2	0.99988	5.79291e-32	207.16	164.84	207.16	0.089092	1822600000	297	27.3974	26.6481	26.1996	28.0131	27.1266	27.9233	23.5757	25.2804	24.7712	27.1266	17.7429	24.8005
+	2.23224	3.34987	Q93100-4;Q93100-2;Q93100-3;Q93100;I3L3F2;H3BV13;H3BQ89	21;21;27;27;20;20;20	Q93100-4	Q93100-4	Phosphorylase b kinase regulatory subunit beta	PHKB	PDAVVSPSSAFLRSGSVYEPLKSINLPRPDN	S(0.012)GS(0.988)VYEPLK	3660	UID2310	Color2 [A=255, R=255, G=0, B=0]	1	4		S	2			2128	___1	0.988347	0.00171886	88.134	73.352	88.134	-0.086473	27713000	21	18.6873	21.8585	21.9975	21.9262	21.9784	22.1807	17.9765	17.9551	17.594	21.9784	21.3754	19.222
+	2.23001	4.9679	Q9Y5S2	1693	Q9Y5S2	Q9Y5S2	Serine/threonine-protein kinase MRCK beta	CDC42BPB	TPSNSSNPSGPPSPNSPHRSQLPLEGLEQPA	HSTPSNSSNPS(0.017)GPPS(0.983)PNS(1)PHR	4361	UID5941	Color2 [A=255, R=255, G=0, B=0]	1	4		S	3			2441	___2	0.999566	5.44979e-07	82.773	71.25	82.773	1.2728	78628000	1693	22.753	23.266	23.4775	23.9344	23.4034	23.4643	18.3687	17.4463	17.1834	23.4034	18.2852	19.3331
+	2.22976	4.73567	J3KTL2;Q07955;J3KSR8	199;199;94	J3KTL2	J3KTL2	Serine/arginine-rich splicing factor 1	SRSF1	EGETAYIRVKVDGPRSPSYGRSRSRSRSRSR	VKVDGPRS(1)PS(1)YGR	1496	UID4094	Color2 [A=255, R=255, G=0, B=0]	1	4		S	2			931	___2	0.999998	5.70437e-12	170.35	142.49	101.42	0.46167	4499100000	199	24.9245	25.0489	24.3561	24.0315	24.2099	23.7022	18.0908	20.5155	20.5328	24.2099	20.7708	18.9923
+	2.22976	4.73567	J3KTL2;Q07955;J3KSR8	201;201;96	J3KTL2	J3KTL2	Serine/arginine-rich splicing factor 1	SRSF1	ETAYIRVKVDGPRSPSYGRSRSRSRSRSRSR	VKVDGPRS(1)PS(1)YGR	1497	UID4095	Color2 [A=255, R=255, G=0, B=0]	1	4		S	2			931	___2	0.999515	0.00048754	115.63	89.095	101.42	0.46167	915380000	201	24.9245	25.0489	24.3561	24.0315	24.2099	23.7022	18.1975	20.5155	20.5328	24.2099	20.7708	18.9923
+	2.22792	4.73527	O94778	132	O94778	O94778	Aquaporin-8	AQP8	QLLGGMLGAALAKAVSPEERFWNASGAAFVT	AVS(1)PEER	1822	UID1148	Color2 [A=255, R=255, G=0, B=0]	1	4		S	2			1144	___1	1	0.0182398	58.981	39.886	58.981	1.243	41506000	132	20.8213	22.2045	17.9923	22.3232	23.7697	21.4284	18.2093	18.5305	18.3809	23.7697	18.3227	18.4949
+	2.22556	1.80159	Q96PK6	206	Q96PK6	Q96PK6	RNA-binding protein 14	RBM14	FGNSTGGFDGQARQPTPPFFGRDRSPLRRSP	QPT(1)PPFFGR	5169	UID3053	Color2 [A=255, R=255, G=0, B=0]	1	4		T	2			2171	___1	1	0.0179339	89.08	32.164	79.986	-0.42405	67333000	206	22.5475	23.0314	22.2091	23.2428	22.8862	23.312	21.086	20.7988	20.4687	22.8862	21.7535	21.4672
+	2.22341	5.47422	H0YBT1;O95429-2;O95429	26;143;179	H0YBT1	H0YBT1	BAG family molecular chaperone regulator 4	BAG4	SYSTEVPSTYRSSGNSPTPVSRWIYPQQDCQ	SSGNS(1)PTPVSR	1264	UID803	Color2 [A=255, R=255, G=0, B=0]	1	4		S	2			793	___1	0.999956	3.24943e-06	134.56	119.19	134.56	0.96208	72067000	26	19.195	22.7828	18.7196	22.8076	24.3721	23.0091	17.216	17.8604	22.4271	24.3721	18.7058	18.8759
+	2.22244	3.95702	E7EVA0;P27816-6;P27816;P27816-2;B9ZVR1;P27816-5;H7C456	297;280;280;280;280;280;249	E7EVA0	E7EVA0	Microtubule-associated protein;Microtubule-associated protein 4	MAP4	ALATKTEVALAKDMESPTKLDVTLAKDMQPS	DMES(0.999)PT(0.001)KLDVTLAK	687	UID458	Color2 [A=255, R=255, G=0, B=0]	1	4		S	2			470	___1	0.999435	4.7955e-30	214.63	172.64	179.94	-0.07018	941370000	297	24.175	25.5015	23.6866	23.3385	24.9158	25.0735	20.3239	20.4749	22.1634	24.9158	21.6472	21.8331
+	2.21855	4.06356	H0Y449;P67809;Q9Y2T7;P16989-2;P16989-3;P16989	152;102;137;134;134;134	H0Y449;P16989-2	H0Y449	Nuclease-sensitive element-binding protein 1;Y-box-binding protein 2;Y-box-binding protein 3	YBX1;YBX2;YBX3	HQTAIKKNNPRKYLRSVGDGETVEFDVVEGE	S(1)VGDGETVEFDVVEGEK	1201	UID762	Color2 [A=255, R=255, G=0, B=0]	1	4		S	2			1376;760	___1	1	8.10023e-39	215.48	187	215.48	0.035353	40719000	152	22.0391	21.865	19.5055	22.8068	22.1114	22.4125	20.3179	17.1973	19.532	22.1114	18.4228	18.7342
+	2.21721	3.17041	Q3V6T2-5;Q3V6T2-4;Q3V6T2-2;Q3V6T2-3;Q3V6T2	233;233;233;233;233	Q3V6T2-5	Q3V6T2-5	Girdin	CCDC88A	RDGLHFLPHASSSAQSPCGSPGMKRTESRQH	DGLHFLPHAS(0.033)S(0.04)S(0.121)AQS(0.787)PCGS(0.019)PGMK	2903	UID1851	Color2 [A=255, R=255, G=0, B=0]	1	4		S	3			1856	___1	0.786956	0.000140252	52.721	43.789	52.721	-0.17889	11554000	233	19.956	21.5887	20.1435	18.8677	21.0455	20.8546	17.2664	17.5325	17.8637	21.0455	17.6165	18.5798
+	2.21561	3.52833	Q6NYC8;Q6NYC8-2	224;224	Q6NYC8	Q6NYC8	Phostensin	PPP1R18	SREQSPRRKEVESRLSPGESAYQKLGLTEAH	LS(1)PGESAYQK	3145	UID1989	Color2 [A=255, R=255, G=0, B=0]	1	4		S	2			1926	___1	0.999998	7.72589e-26	193.77	119.84	110.74	0.23228	398490000	224	25.1635	25.0193	23.8213	26.5689	25.9453	24.6017	22.2223	21.6878	23.4945	25.9453	21.9684	22.5289
+	2.21284	-3.84155	P47974	57	P47974	P47974	Zinc finger protein 36, C3H1 type-like 2	ZFP36L2	AAPSSGFAPGFLRRHSASNLHALAHPAPSPG	RHS(0.762)AS(0.238)NLHALAHPAPSPGSCSPK	2255	UID1447	Color2 [A=255, R=255, G=0, B=0]	1	4		S	4			1544	___1	0.76161	1.99179e-05	61.725	53.537	61.725	-0.71983	57270000	57	18.8658	19.1754	19.2968	23.6558	19.9465	24.1462	19.862	22.6723	21.5582	19.0852	17.3016	23.8156
+	2.20861	1.27704	P46940;H0YLE8	2;2	P46940	P46940	Ras GTPase-activating-like protein IQGAP1	IQGAP1	______________MSAADEVDGLGVARPHY	S(1)AADEVDGLGVARPHYGSVLDNER	2248	UID1443	Color2 [A=255, R=255, G=0, B=0]	1	4		S	3			1541	___1	1	1.04436e-35	186.35	179.07	99.871	-0.59316	101420000	2	22.7603	22.7613	23.1615	24.0228	22.8832	24.0051	18.6244	21.3282	22.339	22.8832	20.0491	21.8029
+	2.20683	2.55589	Q09666;E9PKR9;E9PLK4;E9PJZ0;E9PJC6;Q09666-2	93;93;93;93;93;93	Q09666	Q09666	Neuroblast differentiation-associated protein AHNAK	AHNAK	GHHTVGLKLHRKGDRSPEPGQTWTREVFSSC	KGDRS(1)PEPGQTWTR	2484	UID1602	Color2 [A=255, R=255, G=0, B=0]	1	4		S	3			1721	___1	1	9.14282e-31	221.78	187.45	111.54	0.038507	7918400000	93	28.9507	29.7434	20.6208	30.5538	29.8552	29.3618	25.7231	26.77	26.9099	29.8552	27.6676	27.754
+	2.20607	2.98199	Q5JSH3-2;Q5JSH3;Q5JSH3-4	96;96;71	Q5JSH3-2	Q5JSH3-2	WD repeat-containing protein 44	WDR44	SLDSKGKELSDQATASPIVARTDLSNIPGLL	ELSDQATAS(1)PIVAR	2956	UID1879	Color2 [A=255, R=255, G=0, B=0]	1	4		S	2			1870	___1	0.999544	1.37108e-05	126.48	100.1	126.48	-0.99772	50072000	96	21.684	21.4015	20.9023	19.7283	22.3395	20.8441	17.7756	19.2506	19.5708	22.3395	17.9032	18.8392
+	2.20581	1.62604	Q96L91-4;Q96L91-3;Q96L91-5;Q96L91-2;Q96L91	1615;1659;1695;1696;1732	Q96L91-4	Q96L91-4	E1A-binding protein p400	EP400	NALAVGEPGTASKPASPIGGPTQEEKTRLLK	VAVNALAVGEPGT(0.012)AS(0.049)KPAS(0.923)PIGGPT(0.016)QEEK	3740	UID2367	Color2 [A=255, R=255, G=0, B=0]	1	4		S	3			2164	___1	0.92274	0.000105325	53.264	46.233	53.264	0.87898	11860000	1615	20.6153	20.5553	20.2677	19.8418	20.9518	20.8809	18.012	18.9759	19.8279	20.9518	19.0203	19.4114
+	2.20552	1.64197	Q9UPT8;M0QY97	1114;721	Q9UPT8	Q9UPT8	Zinc finger CCCH domain-containing protein 4	ZC3H4	PAEAPSPTASPSGDASPPATAPYDPRVLAAG	AAKPGPAEAPSPTAS(0.001)PS(0.051)GDAS(0.947)PPAT(0.001)APYDPR	4163	UID2653	Color2 [A=255, R=255, G=0, B=0]	1	4		S	3			2386	___1	0.946979	2.01755e-08	74.841	66.367	74.841	0.26236	37952000	1114	21.1905	22.1264	22.6555	19.4092	21.8949	22.6508	19.7467	20.0403	20.5782	21.8949	21.9877	20.6199
+	2.1966	2.46234	J3KNX9;Q92614-4;Q92614;Q92614-3;Q92614-5;Q92614-2	2041;2026;2041;1989;1568;1710	J3KNX9	J3KNX9	Unconventional myosin-XVIIIa	MYO18A	PLDNTSRPRYSHSYLSDSDTEAKLTETNA__	YSHSY(0.002)LS(0.991)DS(0.852)DT(0.155)EAK	1447	UID4062	Color2 [A=255, R=255, G=0, B=0]	1	4		S	2			905	___2	0.990643	1.97131e-06	78.615	68.818	78.615	0.82647	46701000	2041	21.9538	21.6502	20.6546	21.9015	20.9546	22.1647	16.3896	18.4576	18.3721	20.9546	17.6309	18.9907
+	2.19506	3.73669	J3KPF0;F8VWT9;Q9Y4D8-2;Q9Y4D8-4;Q9Y4D8	2330;2356;2080;2068;2080	J3KPF0	J3KPF0	Probable E3 ubiquitin-protein ligase HECTD4	HECTD4	SPGDVAGIGWERTEGTPPPPGQPAKGRVYFT	T(0.001)EGT(0.999)PPPPGQPAK	4647	UID2886	Color2 [A=255, R=255, G=0, B=0]	1	4		T	2			673	___1	0.998564	0.00267907	79.633	65.375	79.633	1.0784	53115000	2330	23.2881	22.4648	22.8136	20.0655	23.4743	20.0388	19.0029	18.9576	17.6766	23.4743	22.3813	19.8446
+	2.1869	4.46134	Q9UHB6;Q9UHB6-4;F8VQE1;Q9UHB6-2;Q9UHB6-5;F8VS07;Q9UHB6-3;F8VRN8	369;370;209;209;210;67;67;369	Q9UHB6	Q9UHB6	LIM domain and actin-binding protein 1	LIMA1	QPVHPKPLSPDSRASSLSESSPPKAMKKFQA	AS(0.001)S(0.999)LSESSPPK	4081	UID2596	Color2 [A=255, R=255, G=0, B=0]	1	4		S	2			2351	___1	0.999382	0.000170032	103.43	81.104	92.112	-0.60742	117410000	369	24.2967	23.4262	23.9271	24.2287	24.0646	23.2952	18.339	18.5911	21.6704	24.0646	18.9728	20.1898
+	2.1866	2.2819	Q9BRD0;Q9BRD0-2	139;139	Q9BRD0	Q9BRD0	BUD13 homolog	BUD13	PDSSPRRVRHGTPDPSPRKDRHDTPDPSPRR	HGT(1)PDPS(1)PR	3814	UID5562	Color2 [A=255, R=255, G=0, B=0]	1	4		S	2			2201	___2	1	0.00613517	73.781	66.653	73.781	-1.0487	6850600	139	20.3415	20.1903	19.695	18.9929	20.7486	19.6132	18.1133	17.9662	18.6967	20.7486	17.7494	18.595
+	2.18508	3.81918	F5H5P2;P12694;B4DP47	381;347;350	F5H5P2	F5H5P2	2-oxoisovalerate dehydrogenase subunit alpha, mitochondrial	BCKDHA	RIGHHSTSDDSSAYRSVDEVNYWDKQDHPIS	S(1)VDEVNYWDKQDHPISR	259	UID175	Color2 [A=255, R=255, G=0, B=0]	1	4		S	3			148	___1	0.999996	1.03978e-05	85.248	75.46	85.248	0.29983	26502000	381	21.9931	22.4456	22.2561	20.7821	21.7199	21.465	18.3098	18.7702	18.4407	21.7199	17.559	17.515
+	2.1842	-2.16157	F8W7G7;P02751-10;P02751-6;P02751-5;P02751-9;P02751-14;P02751-13;P02751-8;P02751-17;P02751-3;P02751-11;P02751;P02751-7;P02751-15;H0Y7Z1;P02751-12	2209;2174;2182;2209;2238;2263;2265;2294;2328;2353;2384;2384;2444;2475;1101;2006	F8W7G7	F8W7G7	Fibronectin;Anastellin;Ugl-Y1;Ugl-Y2;Ugl-Y3	FN1	IECFMPLDVQADREDSRE_____________	TNTNVNCPIECFMPLDVQADREDS(1)RE	1080	UID697	Color2 [A=255, R=255, G=0, B=0]	1	4		S	3			690	___1	1	4.65942e-51	202.16	191.22	142.37	-0.88895	489240000	2209	23.5965	22.1386	23.1228	24.4933	22.0245	24.0349	23.5613	24.6464	23.4012	22.0245	23.1549	23.8018
+	2.18379	4.31679	Q9NRL2-2;Q9NRL2	699;731	Q9NRL2-2	Q9NRL2-2	Bromodomain adjacent to zinc finger domain protein 1A	BAZ1A	ESKDTEQKELDQDMVTEDEDDPGSHKRGRRG	DT(0.001)EQKELDQDMVT(0.998)EDEDDPGS(0.001)HKR	5211	UID3068	Color2 [A=255, R=255, G=0, B=0]	1	4		T	4			2295	___1	0.998015	0.000237384	64.488	57.457	44.683	0.088595	59397000	699	21.2013	21.5742	21.3957	21.2653	22.8548	23.0548	18.0469	17.6841	18.9998	22.8548	17.877	18.5382
+	2.18045	3.13936	H0YFN7;Q4ADV7-2;Q4ADV7-3;Q4ADV7	909;1017;980;1017	H0YFN7	H0YFN7	RAB6A-GEF complex partner protein 1	RIC1	PSSSGGFEFFRNRSISLSQSAENVPASKFSL	S(0.034)IS(0.965)LS(0.001)QSAENVPASK	1268	UID806	Color2 [A=255, R=255, G=0, B=0]	1	4		S	2			798	___1	0.965267	0.000233034	102.72	75.236	102.72	0.85951	16445000	909	20.9599	22.1583	19.0734	20.3661	21.2474	21.4007	18.468	18.745	18.8019	21.2474	19.2566	18.0784
+	2.17778	4.05707	O43149	2444	O43149	O43149	Zinc finger ZZ-type and EF-hand domain-containing protein 1	ZZEF1	DERGDREEEVERPVSSPGDPEQKKLDPLEGL	GDREEEVERPVS(0.149)S(0.851)PGDPEQK	1687	UID1065	Color2 [A=255, R=255, G=0, B=0]	1	4		S	3			1073	___1	0.85134	3.11046e-13	141.53	100.42	141.53	-0.711	156780000	2444	24.2626	23.9679	18.5685	24.9944	24.6779	24.5382	17.9037	19.6898	21.713	24.6779	21.5749	21.0786
+	2.17592	3.53863	F8VPD4;P27708	1796;1859	F8VPD4	F8VPD4	CAD protein;Glutamine-dependent carbamoyl-phosphate synthase;Aspartate carbamoyltransferase;Dihydroorotase	CAD	LPDGRFHLPPRIHRASDPGLPAEEPKEKSSR	IHRAS(1)DPGLPAEEPKEK	1041	UID671	Color2 [A=255, R=255, G=0, B=0]	1	4		S	3			656	___1	1	1.22846e-05	96.591	83.876	46.337	-0.049196	397960000	1796	23.1276	23.1237	23.2836	23.0866	22.5228	23.1789	20.0159	19.7975	20.2689	22.5228	18.5214	18.5714
+	2.17186	0.9935	Q9Y3Z3-2;Q9Y3Z3;Q9Y3Z3-4;Q9Y3Z3-3	33;33;33;33	Q9Y3Z3-2	Q9Y3Z3-2	Deoxynucleoside triphosphate triphosphohydrolase SAMHD1	SAMHD1	SPRTPSNTPSAEADWSPGLELHPDYKTWGPE	TPSNTPSAEADWS(1)PGLELHPDYK	4330	UID2770	Color2 [A=255, R=255, G=0, B=0]	1	4		S	3			2425	___1	1	1.02489e-35	189.63	179.21	189.63	-0.34025	189950000	33	24.6515	24.6028	23.8379	19.7815	24.3067	25.0275	17.4735	23.5127	22.6392	24.3067	22.3422	23.3112
+	2.16413	2.25506	Q9UI08;Q9UI08-2;B7Z3I5;H0YJN0	331;333;337;148	Q9UI08	Q9UI08	Ena/VASP-like protein	EVL	PNSSEAGRKPWERSNSVEKPVSSILSRTPSV	SNS(1)VEKPVSSILSR	4109	UID5765	Color2 [A=255, R=255, G=0, B=0]	1	4		S	2			2356	___2	0.999987	5.33514e-61	271.97	254.97	203.52	0.39372	7303500000	331	21.8519	21.3901	20.3699	21.7589	20.6236	20.8261	18.7232	18.5264	18.6296	20.6236	18.4912	18.7218
+	2.16399	1.31891	Q8TAD8	35	Q8TAD8	Q8TAD8	Smad nuclear-interacting protein 1	SNIP1	DVVLPAGVVVKQERLSPEVAPPAHRRPDHSG	QERLS(1)PEVAPPAHR	3505	UID2213	Color2 [A=255, R=255, G=0, B=0]	1	4		S	3			2064	___1	1	8.07584e-05	111.64	86.689	80.411	1.5947	100340000	35	23.4741	23.3951	22.8628	23.7932	23.2239	24.2335	20.7324	21.7161	20.9715	23.2239	21.962	22.208
+	2.16376	3.54581	Q5T5Y3-2;Q5T5Y3;Q5T5Y3-3	802;1080;1091	Q5T5Y3-2	Q5T5Y3-2	Calmodulin-regulated spectrin-associated protein 1	CAMSAP1	QDHKVKAPVHFVEPLSPTGVAGHRKAPRLGQ	APVHFVEPLS(0.998)PT(0.002)GVAGHR	3012	UID1911	Color2 [A=255, R=255, G=0, B=0]	1	4		S	3			1887	___1	0.998375	1.92691e-06	102.39	91.756	102.39	0.55616	40688000	802	22.0413	22.8543	19.3994	20.2796	23.2713	22.4616	20.3205	18.9156	20.4736	23.2713	18.8166	20.2574
	2.15709	0.764287	B0QY16;B0AZU2;Q6ICG6-3;Q6ICG6;Q6ICG6-2	209;306;290;324;329	B0QY16	B0QY16	Uncharacterized protein KIAA0930	KIAA0930	RKVPRNRIAEMKKSHSANDSEEFFREDDGGA	SHS(1)ANDSEEFFREDDGGADLHNATNLR	132	UID86	Color2 [A=255, R=166, G=166, B=166]	1	4		S	4			58	___1	0.999889	1.8498e-42	191.8	183.11	191.8	0.76499	856140000	209	24.077	25.025	24.7485	24.5846	24.7834	25.4424	17.5466	24.0332	18.0214	24.7834	20.1334	24.1661
+	2.15386	2.80125	Q9BXP5-5;Q9BXP5-4;Q9BXP5-2;Q9BXP5-3;Q9BXP5;H7C3A1	507;543;544;543;544;174	Q9BXP5-5	Q9BXP5-5	Serrate RNA effector molecule homolog	SRRT	HTLDDRTQLWASEPGTPPLPTSLPSQNPILK	TQLWAS(0.001)EPGT(0.999)PPLPTSLPSQNPILK	5186	UID3061	Color2 [A=255, R=255, G=0, B=0]	1	4		T	2			2225	___1	0.999401	6.23988e-15	122.75	109.15	122.75	0.04129	88021000	507	21.1253	21.2132	21.3093	20.3671	21.3371	22.4689	18.2178	19.0576	18.0502	21.3371	19.3977	17.9314
+	2.15192	3.58397	B4DDD6;Q9UJU6-2;Q9UJU6-4;B4DDP6;Q9UJU6-3;Q9UJU6;H0Y5J4;Q9UJU6-5	259;284;189;235;292;283;212;180	B4DDD6;Q9UJU6	B4DDD6	Drebrin-like protein	DBNL	MSTTSISSPQPGKLRSPFLQKQLTQPETHFG	LRS(1)PFLQK	197	UID133	Color2 [A=255, R=255, G=0, B=0]	1	4		S	2			113;2360	___1	1	0.00145781	112.83	35.171	66.595	-0.10347	195440000	259	24.6836	24.1622	24.3727	25.2525	23.9616	24.8203	22.4117	19.7264	23.332	23.9616	22.6027	21.1626
+	2.15012	2.59364	Q6PJG2;H7C1L3	461;283	Q6PJG2	Q6PJG2	ELM2 and SANT domain-containing protein 1	ELMSAN1	LRGGVIQSTRRRRRASQEANLLTLAQKAVEL	RAS(1)QEANLLTLAQK	3169	UID2007	Color2 [A=255, R=255, G=0, B=0]	1	4		S	2			1934	___1	1	5.67033e-08	142.91	115.58	142.91	0.39326	55517000	461	20.2839	21.7689	20.5652	20.0026	20.8727	22.1508	17.9387	18.6787	18.6288	20.8727	20.3264	18.477
+	2.14901	3.09428	Q16204	244	Q16204	Q16204	Coiled-coil domain-containing protein 6	CCDC6	RILQEKLDQPVSAPPSPRDISMEIDSPENMM	LDQPVS(1)APPS(1)PR	2830	UID1810	Color2 [A=255, R=255, G=0, B=0]	1	4		S	2			1831	___1	1	1.01447e-07	141.59	94.706	70.197	-0.65624	549180000	244	19.6961	24.3844	24.6729	24.535	25.1631	24.9071	17.8806	22.2499	22.2822	25.1631	23.2252	21.3686
+	2.14844	2.09736	H7C5L6;P78362;P78362-2	104;497;508	H7C5L6	H7C5L6	SRSF protein kinase 2;SRSF protein kinase 2 N-terminal;SRSF protein kinase 2 C-terminal	SRPK2	ESSPSHDRSRTVSASSTGDLPKAKTRAADLL	TVS(1)AS(0.076)S(0.853)T(0.072)GDLPK	1379	UID4026	Color2 [A=255, R=255, G=0, B=0]	1	4		S	2			878	___2	0.852614	8.66848e-05	117.77	82.76	113.25	-0.16185	61598000	104	22.7216	22.7934	22.2781	23.2845	22.536	23.3806	20.2654	20.9246	21.6613	22.536	20.8764	20.1243
+	2.14737	3.99293	P98082-3;P98082;P98082-2	702;723;505	P98082-3	P98082-3	Disabled homolog 2	DAB2	LNKINEPPKPAPRQVSLPVTKSTDNAFENPF	QVS(0.999)LPVT(0.001)K	2400	UID1540	Color2 [A=255, R=255, G=0, B=0]	1	4		S	2			1671	___1	0.999428	0.0100936	57.267	30.22	57.267	1.0783	45186000	702	22.9587	22.9695	22.1275	22.7021	22.1787	20.9289	20.6073	17.7763	22.0446	22.1787	18.5313	19.1225
+	2.14534	3.24835	F8W6X8;Q14644	777;809	F8W6X8	F8W6X8	Ras GTPase-activating protein 3	RASA3	HAQYKRDKFKKTKYGSQEHPIGDKSFQNYIR	YGS(1)QEHPIGDK	1071	UID694	Color2 [A=255, R=255, G=0, B=0]	1	4		S	2			686	___1	0.999998	0.000160589	104.81	77.161	104.81	-0.66556	57873000	777	20.5842	23.046	23.3813	23.5262	22.7926	23.2295	19.1231	18.9823	18.8296	22.7926	18.1932	20.2751
+	2.14484	-3.04677	Q53EL6-2;Q53EL6	446;457	Q53EL6-2	Q53EL6-2	Programmed cell death protein 4	PDCD4	QLRDLCPSRGRKRFVSEGDGGRLKPESY___	FVS(1)EGDGGR	2931	UID1870	Color2 [A=255, R=255, G=0, B=0]	1	4		S	2			1861	___1	1	0.00256738	78.488	64.713	66.056	0.78871	51759000	446	23.6351	19.9749	22.8257	18.9293	19.4563	20.122	21.7898	22.8792	23.0211	18.969	22.6966	22.1477
+	2.13394	4.24474	S4R3H4;E7EQT4;Q9UKV3-5;Q9UKV3;G3V3B0;Q9UKV3-3;Q9UKV3-2	946;964;991;1004;245;246;277	S4R3H4	S4R3H4	Apoptotic chromatin condensation inducer in the nucleus	ACIN1	VSITIDDPVRTAQVPSPPRGKISNIVHISNL	TAQVPS(1)PPR	626	UID409	Color2 [A=255, R=255, G=0, B=0]	1	4		S	2			444	___1	1	0.00041689	110.39	88.394	102.52	-0.083092	93230000	946	23.4531	23.9096	23.4147	22.5558	23.7734	23.9855	20.4702	20.4447	17.5292	23.7734	18.4886	18.7035
+	2.12911	1.64708	O75995	42	O75995	O75995	SAM and SH3 domain-containing protein 3	SASH3	SFKDFAKSKPSSPVVSEKEFNLDDNIPEDDS	S(0.282)KPS(0.415)S(0.435)PVVS(0.869)EKEFNLDDNIPEDDSGVPTPEDAGK	1813	UID4295	Color2 [A=255, R=255, G=0, B=0]	1	4		S	3			1139	___2	0.868741	5.1574e-14	93.415	87.906	77.84	0.054611	91684000	42	23.5595	22.3832	23.2359	24.0529	22.8634	23.235	17.5408	21.2539	17.4923	22.8634	18.165	20.8586
+	2.12479	2.35811	Q6UN15-5;Q6UN15;Q6UN15-4	289;304;289	Q6UN15-5	Q6UN15-5	Pre-mRNA 3'-end-processing factor FIP1	FIP1L1	NSSVGKWQDRYGRAESPDLRRLPGAIDVIGQ	AES(1)PDLR	3183	UID2017	Color2 [A=255, R=255, G=0, B=0]	1	4		S	2			1939	___1	1	0.00211907	101.43	28.182	43.083	2.1154	120730000	289	23.1895	23.8006	23.8434	24.1171	24.0736	23.9434	19.6022	21.1613	22.0246	24.0736	18.2429	22.0876
	2.12463	0.52532	B4E2X3;Q8N6R0-2;Q8N6R0-3;Q8N6R0-4;Q8N6R0	266;181;181;267;267	B4E2X3	B4E2X3	Methyltransferase-like protein 13	METTL13	YAWLCSQLRRKARLGSVSLDLCDGDTGEPRY	LGS(0.993)VS(0.007)LDLCDGDTGEPR	315	UID216	Color2 [A=255, R=166, G=166, B=166]	1	4		S	2			194	___1	0.993333	2.17385e-05	99.055	88.445	99.055	-1.2712	4502000	266	19.2209	19.1237	19.1773	20.7243	18.9963	19.4563	18.5815	18.474	18.0703	19.1212	18.8081	18.6362
+	2.12392	3.17607	Q16799	279	Q16799	Q16799	Reticulon-1	RTN1	IDDLSEEQRRAPQITTPVKITLTEIEPSVET	RAPQIT(0.019)T(0.981)PVK	5002	UID3009	Color2 [A=255, R=255, G=0, B=0]	1	4		T	2			1840	___1	0.98074	0.0016507	103.08	65.387	103.08	0.9127	32548000	279	23.1234	22.9886	19.2882	21.3025	22.1214	19.4944	20.0087	18.8053	20.6809	22.1214	17.9512	19.6635
+	2.12018	2.69276	O95292	158	O95292	O95292	Vesicle-associated membrane protein-associated protein B/C	VAPB	TTASKTETPIVSKSLSSSLDDTEVKKVMEEC	SLS(0.931)S(0.068)SLDDTEVKK	1841	UID1164	Color2 [A=255, R=255, G=0, B=0]	1	4		S	2			1155	___1	0.931499	1.62922e-05	128.35	94.766	128.35	0.36212	24763000	158	21.5733	21.9932	19.9398	22.8683	21.4335	20.1103	17.7376	19.3856	21.5239	21.4335	17.3469	18.469
+	2.11941	2.60197	J3QRP6;O14745;B3KY21	161;280;124	J3QRP6	J3QRP6	Na(+)/H(+) exchange regulatory cofactor NHE-RF1	SLC9A3R1	EQENSREALAEAALESPRPALVRSASSDTSE	EALAEAALES(1)PRPALVR	1510	UID955	Color2 [A=255, R=255, G=0, B=0]	1	4		S	3			941	___1	1	1.78147e-46	231.71	215.22	45.864	1.6504	151200000	161	24.46	24.7186	23.7658	18.7896	23.8239	23.7133	18.1265	21.3555	22.7997	23.8239	21.827	21.6848
+	2.11809	4.36717	E9PCX8;Q68CZ2;E7ERH3;Q68CZ2-2	763;660;420;420	E9PCX8	E9PCX8	Tensin-3	TNS3	RGVGSGPHPPDTQQPSPSKAFKPRFPGDQVV	GVGSGPHPPDTQQPS(0.995)PS(0.005)K	739	UID490	Color2 [A=255, R=255, G=0, B=0]	1	4		S	2			493	___1	0.994976	9.50134e-08	130.64	91.109	130.64	0.70253	166110000	763	23.7437	22.1071	21.2364	19.7727	23.6539	22.2221	17.4594	18.5914	21.2786	23.6539	21.3504	18.9509
	2.11762	-0.609306	Q3KQU3-4;Q3KQU3;Q3KQU3-2;C9JIR3;E9PLH3	113;113;113;74;74	Q3KQU3-4	Q3KQU3-4	MAP7 domain-containing protein 1	MAP7D1	PPAMGPRDARPPRRSSQPSPTAVPASDSPPT	RS(0.134)S(0.849)QPS(0.008)PT(0.008)AVPAS(0.001)DSPPTK	2901	UID1849	Color2 [A=255, R=166, G=166, B=166]	1	4		S	2			1853	___1	0.848806	6.12818e-28	169.96	162.27	68.567	1.2251	328160000	113	21.492	23.3943	23.3602	22.6269	23.4383	24.1605	18.1922	23.9084	22.5054	23.4383	24.1463	24.1575
+	2.11617	2.09582	Q96B97-2;Q96B97;Q5JPT2;B7Z6E8;Q96B97-3	474;511;491;250;273	Q96B97-2	Q96B97-2	SH3 domain-containing kinase-binding protein 1	SH3KBP1	LTSSSLSSPDIFDSPSPEEDKEEHISLAHRG	RPPSQSLTSSSLSSPDIFDS(0.066)PS(0.934)PEEDKEEHISLAHR	3683	UID5475	Color2 [A=255, R=255, G=0, B=0]	1	4		S	5			2139	___2	0.934024	6.63495e-29	128.8	123.14	128.8	0.0029753	99519000	474	19.1985	20.3942	19.0554	21.9173	21.149	22.4502	17.4331	18.8445	17.0791	21.149	18.8204	18.7586
+	2.11512	3.31329	P46379-5;P46379-2;P46379;P46379-3;H0Y710	967;967;973;1003;116	P46379-5	P46379-5	Large proline-rich protein BAG6	BAG6	QGAERASPEPQRENASPAPGTTAEEAMSRGP	ENAS(1)PAPGTTAEEAMSR	2245	UID1440	Color2 [A=255, R=255, G=0, B=0]	1	4		S	2			1536	___1	1	6.85672e-07	130.4	108.56	130.4	0.85451	28817000	967	19.6525	20.9362	19.2643	22.1895	22.0381	21.3824	18.2867	18.0832	18.6576	22.0381	18.3812	18.6319
	2.11458	0.804421	P46940;H0YLE8	1443;871	P46940	P46940	Ras GTPase-activating-like protein IQGAP1	IQGAP1	AIRDAKTPDKMKKSKSVKEDSNLTLQEKKEK	S(1)VKEDSNLTLQEK	2250	UID1444	Color2 [A=255, R=166, G=166, B=166]	1	4		S	2			1541	___1	0.999894	6.20583e-27	195.48	180.55	73.022	-0.20893	266490000	1443	25.0806	23.9727	23.9613	25.3216	23.7106	25.2208	17.5412	23.0672	22.9675	23.7106	17.9972	22.92
+	2.11453	-4.09328	Q96T37-4;Q96T37-2;Q96T37-3;Q96T37	656;700;700;700	Q96T37-4	Q96T37-4	Putative RNA-binding protein 15	RBM15	NSDNDRSSRLLLERPSPIRDRRGSLEKSQGD	LLLERPS(1)PIRDR	3779	UID2390	Color2 [A=255, R=255, G=0, B=0]	1	4		S	3			2183	___1	1	0.000335915	77.078	43.874	77.078	-0.52902	66166000	656	24.5813	19.1945	24.1409	19.6395	18.7283	19.5559	18.4471	22.4721	18.5482	19.5016	18.5462	23.9974
+	2.11384	1.94363	E9PJ24;F8WEF5;Q9P1Y6-2;Q9P1Y6-3;Q9P1Y6	1120;1122;1124;1123;1124	E9PJ24	E9PJ24	PHD and RING finger domain-containing protein 1	PHRF1	KKKRRSASRPRGRECSPTSSLERLCRHKHQR	GRECS(0.967)PT(0.023)S(0.007)S(0.002)LER	821	UID534	Color2 [A=255, R=255, G=0, B=0]	1	4		S	2			530	___1	0.967336	0.00443745	57.328	37.933	46.797	-0.18483	81957000	1120	22.7005	23.106	22.641	23.287	22.6352	22.5585	17.8197	21.1512	20.829	22.6352	18.407	20.5458
+	2.11203	3.3755	Q9H1E3	58	Q9H1E3	Q9H1E3	Nuclear ubiquitous casein and cyclin-dependent kinase substrate 1	NUCKS1	EAKNKRRSGKNSQEDSEDSEDKDVKTKKDDS	NSQEDS(1)EDS(1)EDKDVK	3909	UID2475	Color2 [A=255, R=255, G=0, B=0]	1	4		S	2			2248	___1	1	3.87486e-74	208.43	174.64	143.28	0.83858	109570000	58	22.3313	22.1704	22.9408	21.2224	23.1029	22.3441	18.3701	18.9573	20.7811	23.1029	21.0366	19.8758
+	2.10947	3.68904	C9J6P4;Q7Z2W4-3;Q7Z2W4-2;Q7Z2W4	275;275;275;275	C9J6P4	C9J6P4	Zinc finger CCCH-type antiviral protein 1	ZC3HAV1	FLASASASAERSCTPSPDQISHRASLEDAPV	S(0.027)CT(0.974)PS(0.999)PDQISHR	427	UID3443	Color2 [A=255, R=255, G=0, B=0]	1	4		S	2			289	___2	0.999213	0.000126361	101.39	82.147	90.861	-0.98034	119430000	275	22.0884	21.0249	19.4082	22.8036	22.3023	23.2306	17.3311	17.9496	18.0386	22.3023	20.4944	18.4253
+	2.10847	1.92474	Q9Y286-2;Q9Y286	320;413	Q9Y286-2	Q9Y286-2	Sialic acid-binding Ig-like lectin 7	SIGLEC7	ANTIRGSASQGNLTESWADDNPRHHGLAAHS	GS(0.829)AS(0.171)QGNLTES(1)WADDNPR	4271	UID5881	Color2 [A=255, R=255, G=0, B=0]	1	4		S	2			2400	___2	0.999999	1.89226e-90	289.98	251.82	204.23	-0.45655	56896000	320	19.5989	21.1361	20.3376	21.2429	20.5008	21.7673	17.398	18.6171	18.2558	20.5008	17.399	18.9586
+	2.10494	2.08233	Q53EU6	68	Q53EU6	Q53EU6	Glycerol-3-phosphate acyltransferase 3	AGPAT9	IEKGTPKESILKNSASVGIIQRDESPMEKGL	NSAS(1)VGIIQR	2943	UID1874	Color2 [A=255, R=255, G=0, B=0]	1	4		S	2			1863	___1	0.999961	0.000995285	93.258	66.656	89.9	0.12125	20627000	68	21.0234	21.5268	21.4735	22.0853	21.1924	20.9403	19.6837	18.8273	17.9697	21.1924	18.1384	19.6159
+	2.10368	2.84158	P42566;B1AUU8	324;324	P42566	P42566	Epidermal growth factor receptor substrate 15	EPS15	PPSDRASLQKNIIGSSPVADFSAIKELDTLN	NIIGS(0.246)S(0.754)PVADFSAIK	2223	UID1429	Color2 [A=255, R=255, G=0, B=0]	1	4		S	2			1518	___1	0.753551	0.000188745	97.235	53.692	97.235	2.0864	29082000	324	22.6838	22.3694	18.7609	23.4264	21.3648	19.0918	18.2644	19.0105	19.9616	21.3648	18.3471	18.7056
+	2.1036	3.1776	D6REM6;A8MXP9;P43243;D6R991	188;188;188;188	D6REM6	D6REM6	Matrin-3	MATR3	VPRDDWEEKRHFRRDSFDDRGPSLNPVLDYD	RDS(1)FDDR	83	UID52	Color2 [A=255, R=255, G=0, B=0]	1	4		S	2			52	___1	1	7.40697e-18	156.11	139.58	61.78	0.19454	720200000	188	26.0989	27.0607	25.9916	26.7291	25.8992	25.4204	22.0174	23.1174	24.4974	25.8992	24.4627	23.1001
+	2.09996	2.81336	A0MZ66-8;A0MZ66-4;A0MZ66-5;A0MZ66-6;A0MZ66;A0MZ66-3;A0MZ66-7	434;494;434;464;494;494;82	A0MZ66-8	A0MZ66-8	Shootin-1	KIAA1598	RILRRRKVTAEADSSSPTGILATSESKSMPV	VTAEADSS(0.005)S(0.993)PT(0.002)GILATSESK	9	UID2	Color2 [A=255, R=255, G=0, B=0]	1	4		S	2			3	___1	0.992597	3.9798e-64	237.73	219.32	235.75	-0.51777	41864000	434	22.6999	22.6927	21.8033	21.8203	22.6994	22.4739	17.5953	19.2882	18.5075	22.6994	17.7031	20.4793
+	2.09389	4.5335	Q9Y5S1	3	Q9Y5S1	Q9Y5S1	Transient receptor potential cation channel subfamily V member 2	TRPV2	_____________MTSPSSSPVFRLETLDGG	T(0.095)S(0.906)PS(0.018)S(0.694)S(0.289)PVFR	4357	UID5938	Color2 [A=255, R=255, G=0, B=0]	1	4		S	2			2440	___2	0.905506	0.000593044	90.614	75.276	90.614	-0.033499	134250000	3	23.5436	24.832	23.2988	24.8289	23.9986	19.6803	19.8645	20.5787	21.9362	23.9986	22.5603	18.9071
+	2.09387	2.53401	F8W7U3;E7ESD2;Q641Q2-2;Q641Q2;Q5SNT6;Q9Y4E1-6;Q9Y4E1-4;J3KP36;Q9Y4E1-3;Q9Y4E1-2;Q9Y4E1;Q9Y4E1-5	353;441;441;441;353;441;441;385;386;433;441;417	F8W7U3;Q5SNT6;Q9Y4E1-6	F8W7U3	WASH complex subunit FAM21A;WASH complex subunit FAM21B;WASH complex subunit FAM21C	FAM21A;FAM21B;FAM21C	SLKEPQKPEQPTPRKSPYGPPPTGLFDDDDG;SMKEPQKPEQPTPRKSPYGPPPTGLFDDDDG	KS(0.996)PY(0.003)GPPPT(0.001)GLFDDDDGDDDDDFFSAPHSKPSK	644	UID426	Color2 [A=255, R=255, G=0, B=0]	1	4		S	4			1878;2429;453	___1	0.996153	1.51387e-09	84.424	78.822	84.424	0.23147	17009000	353	21.7613	19.9386	18.9002	22.163	20.8575	21.9148	18.129	18.1129	17.1199	20.8575	18.4145	17.9215
+	2.09226	3.61891	P42566;B1AUU8;H7BYP0;P42566-2	814;680;491;500	P42566	P42566	Epidermal growth factor receptor substrate 15	EPS15	PFKLNDPFQPFPGNDSPKEKDPEIFCDPFTS	LNDPFQPFPGNDS(1)PKEKDPEIFCDPFTSATTTTNK	2222	UID1428	Color2 [A=255, R=255, G=0, B=0]	1	4		S	4			1518	___1	0.99997	5.17364e-10	77.464	70.754	77.464	-0.051534	46666000	814	23.2922	23.0279	20.0886	21.0244	21.7005	23.8459	17.6909	18.6075	18.7217	21.7005	18.0064	18.4405
+	2.09157	4.90284	Q9Y5K6	510	Q9Y5K6	Q9Y5K6	CD2-associated protein	CD2AP	KMPGRRLPGRFNGGHSPTHSPEKILKLPKEE	FNGGHS(0.98)PT(0.017)HS(0.003)PEK	4351	UID2785	Color2 [A=255, R=255, G=0, B=0]	1	4		S	3			2438	___1	0.980485	0.000143787	79.337	50.266	46.89	-0.26587	105290000	510	20.2132	23.4963	19.3963	23.4492	24.9943	22.6477	18.3961	19.0055	22.3109	24.9943	21.0715	20.1786
+	2.08967	4.58724	Q1KMD3;H3BQZ7	161;161	Q1KMD3	Q1KMD3	Heterogeneous nuclear ribonucleoprotein U-like protein 2	HNRNPUL2;HNRNPUL2-BSCL2	EQGLGKREEDEPEERSGDETPGSEVPGDKAA	EEDEPEERS(1)GDETPGSEVPGDK	2862	UID1826	Color2 [A=255, R=255, G=0, B=0]	1	4		S	2			1843	___1	1	8.22661e-52	225.74	210.65	225.74	-0.68102	646710000	161	25.0414	24.4373	24.5467	26.1318	25.2608	24.7086	22.3477	19.543	22.1666	25.2608	20.322	21.2551
+	2.08948	2.59813	Q15154;E7ETA6;Q15154-2;E7EV56;Q15154-3;E5RGQ4;E9PGW9;E7EV93	69;69;69;69;69;69;69;69	Q15154	Q15154	Pericentriolar material 1 protein	PCM1	VESDKRVTNDISPESSPGVGRRRTKTPHTFP	VTNDIS(1)PES(0.022)S(0.978)PGVGR	2777	UID4929	Color2 [A=255, R=255, G=0, B=0]	1	4		S	2			1808	___2	0.97837	1.32312e-11	153.98	136.28	118.71	0.052982	23319000	69	19.6888	20.9222	18.5955	22.4917	21.8029	22.4227	19.0137	19.1329	20.9063	21.8029	17.8552	18.6896
+	2.08729	2.33148	Q96EB6-2;Q96EB6	14;14	Q96EB6-2	Q96EB6-2	NAD-dependent protein deacetylase sirtuin-1;SirtT1 75 kDa fragment	SIRT1	__MADEAALALQPGGSPSAAGADREAASSPA	ADEAALALQPGGS(0.944)PS(0.056)AAGADR	3707	UID2344	Color2 [A=255, R=255, G=0, B=0]	1	4		S	3			2148	___1	0.944332	3.54615e-10	122.44	95.105	64.152	-0.40007	19157000	14	21.4881	21.6523	18.7698	19.857	21.2621	19.7221	18.02	19.5056	17.7064	21.2621	18.9897	18.6158
+	2.08668	1.82866	Q09666	511	Q09666	Q09666	Neuroblast differentiation-associated protein AHNAK	AHNAK	QKPKISMQDVDLSLGSPKLKGDIKVSAPGVQ	ISMQDVDLSLGS(1)PK	2493	UID1611	Color2 [A=255, R=255, G=0, B=0]	1	4		S	2			1721	___1	0.99968	6.04558e-20	188.16	153.39	180.64	1.2979	75622000	511	22.373	22.4252	22.8822	22.2278	21.8632	23.9491	17.173	20.0032	19.9039	21.8632	19.168	20.4406
+	2.08637	4.17282	Q5JRI1;O75494-5;O75494-4;O75494-6;O75494-3;O75494-2;O75494	133;133;133;133;133;133;133	Q5JRI1	Q5JRI1	Serine/arginine-rich splicing factor 10	SRSF10	RSRSRSYERRRSRSRSFDYNYRRSYSPRNRP	S(1)FDYNYR	1790	UID4281	Color2 [A=255, R=255, G=0, B=0]	1	4		S	2			1129	___2	0.999999	0.00338575	101.71	80.745	95.909	0.73891	55330000	133	18.8338	23.1932	21.6416	24.11	21.6514	22.9304	17.7092	18.0656	17.7936	21.6514	18.6291	17.9195
+	2.08595	-2.986	A1A4S6;E7EUW5;H0Y8W5	591;240;269	A1A4S6	A1A4S6	Rho GTPase-activating protein 10	ARHGAP10	TPPDTTFPEPTCLSASPPNAPPRQSKRQGQR	TPPDTTFPEPTCLS(0.025)AS(0.975)PPNAPPR	14	UID7	Color2 [A=255, R=255, G=0, B=0]	1	4		S	3			4	___1	0.975486	5.81306e-56	220.86	199.51	126.68	-0.64925	83144000	591	23.5058	19.7012	23.7289	23.1085	19.0648	24.1174	17.4924	21.7421	22.388	18.7436	21.7592	22.5697
+	2.07799	1.48661	Q96GS4	196	Q96GS4	Q96GS4	Uncharacterized protein C17orf59	C17orf59	SSGSAESGAGGGRRATISSPLELEGTVSRHG	RAT(1)ISSPLELEGTVSR	5167	UID3052	Color2 [A=255, R=255, G=0, B=0]	1	4		T	2			2154	___1	0.999911	4.23799e-09	147.08	134.79	74.772	1.2855	64553000	196	22.1876	21.5801	21.4777	19.9066	21.3168	21.9517	18.7845	20.2	18.8958	21.3168	19.104	19.6359
+	2.07646	-3.02866	Q96A49	248	Q96A49	Q96A49	Synapse-associated protein 1	SYAP1	GREQDLPLAEAVRPKTPPVVIKSQLKTQEDE	EQDLPLAEAVRPKT(1)PPVVIK	5159	UID3048	Color2 [A=255, R=255, G=0, B=0]	1	4		T	3			2131	___1	1	0.000288461	55.994	50.737	55.994	-0.094301	31596000	248	23.3511	19.9783	19.0484	20.865	18.7135	20.0402	21.6527	22.3654	21.4523	19.0922	21.2821	22.2147
+	2.07591	3.30581	F2Z3H2;O95870	34;34	F2Z3H2	F2Z3H2	Abhydrolase domain-containing protein 16A	ABHD16A	ERDSERAPASVPETPTAVTAPHSSSWDTYYQ	APAS(0.002)VPET(0.143)PT(0.83)AVT(0.024)APHSSSWDTYYQPR	4618	UID2879	Color2 [A=255, R=255, G=0, B=0]	1	4		T	3			579	___1	0.830169	1.89653e-17	111.84	103.7	90.836	0.57162	20206000	34	19.3562	22.5635	22.4756	19.7042	21.8247	19.3961	18.3433	19.3373	19.5088	21.8247	17.5289	18.1931
+	2.07087	1.37749	P46019	1015	P46019	P46019	Phosphorylase b kinase regulatory subunit alpha, liver isoform	PHKA2	INRLRSEMKQMTRRFSADEQFFSVGQAASSS	RFS(1)ADEQFFSVGQAASSSAHSSK	2241	UID1437	Color2 [A=255, R=255, G=0, B=0]	1	4		S	3			1533	___1	1	1.08812e-15	120.42	104.74	120.42	0.2196	61585000	1015	21.9471	23.1851	22.8108	22.5597	22.8689	22.8961	20.3432	21.3606	21.101	22.8689	20.3435	21.8331
+	2.06967	1.97199	E7EVA0;P27816-6;P27816;P27816-2	524;507;507;507	E7EVA0	E7EVA0	Microtubule-associated protein;Microtubule-associated protein 4	MAP4	VAPSTVKEVGLLKDMSPLSETEMALGKDVTP	DMS(0.998)PLS(0.002)ETEMALGK	688	UID459	Color2 [A=255, R=255, G=0, B=0]	1	4		S	2			470	___1	0.99834	0.00157433	61.212	54.359	61.212	0.96816	4883400	524	19.3349	20.0847	18.7332	18.4647	20.1722	19.8916	17.2714	18.5959	19.6082	20.1722	18.7396	17.7462
+	2.06283	2.22753	F5H564;O43432;O43432-3	99;495;501	F5H564	F5H564	Eukaryotic translation initiation factor 4 gamma 3	EIF4G3	QTEEILDSQNLNSRRSPVPAQIAITVPKTWK	RS(1)PVPAQIAITVPK	1009	UID650	Color2 [A=255, R=255, G=0, B=0]	1	4		S	2			634	___1	1	0.000155639	100.23	79.371	97.904	0.31099	117150000	99	22.4017	23.4451	22.1085	22.3578	23.0948	23.3248	19.8666	20.5421	20.1484	23.0948	20.3981	21.426
+	2.06219	4.04445	Q9Y572;H0YJN5;G3V2L1	410;91;84	Q9Y572	Q9Y572	Receptor-interacting serine/threonine-protein kinase 3	RIPK3	PPQTPETSTFRNQMPSPTSTGTPSPGPRGNQ	NQMPS(0.997)PT(0.003)S(0.001)TGTPSPGPR	4349	UID2783	Color2 [A=255, R=255, G=0, B=0]	1	4		S	2			2436	___1	0.996672	4.16262e-09	142.45	102.72	142.45	0.00023516	69670000	410	23.4194	21.7597	20.3931	23.3934	23.1751	18.8968	18.2598	18.993	20.9958	23.1751	21.3758	18.3247
+	2.06111	1.75309	Q16543;K7EIU0;K7EQA9	300;49;206	Q16543	Q16543	Hsp90 co-chaperone Cdc37;Hsp90 co-chaperone Cdc37, N-terminally processed	CDC37	KRLGPGGLDPVEVYESLPEELQKCFDVKDVQ	LGPGGLDPVEVYES(1)LPEELQK	2850	UID1816	Color2 [A=255, R=255, G=0, B=0]	1	4		S	2			1836	___1	1	1.76854e-40	206.59	184.36	206.59	0.57104	17025000	300	20.0278	19.7489	18.8653	21.1301	20.375	19.0664	17.8393	18.2864	18.4667	20.375	18.3647	18.54
+	2.05918	3.667	Q5JTD0-4;Q5JTD0-2;Q5JTD0	225;290;300	Q5JTD0-4	Q5JTD0-4	Tight junction-associated protein 1	TJAP1	PQPNGECHSLGTARGSPEEELPLPAFEKLNP	GS(1)PEEELPLPAFEK	2963	UID1883	Color2 [A=255, R=255, G=0, B=0]	1	4		S	2			1871	___1	1	6.95969e-08	135.91	119.33	113.76	0.3061	23260000	225	21.2275	21.8776	21.4714	21.8777	21.8287	21.0552	17.1047	17.376	19.1016	21.8287	17.564	18.9799
+	2.05897	4.11233	I1E4Y6;Q6Y7W6;E7ESB6;Q6Y7W6-4;Q6Y7W6-5;Q6Y7W6-3;C9JHW1;E9PC50;C9JH78;C9IYH5	223;201;201;201;201;223;150;32;28;32	I1E4Y6	I1E4Y6	PERQ amino acid-rich with GYF domain-containing protein 2	GIGYF2	GPTSVGRKHEFIRSESENWRIFREEQNGEDE	SES(1)ENWR	1386	UID881	Color2 [A=255, R=255, G=0, B=0]	1	4		S	2			883	___1	1	1.8738e-10	124.98	63.021	116.25	1.7665	80290000	223	23.2167	23.4529	22.7425	23.8137	23.4569	22.8277	19.7242	18.4431	22.1702	23.4569	18.4352	20.2433
+	2.05893	4.3263	H0Y449;P67809;C9J5V9	259;209;179	H0Y449	H0Y449	Nuclease-sensitive element-binding protein 1	YBX1	PPYYMRRPYGRRPQYSNPPVQGEVMEGADNQ	RPQYS(1)NPPVQGEVMEGADNQGAGEQGRPVR	1200	UID761	Color2 [A=255, R=255, G=0, B=0]	1	4		S	4			760	___1	0.999993	4.30045e-50	186.59	163.25	186.59	-0.3777	131450000	259	23.1289	23.9802	21.1821	24.896	22.5348	20.1337	20.9218	19.1378	18.9248	22.5348	18.657	18.2428
+	2.05803	4.53263	J3QQM5;Q9BT23	29;29	J3QQM5	J3QQM5	LIM domain-containing protein 2	LIMD2	HDAKGGGSSTVQRSKSFSLRAQVKETCAACQ	S(0.002)KS(0.993)FS(0.005)LR	1501	UID949	Color2 [A=255, R=255, G=0, B=0]	1	4		S	2			935	___1	0.992604	0.0300799	78.149	22.618	78.149	0.69677	93649000	29	18.6646	21.808	22.5013	24.7289	23.4544	24.9866	18.3655	18.0862	18.5052	23.4544	17.8975	18.6596
+	2.05181	3.37465	Q96PU8-5;Q96PU8-3	211;211	Q96PU8-5	Q96PU8-5			ELAILNGTYRDANIKSPTAQAAPRIITGPAP	DANIKS(1)PTAQAAPR	3755	UID2374	Color2 [A=255, R=255, G=0, B=0]	1	4		S	2			2172	___1	0.999902	8.41313e-05	120.7	104.57	120.7	-0.66197	94644000	211	22.5876	22.8705	21.5593	23.9308	22.9647	22.4036	18.034	18.8177	21.3004	22.9647	20.6479	20.2996
+	2.05087	3.46693	E7ERB7;B7ZLZ0;Q9P107	234;234;234	E7ERB7;Q9P107	Q9P107	GEM-interacting protein	GMIP	QYVQRSEDLRARSQGSPEDSAPQASPGPSKQ	S(0.001)QGS(0.999)PEDSAPQASPGPSK	387	UID262	Color2 [A=255, R=255, G=0, B=0]	1	4		S	2			2332;250	___1	0.998615	6.54632e-55	236.95	222.49	236.95	0.81253	133220000	234	23.8179	23.783	22.8449	22.9197	24.6391	23.8698	19.9987	20.3044	21.7828	24.6391	16.9909	21.4692
+	2.04938	4.71451	R4GNB2;Q5VZ89-6;Q5VZ89;X6RAE7;Q5VZ89-5;Q5VZ89-3;X6R5W5;Q5VZ89-4;R4GN35;Q5VZ89-2	1252;1016;1016;288;1016;198;39;13;1301;489	R4GNB2;R4GN35	R4GN35	DENN domain-containing protein 4C	DENND4C	ESYMNLKSPLGSKSSSMELHREENRESGMTT	S(0.004)S(0.004)S(0.992)MELHREENR	3088	UID1950	Color2 [A=255, R=255, G=0, B=0]	1	4		S	3			1906;2456	___1	0.991513	0.000262125	81.311	73.586	77.776	0.45501	204140000	1301	24.4772	24.8758	24.2701	24.3977	24.9721	24.8308	19.5202	19.187	23.0575	24.9721	18.828	21.264
+	2.04558	2.3475	Q96F63	212	Q96F63	Q96F63	Coiled-coil domain-containing protein 97	CCDC97	ELSARTPTHQPPKPGSPGRPACPLSNLLLQS	T(0.032)PT(0.032)HQPPKPGS(0.908)PGRPACPLS(0.028)NLLLQSYEER	3713	UID2350	Color2 [A=255, R=255, G=0, B=0]	1	4		S	4			2152	___1	0.908233	0.000222661	50.757	45.214	50.757	-1.1834	10965000	212	18.3165	20.9002	18.9076	20.407	21.7981	21.808	16.6856	19.1842	17.8275	21.7981	18.5914	19.1184
+	2.04555	2.23601	H0Y6J6;Q5W012;Q96I25;Q5W011;Q5W010	62;123;155;155;154	H0Y6J6	H0Y6J6	Splicing factor 45	RBM17	DRHEASGFARRPDPDSDEDEDYERERRKRSM	RPDPDS(1)DEDEDYERER	1225	UID776	Color2 [A=255, R=255, G=0, B=0]	1	4		S	3			770	___1	1	3.38836e-26	183.24	166.93	183.24	0.1145	381640000	62	24.9982	25.1037	25.1582	25.7842	25.3792	25.0589	18.0318	23.5199	22.1669	25.3792	21.9988	22.5829
+	2.0455	3.94757	O14828-2;O14828	50;76	O14828-2	O14828-2	Secretory carrier-associated membrane protein 3	SCAMP3	LPPPSAPSLQPSRKLSPTEPKNYGSYSTQAS	KLS(1)PTEPK	1653	UID1046	Color2 [A=255, R=255, G=0, B=0]	1	4		S	2			1045	___1	0.999977	0.000517144	131.46	90.731	131.46	0.25605	447450000	50	25.4055	25.7521	24.7606	25.2423	26.0514	18.8526	21.3184	21.1477	23.8107	26.0514	22.5773	22.8604
+	2.04496	3.867	B9ZVT1;Q8IXT5	254;254	B9ZVT1	B9ZVT1	RNA-binding protein 12B	RBM12B	NAVKEGDVLRRSEEHSPPRGINDRHFRKRSH	EGDVLRRS(1)EEHS(1)PPR	404	UID3424	Color2 [A=255, R=255, G=0, B=0]	1	4		S	3			264	___2	1	0.00122398	55.763	39.456	55.763	-1.0097	122600000	254	23.5436	23.8835	23.9206	23.7886	24.3123	24.1835	19.9966	21.1219	18.8919	24.3123	17.5997	19.4828
+	2.0439	1.07215	B4DH53;Q66K74	631;657	B4DH53	B4DH53	Microtubule-associated protein 1S;MAP1S heavy chain;MAP1S light chain	MAP1S	ESHRSPAEGSERLSLSPLRGGEAGPDASPTV	LSLS(1)PLR	228	UID152	Color2 [A=255, R=255, G=0, B=0]	1	4		S	2			129	___1	0.999994	0.00501246	88.819	23.573	88.819	0.41848	308640000	631	24.8333	24.8982	24.8861	24.8952	25.2262	25.2689	22.622	23.9012	23.2328	25.2262	23.8615	24.1882
+	2.04348	3.37727	Q9BTU6	9	Q9BTU6	Q9BTU6	Phosphatidylinositol 4-kinase type 2-alpha	PI4K2A	_______MDETSPLVSPERAQPPDYTFPSGS	MDET(0.197)S(0.803)PLVS(1)PER	3826	UID2421	Color2 [A=255, R=255, G=0, B=0]	1	4		S	2			2213	___1	1	2.69187e-25	140.31	123.08	115.06	0.1226	44785000	9	21.2931	20.6251	18.7361	19.7484	21.7888	19.3101	18.3556	18.3538	17.9404	21.7888	16.613	17.6934
+	2.04225	5.27569	O00160	1023	O00160	O00160	Unconventional myosin-If	MYO1F	LNVPDQGMAGMQRKRSVGQRPVPGVGRPKPQ	S(1)VGQRPVPGVGR	1614	UID1017	Color2 [A=255, R=255, G=0, B=0]	1	4		S	2			1021	___1	1	7.02973e-10	162.38	127.69	62.891	0.027802	440830000	1023	24.3904	25.1451	24.6957	26.2049	24.6495	25.6649	21.2625	20.6741	21.1041	24.6495	21.2518	18.4039
+	2.04199	2.00208	P30533	247	P30533	P30533	Alpha-2-macroglobulin receptor-associated protein	LRPAP1	NQGLDRLRRVSHQGYSTEAEFEEPRVIDLWD	VSHQGYS(0.981)T(0.019)EAEFEEPR	2161	UID1381	Color2 [A=255, R=255, G=0, B=0]	1	4		S	2			1473	___1	0.981152	9.3909e-32	204.78	184.39	202.5	-0.56478	288060000	247	21.5424	22.5156	22.5127	22.3064	22.2086	22.8705	19.9857	19.9014	17.9155	22.2086	20.6204	20.7163
+	2.03906	3.70393	P29966	46	P29966	P29966	Myristoylated alanine-rich C-kinase substrate	MARCKS	ANGQENGHVKVNGDASPAAAESGAKEELQAN	VNGDAS(1)PAAAESGAK	2156	UID1376	Color2 [A=255, R=255, G=0, B=0]	1	4		S	2			1458	___1	0.999976	0.000120099	90.453	69.224	90.453	2.1313	40586000	46	22.7843	23.4633	22.7781	21.1512	22.108	21.4328	18.6239	19.114	18.6831	22.108	17.0115	18.5976
+	2.037	1.72958	F5H3B1;F5H1R6;Q92934	33;33;118	F5H3B1	F5H3B1	Bcl2-associated agonist of cell death	BAD	NLWAAQRYGRELRRMSDEFVDSFKKGLPRPK	RMS(1)DEFVDSFKK	968	UID626	Color2 [A=255, R=255, G=0, B=0]	1	4		S	3			615	___1	0.999998	0.000353033	76.391	64.87	67.416	0.90793	29710000	33	19.9181	21.2629	21.6706	20.6783	21.9195	21.804	18.445	19.9015	18.5628	21.9195	19.5145	20.0406
+	2.03502	2.81397	Q8NHJ6-2;C9JST2;Q8NHJ6	348;348;349	Q8NHJ6-2	Q8NHJ6-2	Leukocyte immunoglobulin-like receptor subfamily B member 4	LILRB4	VKNTQPEDGVEMDTRSPHDEDPQAVTYAKVK	S(1)PHDEDPQAVTYAK	3502	UID2211	Color2 [A=255, R=255, G=0, B=0]	1	4		S	2			2061	___1	1	1.22492e-16	165.34	136.72	165.34	0.54117	24990000	348	19.5524	21.8801	19.9332	23.1698	22.2469	20.7304	18.0667	18.7193	18.5868	22.2469	17.7331	19.9019
+	2.03127	1.57582	Q9UQ35;Q9UQ35-2	1502;1502	Q9UQ35	Q9UQ35	Serine/arginine repetitive matrix protein 2	SRRM2	KALPQTPRPRSRSPSSPELNNKCLTPQRERS	S(0.987)RS(0.964)PS(0.058)S(0.991)PELNNK	4236	UID9012	Color2 [A=255, R=255, G=0, B=0]	1	4		S	2			2392	___3	0.991406	9.04235e-05	116.06	95.918	116.06	-3.294	30137000	1502	18.9187	20.2189	20.8179	23.9879	19.6277	23.4741	17.59	18.4746	17.8463	19.7817	18.2253	18.1259
+	2.02826	1.3192	Q9UQ35	2132	Q9UQ35	Q9UQ35	Serine/arginine repetitive matrix protein 2	SRRM2	FSRPSMSPTPLDRCRSPGMLEPLGSSRTPMS	CRS(1)PGMLEPLGSSR	4182	UID2668	Color2 [A=255, R=255, G=0, B=0]	1	4		S	3			2392	___1	0.999996	0.0013385	58.864	53.204	58.864	-0.54715	11229000	2132	19.9888	20.3722	20.3734	19.3952	19.8613	21.9212	17.8417	18.6867	17.9242	19.8613	19.7906	18.7381
+	2.02819	1.36493	P51610-2;P51610;H7C1C4	1438;1507;82	P51610-2	P51610-2	Host cell factor 1;HCF N-terminal chain 1;HCF N-terminal chain 2;HCF N-terminal chain 3;HCF N-terminal chain 4;HCF N-terminal chain 5;HCF N-terminal chain 6;HCF C-terminal chain 1;HCF C-terminal chain 2;HCF C-terminal chain 3;HCF C-terminal chain 4;HCF C-terminal chain 5;HCF C-terminal chain 6	HCFC1	PVPGPSVPPPEELQVSPGPRQQLPPRQLLQS	AVTTVTQSTPVPGPS(0.002)VPPPEELQVS(0.998)PGPR	2316	UID1484	Color2 [A=255, R=255, G=0, B=0]	1	4		S	3			1578	___1	0.997762	3.37605e-09	85.442	74.633	63.783	0.56854	32173000	1438	22.6068	21.9032	19.1627	19.8325	22.2895	22.5567	20.7483	20.5858	18.9618	22.2895	18.7351	21.0059
+	2.02663	4.60402	Q07666-3;Q07666-2;Q07666	20;20;20	Q07666-3	Q07666-3	KH domain-containing, RNA-binding, signal transduction-associated protein 1	KHDRBS1	DDPAARMSRSSGRSGSMDPSGAHPSVRQTPS	S(0.002)GS(0.998)MDPSGAHPSVR	2459	UID1584	Color2 [A=255, R=255, G=0, B=0]	1	4		S	2			1708	___1	0.997797	1.11077e-17	179.65	163.3	179.65	-0.032177	1023200000	20	25.1888	24.1667	25.2442	24.6209	24.9405	25.0124	20.6987	21.0118	17.7024	24.9405	18.0824	19.1453
+	2.02289	2.1315	Q969E4;Q6IPX3-2;Q6IPX3;Q5H9L2	121;121;121;127	Q969E4	Q969E4	Transcription elongation factor A protein-like 3;Transcription elongation factor A protein-like 6;Transcription elongation factor A protein-like 5	TCEAL3;TCEAL6;TCEAL5	VPRKAKRKTDRGTDDSPKDSQEDLQERHLSS	GTDDS(1)PKDSQEDLQER	3661	UID2311	Color2 [A=255, R=255, G=0, B=0]	1	4		S	3			2129	___1	0.99994	2.39795e-67	266.29	236.8	189.51	0.12758	288440000	121	24.3262	23.9232	23.8108	23.7768	24.6093	23.854	19.3311	21.9772	18.4315	24.6093	21.9772	22.521
+	2.02066	3.52411	Q9UEY8-2;Q9UEY8	12;12	Q9UEY8-2	Q9UEY8-2	Gamma-adducin	ADD3	____MSSDASQGVITTPPPPSMPHKERYFDR	SSDASQGVITT(0.999)PPPPSMPHK	5218	UID3071	Color2 [A=255, R=255, G=0, B=0]	1	4		T	2			2348	___1	0.999117	1.19515e-31	195.46	179.27	195.46	0.18511	80184000	12	21.171	21.6641	21.3688	19.3688	23.0382	21.4704	17.7757	19.1199	18.0034	23.0382	19.0341	18.9923
+	2.01598	2.15879	E9PEK8;H7C2N6;F5H629;B8ZZU6;E9PBF9;P15336-3;P15336-7;P15336-5;P15336;C9JCI8;P15336-4	112;101;94;94;112;112;94;94;112;54;54	E9PEK8	E9PEK8	Cyclic AMP-dependent transcription factor ATF-2	ATF2	KKASEDDIKKMPLDLSPLATPIIRSKIEEPS	MPLDLS(1)PLATPIIR	395	UID268	Color2 [A=255, R=255, G=0, B=0]	1	4		S	2			257	___1	0.999731	0.000230917	77.912	72.188	77.912	1.5741	12466000	112	20.3889	20.5021	19.4293	20.0018	20.0307	21.0727	17.5524	18.4358	18.0091	20.0307	17.9339	17.6223
+	2.01293	3.19959	Q9UQ35;Q9UQ35-2;I3L4D8;I3L182	778;778;778;682	Q9UQ35	Q9UQ35	Serine/arginine repetitive matrix protein 2	SRRM2	SSPRSKAKSRLSLRRSLSGSSPCPKQKSQTP	S(1)LS(0.998)GS(0.002)SPCPK	4227	UID5853	Color2 [A=255, R=255, G=0, B=0]	1	4		S	2			2392	___2	0.999982	0.00339039	80.17	54.313	77.674	-0.20947	202450000	778	24.198	23.8923	23.316	24.6111	23.1284	23.9864	20.0435	19.6052	20.9965	23.1284	17.988	20.7616
+	2.01146	1.40061	B4DH53;Q66K74	733;759	B4DH53	B4DH53	Microtubule-associated protein 1S;MAP1S heavy chain;MAP1S light chain	MAP1S	EFEHRKAVPMAPAPASPGSSNDSSARSQERA	AVPMAPAPAS(1)PGSSNDSSAR	226	UID150	Color2 [A=255, R=255, G=0, B=0]	1	4		S	2			129	___1	0.999946	1.6556e-40	209.19	175.4	209.19	1.1409	730100000	733	22.8663	23.5374	23.0136	24.0102	23.4282	24.2372	18.3911	21.7516	22.3441	23.4282	22.8873	22.3764
+	2.01047	2.2511	Q86W92-2;Q86W92-3;Q86W92-4;Q86W92;F5GZP6	595;448;570;601;432	Q86W92-2	Q86W92-2	Liprin-beta-1	PPFIBP1	SRGIMKLFGKLRRSQSTTFNPDDMSEPEFKR	S(0.045)QS(0.93)T(0.024)TFNPDDMSEPEFK	3329	UID2105	Color2 [A=255, R=255, G=0, B=0]	1	4		S	2			1994	___1	0.930159	2.62885e-13	157.91	147	119.47	-0.10986	7637400	595	19.4544	20.7567	19.8634	19.3868	20.4429	20.3566	18.1297	18.776	18.3995	20.4429	18.8119	17.8169
+	2.0072	2.10419	O43149	1518	O43149	O43149	Zinc finger ZZ-type and EF-hand domain-containing protein 1	ZZEF1	LPAADVSPATAEEPLSPSTPTRRPPFTRGRL	LPSSSGLPAADVSPAT(0.004)AEEPLS(0.891)PS(0.388)T(0.551)PT(0.166)R	1688	UID1066	Color2 [A=255, R=255, G=0, B=0]	1	4		S	3			1073	___1	0.89123	1.33187e-34	166.32	155.48	85.287	0.78812	91587000	1518	22.214	22.5415	23.4034	20.0598	23.206	23.6006	17.8351	20.591	21.3547	23.206	22.2804	21.1696
+	2.0049	1.61062	Q8N573-3;Q8N573-2;Q8N573-5;Q8N573-8;Q8N573	133;193;200;200;201	Q8N573-3	Q8N573-3	Oxidation resistance protein 1	OXR1	TPSSTFTGIRPARVVSSTSEEEEAFTEKFLK	VVS(0.761)S(0.374)T(0.726)S(0.138)EEEEAFTEK	3438	UID5320	Color2 [A=255, R=255, G=0, B=0]	1	4		S	2			2036	___2	0.761484	0.000946537	105.99	87.246	105.99	-1.4834	13522000	133	20.4434	21.033	20.25	22.1051	20.9432	20.4235	17.279	18.9977	17.6466	20.9432	19.2837	19.7273
+	2.00286	1.84971	P02545-2;P02545-6;P02545-3;P02545;Q5TCI8;P02545-5;P02545-4	390;390;390;390;309;291;278	P02545-2	P02545-2	Prelamin-A/C;Lamin-A/C	LMNA	AYRKLLEGEEERLRLSPSPTSQRSRGRASSH	LRLS(1)PS(0.887)PT(0.097)S(0.016)QR	1886	UID1195	Color2 [A=255, R=255, G=0, B=0]	1	4		S	2			1219	___1	0.999936	3.87691e-07	165.58	141.63	105.65	0.38459	292920000	390	23.9121	24.8015	24.0067	23.4874	24.089	23.7907	22.4525	22.579	22.7854	24.089	22.9832	22.3746
+	2.00215	2.32042	Q8TEA7-3;Q8TEA7-2;Q8TEA7	827;851;890	Q8TEA7-3	Q8TEA7-3	TBC domain-containing protein kinase-like protein	TBCK	GGINKIKPTGLLTIPSPQI____________	IKPTGLLTIPS(0.999)PQI	3545	UID2236	Color2 [A=255, R=255, G=0, B=0]	1	4		S	2			2081	___1	0.999386	0.0389356	45.825	33.328	45.825	0.0046558	22135000	827	22.063	21.3423	20.1909	21.5844	21.5603	20.8669	19.2171	19.6842	19.4085	21.5603	19.4306	18.6503
+	2.00144	3.6582	Q4KMP7;Q4KMP7-2	687;112	Q4KMP7	Q4KMP7	TBC1 domain family member 10B	TBC1D10B	AAGGAPSPPPPVRRASAGPAPGPVVTAEGLH	RAS(1)AGPAPGPVVTAEGLHPSLPS(0.961)PT(0.038)GNS(0.001)TPLGSSK	2922	UID5014	Color2 [A=255, R=255, G=0, B=0]	1	4		S	3			1859	___2	0.999976	1.38074e-28	125.05	104.36	125.05	0.67421	99890000	687	23.4253	22.7528	21.8036	23.9542	21.8941	22.2411	17.534	17.8449	21.9522	21.8941	20.0947	19.1994
+	1.99894	4.44185	Q92797	1171	Q92797	Q92797	Symplekin	SYMPK	EQKLKPGGVGAPSSSSPSPSPSARPGPPPSE	LKPGGVGAPS(0.007)S(0.006)S(0.162)S(0.819)PS(0.006)PSPSAR	3641	UID2295	Color2 [A=255, R=255, G=0, B=0]	1	4		S	3			2119	___1	0.818537	6.80377e-05	60.521	47.807	60.521	0.63977	47418000	1171	22.2527	23.5999	22.3841	19.8788	22.2771	23.4316	20.4814	17.5983	20.2995	22.2771	17.9816	18.954
+	1.9988	2.38272	H0Y860;F5GXJ4;E9PGD0;Q9P246;H7C5C6;H7C5K2;H7C5A5	531;610;618;523;125;231;523	H0Y860	H0Y860	Stromal interaction molecule 2	STIM2	RSSSLCRSRRSIVPSSPQPQRAQLAPHAPHP	S(0.001)IVPS(0.111)S(0.888)PQPQR	779	UID508	Color2 [A=255, R=255, G=0, B=0]	1	4		S	2			511	___1	0.888027	0.00367968	61.344	45.141	57.019	0.18504	22900000	531	21.9422	22.0195	21.8255	20.9368	21.0812	21.9433	18.6973	19.0931	18.4369	21.0812	17.7035	18.9294
+	1.9971	1.86858	A9Z1X7;E9PCT1;Q8IYB3;Q8IYB3-2;M0R088	625;628;616;614;589	A9Z1X7	A9Z1X7	Serine/arginine repetitive matrix protein 1	SRRM1	QRRYSPSPPPKRRTASPPPPPKRRASPSPPP	T(1)AS(1)PPPPPKR	118	UID77	Color2 [A=255, R=255, G=0, B=0]	1	4		S	3			56	___1	1	0.000741352	89.679	66.534	42.425	1.2971	665670000	625	24.6214	24.4109	24.4534	24.0357	24.5439	24.6259	17.8187	22.2077	22.8655	24.5439	23.4461	23.0543
+	1.99606	6.52182	P29966	118	P29966	P29966	Myristoylated alanine-rich C-kinase substrate	MARCKS	VEKEAPAEGEAAEPGSPTAAEGEAASAASST	EAPAEGEAAEPGS(0.991)PT(0.009)AAEGEAASAASSTSSPK	2152	UID1372	Color2 [A=255, R=255, G=0, B=0]	1	4		S	3			1458	___1	0.991294	2.07632e-50	183.17	172.65	157.42	-0.15754	462230000	118	25.8776	26.8957	25.9839	23.4556	25.6204	24.9138	18.3435	18.2135	24.1457	25.6204	22.2893	20.8339
+	1.99593	3.36952	Q8NHG8	135	Q8NHG8	Q8NHG8	E3 ubiquitin-protein ligase ZNRF2	ZNRF2	SPEDGGGGRDRPVGGSPGGPRLVIGSLPAHL	DRPVGGS(1)PGGPR	3499	UID2209	Color2 [A=255, R=255, G=0, B=0]	1	4		S	3			2060	___1	1	1.98039e-18	200.63	148.87	64.04	0.74303	1141300000	135	24.9115	26.5802	26.0519	25.5221	27.566	25.9618	21.9109	23.3396	24.229	27.566	25.8645	24.3962
+	1.99591	2.54396	Q9UQ35	2104	Q9UQ35	Q9UQ35	Serine/arginine repetitive matrix protein 2	SRRM2	RSATPPATRNHSGSRTPPVALNSSRMSCFSR	T(1)PPVALNSSR	5244	UID3082	Color2 [A=255, R=255, G=0, B=0]	1	4		T	2			2392	___1	0.999999	0.000763583	65.842	48.368	65.842	0.5656	144190000	2104	18.8521	22.0559	21.9302	21.2696	21.8051	20.6351	19.2977	18.7766	18.6861	21.8051	19.838	19.9129
+	1.99581	3.24146	Q5T1Z4;Q5T1Z8;Q14671-2;Q14671;Q14671-3;H0YDK8;E9PR38;E7EWT3;Q14671-4	710;745;683;709;709;421;467;565;650	Q5T1Z4	Q5T1Z4	Pumilio homolog 1	PUM1	TAVANSNTGSGSRRDSLTGSSDLYKRTSSSL	RDS(0.996)LT(0.004)GSSDLYKR	2715	UID1740	Color2 [A=255, R=255, G=0, B=0]	1	4		S	3			1785	___1	0.996391	1.27429e-11	160.03	150.1	160.03	-0.027571	72453000	710	19.2916	22.2803	22.2974	22.2533	20.9883	22.6218	18.3406	18.1359	20.0325	20.9883	16.5494	18.2191
+	1.99393	-2.92772	P39687;H0YN26;H7BZ09	15;15;15	P39687	P39687	Acidic leucine-rich nuclear phosphoprotein 32 family member A	ANP32A	_MEMGRRIHLELRNRTPSDVKELVLDNSRSN	NRT(0.871)PS(0.129)DVKELVLDNSR	4862	UID2964	Color2 [A=255, R=255, G=0, B=0]	1	4		T	3			1503	___1	0.871001	0.000666464	66.965	60.349	66.965	1.4615	23127000	15	19.507	18.6962	18.4975	20.3452	18.6524	19.3171	18.8653	21.3316	22.5526	19.4218	22.5518	22.3708
+	1.99355	3.84754	Q15651-2;P05204;Q15651	31;29;31	Q15651-2	Q15651-2	High mobility group nucleosome-binding domain-containing protein 3;Non-histone chromosomal protein HMG-17	HMGN3;HMGN2	SKVTKQEPTRRSARLSAKPAPPKPEPKPRKT	LS(1)AKPAPPKPEPK	1925	UID1218	Color2 [A=255, R=255, G=0, B=0]	1	4		S	3			1264	___1	1	0.0119485	40.164	27.809	40.164	1.2695	30527000	31	19.1722	21.1344	20.1981	22.6704	22.6375	22.7988	17.4413	18.4793	18.3681	22.6375	17.8728	18.0987
+	1.99293	2.63598	Q9UI08;Q9UI08-2;B7Z3I5	349;351;355	Q9UI08	Q9UI08	Ena/VASP-like protein	EVL	KPVSSILSRTPSVAKSPEAKSPLQSQPHSRM	T(0.358)PS(0.642)VAKS(1)PEAKS(1)PLQSQPHSR	4112	UID2618	Color2 [A=255, R=255, G=0, B=0]	1	4		S	3			2356	___1	1	1.96135e-41	211.62	202.51	184.65	-0.14596	2785500000	349	25.0787	26.5809	25.8018	25.0052	27.5678	26.6713	20.7591	24.3879	23.9672	27.5678	24.6482	24.8178
+	1.99116	-1.58185	E9PNR6;Q07960;H0YE29	51;51;49	E9PNR6	E9PNR6	Rho GTPase-activating protein 1	ARHGAP1	DEMPDFPKSDDSKSSSPELVTHLKWDDPYYD	S(0.042)S(0.042)S(0.915)PELVTHLK	877	UID573	Color2 [A=255, R=255, G=0, B=0]	1	4		S	2			561	___1	0.915443	6.89127e-05	109.39	94.238	109.39	0.83731	472420000	51	25.0874	19.0183	24.0189	26.316	18.9523	20.1525	17.3036	20.2371	18.6231	19.0772	18.0388	20.9584
+	1.99011	6.69347	Q09666	210	Q09666	Q09666	Neuroblast differentiation-associated protein AHNAK	AHNAK	VDVETQSGKTVIRLPSGSGAASPTGSAVDIR	LPS(1)GSGAAS(1)PTGSAVDIR	2497	UID4764	Color2 [A=255, R=255, G=0, B=0]	1	4		S	2			1721	___2	0.999968	1.44994e-64	256.08	202.91	256.08	0.19433	1168200000	210	25.4633	25.7979	24.3523	26.5639	25.9882	24.8738	17.8455	20.7774	23.2266	25.9882	23.0931	17.6852
+	1.9897	3.76129	A9Z1X7;E9PCT1;Q8IYB3;Q8IYB3-2;M0R088	625;628;616;614;589	A9Z1X7	A9Z1X7	Serine/arginine repetitive matrix protein 1	SRRM1	QRRYSPSPPPKRRTASPPPPPKRRASPSPPP	T(1)AS(1)PPPPPKR	118	UID3227	Color2 [A=255, R=255, G=0, B=0]	1	4		S	3			56	___2	1	0.000741352	89.679	66.534	42.425	1.2971	665670000	625	22.9731	23.2482	22.9549	23.5277	23.227	23.2989	19.9433	18.6016	21.409	23.227	21.2808	20.344
+	1.98937	3.62703	O15085;O15085-2	556;596	O15085	O15085	Rho guanine nucleotide exchange factor 11	ARHGEF11	GKPKSSSQSTFHIPLSPVEVKPGNVRNIIQH	SSSQSTFHIPLS(0.999)PVEVKPGNVR	1664	UID1052	Color2 [A=255, R=255, G=0, B=0]	1	4		S	3			1054	___1	0.998891	6.94781e-07	74.665	66.861	74.665	-0.11188	30137000	556	22.5763	22.8572	22.3713	20.0475	21.488	21.9609	19.7715	18.6026	18.5081	21.488	18.7421	18.0322
+	1.98818	3.44057	F8W8W1;P42081-2;P42081-5;P42081-6;P42081-3;P42081;H7C4F8;P42081-4	108;102;209;239;315;321;269;267	F8W8W1	F8W8W1	T-lymphocyte activation antigen CD86	CD86	RSDEAQRVFKSSKTSSCDKSDTCF_______	T(0.004)S(0.01)S(0.985)CDKS(0.001)DTCF	1086	UID700	Color2 [A=255, R=255, G=0, B=0]	1	4		S	2			695	___1	0.984627	0.00693038	67.879	63.031	67.879	-0.38612	43095000	108	22.7466	22.1447	22.1079	23.0904	22.4414	22.6493	17.3909	19.6813	17.7133	22.4414	18.7633	18.1226
+	1.98688	2.12324	Q9UQ35;Q9UQ35-2;I3L4D8;I3L182	876;876;876;780	Q9UQ35	Q9UQ35	Serine/arginine repetitive matrix protein 2	SRRM2	NEQSVTPQRRSCFESSPDPELKSRTPSRHSC	SCFES(0.004)S(0.996)PDPELK	4225	UID2701	Color2 [A=255, R=255, G=0, B=0]	1	4		S	2			2392	___1	0.995627	8.67737e-11	164.48	136.15	164.48	1.1705	350850000	876	24.4898	25.7003	25.0093	24.4298	25.7532	25.8045	17.9004	23.1203	16.4212	25.7532	24.0632	24.1044
+	1.98583	2.55307	Q66K14-2;Q66K14	435;435	Q66K14-2	Q66K14-2	TBC1 domain family member 9B	TBC1D9B	SPAPQEGSEQPASPASPLSSRQSFCAQEAPT	KASVVDPSTES(0.002)S(0.002)PAPQEGS(0.012)EQPAS(0.98)PAS(0.944)PLS(0.048)S(0.011)R	3096	UID8258	Color2 [A=255, R=255, G=0, B=0]	1	4		S	3			1909	___3	0.943997	9.31778e-19	102.54	93.851	76.716	-0.25497	84309000	435	21.0033	20.7617	19.2047	22.1185	21.5036	19.2167	17.9553	18.2927	18.1115	21.5036	19.3054	19.1138
+	1.98573	3.85544	Q8WWM7-6;Q8WWM7-8;Q8WWM7-5;Q8WWM7-4;Q8WWM7-9;Q8WWM7-2;Q8WWM7;Q8WWM7-3	424;424;424;424;424;424;424;424	Q8WWM7-6	Q8WWM7-6	Ataxin-2-like protein	ATXN2L	SPKAQRPLRGAKTLSSPSNRPSGETSVPPPP	T(0.009)LS(0.168)S(0.8)PS(0.011)NRPS(0.003)GET(0.007)S(0.002)VPPPPAVGR	3579	UID2262	Color2 [A=255, R=255, G=0, B=0]	1	4		S	3			2095	___1	0.800495	1.40611e-08	85.849	72.221	74.287	0.024735	29745000	424	22.4073	23.0144	20.1901	19.5646	22.742	18.6193	18.2475	18.0953	17.913	22.742	18.8818	19.8595
	1.98265	1.08103	Q01518-2;Q01518	307;308	Q01518-2	Q01518-2	Adenylyl cyclase-associated protein 1	CAP1	VRSGPKPFSAPKPQTSPSPKRATKKEPAVLE	PFSAPKPQT(0.001)S(0.998)PS(0.002)PK	2420	UID4703	Color2 [A=255, R=166, G=166, B=166]	1	4		S	2			1683	___2	0.997945	2.33034e-118	307.52	282.96	192.68	-0.31311	8586700000	307	25.4407	19.245	19.4168	26.4346	19.1125	26.5363	18.8234	18.3309	17.5142	19.5564	23.66	18.1163
+	1.98208	1.94807	A9Z1X7;E9PCT1;Q8IYB3;Q8IYB3-2;M0R088	705;708;696;694;669	A9Z1X7	A9Z1X7	Serine/arginine repetitive matrix protein 1	SRRM1	RHSPSPRPRAPQTSSSPPPVRRGASSSPQRR	APQTSS(0.025)S(0.975)PPPVR	96	UID58	Color2 [A=255, R=255, G=0, B=0]	1	4		S	2			56	___1	0.974617	9.0763e-34	231.52	200.17	153.81	1.3229	221910000	705	24.2945	24.6409	19.0195	24.5206	25.4126	25.0414	17.6378	23.295	22.9031	25.4126	18.0594	23.1196
+	1.9816	1.39048	H7C152;Q7Z3C6-2;Q7Z3C6	244;767;828	H7C152	H7C152	Autophagy-related protein 9A	ATG9A	GQSASRHPEPVPEEGSEDELPPQVHKV____	HPEPVPEEGS(1)EDELPPQVHKV	1358	UID868	Color2 [A=255, R=255, G=0, B=0]	1	4		S	3			864	___1	1	5.54944e-05	60.133	56.4	60.133	0.51019	13489000	244	20.5029	21.2289	20.9357	20.022	20.6674	21.2051	17.5376	19.4579	18.2249	20.6674	18.202	19.4702
+	1.98132	1.88249	P48634-2;P48634-3;P48634	1206;1218;1219	P48634-2	P48634-2	Protein PRRC2A	PRRC2A	PSKEPLKEKLIPGPLSPVARGGSNGGSNVGM	LIPGPLS(1)PVAR	2262	UID1449	Color2 [A=255, R=255, G=0, B=0]	1	4		S	2			1547	___1	1	0.00089114	78.903	53.281	64.121	0.91163	118690000	1206	24.0413	23.8794	23.4169	23.7296	23.3669	23.7574	21.6147	21.3308	23.3067	23.3669	22.1667	21.9797
+	1.98067	4.52683	Q16204	419	Q16204	Q16204	Coiled-coil domain-containing protein 6	CCDC6	GTSHGITRPSPRRSNSPDKFKRPTPPPSPNT	RS(0.036)NS(0.964)PDKFK	2832	UID1812	Color2 [A=255, R=255, G=0, B=0]	1	4		S	3			1831	___1	0.96367	0.00113938	86.911	75.689	73.435	0.38697	153020000	419	21.9337	23.2978	22.9409	21.0158	22.812	22.2858	17.4797	17.4286	18.3908	22.812	20.5649	19.4656
+	1.97969	2.47052	B3KXW9;E7ERW7;Q92608	746;1177;1685	B3KXW9	B3KXW9	Dedicator of cytokinesis protein 2	DOCK2	LASPKTPRVEQEEPISPGSTLPEVKLRRSKK	VEQEEPIS(1)PGSTLPEVK	194	UID130	Color2 [A=255, R=255, G=0, B=0]	1	4		S	2			112	___1	0.99961	4.86454e-57	250.2	223.04	172.32	0.072734	712740000	746	26.0259	26.2252	25.6574	24.9094	25.5255	25.7465	17.1104	22.8762	24.2086	25.5255	24.5478	23.7002
+	1.97808	1.62521	Q9BQ70	602	Q9BQ70	Q9BQ70	Transcription factor 25	TCF25	PPSDTIYSYVRPERLSPISHGNTIALFFRSL	LS(0.852)PIS(0.147)HGNT(0.001)IALFFR	3811	UID2409	Color2 [A=255, R=255, G=0, B=0]	1	4		S	3			2199	___1	0.852265	0.00123938	54.598	48.703	54.598	0.18086	10850000	602	22.5585	20.4491	19.7683	18.9057	20.163	19.7792	17.7908	18.2908	18.3772	20.163	18.0759	18.9755
+	1.97715	3.37268	Q9Y4K1	484	Q9Y4K1	Q9Y4K1	Absent in melanoma 1 protein	AIM1	SAPAPGDVPKDTCVQSPISSFPCTDLKVSEN	DTCVQS(1)PISSFPCTDLK	4343	UID2779	Color2 [A=255, R=255, G=0, B=0]	1	4		S	2			2432	___1	1	5.51776e-39	219.58	183.14	219.58	0.13427	86158000	484	22.7014	23.0206	21.847	22.9843	22.3564	22.225	18.0136	18.5151	19.9442	22.3564	18.9941	19.8951
+	1.97622	3.01837	H3BNF1;H3BUV4;H3BUT1;Q9NWW5;B4DDH6	31;31;31;31;63	H3BNF1	H3BNF1	Ceroid-lipofuscinosis neuronal protein 6	CLN6	PGAQLGASFLQARHGSVSADEAARTAPFHLD	HGS(1)VSADEAAR	199	UID135	Color2 [A=255, R=255, G=0, B=0]	1	4		S	2			114	___1	0.999989	2.94782e-06	144.28	130.2	106.67	0.092734	271020000	31	24.7426	25.9928	23.9541	24.3768	25.4055	24.2528	20.6952	23.2033	23.7206	25.4055	18.0906	21.9625
+	1.97578	1.57752	P19838-3;P19838;P19838-2	727;907;908	P19838-3	P19838-3	Nuclear factor NF-kappa-B p105 subunit;Nuclear factor NF-kappa-B p50 subunit	NFKB1	SSPVKTTSQAHSLPLSPASTRQQIDELRDSD	TTSQAHS(0.012)LPLS(0.982)PAS(0.003)T(0.003)R	2089	UID1331	Color2 [A=255, R=255, G=0, B=0]	1	4		S	2			1396	___1	0.981858	3.0008e-06	130.92	110.71	130.92	1.6127	33652000	727	21.3663	19.8541	21.0911	19.4397	20.494	21.6609	17.7748	18.7146	17.5397	20.494	19.6844	18.6918
+	1.97445	2.69803	F5H6I7;Q6DD88;C9JUU1	517;535;562	F5H6I7	F5H6I7	Atlastin-3	ATL3	NSTQATVRDAVVGRPSMDKKAQ_________	DAVVGRPS(1)MDKK	1014	UID654	Color2 [A=255, R=255, G=0, B=0]	1	4		S	3			640	___1	1	0.0175196	40.941	28.366	40.941	2.1515	36904000	517	22.4703	21.9037	21.6613	23.0636	22.0586	21.9693	18.2093	18.6824	20.2446	22.0586	18.3778	19.9355
+	1.97372	1.86954	H3BTD6;H3BQ37;H3BPW9;Q96F86	18;131;131;131	H3BTD6	H3BTD6	Enhancer of mRNA-decapping protein 3	EDC3	NIPKRTDVKSQDVAVSPQQQQCSKSYVDRHM	SQDVAVS(1)PQQQQCSK	1335	UID851	Color2 [A=255, R=255, G=0, B=0]	1	4		S	2			842	___1	1	1.38236e-46	235.35	203.02	220.34	1.0784	85886000	18	23.031	23.7186	23.3586	23.65	23.2561	23.4114	17.7048	21.1925	21.0158	23.2561	18.3251	21.8889
+	1.97323	3.57202	H0YD13;H0Y2P0;E7EPC6;P16070-18;P16070-12;P16070-14;P16070-13;P16070-11;P16070-10;P16070-16;P16070-8;P16070-17;P16070-6;P16070-4;P16070-3;P16070-7;P16070-5;P16070;H0YE40;J3KN83	161;245;669;295;316;351;380;384;448;623;629;646;654;654;666;668;689;697;37;216	H0YD13	H0YD13	CD44 antigen	CD44	LVINSGNGAVEDRKPSGLNGEASKSQEMVHL	LVINSGNGAVEDRKPS(1)GLNGEASK	583	UID381	Color2 [A=255, R=255, G=0, B=0]	1	4		S	3			430	___1	0.999939	1.32148e-22	159.59	140.87	134.04	-0.29364	126680000	161	22.7449	22.9205	23.2295	22.1433	21.6324	22.9928	21.2151	18.8775	22.2389	21.6324	22.0149	18.102
+	1.97159	2.83759	B7Z4M1;F5H891;F5GWG7;F5H617;O95197-6;O95197-3;O95197-5;O95197-4;O95197-7;O95197-2;O95197	23;23;23;23;23;23;23;23;23;23;23	B7Z4M1	B7Z4M1	Reticulon;Reticulon-3	RTN3	TQSHSISSSSFGAEPSAPGGGGSPGACPALG	AEPS(0.001)AAT(0.002)QS(0.002)HS(0.006)IS(0.018)S(0.018)S(0.018)S(0.018)FGAEPS(0.773)APGGGGS(0.144)PGACPALGT(0.001)K	358	UID243	Color2 [A=255, R=255, G=0, B=0]	1	4		S	3			224	___1	0.772743	1.84545e-05	44.369	35.456	44.369	-1.9386	23564000	23	21.3383	21.5138	22.3393	20.119	21.2761	21.6405	17.1699	17.8648	22.0239	21.2761	18.9454	19.1706
+	1.97027	3.44584	Q96EV2;H0Y3K4	765;537	Q96EV2	Q96EV2	RNA-binding protein 33	RBM33	SRSSQGKTEVKVKPASPVAQPKEEAKTETEF	VKPAS(1)PVAQPK	3711	UID2348	Color2 [A=255, R=255, G=0, B=0]	1	4		S	2			2150	___1	1	0.00211913	84.352	63.652	59.57	0.24724	230210000	765	24.8018	24.254	24.8108	23.2069	25.5571	24.8706	19.6321	21.3738	22.1832	25.5571	18.1737	21.9799
+	1.97002	1.61791	O75995	113	O75995	O75995	SAM and SH3 domain-containing protein 3	SASH3	EEMADTLEEGSASPTSPDYSLDSPGPEKMAL	ALSEEMADTLEEGSASPT(0.01)S(0.989)PDYS(0.001)LDSPGPEK	1802	UID1139	Color2 [A=255, R=255, G=0, B=0]	1	4		S	3			1139	___1	0.988919	9.63408e-44	179.85	170.35	179.85	-0.55708	32311000	113	21.2984	21.5164	20.0201	20.6372	22.0235	19.5438	17.6932	19.9929	20.6559	22.0235	17.9961	20.4802
+	1.96821	4.10562	Q9Y666;Q9Y666-2	30;30	Q9Y666	Q9Y666	Solute carrier family 12 member 7	SLC12A7	DGGGDETAERTEAPGTPEGPEPERPSPGDGN	TEAPGT(1)PEGPEPERPSPGDGNPR	5279	UID3105	Color2 [A=255, R=255, G=0, B=0]	1	4		T	3			2446	___1	0.999912	1.20656e-06	76.237	66.425	76.237	0.51332	34953000	30	22.0963	23.448	19.2087	23.1612	22.0022	19.9661	20.246	18.8688	17.9787	22.0022	18.8939	17.8883
+	1.96798	2.10783	P36507;G5E9C7;M0R1B6	394;297;98	P36507	P36507	Dual specificity mitogen-activated protein kinase kinase 2	MAP2K2	FAGWLCKTLRLNQPGTPTRTAV_________	LNQPGT(0.908)PT(0.092)R	4858	UID2963	Color2 [A=255, R=255, G=0, B=0]	1	4		T	2			1496	___1	0.908467	0.00377228	113.69	54.619	95.775	-0.38859	1059900000	394	27.3084	27.0685	26.7791	26.7334	26.9764	25.7785	23.1722	25.3935	25.0823	26.9764	26.4763	24.405
+	1.96334	2.78566	G3XAJ6;Q14699;C9JHG2	184;220;220	G3XAJ6	G3XAJ6	Raftlin	RFTN1	PGTGDVCSAPAGRNQSPEPSSGPRGEVPLAK	NQS(1)PEPSSGPR	1151	UID727	Color2 [A=255, R=255, G=0, B=0]	1	4		S	2			739	___1	1	6.30436e-06	133.05	107.71	133.05	-0.16735	409390000	184	24.7379	25.0712	25.3943	25.1626	26.0935	25.0573	20.4747	23.2613	23.1049	26.0935	24.3721	22.6728
+	1.96282	3.1722	Q9UQ35;Q9UQ35-2;I3L4D8;I3L182	950;950;950;854	Q9UQ35	Q9UQ35	Serine/arginine repetitive matrix protein 2	SRRM2	SPSPSRVTSRTTPRRSRSVSPCSNVESRLLP	RS(0.996)RS(0.999)VS(0.988)PCS(0.017)NVESR	4215	UID8993	Color2 [A=255, R=255, G=0, B=0]	1	4		S	3			2392	___3	0.995772	0.00742271	46.833	35.554	46.833	-0.16396	86164000	950	23.685	22.6675	22.9413	24.4692	23.0964	23.8697	17.6516	20.4905	18.6949	23.0964	18.0343	19.072
+	1.96247	1.79747	H0Y764;Q6ZNJ1-2;Q6ZNJ1-3;Q6ZNJ1;H7C3Y7	2027;2555;2709;2739;1078	H0Y764	H0Y764	Neurobeachin-like protein 2	NBEAL2	SSQFARKLWRSSRRISQVSSGETEYNPTEAR	RIS(1)QVSSGETEYNPTEAR	1232	UID780	Color2 [A=255, R=255, G=0, B=0]	1	4		S	2			773	___1	1	3.65723e-47	222.3	213.48	181.32	0.44652	193740000	2027	23.1046	24.6305	23.8522	24.4148	23.9308	23.9311	22.0656	22.2319	22.9387	23.9308	22.8698	22.5013
+	1.95984	3.96751	Q5JRI1;O75494-5;O75494-4;O75494-6;O75494-3;O75494-2;O75494	131;131;131;131;131;131;131	Q5JRI1	Q5JRI1	Serine/arginine-rich splicing factor 10	SRSF10	YRRSRSRSYERRRSRSRSFDYNYRRSYSPRN	S(1)RS(1)FDYNYR	1791	UID4282	Color2 [A=255, R=255, G=0, B=0]	1	4		S	2			1129	___2	0.999994	0.0035839	101.71	80.745	101.71	0.204	45550000	131	18.9139	23.1932	21.6416	24.11	21.6514	22.9304	18.231	17.8899	18.4414	21.6514	18.079	18.5058
+	1.95907	3.3815	Q6ZUJ8;Q6ZUJ8-3;Q6ZUJ8-2	759;358;581	Q6ZUJ8	Q6ZUJ8	Phosphoinositide 3-kinase adapter protein 1	PIK3AP1	GDNEDNEVPEVTRSRSPGPPQVDGTPTMSLE	S(0.001)RS(0.999)PGPPQVDGTPTMSLERPPR	3221	UID2035	Color2 [A=255, R=255, G=0, B=0]	1	4		S	3			1949	___1	0.999062	1.18589e-23	166.57	146.7	166.57	-0.028585	347150000	759	23.0785	23.7935	23.3452	21.5766	24.7953	24.7644	18.0561	21.6374	20.2507	24.7953	21.2357	20.5224
+	1.95692	3.3981	C9J6P4;Q7Z2W4-3;Q7Z2W4-2;Q7Z2W4	273;273;273;273	C9J6P4	C9J6P4	Zinc finger CCCH-type antiviral protein 1	ZC3HAV1	QEFLASASASAERSCTPSPDQISHRASLEDA	S(0.015)CT(0.986)PS(0.999)PDQISHR	4514	UID5999	Color2 [A=255, R=255, G=0, B=0]	1	4		T	2			289	___2	0.986188	0.000644799	100.22	89.465	90.412	-0.4536	65853000	273	22.0884	21.0249	20.0096	22.8036	22.3023	23.2306	18.0348	18.8102	18.626	22.3023	20.4944	18.1467
+	1.95647	3.38894	Q7Z6E9-2;Q7Z6E9	1243;1277	Q7Z6E9-2	Q7Z6E9-2	E3 ubiquitin-protein ligase RBBP6	RBBP6	SSTLVDYTSTSSTGGSPVRKSEEKTDTKRTV	VTGTEGSSSTLVDYTS(0.002)T(0.002)S(0.006)S(0.018)T(0.069)GGS(0.904)PVRK	3276	UID2073	Color2 [A=255, R=255, G=0, B=0]	1	4		S	3			1972	___1	0.903732	1.7125e-08	83.559	75.992	83.559	0.40931	12583000	1243	20.839	22.2506	19.4302	19.4563	20.8811	20.8224	18.19	18.1093	16.9065	20.8811	18.177	17.7882
+	1.95536	3.54199	A9Z1X7;E9PCT1;Q8IYB3;Q8IYB3-2;M0R088	384;389;389;388;350	A9Z1X7	A9Z1X7	Serine/arginine repetitive matrix protein 1	SRRM1	PPKRTSSPPRKTRRLSPSASPPRRRHRPSPP	RLS(1)PS(1)AS(1)PPR	106	UID6366	Color2 [A=255, R=255, G=0, B=0]	1	4		S	2			56	___3	1	0.00181198	67.456	46.515	45.28	0.3685	182510000	384	23.9614	21.5409	21.3189	25.6003	22.5656	24.2159	17.7527	19.284	19.2443	22.5656	17.8745	18.08
+	1.95373	2.36253	B7Z6P2;Q5F2G0;P16298-3;P16298;P16298-4	106;141;469;478;479	B7Z6P2	B7Z6P2	Serine/threonine-protein phosphatase 2B catalytic subunit beta isoform	PPP3CB	AEKAIRGFSPPHRICSFEEAKGLDRINERMP	ICS(1)FEEAK	364	UID245	Color2 [A=255, R=255, G=0, B=0]	1	4		S	2			231	___1	1	0.0243233	45.161	17.636	45.161	0.39757	10147000	106	20.4348	19.5533	20.0847	21.4413	20.3566	19.2056	18.0428	17.4058	18.7487	20.3566	18.4908	18.0468
+	1.95223	2.82842	R4GNB4;Q9H7M9	64;235	R4GNB4	R4GNB4	Platelet receptor Gi24	C10orf54	QAASNRRAQELVRMDSNIQGIENPGFEASPP	MDS(1)NIQGIENPGFEAS(1)PPAQGIPEAK	3950	UID2500	Color2 [A=255, R=255, G=0, B=0]	1	4		S	3			2267	___1	1	4.11641e-12	98.267	94.852	78.544	0.82572	65904000	64	21.6914	22.1887	22.7395	19.3624	21.0455	22.6642	18.528	18.743	20.2483	21.0455	19.2165	18.4533
+	1.95074	3.6409	Q9NR99	756	Q9NR99	Q9NR99	Matrix-remodeling-associated protein 5	MXRA5	RRKLKLWKHSEKEPETNVAEGRRVFESRRRI	EPET(1)NVAEGRR	5210	UID3067	Color2 [A=255, R=255, G=0, B=0]	1	4		T	2			2294	___1	1	0.0158347	57.047	30.354	57.047	0.58793	20764000	756	20.4749	21.1612	22.1994	20.016	22.6108	19.0903	18.539	18.7277	19.5962	22.6108	18.0332	18.2458
+	1.95014	1.99976	Q7Z5L9-2;Q7Z5L9	344;360	Q7Z5L9-2	Q7Z5L9-2	Interferon regulatory factor 2-binding protein 2	IRF2BP2	PALTAVARTARKRKPSPEPEGEVGPPKINGE	RKPS(1)PEPEGEVGPPK	3267	UID2067	Color2 [A=255, R=255, G=0, B=0]	1	4		S	3			1970	___1	1	0.000101691	119.47	96.618	53.278	0.070722	456790000	344	25.0538	25.0808	25.5882	24.7093	25.875	25.6433	18.6458	23.4735	22.8963	25.875	23.1754	23.7476
+	1.94976	2.69713	Q9BXP5-5;Q9BXP5-4;Q9BXP5-2;Q9BXP5-3;Q9BXP5;F8WE54	4;4;4;4;4;4	Q9BXP5-5	Q9BXP5-5	Serrate RNA effector molecule homolog	SRRT	____________MGDSDDEYDRRRRDKFRRE	GDS(1)DDEYDRR	3846	UID2437	Color2 [A=255, R=255, G=0, B=0]	1	4		S	2			2225	___1	1	2.4906e-15	197.73	175.74	155	0.043152	853880000	4	24.8056	26.2015	25.6141	26.6954	27.3174	27.1216	17.662	24.2908	24.2429	27.3174	24.5267	24.2058
	1.94928	0.373021	Q9UPU5	63	Q9UPU5	Q9UPU5	Ubiquitin carboxyl-terminal hydrolase 24	USP24	LDYGGYEPMDSGGGPSPGPGGGPRGDGGGDG	NDINEAVALLT(0.001)NERPGLDY(0.001)GGYEPMDS(0.005)GGGPS(0.993)PGPGGGPR	4166	UID2656	Color2 [A=255, R=166, G=166, B=166]	1	4		S	4			2387	___1	0.99342	3.2412e-08	60.395	53.337	60.395	0.69328	3125600	63	20.7346	19.4881	19.0591	19.5462	19.397	18.9214	18.3247	19.1266	17.5839	19.397	18.5358	18.9821
+	1.94892	2.59473	Q7Z6I6-3;Q7Z6I6;Q7Z6I6-2	482;630;630	Q7Z6I6-3	Q7Z6I6-3	Rho GTPase-activating protein 30	ARHGAP30	DLSPLLGPKPPIWKGSGSLEGEAAGCGRQAL	GS(1)GS(1)LEGEAAGCGR	3278	UID2075	Color2 [A=255, R=255, G=0, B=0]	1	4		S	2			1973	___1	1	1.16614e-24	202.32	150.45	96.135	0.44439	687140000	482	25.4295	25.3493	25.8051	26.5523	26.4056	26.6536	17.6993	23.579	22.0262	26.4056	22.744	23.3385
+	1.94033	3.00117	Q66K14-2;Q66K14	432;432	Q66K14-2	Q66K14-2	TBC1 domain family member 9B	TBC1D9B	TESSPAPQEGSEQPASPASPLSSRQSFCAQE	KASVVDPSTES(0.002)S(0.002)PAPQEGS(0.012)EQPAS(0.98)PAS(0.944)PLS(0.048)S(0.011)R	3095	UID5107	Color2 [A=255, R=255, G=0, B=0]	1	4		S	3			1909	___2	0.980016	8.46312e-09	76.716	68.718	76.716	-0.25497	14532000	432	20.1495	21.9618	19.572	21.6235	21.0955	20.2301	18.3133	17.8595	19.468	21.0955	18.0368	18.9067
+	1.93555	2.86997	O14974-5;O14974-4;O14974-3;O14974-2;O14974	908;936;939;960;995	O14974-5	O14974-5	Protein phosphatase 1 regulatory subunit 12A	PPP1R12A	LEMEKRERRALERRISEMEEELKMLPDLKAD	RIS(1)EMEEELK	1656	UID1049	Color2 [A=255, R=255, G=0, B=0]	1	4		S	2			1049	___1	1	0.00287116	60.49	24.546	53.034	-1.1543	15863000	908	20.9235	19.9441	20.0583	19.6656	21.1279	20.3258	17.2821	17.7364	18.3279	21.1279	18.5112	17.9903
+	1.93541	2.48452	Q14160-2;Q14160;Q14160-3;H0YDF9	754;835;835;132	Q14160-2	Q14160-2	Protein scribble homolog	SCRIB	ENAVTITPLRPEDDYSPRERRGGGLRLPLLP	MVEPENAVTITPLRPEDDYS(1)PR	2700	UID1732	Color2 [A=255, R=255, G=0, B=0]	1	4		S	3			1776	___1	0.999912	8.78822e-07	71.528	60.216	68.361	-0.37453	27509000	754	19.7457	21.2958	21.5554	18.9547	20.6785	21.9556	20.2124	18.8847	19.3487	20.6785	19.3282	17.9147
+	1.93441	4.024	F8W7U3;E7ESD2;Q641Q2-2;Q641Q2;Q5SNT6;Q9Y4E1-6;Q9Y4E1-4;J3KP36;Q9Y4E1-3;Q9Y4E1-2;Q9Y4E1;Q9Y4E1-5	199;287;287;287;199;287;287;231;232;279;287;287	F8W7U3;Q5SNT6;Q9Y4E1-6	F8W7U3	WASH complex subunit FAM21A;WASH complex subunit FAM21B;WASH complex subunit FAM21C	FAM21A;FAM21B;FAM21C	IEDIEENTRPKRSRPTSFADELAARIKGDAM;IEDIEENTRPKRSRPTSFADELAARIKGDAV	S(0.022)RPT(0.801)S(0.177)FADELAAR	4569	UID2865	Color2 [A=255, R=255, G=0, B=0]	1	4		T	3			1878;2429;453	___1	0.801168	0.000104741	118.21	100.47	118.21	1.0064	56251000	199	22.176	22.9327	20.1903	19.9304	22.563	21.7855	20.7806	19.6142	22.5811	22.563	18.8404	17.7102
+	1.93136	2.06865	Q9BRD0;Q9BRD0-2	163;163	Q9BRD0	Q9BRD0	BUD13 homolog	BUD13	PDPSPRRARHDTPDPSPLRGARHDSDTSPPR	HDT(1)PDPS(1)PLR	3813	UID5561	Color2 [A=255, R=255, G=0, B=0]	1	4		S	2			2201	___2	1	0.0215784	49.448	38.98	49.448	2.0765	10682000	163	19.9162	20.1274	19.8101	21.6543	20.313	20.716	18.403	18.6737	18.8665	20.313	18.8603	17.6912
+	1.93068	4.20115	H7C152;Q7Z3C6-2;Q7Z3C6	151;674;735	H7C152	H7C152	Autophagy-related protein 9A	ATG9A	QAQAEPERHVWHRRESDESGESAPDEGGEGA	RES(0.995)DES(0.005)GESAPDEGGEGAR	1359	UID869	Color2 [A=255, R=255, G=0, B=0]	1	4		S	3			864	___1	0.994671	7.98137e-08	120.54	106.09	120.54	0.13622	110790000	151	21.9787	22.9877	23.4392	21.5637	22.7815	21.3762	17.6216	17.6343	20.4803	22.7815	18.1575	19.6638
+	1.92883	1.7335	P15056;H7C560	729;337	P15056	P15056	Serine/threonine-protein kinase B-raf	BRAF	IELLARSLPKIHRSASEPSLNRAGFQTEDFS	SAS(1)EPSLNR	2033	UID1292	Color2 [A=255, R=255, G=0, B=0]	1	4		S	2			1361	___1	0.999738	0.000485574	107.21	86.65	104.22	-0.53346	78070000	729	22.6293	23.2895	22.9743	22.8396	23.4419	23.2571	19.7074	21.2446	21.5691	23.4419	20.8675	22.0706
+	1.92814	3.1051	B1AMX5;G8JLF3;Q3YEC7;Q3YEC7-2	390;481;596;597	B1AMX5	B1AMX5	Rab-like protein 6	RABL6	DTQRRADDFPVRDDPSDVTDEDEGPAEPPPP	RADDFPVRDDPS(1)DVT(1)DEDEGPAEPPPPPK	163	UID3262	Color2 [A=255, R=255, G=0, B=0]	1	4		S	4			83	___2	1	6.39444e-25	134.05	125.57	97.55	0.67283	129050000	390	22.945	23.6303	22.8619	23.7362	23.8524	23.7326	17.6477	21.4191	18.0247	23.8524	20.2598	19.9275
+	1.92671	6.07301	Q8WYB5-3;Q8WYB5-2;Q8WYB5	39;39;39	Q8WYB5-3	Q8WYB5-3	Histone acetyltransferase KAT6B	KAT6B	KQRPSEERICHAVSTSHGLDKKTVSEQLELS	ICHAVS(0.5)T(0.5)S(0.999)HGLDK	3602	UID5423	Color2 [A=255, R=255, G=0, B=0]	1	4		S	2			2101	___2	0.999229	0.00459528	65.305	17.702	65.305	-0.31367	143010000	39	22.6096	22.3077	24.0274	20.0775	24.8564	19.524	19.7533	17.7593	24.651	24.8564	17.9726	18.1084
+	1.92599	2.01822	Q6NYC8;Q6NYC8-2	145;145	Q6NYC8	Q6NYC8	Phostensin	PPP1R18	RDQSPKGRESREERLSPRETRERRLGIGGAQ	EERLS(1)PR	3142	UID1987	Color2 [A=255, R=255, G=0, B=0]	1	4		S	2			1926	___1	1	0.000957471	82.85	36.258	74.92	-0.85886	608370000	145	18.7653	25.4917	24.3778	24.7219	25.3907	24.5751	20.4516	23.8954	18.0871	25.3907	17.384	22.9169
+	1.92493	3.30476	G3XAJ6;Q14699;C9JHG2	163;199;199	G3XAJ6	G3XAJ6	Raftlin	RFTN1	TEDARDAKNARGDHASLENEKPGTGDVCSAP	GDHAS(1)LENEKPGTGDVCSAPAGR	1150	UID726	Color2 [A=255, R=255, G=0, B=0]	1	4		S	3			739	___1	1	3.26946e-15	116.24	108.84	116.24	-1.7454	38106000	163	21.9931	22.7296	22.2489	22.5293	21.3603	23.3314	17.9681	18.6768	18.6386	21.3603	17.9754	18.3472
+	1.92275	2.79438	F5H2U2;Q13523	263;277	F5H2U2	F5H2U2	Serine/threonine-protein kinase PRP4 homolog	PRPF4B	KVKIEDKSKSKDRKKSPIINESRSRDRGKKS	KKS(1)PIINESR	989	UID636	Color2 [A=255, R=255, G=0, B=0]	1	4		S	2			622	___1	1	0.000266919	115.92	56.722	115.92	-0.091735	907940000	263	24.18	25.1299	25.1473	22.7577	26.1438	23.5198	18.1691	22.6575	18.3489	26.1438	18.3378	23.3655
+	1.922	3.74955	Q5VU10;P78346;P78346-2	195;251;251	Q5VU10	Q5VU10	Ribonuclease P protein subunit p30	RPP30	KTAFGIISTVKKPRPSEGDEDCLPASKKAKC	KPRPS(1)EGDEDCLPASK	2386	UID1529	Color2 [A=255, R=255, G=0, B=0]	1	4		S	3			1662	___1	1	7.29083e-05	99.93	70.804	99.93	-0.74769	100850000	195	23.7519	24.0261	23.6048	23.2215	23.5504	23.8683	19.8001	19.083	21.3414	23.5504	20.7596	20.8358
+	1.92193	4.1545	P07900;P07900-2;Q86U12	263;385;84	P07900	P07900	Heat shock protein HSP 90-alpha	HSP90AA1	EEKESEDKPEIEDVGSDEEEEKKDGDKKKKK	ESEDKPEIEDVGS(1)DEEEEKK	1947	UID1233	Color2 [A=255, R=255, G=0, B=0]	1	4		S	3			1291	___1	1	4.64385e-40	197.38	182.13	188.51	-1.2615	117380000	263	23.6501	24.4672	23.7992	23.4502	22.7201	23.7212	17.5308	19.2835	20.2818	22.7201	18.5738	19.0125
+	1.92022	3.39471	E9PCX8;Q68CZ2;E7ERH3;Q68CZ2-2	953;850;610;610	E9PCX8	E9PCX8	Tensin-3	TNS3	LSSKESMCSTPAFPVSPETPYVKTALRHPPF	ESMCSTPAFPVS(0.997)PET(0.003)PYVK	735	UID489	Color2 [A=255, R=255, G=0, B=0]	1	4		S	2			493	___1	0.99678	1.93799e-14	157.42	140.75	157.42	0.84233	72070000	953	21.7744	22.0342	20.8903	22.3827	21.176	20.7276	19.4006	17.398	21.3118	21.176	21.4187	18.7366
+	1.91982	3.59794	Q9ULC5-3	28	Q9ULC5-3	Q9ULC5-3			HERGKKDRDSCGRKNSEPGSPHSLEALRDAA	KNS(0.992)EPGS(0.008)PHSLEALR	4142	UID2641	Color2 [A=255, R=255, G=0, B=0]	1	4		S	3			2371	___1	0.992181	0.000300792	67.449	55.303	67.449	0.59784	29143000	28	21.824	22.6053	21.7677	20.5414	22.0484	22.4857	19.8284	17.8138	18.4699	22.0484	17.3501	19.4584
+	1.91911	3.8441	Q14966-2;Q14966-4;Q14966-3;Q14966	552;552;552;552	Q14966-2	Q14966-2	Zinc finger protein 638	ZNF638	SRSRSPYRIRNPFRGSPKCFRSVSPERMSRR	NPFRGS(1)PK	2723	UID1747	Color2 [A=255, R=255, G=0, B=0]	1	4		S	2			1793	___1	1	0.0213419	70.552	44.283	70.552	-0.22603	27635000	552	20.3082	22.7073	21.6976	21.9752	21.6364	22.1199	17.3703	17.436	17.5657	21.6364	21.0593	18.8625
+	1.91554	1.76013	B4DUA9;Q13595;B4DQI6;P62995;P62995-3;H7C2L4;H7BXF3	161;262;160;266;166;85;105	B4DUA9;P62995	P62995	Transformer-2 protein homolog alpha;Transformer-2 protein homolog beta	TRA2A;TRA2B	DRYEDYDYRYRRRSPSPYYSRYRSRSRSRSY;RAAQDRDQIYRRRSPSPYYSRGGYRSRSRSR	RRS(1)PS(1)PYYSR	294	UID198	Color2 [A=255, R=255, G=0, B=0]	1	4		S	3			1645;171	___1	0.999945	2.81833e-12	132.69	56.273	63.76	1.2209	1203600000	266	19.3917	20.5022	20.9932	20.7794	21.2456	21.138	17.9609	19.1772	18.6896	21.2456	17.7551	19.2981
+	1.91334	2.14568	J3KTL2;Q07955;J3KSR8	199;199;94	J3KTL2	J3KTL2	Serine/arginine-rich splicing factor 1	SRSF1	EGETAYIRVKVDGPRSPSYGRSRSRSRSRSR	VKVDGPRS(1)PS(1)YGR	1496	UID944	Color2 [A=255, R=255, G=0, B=0]	1	4		S	2			931	___1	0.999998	5.70437e-12	170.35	142.49	101.42	0.46167	4499100000	199	27.2109	27.7871	27.8669	28.4873	28.4478	28.5498	24.7635	25.7149	25.498	28.4478	26.7384	26.4489
+	1.91308	3.64632	Q9Y232-4;Q9Y232-2;Q9Y232	15;147;201	Q9Y232-4	Q9Y232-4	Chromodomain Y-like protein	CDYL	_MDLAKSGIKILVPKSPVKSRTAVDGFQSES	ILVPKS(1)PVK	4267	UID2727	Color2 [A=255, R=255, G=0, B=0]	1	4		S	2			2397	___1	1	0.0195599	61.56	38.036	61.56	-0.29751	43896000	15	21.2904	22.2913	21.9591	21.7101	23.1976	22.1696	18.1076	18.5171	20.7828	23.1976	20.621	19.9812
+	1.91196	3.27973	E7ETY4;E9PC69;Q7KZI7-13;Q7KZI7-15;Q7KZI7-16;Q7KZI7-14;Q7KZI7-10;Q7KZI7-7;Q7KZI7-2;Q7KZI7-5;Q7KZI7-4;Q7KZI7-9;Q7KZI7-12;Q7KZI7-3;Q7KZI7-6;Q7KZI7-11;Q7KZI7-8;Q7KZI7;F5H4J8;F5H6N2;F5H4F6	7;40;7;40;40;7;7;7;7;40;40;40;7;7;7;40;40;40;74;7;7	E7ETY4	E7ETY4	Serine/threonine-protein kinase MARK2	MARK2	_________MIRGRNSATSADEQPHIGNYRL	GRNS(0.991)AT(0.009)SADEQPHIGNYR	661	UID442	Color2 [A=255, R=255, G=0, B=0]	1	4		S	3			461	___1	0.991333	6.88811e-38	210.71	197.54	210.71	-0.36153	127020000	7	22.3978	24.2136	23.1457	25.2833	23.0523	24.5229	17.4141	20.6142	22.5123	23.0523	21.4318	19.7051
+	1.91162	2.23856	H0Y5W0;Q7Z6Z7-2;Q7Z6Z7-3;Q7Z6Z7	1404;2370;2361;2370	H0Y5W0	H0Y5W0	E3 ubiquitin-protein ligase HUWE1	HUWE1	LLERDGGSGNSTIIVSRSGEDESQEDVLMDE	DGGSGNST(0.003)IIVS(0.997)R	1217	UID771	Color2 [A=255, R=255, G=0, B=0]	1	4		S	2			769	___1	0.996891	0.0083594	49.988	40.145	49.988	-0.69195	7304700	1404	19.1078	20.9277	18.3384	20.815	20.7246	21.0183	18.5022	18.0132	18.3215	20.7246	17.8631	19.0942
	1.91057	1.10391	Q8TEH3;Q8TEH3-7;Q8TEH3-6	592;593;603	Q8TEH3	Q8TEH3	DENN domain-containing protein 1A	DENND1A	NLDMEAALQPLGQAKSLEDLRAPKDLREQPG	S(1)LEDLRAPK	3550	UID2240	Color2 [A=255, R=166, G=166, B=166]	1	4		S	2			2083	___1	1	0.00161928	125.75	63.284	78.655	-0.6203	89427000	592	22.7659	23.3033	23.183	23.1681	22.9732	24.4229	20.5346	22.1747	21.9924	22.9732	18.9847	21.7838
+	1.91034	2.02323	Q9P107;K7EJC2	437;181	Q9P107	Q9P107	GEM-interacting protein	GMIP	DVDSVGGGSESRSLDSPTSSPGAGTRQLVKA	SLDS(1)PTS(0.02)S(0.979)PGAGT(0.001)R	4053	UID2577	Color2 [A=255, R=255, G=0, B=0]	1	4		S	2			2332	___1	0.999987	2.37097e-16	172.43	152.82	172.43	1.0021	462710000	437	24.9914	25.1692	24.8755	24.8309	25.8178	25.3173	22.2864	23.2464	23.5633	25.8178	24.0138	23.9103
+	1.90735	3.37407	Q9H4G0-2;Q9H4G0-4;Q9H4G0-3;Q9H4G0;H7C2K6;X6RC15	682;604;675;784;212;145	Q9H4G0-2	Q9H4G0-2	Band 4.1-like protein 1	EPB41L1	MIPGPQTVATEIRSLSPIIGKDVLTSTYGAT	S(0.001)LS(0.999)PIIGK	3931	UID2490	Color2 [A=255, R=255, G=0, B=0]	1	4		S	2			2259	___1	0.999443	4.11667e-06	74.267	33.543	58.433	0.22954	165420000	682	23.0125	24.185	23.6757	25.0488	24.5333	24.5098	20.0449	20.231	21.582	24.5333	22.5385	21.8552
+	1.90279	1.65187	A0MZ66-8;A0MZ66-4;A0MZ66-5;A0MZ66-6;A0MZ66;A0MZ66-3;A0MZ66-7	446;506;446;476;506;506;94	A0MZ66-8	A0MZ66-8	Shootin-1	KIAA1598	DSSSPTGILATSESKSMPVLGSVSSVTKTAL	S(1)MPVLGSVSSVTK	11	UID4	Color2 [A=255, R=255, G=0, B=0]	1	4		S	2			3	___1	1	0.000111215	97.631	68.29	92.457	-1.4892	158550000	446	21.0086	22.9127	22.6734	22.4622	23.2765	24.3711	17.5263	21.15	20.6839	23.2765	19.6201	21.8568
+	1.90091	5.42376	Q01082;Q01082-2;Q01082-3	2102;2102;2089	Q01082;Q01082-3	Q01082-3	Spectrin beta chain, non-erythrocytic 1	SPTBN1	VRRQQEEEERKRRPPSPEPSTKVSEEAESQQ	RPPS(1)PEPSTK	2411	UID1549	Color2 [A=255, R=255, G=0, B=0]	1	4		S	2			1677;1678	___1	0.999999	1.38039e-21	221.96	161.56	147.58	0.48274	336330000	2089	23.5341	24.945	24.6926	23.4305	25.5694	25.1098	19.5616	18.6345	22.4454	25.5694	22.6727	21.2406
+	1.89892	2.50791	Q14160-2;Q14160;Q14160-3;H0YCG0	1297;1378;1378;374	Q14160-2	Q14160-2	Protein scribble homolog	SCRIB	LEVRVPQAEGPPKRVSLVGADDLRKMQEEEA	RVS(1)LVGADDLRK	2703	UID1734	Color2 [A=255, R=255, G=0, B=0]	1	4		S	3			1776	___1	1	0.0121528	40.857	32.753	40.857	-0.54408	17877000	1297	22.0112	20.4743	22.4899	21.1275	21.3828	20.1084	17.1969	18.2301	18.0222	21.3828	17.9139	18.914
+	1.89824	4.65991	R4GNB2;Q5VZ89-6;Q5VZ89;X6RAE7;Q5VZ89-3;X6R5W5;Q5VZ89-4;R4GN35;Q5VZ89-2	1613;1377;1377;649;559;400;374;1662;850	R4GNB2;R4GN35	R4GN35	DENN domain-containing protein 4C	DENND4C	ETGSAVEPSDEIKRASGDVQTMKISSVPNSL	RAS(1)GDVQTMK	3059	UID1937	Color2 [A=255, R=255, G=0, B=0]	1	4		S	2			1906;2456	___1	0.99994	4.06931e-08	113.35	78.626	113.35	1.546	50856000	1662	19.1016	22.8698	19.3464	20.4686	23.965	22.9316	18.5478	17.9625	18.3094	23.965	17.7178	19.9175
+	1.89432	1.80852	C9JAY7;E7EVC7;Q676U5-4;Q676U5-5;Q676U5-3;Q676U5-2;Q676U5	124;304;143;124;287;268;287	C9JAY7	C9JAY7	Autophagy-related protein 16-1	ATG16L1	ETSPVRAISRAATRRSVSSFPVPQDNVDTHP	S(0.958)VS(0.037)S(0.005)FPVPQDNVDTHPGSGK	435	UID298	Color2 [A=255, R=255, G=0, B=0]	1	4		S	3			298	___1	0.957508	3.62132e-10	114.57	106.58	114.57	-0.49032	40950000	124	18.8204	20.1797	19.4957	20.9076	20.9419	20.6069	17.8616	18.7706	17.4769	20.9419	18.0438	18.9881
	1.89406	1.0657	B0FLL2;O60825	450;483	B0FLL2	B0FLL2	6-phosphofructo-2-kinase/fructose-2,6-bisphosphatase 2;6-phosphofructo-2-kinase;Fructose-2,6-bisphosphatase	PFKFB2	TPLSSSNTIRRPRNYSVGSRPLKPLSPLRAQ	NY(0.002)S(0.992)VGS(0.006)RPLKPLSPLR	139	UID93	Color2 [A=255, R=166, G=166, B=166]	1	4		S	3			60	___1	0.992338	6.24432e-05	79.511	69.723	62.002	-0.67395	43919000	450	22.0029	21.6387	22.3183	22.5935	22.028	22.8554	18.2608	20.977	21.4025	22.028	21.0858	20.6881
+	1.89311	5.75405	Q5VY93;V9GYM8;Q92974-3;Q92974-2;Q92974	646;690;617;644;645	Q5VY93	Q5VY93	Rho guanine nucleotide exchange factor 2	ARHGEF2	GMALPTLPRGLFRSESLESPRGERLLQDAIR	SES(1)LESPR	3055	UID1935	Color2 [A=255, R=255, G=0, B=0]	1	4		S	2			1905	___1	0.999956	0.000214114	119.74	85.211	99.855	0.58559	977890000	646	23.7128	25.3065	23.81	26.1329	25.8652	23.8491	21.5434	18.5178	24.8188	25.8652	18.6389	21.3321
+	1.89198	2.32446	E9PIE9;E9PIP3;Q9Y4H4	35;32;35	E9PIE9	E9PIE9	G-protein-signaling modulator 3	GPSM3	EEGWPPPNSTTRPWRSAPPSPPPPGTRHTD_	S(1)APPS(1)PPPPGTR	813	UID3678	Color2 [A=255, R=255, G=0, B=0]	1	4		S	2			523	___2	1	0.00468985	68.168	58.425	68.168	-0.020048	246590000	35	24.0703	24.428	24.5505	25.707	25.148	24.9416	20.6398	22.1737	22.4574	25.148	18.1277	22.9934
+	1.89198	2.32446	E9PIE9;E9PIP3;Q9Y4H4	39;36;39	E9PIE9	E9PIE9	G-protein-signaling modulator 3	GPSM3	PPPNSTTRPWRSAPPSPPPPGTRHTD_____	S(1)APPS(1)PPPPGTR	814	UID3679	Color2 [A=255, R=255, G=0, B=0]	1	4		S	2			523	___2	0.999953	0.00468985	68.168	58.425	68.168	-0.020048	424130000	39	24.0703	24.428	24.5505	25.707	25.148	24.9416	20.6398	22.1737	22.4574	25.148	18.9628	22.9934
+	1.89159	3.29166	E9PPU1;H0YEU2;E9PL09;P23396;P23396-2;E9PSF4	136;149;209;221;237;95	E9PPU1	E9PPU1	40S ribosomal protein S3	RPS3	DHVSIVEPKDEILPTTPISEQKGGKPEPPAM	DEILPTT(0.999)PISEQK	4610	UID2875	Color2 [A=255, R=255, G=0, B=0]	1	4		T	2			541	___1	0.999476	1.24415e-11	173.19	155.68	173.19	0.95639	452840000	136	25.1583	26.0963	24.5626	25.0343	24.8735	24.4641	23.3553	22.42	22.2173	24.8735	21.7645	21.5589
+	1.88966	1.92445	Q8IY17-5;Q8IY17-2;Q8IY17-3;Q8IY17;Q8IY17-4;M0QYF5;M0QZK5;M0R2H4;M0R2K2	68;68;107;107;116;68;68;68;68	Q8IY17-5	Q8IY17-5	Neuropathy target esterase	PNPLA6	RDKVLFYGRKIMRKVSQSTSSLVDTSVSATS	KVS(1)QSTSSLVDTSVSATSRPR	3389	UID2143	Color2 [A=255, R=255, G=0, B=0]	1	4		S	3			2017	___1	0.999865	1.48577e-17	156.47	147.52	125.16	-0.86071	72381000	68	23.5054	22.7702	23.5074	19.7605	23.1272	22.9504	16.9775	20.6456	22.3397	23.1272	21.9195	21.5219
+	1.8886	2.38509	Q96KR1	1054	Q96KR1	Q96KR1	Zinc finger RNA-binding protein	ZFR	SQRFNIHNNRKRRRDSDGVDGFEAEGKKDKK	RDS(1)DGVDGFEAEGKK	3739	UID2366	Color2 [A=255, R=255, G=0, B=0]	1	4		S	3			2163	___1	1	0.00396797	49.865	40.797	49.865	-0.49406	8008700	1054	20.2531	20.3021	19.0427	21.5377	19.8551	20.7591	17.6804	18.1614	18.3838	19.8551	18.3476	17.0766
+	1.88743	4.16668	F5GWT4;F5H2M7;Q9H4A3-4;Q9H4A3-2;Q9H4A3;Q9H4A3-5;Q9H4A3-6;Q9H4A3-7	1784;2530;1625;1785;2032;2284;2292;2445	F5GWT4	F5GWT4	Serine/threonine-protein kinase WNK1	WNK1	AFLSRDVDDGSGSPHSPHQLSSKSLPSQNLS	DVDDGS(0.038)GS(0.962)PHS(1)PHQLSSK	906	UID595	Color2 [A=255, R=255, G=0, B=0]	1	4		S	3			583	___1	0.999847	1.17353e-07	129.43	120.93	129.43	0.59166	370800000	1784	22.1613	22.7584	22.5333	22.3869	23.4435	23.2651	17.9405	18.0755	20.3726	23.4435	21.0884	20.0215
+	1.88663	4.70312	Q8IY17-5;Q8IY17-2;Q8IY17-3;Q8IY17;Q8IY17-4	416;416;455;455;464	Q8IY17-5	Q8IY17-5	Neuropathy target esterase	PNPLA6	LQEEASGGSLAAPARTPTQEPREQPAGACEY	ISVSLQEEAS(0.002)GGS(0.03)LAAPART(0.798)PT(0.171)QEPR	5108	UID3037	Color2 [A=255, R=255, G=0, B=0]	1	4		T	3			2017	___1	0.797622	1.09073e-17	117.52	104.39	88.544	-0.076332	69374000	416	23.6935	22.2401	21.2113	21.5611	24.0532	22.0421	18.0897	18.1874	21.8247	24.0532	18.3088	19.3041
+	1.88638	1.56777	P42858	432	P42858	P42858	Huntingtin	HTT	SGSIVELIAGGGSSCSPVLSRKQKGKVLLGE	S(0.427)GS(0.573)IVELIAGGGS(0.001)S(0.007)CS(0.988)PVLS(0.004)R	2235	UID1434	Color2 [A=255, R=255, G=0, B=0]	1	4		S	3			1525	___1	0.988219	1.46207e-74	252.55	210.48	87.091	0.24336	128500000	432	20.1625	20.6775	19.4902	20.4185	20.013	21.2884	18.1962	18.5705	18.1335	20.013	18.3881	18.7631
+	1.88572	1.74941	Q96TA1-2;Q96TA1	679;692	Q96TA1-2	Q96TA1-2	Niban-like protein 1	FAM129B	PAGESPQPKAAPEASSPPASPLQHLLPGKAV	AAPEAS(0.023)S(0.977)PPAS(1)PLQHLLPGK	3786	UID5544	Color2 [A=255, R=255, G=0, B=0]	1	4		S	2			2185	___2	0.97717	8.37578e-11	132.5	102.96	127.32	-0.61998	620750000	679	25.0931	23.6146	24.1745	25.6077	24.3133	25.0641	18.4507	22.5107	16.6682	24.3133	17.3963	22.1513
+	1.88572	1.74941	Q96TA1-2;Q96TA1	683;696	Q96TA1-2	Q96TA1-2	Niban-like protein 1	FAM129B	SPQPKAAPEASSPPASPLQHLLPGKAVDLGP	AAPEAS(0.411)S(0.589)PPAS(1)PLQHLLPGK	3787	UID5545	Color2 [A=255, R=255, G=0, B=0]	1	4		S	2			2185	___2	0.999999	8.37578e-11	132.5	102.96	132.5	-0.2694	615740000	683	25.0931	23.6146	24.1745	25.6077	24.3133	25.0641	17.7976	22.5107	19.1117	24.3133	18.2701	22.1513
+	1.88133	1.4036	Q9C0C2	1621	Q9C0C2	Q9C0C2	182 kDa tankyrase-1-binding protein	TNKS1BP1	LFQDSTEPRASRVPSSDEEVVEEPQSRRTRM	VPS(1)S(1)DEEVVEEPQSR	3891	UID5610	Color2 [A=255, R=255, G=0, B=0]	1	4		S	2			2239	___2	1	0.000416036	90.259	72.823	90.259	-0.80971	5040200	1621	19.0257	20.2077	20.0211	21.0313	19.9654	19.6966	18.1893	18.9695	18.0176	19.9654	17.9222	18.3156
+	1.87948	3.10766	Q92766-4;Q92766;Q92766-2	111;1320;1375	Q92766-4	Q92766-4	Ras-responsive element-binding protein 1	RREB1	VAGDAPVEQATAETASPVHREEHGRGESHEP	QVAGDAPVEQATAET(0.15)AS(0.85)PVHR	3639	UID2293	Color2 [A=255, R=255, G=0, B=0]	1	4		S	3			2117	___1	0.849975	1.05211e-06	75.193	61.129	75.193	2.8387	14669000	111	20.5196	22.2201	21.4913	19.2554	20.8546	20.5549	18.3233	18.1846	17.3462	20.8546	17.7929	18.2196
+	1.87737	4.84943	Q8WWM7-6;Q8WWM7-8;Q8WWM7-5;Q8WWM7-4;Q8WWM7-9;Q8WWM7-2;Q8WWM7;Q8WWM7-3;H3BUF6;H3BRB0	680;680;680;680;680;680;680;680;686;6	Q8WWM7-6	Q8WWM7-6	Ataxin-2-like protein	ATXN2L	EFNPTKPLLSVNKSTSTPTSPGPRTHSTPSI	STS(0.939)T(0.031)PT(0.013)S(0.016)PGPR	3577	UID2261	Color2 [A=255, R=255, G=0, B=0]	1	4		S	2			2095	___1	0.939017	0.000240706	99.283	72.68	99.283	0.10377	104700000	680	20.1592	25.3735	19.8869	21.7175	24.72	19.8345	17.5418	18.9149	18.0335	24.72	18.5273	21.262
+	1.87727	1.55174	Q96JM3	476	Q96JM3	Q96JM3	Chromosome alignment-maintaining phosphoprotein 1	CHAMP1	ASLDFPESQKSSRGGSPDLWKSSFFIEPQKP	GGS(1)PDLWK	3719	UID2354	Color2 [A=255, R=255, G=0, B=0]	1	4		S	2			2157	___1	1	0.0231392	55.235	40.297	55.064	0.32647	35295000	476	20.9136	22.2406	21.9784	22.5956	21.6316	22.3626	17.5624	20.1041	21.0454	21.6316	20.2741	20.4616
+	1.87633	1.77162	Q5T200-2;Q5T200	209;209	Q5T200-2	Q5T200-2	Zinc finger CCCH domain-containing protein 13	ZC3H13	KKEVSPEVVRSKLSPSPSLRKSSKSPKRKSS	S(0.112)KLS(0.888)PS(0.929)PS(0.071)LR	2999	UID5056	Color2 [A=255, R=255, G=0, B=0]	1	4		S	2			1884	___2	0.928907	0.0215841	64.224	43.665	64.224	2.0891	14179000	209	20.2446	20.36	19.2345	22.38	20.8949	22.2008	17.1523	19.2733	17.9091	20.8949	17.4873	18.6167
+	1.87473	6.44197	E7EX73;E9PGM1;E7EUU4;Q04637-6;Q04637-7;Q04637-5;Q04637-4;Q04637-3;Q04637;Q04637-8;Q04637-9	1046;1123;1170;1013;1014;1045;1122;1169;1209;1210;1216	E7EX73	E7EX73	Eukaryotic translation initiation factor 4 gamma 1	EIF4G1	SRERPSQPEGLRKAASLTEDRDRGRDAVKRE	AAS(1)LTEDRDR	676	UID450	Color2 [A=255, R=255, G=0, B=0]	1	4		S	2			467	___1	0.999987	8.46513e-15	206.27	165.68	155.53	0.91549	1045200000	1046	25.8565	26.737	24.6973	25.604	26.7416	24.5608	20.885	18.657	18.2047	26.7416	24.0345	21.9393
+	1.87424	1.99518	Q9Y2K6	132	Q9Y2K6	Q9Y2K6	Ubiquitin carboxyl-terminal hydrolase 20	USP20	HPLKAVPIAVADEGESESEDDDLKPRGLTGM	AVPIAVADEGES(0.92)ES(0.08)EDDDLKPR	4286	UID2742	Color2 [A=255, R=255, G=0, B=0]	1	4		S	3			2405	___1	0.920085	0.000943851	43.494	33.582	43.494	-2.1862	19684000	132	21.3637	21.0607	20.6331	20.306	21.1495	22.1791	18.2405	19.6306	19.4111	21.1495	19.8811	18.6188
+	1.87308	4.07501	Q9NQA3	327	Q9NQA3	Q9NQA3	WAS protein family homolog 6	WASH6P	PVGQGARQDDGSSSASPSVQGAPREVVDPSG	QDDGS(0.001)S(0.035)S(0.035)AS(0.927)PS(0.002)VQGAPR	3976	UID2520	Color2 [A=255, R=255, G=0, B=0]	1	4		S	2			2286	___1	0.927332	1.84146e-10	149.21	128.48	149.21	-0.63286	40042000	327	19.1417	22.4779	18.9959	23.2617	23.525	19.7306	18.6004	18.2553	18.4821	23.525	18.6904	19.9467
+	1.87193	2.25858	Q92619;K7ES92;F5H4A3;F5H1R4;K7ES98;K7EM85;Q92619-2	578;213;418;461;582;605;594	Q92619	Q92619	Minor histocompatibility protein HA-1;Minor histocompatibility antigen HA-1	HMHA1	VSANAWSPVMRARKSSFNVSDVARPEAAGSP	KS(0.009)S(0.991)FNVSDVARPEAAGSPPEEGGCTEGTPAK	3630	UID2289	Color2 [A=255, R=255, G=0, B=0]	1	4		S	3			2113	___1	0.99132	9.98831e-71	223	204.38	198.94	0.37339	131670000	578	22.9763	24.1073	24.0184	21.553	23.5418	24.096	18.1077	20.9963	18.1468	23.5418	22.1027	21.9471
+	1.86965	2.51256	P26368-2;P26368	79;79	P26368-2	P26368-2	Splicing factor U2AF 65 kDa subunit	U2AF2	PLTRGAKEEHGGLIRSPRHEKKKKVRKYWDV	GAKEEHGGLIRS(1)PR	2137	UID1361	Color2 [A=255, R=255, G=0, B=0]	1	4		S	3			1439	___1	1	9.84005e-22	219.97	173.26	56.851	1.0736	3434900000	79	27.7724	27.681	27.501	28.9362	28.1085	28.3781	23.8076	24.8599	25.5745	28.1085	26.2049	26.047
+	1.86913	4.55134	Q9C0C2	1666	Q9C0C2	Q9C0C2	182 kDa tankyrase-1-binding protein	TNKS1BP1	LSPSALKAKLRPRNRSAEEGELAESKSSQKE	NRS(1)AEEGELAESK	3887	UID2456	Color2 [A=255, R=255, G=0, B=0]	1	4		S	2			2239	___1	1	3.13477e-26	218.43	180.72	218.43	0.25987	220010000	1666	24.0884	24.3418	23.1317	25.0049	24.4255	23.9604	19.8671	21.0102	22.3471	24.4255	18.0297	18.6823
+	1.86877	3.1516	Q5T5U3	1513	Q5T5U3	Q5T5U3	Rho GTPase-activating protein 21	ARHGAP21	PSEEPSPPHNSKHNKSPTLSCRFAILKESPR	HNKS(0.974)PT(0.023)LS(0.003)CR	3010	UID1909	Color2 [A=255, R=255, G=0, B=0]	1	4		S	3			1886	___1	0.974425	0.0120281	45.908	39.605	45.908	-0.72227	31995000	1513	21.0698	21.9224	20.9129	19.4016	22.9589	21.5756	18.6444	18.9205	19.2076	22.9589	21.3952	20.0031
+	1.86641	1.75191	E9PC47;P53667-4;P53667-2;P53667	328;264;284;298	E9PC47	E9PC47	LIM domain kinase 1	LIMK1	EAGSSARQKPVLRSCSIDRSPGAGSLGSPAS	S(0.001)CS(0.999)IDRSPGAGSLGSPASQR	728	UID486	Color2 [A=255, R=255, G=0, B=0]	1	4		S	3			486	___1	0.999056	1.52963e-63	236.96	212.11	228.29	0.75108	355280000	328	24.1885	24.563	24.7295	24.8374	25.1561	25.7206	21.6934	22.9154	18.7155	25.1561	24.3755	23.4975
+	1.86322	3.98596	Q6NYC8	368	Q6NYC8	Q6NYC8	Phostensin	PPP1R18	TQKPEPPESAEKLLESPGVEAGEGEAEKEEA	LLES(1)PGVEAGEGEAEKEEAGAQGRPLR	3146	UID1990	Color2 [A=255, R=255, G=0, B=0]	1	4		S	3			1926	___1	1	3.79419e-35	179.17	162.65	93.043	-0.57531	295560000	368	19.9086	23.7313	21.4078	23.1046	23.2202	21.9257	20.3325	18.4227	21.8564	23.2202	22.2448	20.3865
+	1.86137	5.54433	F6RY50;Q96FS4;E9PIB3	55;55;55	F6RY50	F6RY50	Signal-induced proliferation-associated protein 1	SIPA1	TFEPRPVRGPLLRSGSDAGEARPPTPASPRA	S(0.033)GS(0.967)DAGEARPPTPASPR	1029	UID664	Color2 [A=255, R=255, G=0, B=0]	1	4		S	3			649	___1	0.967084	2.43907e-05	86.727	74.234	78.975	-0.0026675	306060000	55	19.0084	24.294	18.0768	24.5688	24.9863	25.2232	22.103	20.5824	22.8511	24.9863	23.453	17.84
+	1.86086	6.19029	P19878-3;P19878;P19878-2;P19878-4;B1ALB7	267;312;231;231;51	P19878-3	P19878-3	Neutrophil cytosol factor 2	NCF2	VELRIHPQQQPQEESSPQSDIPAPPSSKAPG	IHPQQQPQEES(0.139)S(0.849)PQS(0.012)DIPAPPSSK	2092	UID1333	Color2 [A=255, R=255, G=0, B=0]	1	4		S	3			1397	___1	0.84884	1.45898e-15	120.23	110.03	78.963	0.36749	227820000	267	25.13	25.7553	18.6159	24.5156	25.5274	22.6276	17.9278	17.8231	18.2509	25.5274	17.2558	21.003
+	1.86007	2.70285	O14492;C9JK89;F5GY53	157;157;200	O14492	O14492	SH2B adapter protein 2	SH2B2	LCVVDGVRDMWHRRASPEPDAAAAPRTAEPR	RAS(1)PEPDAAAAPR	1636	UID1032	Color2 [A=255, R=255, G=0, B=0]	1	4		S	2			1037	___1	1	0.000105079	115.26	64.905	115.26	-0.24442	69511000	157	19.9782	22.829	23.0278	22.8048	24.0211	22.9585	17.6357	20.8103	17.8887	24.0211	18.3636	21.0314
+	1.85995	2.84511	E7EMM2;G5E988;O14617-3;O14617-2;O14617;O14617-5;O14617-4	489;567;489;567;658;658;658	E7EMM2	E7EMM2	AP-3 complex subunit delta-1	AP3D1	AVFHEEEQRRPKHRPSEADEEELARRREARK	HRPS(1)EADEEELAR	575	UID376	Color2 [A=255, R=255, G=0, B=0]	1	4		S	3			419	___1	1	8.07776e-16	188.58	172.64	75.574	0.18423	908170000	489	26.1112	26.2991	25.9158	27.059	25.841	26.4994	23.6137	22.4641	24.6248	25.841	24.7004	23.8331
+	1.85735	3.17959	A9Z1X7;E9PCT1;Q8IYB3;Q8IYB3-2	784;787;775;773	A9Z1X7	A9Z1X7	Serine/arginine repetitive matrix protein 1	SRRM1	AAKKPPAPPSPVQSQSPSTNWSPAVPVKKAK	KPPAPPS(0.964)PVQS(0.127)QS(0.908)PS(0.002)TNWSPAVPVK	101	UID3212	Color2 [A=255, R=255, G=0, B=0]	1	4		S	3			56	___2	0.908067	3.41585e-16	121.09	114.66	121.09	0.66074	107500000	784	18.1053	22.5186	21.6667	22.4583	22.1194	22.4883	17.7231	19.8618	18.1764	22.1194	18.1564	18.284
+	1.85553	2.59577	P19878-3;P19878;P19878-2;P19878-4;B1ALB7	287;332;251;251;71	P19878-3	P19878-3	Neutrophil cytosol factor 2	NCF2	IPAPPSSKAPGRPQLSPGQKQKEEPKEVKLS	APGRPQLS(1)PGQK	2090	UID1332	Color2 [A=255, R=255, G=0, B=0]	1	4		S	3			1397	___1	1	7.42649e-15	195.94	157.7	58.32	-1.5149	750450000	287	25.4239	24.6068	24.9164	24.7983	25.7286	25.3809	19.7207	22.938	22.3069	25.7286	23.9464	22.5798
+	1.8549	1.72861	E9PEK8;H7C2N6;F5H629;B8ZZU6;E9PBF9;P15336-3;P15336-7;P15336-5;P15336	69;58;51;51;69;69;51;51;69	E9PEK8	E9PEK8	Cyclic AMP-dependent transcription factor ATF-2	ATF2	KFGPARNDSVIVADQTPTPTRFLKNCEEVGL	NDSVIVADQT(0.98)PT(0.844)PT(0.176)R	4509	UID5996	Color2 [A=255, R=255, G=0, B=0]	1	4		T	2			257	___2	0.979725	1.70497e-05	129.05	113.8	129.05	0.71991	14401000	69	20.4299	21.1409	20.7406	21.3858	20.4723	20.5054	17.9733	18.7397	20.1663	20.4723	19.2159	19.1934
+	1.85462	2.76297	Q6PKG0;Q6PKG0-3;H0YC33;H0YBR8	824;747;138;5	Q6PKG0	Q6PKG0	La-related protein 1	LARP1	TLDAKMPRKRKTRHSSNPPLESHVGWVMDSR	HS(0.028)S(0.972)NPPLESHVGWVMDSR	3177	UID2013	Color2 [A=255, R=255, G=0, B=0]	1	4		S	3			1936	___1	0.971541	2.63739e-07	118.37	103.95	118.37	-0.559	23807000	824	18.7987	21.7859	20.8669	19.2454	22.1893	22.6708	17.324	18.615	17.95	22.1893	19.2155	19.9687
+	1.85279	4.57384	E9PHI6;Q9Y6G9	400;516	E9PHI6	E9PHI6	Cytoplasmic dynein 1 light intermediate chain 1	DYNC1LI1	RITRKPVTVSPTTPTSPTEGEAS________	KPVTVSPTTPT(0.001)S(0.999)PTEGEAS	790	UID3665	Color2 [A=255, R=255, G=0, B=0]	1	4		S	2			516	___2	0.998913	7.57889e-77	271.45	257.77	271.45	0.26944	271420000	400	23.5222	21.5574	21.1968	24.6961	23.6074	21.8793	21.455	18.4377	23.0094	23.6074	22.7093	18.2628
+	1.85237	4.13564	Q9UQ35;Q9UQ35-2	1179;1179	Q9UQ35	Q9UQ35	Serine/arginine repetitive matrix protein 2	SRRM2	SKEKMALPPQEDATASPPRQKDKFSPFPVQD	MALPPQEDAT(0.019)AS(0.981)PPR	4202	UID2681	Color2 [A=255, R=255, G=0, B=0]	1	4		S	3			2392	___1	0.980508	0.000150169	95.57	85.198	69.188	-0.68793	87206000	1179	21.3703	22.7267	22.5647	19.2876	22.5725	22.5276	18.1666	17.4185	18.8634	22.5725	18.1809	19.558
+	1.84988	2.73707	Q96QC0	313	Q96QC0	Q96QC0	Serine/threonine-protein phosphatase 1 regulatory subunit 10	PPP1R10	APVPGIKIKKKKKVLSPTAAKPSPFEGKTST	VLS(1)PTAAKPSPFEGK	3759	UID2376	Color2 [A=255, R=255, G=0, B=0]	1	4		S	2			2175	___1	0.999857	9.29637e-19	180.27	155.78	180.27	0.17366	243710000	313	23.1695	23.5213	22.378	22.0846	23.2799	23.1502	20.0696	19.9252	20.8655	23.2799	21.9162	21.3215
+	1.84693	-3.06486	O14545	414	O14545	O14545	TRAF-type zinc finger domain-containing protein 1	TRAFD1	HVTEGIPRLDSQPQETSPELPRRRVRHQGDL	LDSQPQET(0.909)S(0.091)PELPR	4750	UID2923	Color2 [A=255, R=255, G=0, B=0]	1	4		T	3			1041	___1	0.909182	0.000477511	68.173	52.051	68.173	0.10258	19693000	414	22.8315	19.696	19.4193	19.6216	18.9418	19.1816	21.2801	21.5871	16.8695	18.5071	18.8403	22.6392
+	1.84638	1.82414	E9PR76;E9PSH4;Q9H063	75;75;75	E9PR76	E9PR76	Repressor of RNA polymerase III transcription MAF1 homolog	MAF1	SPPQTSGLSPSRLSKSQGGEEEGPLSDKCSR	S(1)QGGEEEGPLSDK	887	UID581	Color2 [A=255, R=255, G=0, B=0]	1	4		S	2			570	___1	0.999985	0.000532785	72.496	47.566	58.511	-1.5046	40995000	75	21.5807	21.218	20.3728	21.8686	20.4941	22.6695	17.98	18.6837	19.4036	20.4941	18.155	19.1388
+	1.84489	2.26946	Q09666	5841	Q09666	Q09666	Neuroblast differentiation-associated protein AHNAK	AHNAK	GGLGSKSKGHYEVTGSDDETGKLQGSGVSLA	SKGHYEVTGS(1)DDETGKLQGSGVSLASK	2487	UID1605	Color2 [A=255, R=255, G=0, B=0]	1	4		S	4			1721	___1	0.999977	3.50529e-84	257.5	236.75	204.79	-0.042416	1519900000	5841	24.4887	25.3987	24.3523	24.199	24.6338	25.7825	17.3975	23.0147	23.4438	24.6338	22.5445	22.2239
+	1.84214	1.54754	Q96JY6;Q96JY6-3;Q96JY6-5;C9J0X3;C9K0F0;C9JSR2;C9JS55;Q96JY6-4	161;161;411;161;161;161;161;161	Q96JY6	Q96JY6	PDZ and LIM domain protein 2	PDLIM2	TGEAAISRSFQSLACSPGLPAADRLSYSGRP	SFQSLACS(1)PGLPAADR	3735	UID2362	Color2 [A=255, R=255, G=0, B=0]	1	4		S	2			2159	___1	0.999642	6.55058e-05	93.51	76.568	90.453	-0.4011	11967000	161	20.705	20.6428	19.9728	20.9067	20.7882	20.1206	18.0205	19.5885	19.7204	20.7882	17.5887	18.7959
	1.84201	1.25797	Q5JSH3-2;Q5JSH3;Q5JSH3-4;H7BY83	403;403;378;303	Q5JSH3-2	Q5JSH3-2	WD repeat-containing protein 44	WDR44	IMRRTKEYVSNDAAQSDDEEKLQSQPTDTDG	TKEYVSNDAAQS(1)DDEEKLQSQPTDTDGGR	2958	UID1880	Color2 [A=255, R=166, G=166, B=166]	1	4		S	3			1870	___1	0.999882	8.24809e-29	156.67	147.21	143.62	0.48598	202380000	403	22.6443	23.5544	23.1097	23.3099	24.112	24.1617	21.7744	22.5985	22.4243	24.112	23.4723	22.7377
+	1.84013	3.49651	Q8WXG6-6;Q8WXG6-8;Q8WXG6-5;Q8WXG6-4;Q8WXG6-7;Q8WXG6-3;Q8WXG6-2;Q8WXG6	996;996;996;1016;1059;1039;1059;1059	Q8WXG6-6	Q8WXG6-6	MAP kinase-activating death domain protein	MADD	AQTHYYSKEPDKRKRSPTESVNTPVGKDPGL	KRS(0.806)PT(0.193)ES(0.001)VNTPVGK	3599	UID2271	Color2 [A=255, R=255, G=0, B=0]	1	4		S	3			2100	___1	0.806008	0.000181057	74.475	58.677	74.475	-0.31976	29627000	996	22.3057	22.5831	21.0109	19.9403	22.3727	21.8927	18.5606	18.0375	19.787	22.3727	17.8288	19.8551
+	1.83902	3.72544	E7EX40;Q6WKZ4-2;Q6WKZ4-3;Q6WKZ4	191;191;339;339	E7EX40	E7EX40	Rab11 family-interacting protein 1	RAB11FIP1	VYLEQPEAKGEIKDSSPSSSPSPKGFRKKHL	GEIKDS(0.049)S(0.947)PS(0.019)S(0.045)S(0.036)PS(0.904)PK	702	UID469	Color2 [A=255, R=255, G=0, B=0]	1	4		S	2			478	___1	0.946534	9.46294e-08	142.66	123.39	97.502	0.5916	264070000	191	19.3029	22.8341	22.742	22.0146	23.1716	23.1706	18.6999	18.3755	18.1671	23.1716	18.158	20.2919
+	1.83801	4.06761	Q5T035;Q9NZB2-2;Q9NZB2-5;Q9NZB2-4;Q9NZB2;Q9NZB2-6	77;428;428;428;428;428	Q5T035	Q5T035	Putative uncharacterized protein C9orf129;Constitutive coactivator of PPAR-gamma-like protein 1	C9orf129;FAM120A	TEQNSYSNIPHEGKHTPLYERSLPINPAQSG	NLTEQNS(0.015)Y(0.01)S(0.062)NIPHEGKHT(0.913)PLYER	5033	UID3018	Color2 [A=255, R=255, G=0, B=0]	1	4		T	4			1880	___1	0.912939	0.00015216	60.348	50.636	60.348	-0.099715	40818000	77	22.3321	23.8731	21.4135	21.7598	22.2287	21.3432	18.4305	19.1995	20.3533	22.2287	18.1932	18.219
+	1.83499	2.29404	Q3KQU3-4;Q3KQU3;Q3KQU3-2;H0YF21	428;460;423;43	Q3KQU3-4	Q3KQU3-4	MAP7 domain-containing protein 1	MAP7D1	ASPRARLSASTASELSPKSKARPSSPSTSWH	LSASTAS(0.009)ELS(0.991)PK	2896	UID1846	Color2 [A=255, R=255, G=0, B=0]	1	4		S	2			1853	___1	0.991434	2.90181e-05	117.08	64.388	79.875	0.32801	20957000	428	22.1492	21.935	20.848	20.8984	21.0436	21.0664	18.2418	18.7302	20.2658	21.0436	17.7408	19.3631
+	1.83374	2.27853	Q5JSP0-2;F8W7P2;Q5JSP0	56;56;56	Q5JSP0-2	Q5JSP0-2	FYVE, RhoGEF and PH domain-containing protein 3	FGD3	AHCGDPVSLAAAGDGSPDIGPTGELSGSLKI	AHCGDPVSLAAAGDGS(0.998)PDIGPT(0.002)GELSGSLK	1083	UID698	Color2 [A=255, R=255, G=0, B=0]	1	4		S	3			692	___1	0.99822	1.53721e-09	86.936	81.505	86.936	-1.1057	11865000	56	21.3051	21.4195	19.5656	19.373	20.9313	19.682	17.0531	18.285	19.7019	20.9313	18.2913	19.3459
+	1.83354	4.32086	Q09666	1042	Q09666	Q09666	Neuroblast differentiation-associated protein AHNAK	AHNAK	VDISAPKVDTNAPDLSLEGPEGKLKGPKFKM	VDTNAPDLS(1)LEGPEGK	2506	UID1621	Color2 [A=255, R=255, G=0, B=0]	1	4		S	2			1721	___1	1	4.46982e-05	108.25	78.892	98.508	-0.86201	33016000	1042	21.9945	21.5646	19.4515	22.0888	23.0068	19.9344	18.05	18.9829	18.9647	23.0068	19.8253	17.4276
+	1.83248	2.72052	H3BVD2;P29590-12;P29590-2;P29590-5;P29590-9;P29590-13;P29590-3;P29590-8;P29590-11;P29590	174;482;530;530;530;482;530;530;482;530	H3BVD2	H3BVD2	Protein PML	PML	KAVSPPHLDGPPSPRSPVIGSEVFLPNSNHV	AVS(1)PPHLDGPPS(1)PRS(0.995)PVIGS(0.005)EVFLPNSNHVASGAGEAEER	1353	UID7166	Color2 [A=255, R=255, G=0, B=0]	1	4		S	4			858	___3	0.994911	7.75641e-13	84.082	77.583	84.082	-0.56413	27260000	174	21.8744	20.5988	19.5734	23.2643	21.8068	22.5175	18.2909	18.5131	19.028	21.8068	20.3503	18.8541
+	1.83034	5.70582	P17858;P17858-2	775;822	P17858	P17858	ATP-dependent 6-phosphofructokinase, liver type	PFKL	AYVSGELEHVTRRTLSMDKGF__________	RT(0.012)LS(0.988)MDKGF	2076	UID1323	Color2 [A=255, R=255, G=0, B=0]	1	4		S	2			1383	___1	0.98792	0.00210637	103.18	82.661	103.18	-0.51919	124670000	775	22.4644	24.2133	23.2212	24.2685	24.625	23.2069	20.1216	17.2922	22.1485	24.625	19.8764	20.2716
+	1.82783	2.95777	Q4KMP7;Q4KMP7-2	707;132	Q4KMP7	Q4KMP7	TBC1 domain family member 10B	TBC1D10B	PGPVVTAEGLHPSLPSPTGNSTPLGSSKETR	RAS(1)AGPAPGPVVTAEGLHPS(0.004)LPS(0.982)PT(0.013)GNSTPLGSSK	2923	UID5015	Color2 [A=255, R=255, G=0, B=0]	1	4		S	4			1859	___2	0.982341	1.38074e-28	125.05	104.36	107.1	0.60361	75430000	707	23.4253	22.7528	21.8036	23.9542	21.8941	22.2411	16.6378	18.6157	21.9522	21.8941	20.0947	19.8295
+	1.82707	4.46882	P42566;B1AUU8;H7BYP0;P42566-2	796;662;473;482	P42566	P42566	Epidermal growth factor receptor substrate 15	EPS15	PCPLPPGKRSINKLDSPDPFKLNDPFQPFPG	S(1)INKLDS(1)PDPFK	2225	UID1431	Color2 [A=255, R=255, G=0, B=0]	1	4		S	2			1518	___1	1	2.17495e-14	194.23	161.37	108.52	-1.5982	120740000	796	22.7097	24.0227	23.3047	23.8335	23.4188	22.8936	17.8218	18.019	20.5019	23.4188	21.3085	20.2835
	1.82582	0.706489	Q6JBY9;B7ZKW8	108;78	Q6JBY9	Q6JBY9	CapZ-interacting protein	RCSD1	LTFDPAALLPGASPKSPGLKAMVSPFHSPPS	LQANLTFDPAALLPGAS(1)PKS(1)PGLK	3132	UID5132	Color2 [A=255, R=166, G=166, B=166]	1	4		S	3			1922	___2	0.999981	3.25525e-05	58.712	51.519	58.712	1.2058	11913000	108	18.9452	19.1483	19.109	23.2918	19.1203	19.6926	17.2751	18.6099	18.5389	19.1203	18.6588	18.2363
+	1.82315	1.90367	Q9UIB8-7;Q9UIB8-3;Q9UIB8-2;Q9UIB8	165;279;290;296	Q9UIB8-7	Q9UIB8-7	SLAM family member 5	CD84	YIMASRNTQPAESRIYDEILQSKVLPSKEEP	IY(1)DEILQSK	5349	UID3149	Color2 [A=255, R=255, G=0, B=0]	1	4		Y	2			2357	___1	1	4.45878e-12	105.1	69.663	105.1	-0.89272	11850000	165	20.1545	20.7725	21.9736	20.5611	20.0486	19.3058	18.3203	18.6721	17.6892	20.0486	20.0122	18.1004
+	1.82217	2.99473	E9PMQ6;Q00613-2;Q00613	242;307;307	E9PMQ6	E9PMQ6	Heat shock factor protein 1	HSF1	SPLVRVKEEPPSPPQSPRVEEASPGRPSSVD	VKEEPPS(1)PPQS(1)PR	866	UID3719	Color2 [A=255, R=255, G=0, B=0]	1	4		S	2			556	___2	1	0.00793683	64.675	51.162	64.675	-0.26816	42781000	242	21.8472	21.2724	20.8161	22.2516	22.1263	22.2714	17.2853	19.4734	17.0711	22.1263	16.9913	18.2205
+	1.82139	2.80168	A6NFI3	112	A6NFI3	A6NFI3	Zinc finger protein 316	ZNF316	ALGTQERLSRGGDAKSPVLQEKGLQASRAPA	GGDAKS(1)PVLQEK	34	UID20	Color2 [A=255, R=255, G=0, B=0]	1	4		S	2			19	___1	1	2.46859e-05	128.95	100.57	67.118	-1.7609	75289000	112	22.701	23.3329	22.2706	23.7032	23.7271	22.805	18.4418	20.0833	17.758	23.7271	18.5484	21.5048
+	1.82004	3.87124	Q9NPP4	533	Q9NPP4	Q9NPP4	NLR family CARD domain-containing protein 4	NLRC4	LLGLSIAKRPLWRQESLQSVKNTTEQEILKA	QES(1)LQSVK	3973	UID2517	Color2 [A=255, R=255, G=0, B=0]	1	4		S	2			2284	___1	1	0.000580633	106.88	53.387	106.88	-0.60534	29813000	533	23.3034	22.8854	21.7334	18.9696	20.8548	20.0467	18.3948	18.1636	18.4381	22.1745	17.5262	18.037
+	1.81932	3.05456	P48651;B4DE85;Q9BUQ5	417;214;271	P48651	P48651	Phosphatidylserine synthase 1	PTDSS1	MIWYAEHYGHREKTYSECEDGTYSPEISWHH	T(0.002)YS(0.998)ECEDGTYSPEISWHHR	2266	UID1453	Color2 [A=255, R=255, G=0, B=0]	1	4		S	3			1548	___1	0.998	1.31944e-37	201.61	191.9	201.61	-0.41137	43893000	417	22.3913	23.1828	22.3525	21.7731	22.3775	22.539	18.3992	18.9219	18.1727	22.3775	20.6823	20.2609
+	1.8192	1.76902	P36507;G5E9C7	295;198	P36507	P36507	Dual specificity mitogen-activated protein kinase kinase 2	MAP2K2	GRPVVDGEEGEPHSISPRPRPPGRPVSGHGM	ELEAIFGRPVVDGEEGEPHS(1)IS(1)PR	2196	UID4562	Color2 [A=255, R=255, G=0, B=0]	1	4		S	3			1496	___2	1	5.24495e-45	201.8	164.16	43.992	2.0384	66258000	295	21.0128	19.7448	19.4186	21.433	19.92	19.7062	17.2262	17.6314	17.9888	19.92	17.7816	18.5537
+	1.81606	2.5581	Q86UE4;E5RJU9;H0YB56	298;275;181	Q86UE4	Q86UE4	Protein LYRIC	MTDH	GGGWNEKSVKLSSQISAGEEKWNSVSPASAG	LSSQIS(1)AGEEK	3306	UID2089	Color2 [A=255, R=255, G=0, B=0]	1	4		S	2			1985	___1	1	1.41518e-75	257.96	210.04	158.01	-0.54778	1245400000	298	22.848	22.8535	21.6578	22.8837	23.6104	22.1499	20.399	20.2732	23.4946	23.6104	23.6743	21.3269
+	1.81435	3.54111	D6REC6;D6R9G1;D6RAD4;P50613	77;77;133;170	D6REC6	D6REC6	Cyclin-dependent kinase 7	CDK7	DFGLAKSFGSPNRAYTHQVVTRWYRAPELLF	AYT(1)HQVVTR	4532	UID2853	Color2 [A=255, R=255, G=0, B=0]	1	4		T	2			372	___1	0.99999	0.00581105	105.03	82.391	105.03	0.72866	180440000	77	23.7198	24.6255	24.2061	24.574	24.2201	23.8934	20.0204	19.8946	21.1291	24.2201	19.1359	21.7336
+	1.81229	2.69849	Q9Y3P9;B7Z2B4	996;335	Q9Y3P9	Q9Y3P9	Rab GTPase-activating protein 1	RABGAP1	RVKGISSTKEVLDEDTDEEKETLKNQLREME	EVLDEDT(1)DEEKETLK	5266	UID3098	Color2 [A=255, R=255, G=0, B=0]	1	4		T	2			2420	___1	0.999998	0.00107834	126.48	108.22	126.48	-0.64392	14947000	996	18.5406	21.8534	21.4043	20.2207	20.6012	21.924	17.9831	18.3647	18.8598	20.6012	18.6822	18.2756
+	1.81204	3.86053	Q13425-2;Q13425	110;110	Q13425-2	Q13425-2	Beta-2-syntrophin	SNTB2	SPPAPPRGPAGEAGASPPVRRVRVVKQEAGG	GPAGEAGAS(1)PPVRR	2628	UID1687	Color2 [A=255, R=255, G=0, B=0]	1	4		S	2			1753	___1	1	0.000228691	83.53	59.68	83.53	1.2887	41924000	110	22.1087	21.9079	22.6274	21.1236	23.2343	22.2441	17.8895	18.2332	17.7722	23.2343	19.1871	19.63
+	1.81196	5.75224	Q6JBY9;B7ZKW8;Q6JBY9-2	351;321;41	Q6JBY9	Q6JBY9	CapZ-interacting protein	RCSD1	TKKLEEGAAVKETPHSPPGGVKGGDVPKQEK	ETPHS(1)PPGGVK	3128	UID1978	Color2 [A=255, R=255, G=0, B=0]	1	4		S	2			1922	___1	0.999993	1.06126e-05	132.03	107.18	129.82	1.414	269900000	351	24.0475	25.3064	24.7088	24.6124	25.6963	24.829	19.879	18.2861	22.6018	25.6963	22.9726	21.342
+	1.8092	3.13731	Q63HQ0-2;Q63HQ0	193;226	Q63HQ0-2	Q63HQ0-2	AP-1 complex-associated regulatory protein	AP1AR	EDEEGMNRMLPMRERSKTEEDILRAALKYSN	ERS(0.935)KT(0.065)EEDILR	3092	UID1954	Color2 [A=255, R=255, G=0, B=0]	1	4		S	3			1908	___1	0.934793	0.00053598	79.633	68.065	79.633	-0.62509	21177000	193	19.4996	22.4212	18.6557	23.143	21.0748	20.3026	17.7094	18.0568	20.4849	21.0748	18.2072	18.7158
	1.80825	1.49836	O60841	214	O60841	O60841	Eukaryotic translation initiation factor 5B	EIF5B	GQKKNQKNKPGPNIESGNEDDDASFKIKTVA	NKPGPNIES(1)GNEDDDASFK	1745	UID1103	Color2 [A=255, R=166, G=166, B=166]	1	4		S	2			1111	___1	1	2.75465e-104	303.54	284.72	189.34	0.57421	1055800000	214	25.2723	26.2403	27.1289	25.1678	26.0891	27.0324	24.5575	24.2471	24.3735	26.0891	25.8494	25.0352
+	1.80449	3.57157	A8K8G0;P51858-2;P51858;P51858-3	101;126;133;149	A8K8G0	A8K8G0	Hepatoma-derived growth factor	HDGF	AAEGDGDKKGNAEGSSDEEGKLVIDEPAKEK	GNAEGS(1)S(1)DEEGKLVIDEPAKEK	67	UID3193	Color2 [A=255, R=255, G=0, B=0]	1	4		S	3			42	___2	1	1.27792e-09	121.24	83.24	63.728	-0.0732	281890000	101	23.9014	23.9235	23.6795	23.172	22.8742	23.8081	18.3261	20.4035	17.0808	22.8742	18.5933	18.9013
	1.80438	1.34687	H3BRF9;Q96K21-3;Q96K21-2;Q96K21;H3BRM1;Q96K21-4	331;286;344;354;262;179	H3BRF9	H3BRF9	Abscission/NoCut checkpoint regulator	ZFYVE19	QDPERVTLQDYRLPDSDDDEDEETAIQRVLQ	LPDS(1)DDDEDEETAIQR	1339	UID854	Color2 [A=255, R=166, G=166, B=166]	1	4		S	2			847	___1	1	8.89164e-111	313.87	286.41	285.43	-1.2973	98343000	331	21.6865	22.9531	23.1183	23.0587	22.3508	23.5917	21.0026	21.3121	20.8111	22.3508	21.7765	21.0973
+	1.8021	2.37208	Q3KQU3-4;Q3KQU3;Q3KQU3-2;C9JIR3;E9PLH3	116;116;116;77;77	Q3KQU3-4	Q3KQU3-4	MAP7 domain-containing protein 1	MAP7D1	MGPRDARPPRRSSQPSPTAVPASDSPPTKQE	RS(0.171)S(0.826)QPS(0.812)PT(0.191)AVPASDSPPTK	2902	UID5000	Color2 [A=255, R=255, G=0, B=0]	1	4		S	3			1853	___2	0.811841	6.60256e-07	89.272	76.609	70.449	0.30894	78239000	116	21.9653	21.7398	21.7713	23.1431	22.327	22.8173	19.5686	19.2138	19.706	22.327	20.7453	20.3046
+	1.80169	2.97535	R4GMW8;P28715	952;526	R4GMW8	R4GMW8	DNA repair protein complementing XP-G cells	BIVM-ERCC5;ERCC5	SDAPGLPNGRELTPASPTCTNSVSKNETHAE	ELTPAS(0.984)PT(0.016)CTNSVSK	2142	UID1366	Color2 [A=255, R=255, G=0, B=0]	1	4		S	2			1450	___1	0.983504	1.65676e-05	125.22	97.914	125.22	0.69349	28187000	952	21.9036	22.4069	21.7567	21.0466	21.6445	22.2372	17.7393	18.2483	20.5101	21.6445	18.1443	19.5982
+	1.8003	3.21191	O95544;O95544-2	64;64	O95544	O95544	NAD kinase	NADK	ASPALGSTKEFRRTRSLHGPCPVTTFGPKAC	S(1)LHGPCPVTTFGPK	1856	UID1175	Color2 [A=255, R=255, G=0, B=0]	1	4		S	2			1163	___1	1	6.49267e-08	136.83	121.66	136.83	0.13943	169790000	64	23.0166	23.1838	22.628	23.5723	23.2656	23.4276	19.4248	19.1568	20.7453	23.2656	21.4458	20.896
+	1.79976	4.1078	A8MZ84;D3YTC8;Q6GTX8-3;Q6GTX8-2;Q6GTX8	250;267;250;251;268	A8MZ84	A8MZ84	Leukocyte-associated immunoglobulin-like receptor 1	LAIR1	QLDHWALTQRTARAVSPQSTKPMAESITYAA	AVS(1)PQSTKPMAESITYAAVAR	87	UID55	Color2 [A=255, R=255, G=0, B=0]	1	4		S	3			54	___1	0.99996	1.29324e-10	130.36	119.54	112.74	0.81882	203810000	250	22.5745	23.8677	22.6213	20.9529	24.2916	23.614	17.6841	18.9554	18.2577	24.2916	20.6058	21.1296
+	1.79955	2.27416	C9J4C4;Q8NFG4-3;Q8NFG4-2;Q8NFG4	9;62;62;62	C9J4C4	C9J4C4	Folliculin	FLCN	_______MNSRMRAHSPAEGASVESSSPGPK	AHS(1)PAEGASVESSSPGPK	420	UID287	Color2 [A=255, R=255, G=0, B=0]	1	4		S	2			283	___1	0.999987	1.19884e-05	77.894	59.627	77.894	1.3367	81198000	9	19.3102	22.1958	22.3703	22.0356	22.6409	22.1451	17.9056	19.6574	17.5669	22.6409	19.4338	20.7793
	1.79935	0.900894	F5H0W4;Q9UBW5-2;Q9UBW5;S4R418	331;325;357;330	F5H0W4	F5H0W4	Bridging integrator 2	BIN2	GPAQAQPSPTTERAKSQEEVLPSSTTPSPGG	AKS(1)QEEVLPSSTTPSPGGALSPSGQPSSSATEVVLR	952	UID3771	Color2 [A=255, R=166, G=166, B=166]	1	4		S	3			613	___2	0.999999	7.63225e-53	172.93	164.77	172.93	-0.57758	127070000	331	19.8418	19.7937	20.6326	21.3522	19.6199	19.8152	17.9914	18.554	17.4129	19.6199	19.1651	18.9999
+	1.79648	4.01617	E9PJ24;F8WEF5;Q9P1Y6-2;Q9P1Y6-3;Q9P1Y6	1198;1200;1202;1201;1202	E9PJ24	E9PJ24	PHD and RING finger domain-containing protein 1	PHRF1	TRSHSPERKGAVREASPAPLAQGEPGREDLP	EAS(1)PAPLAQGEPGREDLPTR	819	UID532	Color2 [A=255, R=255, G=0, B=0]	1	4		S	3			530	___1	1	3.68685e-09	97.179	90.033	97.179	0.58319	83471000	1198	22.9156	23.9768	23.8911	22.7802	23.2691	22.9181	17.5646	20.502	21.124	23.2691	22.0608	18.4757
+	1.79576	1.76237	P55081	118	P55081	P55081	Microfibrillar-associated protein 1	MFAP1	RHRKIVEPEVVGESDSEVEGDAWRMEREDSS	IVEPEVVGES(1)DS(1)EVEGDAWR	2352	UID4652	Color2 [A=255, R=255, G=0, B=0]	1	4		S	2			1602	___2	1	9.79107e-10	118.37	105.39	118.37	0.072775	26599000	118	20.9025	19.4594	19.6473	21.3773	20.161	21.209	17.399	17.9079	17.6337	20.161	17.4331	18.4217
+	1.79477	2.59531	Q8IY17-5;Q8IY17-2;Q8IY17-3;Q8IY17;Q8IY17-4	372;372;411;411;420	Q8IY17-5	Q8IY17-5	Neuropathy target esterase	PNPLA6	TSLETPSAPLLSRCVSMPGDISGLQGGPRSD	CVS(1)MPGDISGLQGGPR	3388	UID2142	Color2 [A=255, R=255, G=0, B=0]	1	4		S	2			2017	___1	1	4.59568e-05	108.71	88.409	98.439	-0.088838	53325000	372	22.3445	20.9126	20.1834	23.0425	21.1578	21.4088	17.8143	19.1734	19.8036	21.1578	20.789	17.7881
+	1.79298	3.11171	Q5JTD0-4;Q5JTD0-2;Q5JTD0	347;412;422	Q5JTD0-4	Q5JTD0-4	Tight junction-associated protein 1	TJAP1	EEDLLVSWQRAFVDRTPPPAAVAQRTAFGRD	AFVDRT(1)PPPAAVAQR	5030	UID3016	Color2 [A=255, R=255, G=0, B=0]	1	4		T	3			1871	___1	1	0.000306029	86.367	76.309	86.367	0.5747	33330000	347	21.902	22.8206	21.944	19.268	22.0881	22.1551	18.2507	18.4844	20.6004	22.0881	20.7589	19.9566
	1.7913	1.30128	R4GN98;P06703	46;46	R4GN98	R4GN98	Protein S100;Protein S100-A6	S100A6	KKELKELIQKELTIGSKLQDAEIARLMEDLD	ELT(0.151)IGS(0.849)KLQDAEIAR	1932	UID1224	Color2 [A=255, R=166, G=166, B=166]	1	4		S	3			1275	___1	0.84947	0.00475189	49.482	37.566	49.482	-0.60096	8174200	46	20.4375	19.5558	19.5463	20.1283	20.0559	20.2255	17.7751	18.3805	17.6865	20.0559	18.4506	18.7953
+	1.79056	2.6764	K7ES11;Q9C0C9	354;839	K7ES11	K7ES11	E2/E3 hybrid ubiquitin-protein ligase UBE2O	UBE2O	LKNMTVEQLLTGSPTSPTVEPEKPTREKKFL	NMTVEQLLT(0.001)GS(0.001)PT(0.171)S(0.789)PT(0.038)VEPEKPTR	1575	UID995	Color2 [A=255, R=255, G=0, B=0]	1	4		S	3			992	___1	0.788789	3.26042e-22	153.97	149.97	95.823	0.76868	29567000	354	22.1403	22.4666	21.357	19.965	21.3814	19.3788	18.5052	18.6889	18.3877	21.3814	19.0631	19.4446
+	1.78977	1.81295	Q8NC44;H7C3D5	385;80	Q8NC44	Q8NC44	Protein FAM134A	FAM134A	DLLGRPQALSRQALDSEEEEEDVAAKETLLR	QALDS(1)EEEEEDVAAK	3453	UID2181	Color2 [A=255, R=255, G=0, B=0]	1	4		S	2			2045	___1	1	3.12093e-95	292.74	259.43	292.74	-0.70034	71611000	385	22.6436	22.7494	23.2736	22.4849	22.5361	23.9139	22.3873	21.2746	21.1361	22.5361	21.193	20.3138
	1.78937	1.69783	Q6KC79-2;Q6KC79	2658;2658	Q6KC79-2	Q6KC79-2	Nipped-B-like protein	NIPBL	TNARNKAITSLLGGGSPKNNTAAETEDDESD	AITSLLGGGS(1)PK	3136	UID1985	Color2 [A=255, R=166, G=166, B=166]	1	4		S	2			1923	___1	0.999995	7.81705e-10	152.16	124.15	111.12	1.8222	96745000	2658	22.5773	23.9896	23.5523	23.4134	23.4615	23.3994	17.8625	21.5892	21.7081	23.4615	22.0952	22.2903
+	1.78414	3.62822	Q4G0J3;Q4G0J3-3;H0YA82;D6RFF0	258;265;39;258	Q4G0J3	Q4G0J3	La-related protein 7	LARP7	TSNTSISKMKRSRPTSEGSDIESTEPQKQCS	SRPT(0.135)S(0.865)EGS(1)DIESTEPQK	2918	UID5010	Color2 [A=255, R=255, G=0, B=0]	1	4		S	2			1858	___2	0.865338	2.45826e-18	169.43	132.79	169.43	0.273	86738000	258	22.5277	21.3092	20.9991	23.4169	22.8161	22.6847	17.4575	18.1982	18.3064	22.8161	18.5232	19.173
+	1.7817	4.56004	Q15942;H0Y2Y8;B4DQR8;B4DQX7;H7C3D3	281;249;194;124;98	Q15942	Q15942	Zyxin	ZYX	FSPVTPKFTPVASKFSPGAPGGSGSQPNQKL	FTPVASKFS(1)PGAPGGSGSQPNQK	2822	UID1803	Color2 [A=255, R=255, G=0, B=0]	1	4		S	2			1829	___1	0.999999	8.36823e-83	256.19	240.06	256.19	0.13185	471880000	281	24.3485	23.879	22.7179	25.0568	24.8906	24.2518	20.873	18.8815	21.7711	24.8906	18.0005	21.1053
+	1.77852	2.16668	P52756	624	P52756	P52756	RNA-binding protein 5	RBM5	ENPLKRGLVAAYSGDSDNEEELVERLESEEE	GLVAAYS(0.001)GDS(0.999)DNEEELVER	2328	UID1489	Color2 [A=255, R=255, G=0, B=0]	1	4		S	2			1584	___1	0.999012	5.8572e-10	134.21	113.15	134.21	-0.926	10078000	624	19.8314	20.7576	21.195	19.9299	20.543	20.8698	17.9297	19.0333	19.5264	20.543	18.6982	17.8625
+	1.77722	2.86137	O94804	191	O94804	O94804	Serine/threonine-protein kinase 10	STK10	FGVSAKNLKTLQKRDSFIGTPYWMAPEVVMC	RDS(0.992)FIGT(0.008)PYWMAPEVVMCETMK	1829	UID1155	Color2 [A=255, R=255, G=0, B=0]	1	4		S	3			1145	___1	0.992108	1.31556e-07	82.986	74.44	71.299	0.37213	59138000	191	22.0277	22.077	22.3127	21.5829	20.8388	22.2348	18.06	18.0514	18.0971	20.8388	18.2208	18.7288
	1.77573	1.62637	Q6JBY9;B7ZKW8	105;75	Q6JBY9	Q6JBY9	CapZ-interacting protein	RCSD1	QANLTFDPAALLPGASPKSPGLKAMVSPFHS	LQANLTFDPAALLPGAS(1)PKS(1)PGLK	3131	UID1981	Color2 [A=255, R=166, G=166, B=166]	1	4		S	3			1922	___1	0.999845	3.25525e-05	58.712	51.519	58.712	1.2058	19296000	105	18.5902	19.4001	18.9688	20.6102	20.0956	20.5208	18.6606	18.4409	18.1761	20.0956	18.5597	18.0338
+	1.77381	3.69515	P42684-4;P42684-7;P42684-10;P42684-5;P42684-2;P42684-6;P42684-3;P42684	798;812;819;833;901;915;922;936	P42684-4	P42684-4	Abelson tyrosine-protein kinase 2	ABL2	PVLPTTHNHKVPVLISPTLKHTPADVQLIGT	VPVLIS(0.865)PT(0.135)LK	2228	UID1432	Color2 [A=255, R=255, G=0, B=0]	1	4		S	2			1521	___1	0.865339	0.000225808	117.09	104.11	64.439	0.14642	34437000	798	18.713	22.0619	22.3054	21.6392	22.6319	22.1299	20.113	17.7765	19.6262	22.6319	20.2142	19.717
+	1.77305	3.97833	Q75N11;H0Y7Q2;Q5JPD9;B4DS55;Q96JG6-3;Q96JG6	290;346;370;279;529;559	Q75N11	Q75N11	Coiled-coil domain-containing protein 132	FLJ20097;CCDC132;DKFZp313I2429	YESDEQEKSAYQEYDSDSDVPEELKRDYVDE	S(0.011)AY(0.019)QEY(0.046)DS(0.895)DS(0.03)DVPEELKR	279	UID188	Color2 [A=255, R=255, G=0, B=0]	1	4		S	3			161	___1	0.895291	7.66442e-05	66.383	56.853	66.383	-0.68227	40756000	290	19.1855	22.5273	19.207	19.7607	23.1631	23.5907	20.1839	17.9319	19.9944	23.1631	17.8496	20.0137
+	1.77287	4.20138	Q9UQ35;Q9UQ35-2;I3L4D8;I3L182	952;952;952;856	Q9UQ35	Q9UQ35	Serine/arginine repetitive matrix protein 2	SRRM2	SPSRVTSRTTPRRSRSVSPCSNVESRLLPRY	S(1)VS(1)PCSNVESR	4216	UID5844	Color2 [A=255, R=255, G=0, B=0]	1	4		S	2			2392	___2	1	1.06988e-05	141.38	121.59	141.38	0.81404	252970000	952	24.4336	24.4509	22.8661	25.2988	24.0811	24.585	18.3889	18.8569	21.8283	24.0811	21.6978	21.149
+	1.77267	1.89133	M0QXA4;M0R0S1;M0R2P6;Q8TBC3-2;Q8TBC3	67;139;144;144;144	M0QXA4	M0QXA4	SH3KBP1-binding protein 1	SHKBP1	YLPPPVFPVKRRNRHSLVGPQQLGGRPAPVR	NRHS(1)LVGPQQLGGR	1582	UID999	Color2 [A=255, R=255, G=0, B=0]	1	4		S	3			996	___1	1	0.00470842	50.653	37.535	50.653	1.3913	15622000	67	21.1	20.984	21.6579	21.0706	20.0754	21.5772	17.7348	18.5047	18.4672	20.0754	17.824	18.4691
+	1.77261	2.4972	E7EVA0;P27816-6;P27816;P27816-2	538;521;521;521	E7EVA0	E7EVA0	Microtubule-associated protein;Microtubule-associated protein 4	MAP4	MSPLSETEMALGKDVTPPPETEVVLIKNVCL	DVT(0.998)PPPET(0.002)EVVLIK	4576	UID2867	Color2 [A=255, R=255, G=0, B=0]	1	4		T	2			470	___1	0.997926	3.45081e-05	67.553	63.556	57.434	-0.45077	31183000	538	20.8861	21.7517	21.249	19.9812	20.6545	21.6296	17.9857	18.8042	18.9333	20.6545	18.2874	18.2418
	1.77012	0.518339	M0R165;Q9UBC2-4;Q9UBC2-3;Q9UBC2;Q9UBC2-2;M0R2S2	255;255;255;255;255;101	M0R165	M0R165	Epidermal growth factor receptor substrate 15-like 1	EPS15L1	PSHGSVSSLNSTGSLSPKHSLKQTQPTVNWV	STPSHGSVSSLNSTGS(0.001)LS(0.999)PK	1607	UID1013	Color2 [A=255, R=166, G=166, B=166]	1	4		S	3			1014	___1	0.999173	5.40034e-75	254.11	222.29	114.87	0.8509	310830000	255	22.7164	22.9372	23.2883	20.8565	22.9151	23.5013	18.0634	22.5477	20.075	22.9151	22.9101	22.2605
	1.76879	0.699654	J3QQN1;P40306	109;229	J3QQN1	J3QQN1	Proteasome subunit beta type-10	PSMB10	ACVITKTGAKLLRTLSSPTEPVKRGCPSSLP	TLS(0.841)S(0.127)PT(0.032)EPVKR	1502	UID950	Color2 [A=255, R=166, G=166, B=166]	1	4		S	2			936	___1	0.840744	0.000708716	90.653	56.692	57.164	0.86974	22455000	109	19.2468	19.3251	22.5766	23.1091	19.3387	19.6236	16.6409	18.8292	21.2477	19.3387	20.8182	18.4399
	1.76743	1.43586	O60664-3;O60664;K7ER39;K7EL96;K7ERZ3	130;130;151;99;30	O60664-3	O60664-3	Perilipin-3	PLIN3	EKVLADTKELVSSKVSGAQEMVSSAKDTVAT	ELVS(0.006)S(0.021)KVS(0.956)GAQEMVS(0.012)S(0.004)AK	1736	UID1096	Color2 [A=255, R=166, G=166, B=166]	1	4		S	2			1107	___1	0.956431	0.00021052	61.703	48.666	56.956	-0.97581	44451000	130	21.8912	21.6942	22.8953	19.3628	21.2688	22.2553	18.1613	19.6587	21.7719	21.2688	19.0315	20.2908
+	1.76136	3.29825	E9PL71;P29692-3;E9PQ49;E9PI39;E9PQZ1;E9PK01;P29692-4;P29692;E9PRY8;P29692-2;H0YE72	138;138;162;162;119;162;143;162;578;528;37	E9PL71	E9PL71	Elongation factor 1-delta	EEF1D	TPAEDDEDDDIDLFGSDNEEEDKEAAQLREE	KPATPAEDDEDDDIDLFGS(1)DNEEEDKEAAQLR	848	UID556	Color2 [A=255, R=255, G=0, B=0]	1	4		S	3			544	___1	1	4.06398e-112	270.71	260	270.71	-0.57699	1009900000	138	26.971	26.421	27.0811	25.8714	26.2898	26.9807	17.2385	23.9563	23.0902	26.2898	18.9674	22.1142
	1.75989	1.66738	Q96PY5;Q96PY5-3	171;171	Q96PY5	Q96PY5	Formin-like protein 2	FMNL2	STVESSVDKSKPWSRSIEDLHRGSNLPSPVG	S(1)IEDLHR	3756	UID2375	Color2 [A=255, R=166, G=166, B=166]	1	4		S	2			2173	___1	1	0.00154669	123.72	75.297	101.64	-1.611	129590000	171	23.3708	23.6985	23.3467	24.2666	24.0322	24.2826	18.4497	21.8273	22.2096	24.0322	22.0267	22.6798
+	1.75848	3.26052	Q9C0B5-2;Q9C0B5	476;529	Q9C0B5-2	Q9C0B5-2	Palmitoyltransferase ZDHHC5	ZDHHC5	RHPRLVPTGPTHREPSPVRYDNLSRHIVASL	LVPT(0.016)GPT(0.017)HREPS(0.967)PVR	3878	UID2455	Color2 [A=255, R=255, G=0, B=0]	1	4		S	3			2238	___1	0.967331	0.00174258	54.288	44.488	41.348	0.70692	46040000	476	22.403	23.351	22.8196	21.6982	22.5924	19.1787	18.1933	20.389	20.4913	22.5924	21.7367	18.7804
+	1.75697	2.10339	H0Y4V9;Q92615;H0Y641	134;568;44	H0Y4V9	H0Y4V9	La-related protein 4B	LARP4B	RLSSLIIGPSKERTLSADASVNTLPVVVSRE	T(0.001)LS(0.999)ADASVNTLPVVVSR	1210	UID766	Color2 [A=255, R=255, G=0, B=0]	1	4		S	2			763	___1	0.99869	3.9148e-47	234.77	221.37	234.77	0.67091	21260000	134	22.1408	21.5769	21.9411	21.3328	20.8461	21.3164	18.8074	18.5716	18.0995	20.8461	18.2	19.4009
+	1.75416	5.16173	Q6UX71-2;Q6UX71;Q6UX71-3	457;506;128	Q6UX71-2	Q6UX71-2	Plexin domain-containing protein 2	PLXDC2	ERRPSRWPAMKFRRGSGHPAYAEVEPVGEKE	RGS(1)GHPAYAEVEPVGEK	3198	UID2026	Color2 [A=255, R=255, G=0, B=0]	1	4		S	3			1943	___1	0.999991	6.93893e-06	101.85	91.69	101.85	-0.43753	127130000	457	24.4518	24.3793	24.6271	23.2677	22.1386	23.5138	23.1995	18.3899	21.927	22.1386	21.4646	17.0576
	1.75387	1.70069	A9Z1X7;E9PCT1;Q8IYB3;Q8IYB3-2	883;886;874;872	A9Z1X7	A9Z1X7	Serine/arginine repetitive matrix protein 1	SRRM1	QEEPVAAPEPKKETESEAEDNLDDLEKHLRE	KET(1)ES(1)EAEDNLDDLEK	98	UID60	Color2 [A=255, R=166, G=166, B=166]	1	4		S	2			56	___1	1	0	466.07	409.79	127.97	-0.8403	601720000	883	23.1247	24.5906	24.7237	23.687	24.0339	25.008	22.0302	22.1628	22.6863	24.0339	21.8313	22.8747
+	1.75302	2.13268	Q8IYJ3-2;Q8IYJ3;Q5SSD1	380;392;145	Q8IYJ3-2	Q8IYJ3-2	Synaptotagmin-like protein 1	SYTL1	GSEPTWLPLQPRVPPSPDDLPSRGLLALSLK	VPPS(1)PDDLPSR	3400	UID2151	Color2 [A=255, R=255, G=0, B=0]	1	4		S	2			2020	___1	0.999952	0.00233981	66.621	39.948	66.621	1.7902	11921000	380	19.4082	20.5182	20.4129	19.1465	21.4169	21.3937	17.6453	19.2895	18.3953	21.4169	19.3494	18.6799
+	1.75283	2.80881	Q5VY93;V9GYM8;Q92974-3;Q92974-2;Q92974	697;741;668;695;696	Q5VY93	Q5VY93	Rho guanine nucleotide exchange factor 2	ARHGEF2	REPALPLEPDSGGNTSPGVTANGEARTFNGS	EPALPLEPDSGGNT(0.028)S(0.972)PGVTANGEAR	3053	UID1933	Color2 [A=255, R=255, G=0, B=0]	1	4		S	2			1905	___1	0.97159	1.93242e-84	258.95	237.71	223.81	-1.007	63125000	697	22.1548	22.7102	22.1572	21.1041	21.795	22.4882	17.4618	19.8822	18.2324	21.795	20.6854	18.7003
+	1.7522	4.36751	Q12906-4;Q12906-6;Q12906-7;Q12906-5;Q12906-2;Q12906-3;Q12906	382;382;382;382;382;382;382	Q12906-4	Q12906-4	Interleukin enhancer-binding factor 3	ILF3	ITPMKRPMEEDGEEKSPSKKKKKIQKKEEKA	RPMEEDGEEKS(0.995)PS(0.005)K	2563	UID1651	Color2 [A=255, R=255, G=0, B=0]	1	4		S	3			1730	___1	0.994987	2.4743e-18	143.99	135.28	143.99	-0.41454	122740000	382	22.1497	22.9804	23.2857	21.1659	23.8771	22.3149	18.4502	18.0913	21.2474	23.8771	21.6911	20.33
+	1.75105	2.52832	J3KSW1;Q8WYR1-2;Q8WYR1	507;121;507	J3KSW1	J3KSW1	Phosphoinositide 3-kinase regulatory subunit 5	PIK3R5	LLAPASRPQRRRPFLSGDEDPKASTLRVVVF	RPFLS(1)GDEDPKASTLR	1490	UID938	Color2 [A=255, R=255, G=0, B=0]	1	4		S	3			926	___1	0.999995	6.60861e-05	78.78	71.28	78.78	-0.13944	26705000	507	19.1511	22.2677	19.9519	19.3199	21.9856	22.5573	19.9287	20.2471	21.3723	21.9856	21.0828	18.8555
	1.75058	1.74074	Q9NR09	480	Q9NR09	Q9NR09	Baculoviral IAP repeat-containing protein 6	BIRC6	DIPKLEGDSDDLLEDSDSEEHSRSDSVTGHT	RPTLAWLEDSSSCS(0.001)DIPKLEGDS(0.017)DDLLEDS(0.945)DS(0.032)EEHS(0.005)R	3999	UID2533	Color2 [A=255, R=166, G=166, B=166]	1	4		S	4			2291	___1	0.945081	5.73155e-07	69.704	59.954	55.447	-1.0976	19796000	480	21.2559	21.3477	21.8539	20.5319	20.6263	22.0847	17.6306	19.3884	17.93	20.6263	19.5361	18.8637
	1.74755	0.79796	Q8IY67-2;E9PAU2;K7EKA4;K7EQG2	617;634;133;35	Q8IY67-2	Q8IY67-2	Ribonucleoprotein PTB-binding 1	RAVER1	REPALGPHGPSRHKMSPPPSGFGERSSGGSG	HKMS(1)PPPSGFGER	3399	UID2150	Color2 [A=255, R=166, G=166, B=166]	1	4		S	3			2019	___1	0.99996	0.000238826	76.82	64.028	76.82	0.027759	44270000	617	21.8115	20.9882	20.0504	23.5324	21.373	22.2987	18.9528	20.4043	18.1242	21.373	20.1645	20.4892
+	1.74646	3.17015	P33241;E7EMG9;P33241-3;E9PBD8;P33241-2;C9JU59;C9JKF7	130;121;258;68;68;113;68	P33241	P33241	Lymphocyte-specific protein 1	LSP1	EQEDRPGLHAYEKEDSDEVHLEELSLSKEGP	S(1)PEGEQEDRPGLHAYEKEDS(1)DEVHLEELSLSK	2180	UID4549	Color2 [A=255, R=255, G=0, B=0]	1	4		S	4			1486	___2	0.999791	5.2767e-13	92.486	87.43	92.486	-0.96835	50740000	130	23.1962	23.9629	18.6858	23.3181	22.6285	19.7829	16.8767	20.3675	17.9321	22.6285	18.0466	19.4387
+	1.74635	3.24029	Q4G0J3;Q4G0J3-3;H0YA82;D6RFF0	261;268;42;261	Q4G0J3	Q4G0J3	La-related protein 7	LARP7	TSISKMKRSRPTSEGSDIESTEPQKQCSKKK	SRPT(0.135)S(0.865)EGS(1)DIESTEPQK	2919	UID5011	Color2 [A=255, R=255, G=0, B=0]	1	4		S	2			1858	___2	0.999668	3.41219e-26	184.32	163.33	169.43	0.273	188580000	261	22.5277	21.3092	20.9991	23.4169	22.8161	22.6847	17.5235	18.7758	17.3401	22.8161	18.8603	19.3713
	1.74481	1.83842	Q96CX2	185	Q96CX2	Q96CX2	BTB/POZ domain-containing protein KCTD12	KCTD12	ASAGAPSPTLELASRSPSGGAAGPLLTPSQS	S(0.985)PS(0.015)GGAAGPLLTPSQSLDGSRR	3696	UID8636	Color2 [A=255, R=166, G=166, B=166]	1	4		S	2			2146	___3	0.984778	5.32843e-100	283.83	260.35	136.35	1.4365	215400000	185	21.0027	21.068	19.7472	22.4036	20.3624	18.5798	18.0814	18.4321	17.8058	20.3624	18.1622	19.0862
	1.74351	1.9711	O43149	1518	O43149	O43149	Zinc finger ZZ-type and EF-hand domain-containing protein 1	ZZEF1	LPAADVSPATAEEPLSPSTPTRRPPFTRGRL	LPSSSGLPAADVSPAT(0.004)AEEPLS(0.891)PS(0.388)T(0.551)PT(0.166)R	1688	UID4216	Color2 [A=255, R=166, G=166, B=166]	1	4		S	3			1073	___2	0.89123	1.33187e-34	166.32	155.48	85.287	0.78812	91587000	1518	23.1282	20.2443	20.8115	22.8269	21.056	21.4813	16.5935	19.1222	18.1259	21.056	18.687	18.5065
	1.7422	1.3394	B1AKJ5;O43847;O43847-2	86;86;86	B1AKJ5	B1AKJ5	Nardilysin	NRD1	DLGENSRVARLGADESEEEGRRGSLSNAGDP	LGADES(0.768)EEEGRRGS(0.229)LS(0.002)NAGDPEIVK	150	UID102	Color2 [A=255, R=166, G=166, B=166]	1	4		S	3			73	___1	0.76843	5.75401e-08	81.967	65.029	68.96	-0.90704	29624000	86	19.2176	19.5161	23.9725	20.0716	20.1588	23.6501	17.5416	18.548	18.8277	19.5736	18.613	18.2721
	1.7421	0.908644	Q8N3D4	1257	Q8N3D4	Q8N3D4	EH domain-binding protein 1-like protein 1	EHBP1L1	GAGAPGGGGVRLRRPSVNGEPGSVPPPRAHG	LRRPS(1)VNGEPGSVPPPR	3421	UID2157	Color2 [A=255, R=166, G=166, B=166]	1	4		S	3			2029	___1	0.999997	7.69271e-06	85.988	49.132	85.988	-2.9858	163970000	1257	23.7949	23.8015	24.3338	19.3714	24.2075	24.5003	21.7654	23.2733	22.4002	24.2075	23.874	23.0538
	1.74114	1.73267	P04040	515	P04040	P04040	Catalase	CAT	YNAEKPKNAIHTFVQSGSHLAAREKANL___	NAIHTFVQS(0.981)GS(0.019)HLAAR	1904	UID1205	Color2 [A=255, R=166, G=166, B=166]	1	4		S	3			1240	___1	0.981144	2.74834e-05	113.54	93.865	113.54	0.23372	65762000	515	22.1301	22.6522	22.1546	22.9451	23.4664	23.6147	18.669	21.3107	18.5671	23.4664	17.6549	21.6139
+	1.74085	4.24727	Q9UQ35;Q9UQ35-2;I3L4D8;I3L182	954;954;954;858	Q9UQ35	Q9UQ35	Serine/arginine repetitive matrix protein 2	SRRM2	SRVTSRTTPRRSRSVSPCSNVESRLLPRYSH	S(1)VS(1)PCSNVESR	4217	UID5845	Color2 [A=255, R=255, G=0, B=0]	1	4		S	2			2392	___2	1	1.06988e-05	141.38	121.59	141.38	0.81404	252970000	954	24.4336	24.4509	22.8661	25.2988	24.0811	24.585	18.4072	18.7651	21.8283	24.0811	21.6978	21.149
+	1.73975	2.41571	Q9NZT2-2;Q9NZT2	378;378	Q9NZT2-2	Q9NZT2-2	Opioid growth factor receptor	OGFR	GDEAGGHGEDRPEPLSPKESKKRKLELSRRE	SQGDEAGGHGEDRPEPLS(1)PK	4049	UID2573	Color2 [A=255, R=255, G=0, B=0]	1	4		S	3			2329	___1	1	8.90518e-31	187.72	172.63	121.62	0.3558	1099200000	378	26.707	26.1165	27.0581	27.9083	26.645	26.9945	23.9022	23.4349	24.1452	26.645	24.6318	24.6713
	1.73916	0.625338	A6NKH4;Q13596-2;Q13596;Q13596-3	188;123;188;188	A6NKH4	A6NKH4	Sorting nexin-1	SNX1	LPLFRSKQFAVKRRFSDFLGLYEKLSEKHSQ	RFS(1)DFLGLYEK	58	UID37	Color2 [A=255, R=166, G=166, B=166]	1	4		S	2			33	___1	1	0.000704976	90.759	65.417	90.759	-0.6058	21272000	188	20.8116	18.7376	19.0852	21.6339	18.9088	21.0074	18.7332	18.0777	18.3552	18.9088	18.8542	18.3751
+	1.73807	2.66199	E7EMD6;O43572	187;187	E7EMD6	E7EMD6	A-kinase anchor protein 10, mitochondrial	AKAP10	HSLNTVKQSSLAEPVSPSKKHETTASFLTDS	QSS(0.002)LAEPVS(0.772)PS(0.226)KK	573	UID374	Color2 [A=255, R=255, G=0, B=0]	1	4		S	2			417	___1	0.771974	0.00434559	57.267	43.864	57.267	1.0431	17613000	187	22.3339	20.4185	20.6579	19.5179	21.4747	21.715	17.6692	18.0057	18.6977	21.4747	17.3373	18.9156
+	1.73562	2.73529	Q09666	3426	Q09666	Q09666	Neuroblast differentiation-associated protein AHNAK	AHNAK	SSPKVSMPDVELNLKSPKVKGDLDIAGPNLE	VSMPDVELNLKS(1)PK	2510	UID1624	Color2 [A=255, R=255, G=0, B=0]	1	4		S	2			1721	___1	1	0.000121704	106.6	94.737	92.575	0.21346	213340000	3426	23.2331	24.341	23.8887	22.8484	23.3827	24.4526	19.4484	20.4124	21.4551	23.3827	22.0931	21.5214
+	1.73541	2.84653	Q9BRD0;Q9BRD0-2	135;135	Q9BRD0	Q9BRD0	BUD13 homolog	BUD13	RHDTPDSSPRRVRHGTPDPSPRKDRHDTPDP	HGT(1)PDPS(1)PR	5180	UID6208	Color2 [A=255, R=255, G=0, B=0]	1	4		T	2			2201	___2	1	0.00613517	73.781	66.653	73.781	-1.0487	6850600	135	20.3415	20.1903	19.6941	20.286	20.7486	19.6132	17.8511	18.4649	19.4423	20.7486	18.957	16.9671
+	1.73536	2.86472	Q9Y6M7-13;Q9Y6M7-14;Q9Y6M7-6;Q9Y6M7-7;C9JRP1;Q9Y6M7-11;Q9Y6M7-3;Q9Y6M7-2;Q9Y6M7-9;Q9Y6M7-4;Q9Y6M7	251;251;247;251;242;247;152;242;247;152;242	Q9Y6M7-13	Q9Y6M7-13	Sodium bicarbonate cotransporter 3;Anion exchange protein	SLC4A7	RIPLVRSFADIGKKHSDPHLLERNGILASPQ	KHS(1)DPHLLER	4378	UID2805	Color2 [A=255, R=255, G=0, B=0]	1	4		S	3			2451	___1	1	0.00219422	68.536	60.126	44.426	0.009757	230150000	251	24.2666	24.4725	23.4817	24.5168	24.4782	24.383	19.7427	20.791	23.0729	24.4782	22.2266	22.4321
+	1.73213	5.67079	Q05655;Q05655-2	645;676	Q05655	Q05655	Protein kinase C delta type;Protein kinase C delta type regulatory subunit;Protein kinase C delta type catalytic subunit	PRKCD	YSNFDQEFLNEKARLSYSDKNLIDSMDQSAF	ARLS(0.999)YS(0.001)DK	2447	UID1575	Color2 [A=255, R=255, G=0, B=0]	1	4		S	2			1699	___1	0.998921	8.07989e-12	128.03	97.348	104.05	1.167	672080000	645	19.4374	26.4664	26.5859	25.5194	27.0364	26.3265	21.7086	19.5804	23.9554	27.0364	24.4828	22.7709
+	1.72702	2.70322	H7C446;A8MV53;Q9NQ55-2;Q9NQ55;Q9NQ55-3	119;306;359;359;359	H7C446	H7C446	Suppressor of SWI4 1 homolog	PPAN	RKKSLEGMKKARVGGSDEEASGIPSRTASLE	VGGS(1)DEEASGIPSR	71	UID47	Color2 [A=255, R=255, G=0, B=0]	1	4		S	2			46	___1	1	4.71557e-31	215.87	187.06	155.43	0.50568	47773000	119	18.7477	22.7306	21.8388	23.0637	22.6496	23.4072	19.341	20.7518	20.5934	22.6496	17.9991	19.1949
	1.72699	0.919052	Q9UQC2-2;Q9UQC2	505;543	Q9UQC2-2	Q9UQC2-2	GRB2-associated-binding protein 2	GAB2	LDLRNNTVIDELPFKSPITKSWSRANHTFNS	NNTVIDELPFKS(0.976)PIT(0.024)K	4260	UID2724	Color2 [A=255, R=166, G=166, B=166]	1	4		S	3			2394	___1	0.976447	3.3424e-08	146.2	131.32	60.564	0.25322	31993000	505	20.7875	19.7078	20.4431	18.9139	19.2508	20.8307	17.0305	18.458	19.3269	19.2508	17.6737	18.5101
+	1.72543	3.85177	J3KSW1;Q8WYR1-2;Q8WYR1	478;92;478	J3KSW1	J3KSW1	Phosphoinositide 3-kinase regulatory subunit 5	PIK3R5	LDEPVSPPSRAQRSRSLPQPKLGTQLPSWLL	S(0.093)RS(0.907)LPQPK	1491	UID939	Color2 [A=255, R=255, G=0, B=0]	1	4		S	2			926	___1	0.907138	0.0234026	68.49	25.688	68.49	1.8536	90350000	478	22.9635	23.5688	23.9482	23.9937	23.0043	23.669	18.2122	20.4046	21.3892	23.0043	21.2765	18.2768
+	1.72507	4.0219	Q9NZQ7-2;Q9NZQ7	169;283	Q9NZQ7-2	Q9NZQ7-2	Programmed cell death 1 ligand 1	CD274	DVKKCGIQDTNSKKQSDTHLEET________	KQS(0.992)DT(0.008)HLEET	4047	UID2571	Color2 [A=255, R=255, G=0, B=0]	1	4		S	2			2328	___1	0.992498	8.86993e-22	224.25	190.42	224.25	-2.8128	119610000	169	19.9157	24.4498	24.7086	19.2568	24.7034	18.9066	17.7242	19.444	21.9002	24.7034	22.7799	21.7499
+	1.72372	3.79643	B4DTZ6;P19634	354;693	B4DTZ6	B4DTZ6	Sodium/hydrogen exchanger;Sodium/hydrogen exchanger 1	SLC9A1	QKINNYLTVPAHKLDSPTMSRARIGSDPLAY	LDS(1)PTMSR	288	UID192	Color2 [A=255, R=255, G=0, B=0]	1	4		S	2			169	___1	0.999668	7.69803e-05	94.692	38.434	94.692	-0.79823	116380000	354	22.4222	23.2193	23.297	22.5772	23.2551	22.3804	19.0536	18.3486	20.4347	23.2551	21.2929	20.5448
+	1.71783	2.65896	J3QTP8;Q63HN8;Q63HN8-4	1258;1258;1307	J3QTP8	J3QTP8	E3 ubiquitin-protein ligase RNF213	RNF213	PLSEPKEDQEAAELLSEPEEESERHILELEE	EAAEPLSEPKEDQEAAELLS(1)EPEEESER	1525	UID964	Color2 [A=255, R=255, G=0, B=0]	1	4		S	3			947	___1	0.999535	3.9906e-08	80.112	73.679	80.112	-0.84388	12563000	1258	20.8797	21.5573	21.4477	19.867	20.2186	20.2997	17.6232	17.9883	18.27	20.2186	17.4298	18.0234
[truncated: 2,156 more rows]
