# Supplementary material for: CAF08 adjuvant enables single dose protection against respiratory syncytial virus infection in murine newborns
Source: Nat Commun. 2022 Aug 2;13:4234. doi: 10.1038/s41467-022-31709-2 (PMC9346114; doi:10.1038/s41467-022-31709-2)
Supplement: Supplementary file 5 — Supplementary Data 2 [file 41467_2022_31709_MOESM5_ESM.xlsx]

## Sheet: Sheet1
Significant	-log10 p value	Difference	Proteins	Positions within proteins	Leading proteins	Protein	Protein names	Gene names	Sequence window	Phospho (STY) Probabilities	id	Unique identifier	Symbol color	Symbol type	Symbol size	Show label	Amino acid	Charge	Reverse	Potential contaminant	Protein group IDs	Multiplicity	Localization prob	PEP	Score	Delta score	Score for localization	Mass error [ppm]	Intensity	Position	C_1	R_1	T_1	C_2	R_2	T_2	T_3	V_3	C_4	R_4	T_4	V_4
+	3.84155	-10.4575	E9PBV1;C9J2Y8;F8W0U9;Q149M9-3;Q149M9	466;537;672;672;672	E9PBV1	E9PBV1	NACHT domain- and WD repeat-containing protein 1	NWD1	HRQLVEVVRERYLSGSERAKRHGVLADFFSG	ERY(1)LS(1)GS(1)ERAK	417	UID6584	Color2 [A=255, R=0, G=0, B=255]	1	4		S	2			280	___3	1	0.0113953	45.161	23.075	45.161	-0.047441	1281700000	466	19.3289	19.9028	18.5551	19.8453	19.1654	19.9235	17.6567	29.3886	17.575	18.0942	18.3394	28.7638
+	3.80173	-10.6339	E9PBV1;C9J2Y8;F8W0U9;Q149M9-3;Q149M9	464;535;670;670;670	E9PBV1	E9PBV1	NACHT domain- and WD repeat-containing protein 1	NWD1	IAHRQLVEVVRERYLSGSERAKRHGVLADFF	ERY(1)LS(1)GS(1)ERAK	416	UID6583	Color2 [A=255, R=0, G=0, B=255]	1	4		S	2			280	___3	1	0.0113953	45.161	23.075	45.161	-0.047441	1281700000	464	19.1508	18.7135	19.7602	19.2819	19.1403	18.632	17.8345	29.3886	18.5138	19.4789	17.5424	28.7638
+	3.39207	-3.26488	Q9UPT8	159	Q9UPT8	Q9UPT8	Zinc finger CCCH domain-containing protein 4	ZC3H4	DFSPSEKGHRKYREYSPPYAPSHQQYPPSHA	Y(0.001)REY(0.004)S(0.97)PPY(0.016)APS(0.004)HQQY(0.004)PPSHATPLPK	4165	UID2655	Color2 [A=255, R=0, G=0, B=255]	1	4		S	4			2386	___1	0.969828	0.000411568	47.104	39.744	47.104	0.16357	11336000	159	18.4309	21.8048	18.504	18.8324	19.6548	18.6372	18.0211	21.2577	20.03	19.4985	18.224	21.9652
+	3.08839	1.75498	Q7Z434-4;Q7Z434	81;222	Q7Z434-4	Q7Z434-4	Mitochondrial antiviral-signaling protein	MAVS	TAGATSSLTPSRGPVSPSVSFQPLARSTPRA	GPVS(1)PSVSFQPLAR	3259	UID2059	Color2 [A=255, R=0, G=0, B=255]	1	4		S	2			1966	___1	0.999995	6.00795e-61	261.41	240.11	261.41	0.2336	108900000	81	23.9647	25.2126	21.9508	23.4252	22.8601	22.1454	22.2475	20.0891	22.8044	22.8601	21.7796	20.4625
+	3.03897	3.24595	P05412;P17535	73;100	P05412	P05412	Transcription factor AP-1;Transcription factor jun-D	JUN;JUND	SDLLTSPDVGLLKLASPELERLIIQSSNGHI	LAS(1)PELER	1926	UID1219	Color2 [A=255, R=0, G=0, B=255]	1	4		S	2			1267	___1	1	0.00390528	82.749	48.953	60.398	0.93798	92599000	73	24.1523	23.9595	22.3606	23.9522	23.1314	21.7177	21.7425	18.2766	22.392	23.1314	22.1277	19.2058
+	2.69509	1.76238	Q9UPR0;Q9UPR0-3	1113;987	Q9UPR0	Q9UPR0	Inactive phospholipase C-like protein 2	PLCL2	NKPGTENADVQKPRRSLEVIPEKANDETGE_	S(1)LEVIPEKANDETGE	4162	UID2652	Color2 [A=255, R=169, G=169, B=169]	1	4		S	2			2385	___1	1	0.000359364	84.566	66.766	84.566	2.488	12744000	1113	19.0208	20.6778	20.1494	21.4545	20.8565	20.0018	19.5792	18.0554	19.364	20.8565	19.4665	18.0183
+	2.64185	3.45986	E9PHI6;Q9Y6G9	400;516	E9PHI6	E9PHI6	Cytoplasmic dynein 1 light intermediate chain 1	DYNC1LI1	RITRKPVTVSPTTPTSPTEGEAS________	KPVTVSPTTPT(0.001)S(0.999)PTEGEAS	790	UID3665	Color2 [A=255, R=0, G=0, B=255]	1	4		S	2			516	___2	0.998913	7.57889e-77	271.45	257.77	271.45	0.26944	271420000	400	23.5222	21.5574	21.1968	24.6961	23.6074	21.8793	21.455	18.4377	23.0094	23.6074	22.7093	18.2628
+	2.60129	2.78354	B4DR80;Q9Y6E0-2	4;4	B4DR80	B4DR80		STK24	____________MAHSPVQSGLPGMQNLKAD	AHS(1)PVQSGLPGMQNLK	269	UID180	Color2 [A=255, R=0, G=0, B=255]	1	4		S	2			156	___1	1	2.08862e-38	219.03	192.97	195.5	0.34849	351300000	4	23.5083	24.1682	21.0343	24.7936	23.9466	21.8018	21.7872	19.1759	22.7708	23.9466	22.2818	18.7095
+	2.52626	3.81262	F5GZ78;P49023;P49023-2;P49023-3;F5H836	104;106;106;106;107	F5GZ78	F5GZ78	Paxillin	PXN	SAKTSSVSNPQDSVGSPCSRVGEEEHVYSFP	TSSVSNPQDS(0.001)VGS(0.981)PCS(0.018)R	945	UID617	Color2 [A=255, R=0, G=0, B=255]	1	4		S	2			608	___1	0.980839	8.52115e-39	214.81	197.11	212.41	-0.94302	69250000	104	20.0191	23.5315	22.8744	19.8345	23.605	23.2382	21.5274	18.3917	22.6049	23.605	22.1401	18.873
+	2.4826	3.33391	E9PHI6;Q9Y6G9	397;513	E9PHI6	E9PHI6	Cytoplasmic dynein 1 light intermediate chain 1	DYNC1LI1	ELDRITRKPVTVSPTTPTSPTEGEAS_____	KPVTVSPT(0.006)T(0.994)PT(0.5)S(0.5)PTEGEAS	4597	UID6024	Color2 [A=255, R=0, G=0, B=255]	1	4		T	2			516	___2	0.993709	9.49287e-14	160.66	146.62	132.47	0.65189	174880000	397	23.5222	24.5564	21.1831	24.6961	23.6074	21.8793	21.455	18.1788	23.0094	23.6074	22.7093	18.7667
+	2.39712	-6.48561	Q92835-3;Q92835-2;Q92835;H0Y5Q9;H7C2V3;H7C292	826;1038;1039;660;791;791	Q92835-3	Q92835-3	Phosphatidylinositol 3,4,5-trisphosphate 5-phosphatase 1	INPP5D	SLSSFPKPAPRKDQESPKMPRKEPPPCPEPG	KDQES(1)PKMPR	3644	UID2298	Color2 [A=255, R=0, G=0, B=255]	1	4		S	3			2120	___1	1	0.0111586	45.115	29.525	45.115	-0.28002	213760000	826	26.1491	20.0314	19.5591	25.0376	18.7981	20.3868	17.6004	25.5729	24.4465	19.2782	17.5317	24.9373
+	2.39592	2.63428	E7ERB7;B7ZLZ0;Q9P107	631;634;660	E7ERB7;Q9P107	Q9P107	GEM-interacting protein	GMIP	SLAKTLHADPGDDPGTPSPSPEVIRSLKTLL	TLHADPGDDPGT(0.987)PS(0.012)PSPEVIR	4507	UID2844	Color2 [A=255, R=0, G=0, B=255]	1	4		T	3			2332;250	___1	0.987447	4.30298e-10	110.89	102.07	96.723	-0.19267	59970000	660	23.1413	23.6372	21.6715	22.3324	23.0328	22.1164	21.1699	19.1394	21.5201	23.0328	20.9119	18.5269
+	2.34903	2.77811	M0R2H7;M0R0F9;W4VSQ9;Q15642-5;Q15642-4;Q15642-2;Q15642-3;Q15642	296;188;296;296;296;296;296;296	M0R2H7	M0R2H7	Cdc42-interacting protein 4	TRIP10	DVEFEDFSQPMNRAPSDSSLGTPSDGRPELR	APS(0.88)DS(0.059)S(0.059)LGT(0.003)PSDGRPELR	1604	UID1011	Color2 [A=255, R=0, G=0, B=255]	1	4		S	3			1011	___1	0.87978	0.000324331	56.327	38.839	56.327	-0.10915	22513000	296	19.9111	21.7831	21.9115	20.9602	21.4367	21.2415	20.3857	18.5094	20.2878	21.4367	21.011	18.2092
+	2.29725	1.02582	P17275	255	P17275	P17275	Transcription factor jun-B	JUNB	KEEPQTVPEARSRDATPPVSPINMEDQERIK	S(0.042)RDAT(0.959)PPVS(0.998)PINMEDQER	4832	UID6102	Color2 [A=255, R=169, G=169, B=169]	1	4		T	3			1380	___2	0.959223	0.000219026	61.602	51.263	58.418	0.18163	23827000	255	20.3577	19.8977	20.3219	22.1964	19.815	20.4183	19.9197	19.1118	19.6294	19.815	19.9926	19.1629
+	2.29296	-1.43967	O95810	293	O95810	O95810	Serum deprivation-response protein	SDPR	NHQKISSGKSSPFKVSPLTFGRKKVREGESH	S(0.008)S(0.008)PFKVS(0.958)PLT(0.025)FGR	1864	UID1180	Color2 [A=255, R=169, G=169, B=169]	1	4		S	2			1168	___1	0.958416	0.0405845	46.797	33.706	46.797	1.517	4549300	293	18.9765	20.3566	18.7819	17.7234	18.2821	19.3631	18.6154	20.2669	18.9317	19.5338	19.0628	20.524
+	2.25755	-4.04188	C9JXK0;Q14739	99;99	C9JXK0	C9JXK0	Lamin-B receptor	LBR	SRSPGRPPKSARRSASASHQADIKEARREVE	S(0.008)AS(0.99)AS(0.002)HQADIKEAR	500	UID336	Color2 [A=255, R=0, G=0, B=255]	1	4		S	3			342	___1	0.989936	5.60631e-05	114.28	96.995	114.28	-0.088228	27539000	99	19.8806	19.9317	19.8622	19.8783	18.5717	19.1434	17.7814	22.3783	23.359	20.2729	18.2466	23.2223
+	2.20511	3.87335	H0YD13;H0Y2P0;E7EPC6;P16070-18;P16070-12;P16070-14;P16070-13;P16070-11;P16070-10;P16070-16;P16070-8;P16070-17;P16070-6;P16070-4;P16070-3;P16070-7;P16070-5;P16070;H0YE40;J3KN83	161;245;669;295;316;351;380;384;448;623;629;646;654;654;666;668;689;697;37;216	H0YD13	H0YD13	CD44 antigen	CD44	LVINSGNGAVEDRKPSGLNGEASKSQEMVHL	LVINSGNGAVEDRKPS(1)GLNGEASK	583	UID381	Color2 [A=255, R=0, G=0, B=255]	1	4		S	3			430	___1	0.999939	1.32148e-22	159.59	140.87	134.04	-0.29364	126680000	161	22.7449	22.9205	23.2295	22.1433	21.6324	22.9928	21.2151	18.8775	22.2389	21.6324	22.0149	18.102
+	2.20438	4.98318	Q9UI08;Q9UI08-2;B7Z3I5	349;351;355	Q9UI08	Q9UI08	Ena/VASP-like protein	EVL	KPVSSILSRTPSVAKSPEAKSPLQSQPHSRM	T(0.358)PS(0.642)VAKS(1)PEAKS(1)PLQSQPHSR	4112	UID8918	Color2 [A=255, R=0, G=0, B=255]	1	4		S	3			2356	___3	1	1.96135e-41	211.62	202.51	184.65	-0.14596	2785500000	349	24.9328	23.6773	21.8242	26.4693	23.2365	24.4926	22.0237	18.1928	21.456	23.2365	23.3377	17.6799
+	2.17364	5.8179	Q05655;Q05655-2;C9K0E3	141;141;141	Q05655	Q05655	Protein kinase C delta type;Protein kinase C delta type regulatory subunit;Protein kinase C delta type catalytic subunit	PRKCD	DCKQSMRSEDEAKFPTMNRRGAIKQAKIHYI	SEDEAKFPT(1)MNRR	4905	UID2980	Color2 [A=255, R=0, G=0, B=255]	1	4		T	2			1699	___1	1	9.14277e-05	117.48	99.066	117.48	-0.19201	292490000	141	25.0447	23.9467	25.0245	25.9633	19.609	25.4655	22.1156	18.0871	22.295	19.1105	23.9456	18.5527
+	2.17096	5.47749	Q6UX71-2;Q6UX71;Q6UX71-3	457;506;128	Q6UX71-2	Q6UX71-2	Plexin domain-containing protein 2	PLXDC2	ERRPSRWPAMKFRRGSGHPAYAEVEPVGEKE	RGS(1)GHPAYAEVEPVGEK	3198	UID2026	Color2 [A=255, R=0, G=0, B=255]	1	4		S	3			1943	___1	0.999991	6.93893e-06	101.85	91.69	101.85	-0.43753	127130000	457	24.4518	24.3793	24.6271	23.2677	22.1386	23.5138	23.1995	18.3899	21.927	22.1386	21.4646	17.0576
+	2.13706	5.47579	P49585;C9JEJ2	342;342	P49585	P49585	Choline-phosphate cytidylyltransferase A	PCYT1A	ERSPSPSFRWPFSGKTSPPCSPANLSRHKAA	WPFSGKT(0.971)S(0.029)PPCSPANLSR	4877	UID2970	Color2 [A=255, R=0, G=0, B=255]	1	4		T	2			1555	___1	0.971044	1.96416e-08	146.78	126.73	146.78	-0.80847	359650000	342	24.5594	24.8533	24.3915	25.5776	25.1799	25.5579	22.2313	18.0407	23.6767	25.1799	23.417	18.8066
+	2.11394	4.16569	Q9UQ35;Q9UQ35-2;I3L4D8	1003;1003;1003	Q9UQ35	Q9UQ35	Serine/arginine repetitive matrix protein 2	SRRM2	SHSGSISPYPKVKAQTPPGPSLSGSKSPCPQ	VKAQT(1)PPGPSLS(0.001)GS(0.708)KS(0.291)PCPQEK	5236	UID6229	Color2 [A=255, R=0, G=0, B=255]	1	4		T	3			2392	___2	0.999991	1.55192e-09	95.459	85.037	95.459	-0.80437	278850000	1003	19.4224	23.7083	23.2068	23.4966	22.9867	23.5792	21.1186	18.1796	21.2507	22.9867	22.1374	18.51
+	2.08982	6.68468	Q13459;M0R300;M0R0P8;Q13459-2	1346;1346;1346;1346	Q13459	Q13459	Unconventional myosin-IXb	MYO9B	SLDLSDRHRATGAALTPTEERRTSFSTSDVS	ATGAALT(1)PTEERR	4942	UID2991	Color2 [A=255, R=0, G=0, B=255]	1	4		T	2			1756	___1	0.99995	4.07663e-26	215.02	187.34	215.02	0.54889	1306500000	1346	26.6295	26.1126	25.3014	26.0588	26.4755	26.4371	22.1856	18.3452	25.494	26.4755	24.6564	17.5757
+	2.08671	4.75993	Q9UI08;Q9UI08-2;B7Z3I5	354;356;360	Q9UI08	Q9UI08	Ena/VASP-like protein	EVL	ILSRTPSVAKSPEAKSPLQSQPHSRMKPAGS	S(1)PLQSQPHSR	4113	UID8919	Color2 [A=255, R=0, G=0, B=255]	1	4		S	2			2356	___3	1	1.1492e-94	291.68	265.03	112.11	0.14381	7864800000	354	24.9328	23.6773	21.8242	26.4693	23.2365	24.4926	22.0237	17.6944	21.456	23.2365	23.3377	18.6248
+	2.07207	-2.30304	P13224;P13224-2	191;396	P13224	P13224	Platelet glycoprotein Ib beta chain	GP1BB	RRLRARARARAAARLSLTDPLVAERAGTDES	AAARLS(0.98)LT(0.02)DPLVAER	2006	UID1272	Color2 [A=255, R=169, G=169, B=169]	1	4		S	2			1342	___1	0.980495	2.84038e-05	117.3	106.81	61.265	1.926	102280000	191	19.2384	21.1233	20.7808	20.3609	18.8402	19.9113	21.1076	23.3608	21.075	18.8402	21.1813	22.7358
+	2.01184	4.7592	P62995;P62995-2	2;2	P62995	P62995	Transformer-2 protein homolog beta	TRA2B	______________MSDSGEQNYGERESRSA	S(0.996)DS(0.004)GEQNYGER	2375	UID1518	Color2 [A=255, R=0, G=0, B=255]	1	4		S	2			1645	___1	0.996193	1.26401e-15	208.33	190.52	132.86	-0.47669	98760000	2	19.1686	23.9781	23.1904	24.226	23.9145	23.568	20.5444	17.953	18.5077	23.9145	22.8294	17.5947
+	2.00985	4.93816	P49585;C9JEJ2	343;343	P49585	P49585	Choline-phosphate cytidylyltransferase A	PCYT1A	RSPSPSFRWPFSGKTSPPCSPANLSRHKAAA	WPFSGKT(0.247)S(0.752)PPCS(0.001)PANLSR	2278	UID1463	Color2 [A=255, R=0, G=0, B=255]	1	4		S	2			1555	___1	0.752003	3.13272e-05	90.827	74.287	82.59	-1.1125	347060000	343	24.5594	24.8533	24.3915	25.5776	25.1799	25.5579	22.2313	19.116	23.6767	25.1799	23.417	18.8066
+	1.96338	3.06292	Q5T757;Q05519-2;Q05519;Q5T760	147;207;207;207	Q5T757	Q5T757	Serine/arginine-rich splicing factor 11	SRSF11	STVDPKLNHVAAGLVSPSLKSDTSSKEIEEA	LNHVAAGLVS(0.973)PS(0.027)LK	2446	UID1574	Color2 [A=255, R=0, G=0, B=255]	1	4		S	2			1698	___1	0.973124	3.59867e-12	153.2	131.76	140.45	-0.77672	136800000	147	23.7892	23.285	22.901	19.9667	23.8144	22.7735	21.6812	18.4569	21.8823	23.8144	21.5984	19.8943
+	1.92496	-5.21782	P33241;E7EMG9;P33241-3;E9PBD8;P33241-2	189;180;317;127;127	P33241	P33241	Lymphocyte-specific protein 1	LSP1	RTPSPLVLEGTIEQSSPPLSPTTKLIDRTES	T(0.689)PS(0.311)PLVLEGT(0.009)IEQS(0.981)S(0.984)PPLS(0.025)PT(0.001)TK	2174	UID4543	Color2 [A=255, R=0, G=0, B=255]	1	4		S	2			1486	___2	0.983867	5.76564e-196	356.92	337.68	131.35	2.2775	1171300000	189	19.5757	21.3676	18.6456	27.2105	25.3126	20.2806	18.8	25.7612	17.9399	25.3126	18.1216	22.5983
+	1.9218	4.53303	E7EX17;B4DS13;P23588	502;458;497	E7EX17	E7EX17	Eukaryotic translation initiation factor 4B	EIF4B	NAWVKRSSNPPARSQSSDTEQQSPTSGGGKV	SQS(1)SDTEQQSPTSGGGK	275	UID185	Color2 [A=255, R=0, G=0, B=255]	1	4		S	2			160	___1	0.999712	1.01551e-128	334.04	300.77	334.04	0.57646	408840000	502	24.9323	25.5584	25.0343	24.6662	25.9686	24.1876	21.8466	19.5478	20.2697	25.9686	24.0803	18.9605
+	1.88406	4.12567	Q9UI08;Q9UI08-2;B7Z3I5	345;347;351	Q9UI08	Q9UI08	Ena/VASP-like protein	EVL	NSVEKPVSSILSRTPSVAKSPEAKSPLQSQP	TPS(1)VAKS(1)PEAK	4114	UID8920	Color2 [A=255, R=0, G=0, B=255]	1	4		S	2			2356	___3	0.999678	7.24204e-31	184.65	174.85	153.18	1.9723	816380000	345	24.9328	23.6773	21.8242	26.4693	23.2365	24.4926	22.0237	19.2134	21.456	23.2365	23.3377	18.3744
+	1.86179	4.92909	Q96T83	693	Q96T83	Q96T83	Sodium/hydrogen exchanger 7	SLC9A7	SHTASTSLEGSRRTKSSSEEVLERDLGMGDQ	TKS(0.992)S(0.008)SEEVLER	3782	UID2393	Color2 [A=255, R=0, G=0, B=255]	1	4		S	2			2184	___1	0.991958	7.64151e-11	166.6	110.52	160.87	-0.67104	163410000	693	25.1913	24.5709	24.1703	25.1371	18.9428	24.6605	21.4446	18.2346	23.335	19.6116	22.085	18.0874
+	1.81906	1.76076	O95295	14	O95295	O95295	SNARE-associated protein Snapin	SNAPIN	__MAGAGSAAVSGAGTPVAGPTGRDLFAEGL	AGAGSAAVSGAGT(0.998)PVAGPT(0.002)GR	4785	UID2934	Color2 [A=255, R=169, G=169, B=169]	1	4		T	3			1156	___1	0.997651	2.41168e-23	170.06	155.37	92.41	-0.74005	87619000	14	22.6718	22.7317	21.171	20.8635	22.3919	20.2816	20.3535	18.5487	21.7009	22.3919	21.0774	19.3715
+	1.80586	4.21014	S4R3H4;E7EQT4;Q9UKV3-5;Q9UKV3	503;521;561;561	S4R3H4	S4R3H4	Apoptotic chromatin condensation inducer in the nucleus	ACIN1	CLKQPSLEQKEGRRASHTLLPSHRLKQSADS	AS(0.861)HT(0.139)LLPSHR	617	UID401	Color2 [A=255, R=0, G=0, B=255]	1	4		S	3			444	___1	0.86104	0.000180843	93.228	77.689	43.604	-0.17958	133310000	503	24.9253	19.4201	22.9063	24.5877	24.1103	23.355	20.3465	17.5174	18.0288	24.1103	21.5255	18.1289
+	1.78339	6.38007	Q15154;E7ETA6;A6NNN6;H0YBA1	1335;1335;15;56	Q15154	Q15154	Pericentriolar material 1 protein	PCM1	SMSSTCEPCKSRNRHSAQTEEPVQAKVFSRK	NRHS(1)AQTEEPVQAK	2766	UID1772	Color2 [A=255, R=0, G=0, B=255]	1	4		S	3			1808	___1	0.99981	5.88992e-17	170.47	159.36	141.36	-0.96747	376600000	1335	24.7401	24.9936	25.6198	25.2979	26.2974	24.7853	20.8311	17.6787	16.3498	26.2974	24.6668	17.5126
+	1.745	6.68473	G3XAC6;Q14498-2;Q14498;Q5QP22;Q5QP23	97;97;97;97;97	G3XAC6	G3XAC6	RNA-binding protein 39	RBM39	SRSRSRDRRFRGRYRSPYSGPKFNSAIRGKI	YRS(1)PYSGPK	1148	UID724	Color2 [A=255, R=0, G=0, B=255]	1	4		S	2			738	___1	0.999676	0.00124118	112.94	92.651	101.3	1.2287	1154300000	97	25.4474	26.3954	26.9209	26.4934	27.3903	26.7704	22.0648	18.4937	24.622	27.3903	26.0732	19.0516
+	1.66619	5.96899	Q86Y82;B1AJQ6	142;142	Q86Y82	Q86Y82	Syntaxin-12	STX12	KEKESIARARAGSRLSAEERQREEQLVSFDS	AGS(1)RLS(1)AEER	3335	UID5260	Color2 [A=255, R=0, G=0, B=255]	1	4		S	3			1997	___2	1	0.000399346	125.36	67.809	41.644	-0.50988	1760500000	142	19.1961	26.5928	25.932	26.9039	26.7069	26.263	21.8127	18.0663	18.803	26.7069	23.1376	18.5684
+	1.59837	5.73778	Q86Y82;B1AJQ6	139;139	Q86Y82	Q86Y82	Syntaxin-12	STX12	VSEKEKESIARARAGSRLSAEERQREEQLVS	AGS(1)RLS(1)AEER	3334	UID5259	Color2 [A=255, R=0, G=0, B=255]	1	4		S	3			1997	___2	1	0.0110928	73.36	47.886	41.644	-0.50988	645990000	139	19.2001	26.5928	25.932	26.9039	26.7069	26.263	21.8127	18.9926	17.4423	26.7069	23.1376	18.1045
+	1.43577	1.65398	O75396	137	O75396	O75396	Vesicle-trafficking protein SEC22b	SEC22B	TKKLYIDSCARRNLGSINTELQDVQRIMVAN	NLGS(1)INTELQDVQR	1773	UID1121	Color2 [A=255, R=169, G=169, B=169]	1	4		S	2			1125	___1	1	6.09696e-104	249.3	221.33	238.03	-0.1673	99456000	137	23.8476	19.8863	24.3441	23.5536	21.8258	19.643	21.4866	21.9882	22.1707	21.8258	21.4898	21.8016
	1.78609	2.32058	K7ERT1;O00273-2;O00273	28;28;28	K7ERT1	K7ERT1	DNA fragmentation factor subunit alpha	DFFA	GEIRTLKPCLLRRNYSREQHGVAASCLEDLR	NYS(1)REQHGVAASCLEDLR	1574	UID994	Color2 [A=255, R=169, G=169, B=169]	1	4		S	3			990	___1	0.999999	5.38225e-10	141.45	124.73	141.45	-1.0072	35573000	28	21.7385	22.3119	21.1817	22.4233	22.718	20.0455	19.6137	18.3964	21.0726	22.718	20.9728	17.8693
	1.76153	-1.74005	Q9HCD5	9	Q9HCD5	Q9HCD5	Nuclear receptor coactivator 5	NCOA5	_______MNTAPSRPSPTRRDPYGFGDSRDS	MNTAPS(0.007)RPS(0.973)PT(0.02)R	3969	UID2514	Color2 [A=255, R=169, G=169, B=169]	1	4		S	2			2279	___1	0.972986	1.02913e-06	92.856	57.211	92.856	1.2784	14371000	9	18.5298	23.1724	18.797	20.5046	19.6539	19.7717	18.8405	20.4113	20.3483	18.3803	18.5756	21.0612
	1.75809	2.61172	Q86UE4;E5RJU9	494;438	Q86UE4	Q86UE4	Protein LYRIC	MTDH	KTRPKQEKAFSLKTISTSDPAEVLVKNSQPI	T(0.002)IS(0.977)T(0.018)S(0.004)DPAEVLVK	3309	UID2092	Color2 [A=255, R=169, G=169, B=169]	1	4		S	2			1985	___1	0.977147	0.0001418	99.941	71.733	91.858	1.2268	28614000	494	21.7965	21.7052	21.6885	21.906	21.8854	21.695	21.0381	18.2018	19.1552	21.8854	19.8534	18.7122
	1.74386	1.69378	Q9H7D0	1756	Q9H7D0	Q9H7D0	Dedicator of cytokinesis protein 5	DOCK5	KSQVIAEKAPEPDLMSPTRKAQRPKSLQLMD	APEPDLMS(0.859)PT(0.141)R	3939	UID2495	Color2 [A=255, R=169, G=169, B=169]	1	4		S	2			2265	___1	0.858939	0.00123556	72.496	46.922	72.496	0.44514	40334000	1756	21.723	21.4045	20.8576	22.089	22.2315	19.7943	20.7968	18.8026	18.0516	22.2315	19.8956	18.482
	1.72784	2.40033	F5GY08;Q9Y580;G3V1T9;I3L521;F5GXV8;J3KPD3	136;136;16;134;137;137	F5GY08	F5GY08	RNA-binding protein 7	RBM7	MDNMTSSAQIIQRSFSSPENFQRQAVVVSSN	SFS(0.999)S(0.001)PENFQR	924	UID608	Color2 [A=255, R=169, G=169, B=169]	1	4		S	2			596	___1	0.998753	6.9285e-06	155.11	138.91	155.11	0.7092	28217000	136	21.8615	22.3875	21.8254	22.0989	21.6347	20.7623	19.8083	18.3868	18.3815	21.6347	20.5197	18.2704
	1.71052	-1.70743	H7C1Q8;Q8IYB7	156;875	H7C1Q8	H7C1Q8	DIS3-like exonuclease 2	DIS3L2	PGTQGHLGPEKEEEESDGEPEDSSTS_____	RPGTQGHLGPEKEEEES(0.999)DGEPEDS(0.001)STS	1365	UID870	Color2 [A=255, R=169, G=169, B=169]	1	4		S	3			868	___1	0.998596	1.34452e-05	64.273	59.007	64.273	1.3649	31172000	156	23.5799	23.665	18.9584	18.6227	19.1843	19.6012	19.3101	20.5245	20.1174	18.8559	18.2645	20.9574
	1.66182	1.99581	H0Y4W2;F2Z2U4;Q9Y4A5-2;Q9Y4A5	1773;2032;2033;2051	H0Y4W2	H0Y4W2	Transformation/transcription domain-associated protein	TRRAP	GEGVNSVSSSIKRGLSVDSAQEVKRFRTATG	GLS(1)VDSAQEVKR	890	UID584	Color2 [A=255, R=169, G=169, B=169]	1	4		S	2			574	___1	1	3.38486e-17	146.36	121.43	146.36	0.86207	16509000	1773	21.9167	19.6852	19.7103	22.2266	18.5365	21.3287	20.0362	18.3117	20.3777	19.3195	20.708	18.5883
	1.65735	4.3539	Q9P107;K7EJC2	441;185	Q9P107	Q9P107	GEM-interacting protein	GMIP	VGGGSESRSLDSPTSSPGAGTRQLVKASSTG	SLDS(1)PTS(0.001)S(0.999)PGAGTR	4054	UID5728	Color2 [A=255, R=169, G=169, B=169]	1	4		S	2			2332	___2	0.998911	2.37097e-16	172.43	152.82	153.94	-0.45453	96131000	441	19.123	22.218	23.2451	24.9125	23.6896	23.9733	20.8939	17.6694	21.1019	23.6896	20.9355	18.1466
	1.6427	3.304	R4GNB2;Q5VZ89-6;Q5VZ89;X6RAE7;Q5VZ89-5;Q5VZ89-3;X6R5W5;R4GN35;Q5VZ89-2	1225;989;989;261;989;171;12;1274;462	R4GNB2;R4GN35	R4GN35	DENN domain-containing protein 4C	DENND4C	ECTGGKTPDSEDKLFSPVIARNLADEIESYM	TPDSEDKLFS(1)PVIAR	3074	UID1943	Color2 [A=255, R=169, G=169, B=169]	1	4		S	2			1906;2456	___1	1	7.92753e-46	239.55	214.34	198.95	0.0094794	270890000	1274	22.4789	22.707	22.7605	22.7083	22.3479	22.7564	21.3398	18.5992	20.1525	22.3479	20.2462	18.3442
	1.63208	1.69245	Q96JY6;Q96JY6-3;Q96JY6-5;C9J0X3;C9K0F0;C9JSR2;C9JS55;Q96JY6-4;C9J760;Q96JY6-2	137;137;387;137;137;137;137;137;137;137	Q96JY6	Q96JY6	PDZ and LIM domain protein 2	PDLIM2	YSSPTSLSPRAGSPFSPPPSSSSLTGEAAIS	AGS(0.006)PFS(0.994)PPPSSSSLTGEAAISR	3728	UID2360	Color2 [A=255, R=169, G=169, B=169]	1	4		S	2			2159	___1	0.994083	1.65024e-13	137.89	127.27	137.89	1.0155	9294500	137	20.2389	20.3039	20.6508	18.6903	20.4106	19.2976	20.165	18.3108	17.7524	20.4106	19.4778	18.0999
	1.62476	1.46244	I3L2J0	674	I3L2J0	I3L2J0		CIC	RSRHLSASTPKAGVLTPPDLGPHPPPPAPRE	AGVLT(1)PPDLGPHPPPPAPR	4701	UID2902	Color2 [A=255, R=169, G=169, B=169]	1	4		T	3			889	___1	1	0.00273651	41.912	37.444	41.912	1.1059	5658700	674	19.6738	18.9195	19.6954	18.5991	20.9491	20.6184	19.5366	18.1306	17.4072	20.9491	19.7981	18.7688
	1.59482	4.99459	E7EU42;P47712	377;437	E7EU42	E7EU42	Cytosolic phospholipase A2;Phospholipase A2;Lysophospholipase	PLA2G4A	ENITTKHIVSNDSSDSDDESHEPKGTENEDA	HIVSNDSS(0.006)DS(0.994)DDESHEPK	669	UID447	Color2 [A=255, R=169, G=169, B=169]	1	4		S	3			463	___1	0.99428	1.79153e-10	146.17	130.45	146.17	-1.2506	277090000	377	25.0365	24.7604	23.9343	24.9352	25.6606	25.392	20.8238	18.1313	22.1304	25.6606	23.1929	18.5509
	1.58138	2.40983	Q13459;M0R300;M0R0P8;Q13459-2	1405;1405;1405;1405	Q13459	Q13459	Unconventional myosin-IXb	MYO9B	KKKPGDASSLPDAGLSPGSQVDSKSTFKRLF	KKPGDASSLPDAGLS(0.999)PGS(0.001)QVDSK	2635	UID1693	Color2 [A=255, R=169, G=169, B=169]	1	4		S	3			1756	___1	0.999371	3.86811e-22	154.45	136.05	154.45	-1.311	937050000	1405	22.7964	23.6563	21.3056	22.8916	23.329	22.0517	20.0026	18.6088	22.16	23.329	21.7744	19.1387
	1.58064	4.12343	Q9P107;K7EJC2	437;181	Q9P107	Q9P107	GEM-interacting protein	GMIP	DVDSVGGGSESRSLDSPTSSPGAGTRQLVKA	SLDS(1)PTS(0.02)S(0.979)PGAGT(0.001)R	4053	UID5727	Color2 [A=255, R=169, G=169, B=169]	1	4		S	2			2332	___2	0.999987	2.37097e-16	172.43	152.82	172.43	1.0021	462710000	437	20.0716	22.218	23.2451	24.9125	23.6896	23.9733	20.8939	18.3942	21.1019	23.6896	20.9355	17.8828
	1.5521	-0.671618	F5GYC4;B4DG22;B7ZB17;P51812;B1AXG1;Q9UK32;B7ZL90	198;199;199;227;198;232;232	F5GYC4	F5GYC4	Ribosomal protein S6 kinase alpha-3;Ribosomal protein S6 kinase alpha-6	RPS6KA3;RPS6KA6	FGLSKESIDHEKKAYSFCGTVEYMAPEVVNR	KAYS(1)FCGTVEYMAPEVVNR	215	UID143	Color2 [A=255, R=169, G=169, B=169]	1	4		S	2			123	___1	1	1.76684e-55	242.19	217.27	233.49	-0.99094	475350000	198	22.2067	21.8511	21.7459	23.5404	21.9151	21.5868	21.2525	22.4145	22.5623	21.9151	21.7348	22.0887
	1.5521	-0.671618	Q15418-2;E9PGT3;Q15418-3;E9PRI4;Q15418	230;221;129;205;221	Q15418-2	Q15418-2	Ribosomal protein S6 kinase alpha-1;Ribosomal protein S6 kinase	RPS6KA1	FGLSKEAIDHEKKAYSFCGTVEYMAPEVVNR	KAYS(1)FCGTVEYMAPEVVNR	2793	UID1786	Color2 [A=255, R=169, G=169, B=169]	1	4		S	2			1816	___1	1	1.76684e-55	242.19	217.27	233.49	-0.99094	461700000	230	22.2067	21.8511	21.7459	23.5404	21.9151	21.5868	21.2525	22.4145	22.5623	21.9151	21.7348	22.0887
	1.54696	4.20287	P04049;P04049-2;B4E1N6;H7C155;B4E0X2;P10398	621;641;406;500;540;582	P04049;P10398	P04049	RAF proto-oncogene serine/threonine-protein kinase;Serine/threonine-protein kinase A-Raf	RAF1;ARAF	IELLQHSLPKINRSASEPSLHRAAHTEDINA;IELLQRSLPKIERSASEPSLHRTQADELPAC	SAS(1)EPSLHR	1910	UID1208	Color2 [A=255, R=169, G=169, B=169]	1	4		S	2			1241;1323	___1	0.999656	0.000492591	106.88	82.908	106.88	-0.53411	203720000	621	24.3287	25.1633	24.4979	25.4132	24.3896	24.11	20.816	19.1257	18.3471	24.3896	23.6081	18.9845
	1.53664	2.54198	E9PCX8;Q68CZ2;E7ERH3;Q68CZ2-2	953;850;610;610	E9PCX8	E9PCX8	Tensin-3	TNS3	LSSKESMCSTPAFPVSPETPYVKTALRHPPF	ESMCSTPAFPVS(0.997)PET(0.003)PYVK	735	UID489	Color2 [A=255, R=169, G=169, B=169]	1	4		S	2			493	___1	0.99678	1.93799e-14	157.42	140.75	157.42	0.84233	72070000	953	21.7744	22.0342	20.8903	22.3827	21.176	20.7276	19.4006	17.398	21.3118	21.176	21.4187	18.7366
	1.53423	3.04753	P30273	69	P30273	P30273	High affinity immunoglobulin epsilon receptor subunit gamma	FCER1G	AITSYEKSDGVYTGLSTRNQETYETLKHEKP	SDGVYTGLS(0.849)T(0.151)R	2158	UID1378	Color2 [A=255, R=169, G=169, B=169]	1	4		S	2			1468	___1	0.848706	7.86359e-05	116.71	92.642	104.24	-0.93956	55738000	69	22.3723	22.3432	23.5986	22.9777	22.0635	22.3772	20.9272	18.7115	22.312	22.0635	21.3163	19.303
	1.53019	4.90892	O43665-3	16	O43665-3	O43665-3			MFNRAVSRLSRKRPPSDIHDSDGSSSSSHQS	KRPPS(1)DIHDSDGSSSSSHQSLK	1705	UID1077	Color2 [A=255, R=169, G=169, B=169]	1	4		S	4			1085	___1	0.999999	1.63514e-23	165.31	148.65	165.31	-0.90034	254230000	16	25.818	19.7318	25.174	24.9783	25.2179	23.8849	20.8433	18.471	18.548	25.2179	24.7765	19.0506
	1.5245	4.02354	Q9UQ35;Q9UQ35-2	1014;1014	Q9UQ35	Q9UQ35	Serine/arginine repetitive matrix protein 2	SRRM2	VKAQTPPGPSLSGSKSPCPQEKSKDSLVQSC	VKAQT(0.995)PPGPS(0.005)LS(0.027)GS(0.065)KS(0.907)PCPQEK	4180	UID5816	Color2 [A=255, R=169, G=169, B=169]	1	4		S	3			2392	___2	0.907062	2.58208e-09	89.145	81.889	56.832	-0.84168	257540000	1014	20.4322	23.7083	23.2068	23.4966	22.9867	19.3898	21.1186	17.3758	21.2507	22.9867	22.1374	17.5034
	1.49466	-2.86384	A9Z1X7;E9PCT1;Q8IYB3;Q8IYB3-2	881;884;872;870	A9Z1X7	A9Z1X7	Serine/arginine repetitive matrix protein 1	SRRM1	LAQEEPVAAPEPKKETESEAEDNLDDLEKHL	KET(1)ES(1)EAEDNLDDLEK	4451	UID2823	Color2 [A=255, R=169, G=169, B=169]	1	4		T	2			56	___1	1	2.46563e-55	250.79	229.7	127.97	-0.8403	99828000	881	19.769	20.0551	19.4695	18.9437	18.8219	18.6069	18.3289	20.5593	19.0991	19.2369	16.9091	21.8256
	1.49099	4.85502	Q9UI08;Q9UI08-2;B7Z3I5	345;347;351	Q9UI08	Q9UI08	Ena/VASP-like protein	EVL	NSVEKPVSSILSRTPSVAKSPEAKSPLQSQP	TPS(1)VAKS(1)PEAK	4114	UID5770	Color2 [A=255, R=169, G=169, B=169]	1	4		S	2			2356	___2	0.999678	7.24204e-31	184.65	174.85	153.18	1.9723	816380000	345	25.0949	19.4557	24.6429	25.8114	25.7729	25.0523	20.6633	18.6693	23.3553	25.7729	22.8512	18.2255
	1.47402	2.61815	Q12802-4;Q12802;Q12802-2;A8MYJ1	2708;2728;2732;973	Q12802-4	Q12802-4	A-kinase anchor protein 13	AKAP13	PSIAKSGSLDSELSVSPKRNSISRTHKDKGP	SGSLDSELS(0.006)VS(0.994)PK	2543	UID1643	Color2 [A=255, R=169, G=169, B=169]	1	4		S	2			1727	___1	0.994194	3.34096e-11	156.2	134.42	137.46	-0.54075	24160000	2708	20.8936	21.4556	21.5984	21.8904	21.4657	22.0202	19.6115	18.2346	17.5935	21.4657	20.444	18.3662
	1.46074	3.90542	E9PDL6;Q92597;E5RJY1;E7ESM1;Q92597-3;Q92597-2	258;328;37;75;247;262	E9PDL6	E9PDL6	Protein NDRG1	NDRG1	GYMPSASMTRLMRSRTASGSSVTSLDGTRSR	S(0.018)RT(0.982)AS(0.758)GS(0.241)S(0.001)VTSLDGTR	4589	UID6021	Color2 [A=255, R=169, G=169, B=169]	1	4		T	2			497	___2	0.98162	2.92237e-37	221.4	153.75	221.4	-0.17608	220280000	258	22.6158	23.2507	22.1392	25.3046	23.6747	24.4785	20.6084	18.3385	17.8139	23.6747	21.5078	18.2176
	1.43502	2.90388	C9JLK2;H7C393;H7C1U0;C9JIF9;P13798	86;184;112;187;187	C9JLK2	C9JLK2	Acylamino-acid-releasing enzyme	APEH	KAESFFQTKALDVSASDDEIARLKKPDQAIK	ALDVS(0.002)AS(0.998)DDEIAR	456	UID314	Color2 [A=255, R=169, G=169, B=169]	1	4		S	2			317	___1	0.998496	2.43644e-05	120.14	73.544	120.14	-1.0926	32580000	86	21.3183	21.5237	21.6404	20.0411	22.2278	22.5081	19.6569	18.6884	20.7492	22.2278	22.0105	18.4118
	1.42237	3.10737	B4DDD6;Q9UJU6-2;Q9UJU6-4;B4DDP6;Q9UJU6-3;Q9UJU6;H0Y5J4;Q9UJU6-5	259;284;189;235;292;283;212;180	B4DDD6;Q9UJU6	B4DDD6	Drebrin-like protein	DBNL	MSTTSISSPQPGKLRSPFLQKQLTQPETHFG	LRS(1)PFLQK	197	UID133	Color2 [A=255, R=169, G=169, B=169]	1	4		S	2			113;2360	___1	1	0.00145781	112.83	35.171	66.595	-0.10347	195440000	259	24.6836	24.1622	24.3727	25.2525	23.9616	24.8203	22.4117	19.7264	23.332	23.9616	22.6027	21.1626
	1.41875	2.27654	Q6JBY9;B7ZKW8;F6T4W9	116;86;92	Q6JBY9	Q6JBY9	CapZ-interacting protein	RCSD1	LPGASPKSPGLKAMVSPFHSPPSTPSSPGVR	AMVS(0.993)PFHS(0.987)PPS(0.063)T(0.05)PS(0.477)S(0.43)PGVR	3118	UID8272	Color2 [A=255, R=169, G=169, B=169]	1	4		S	3			1922	___3	0.992654	5.50888e-06	80.361	68.788	51.857	-0.12731	79286000	116	21.1732	18.5024	20.3675	22.3393	20.5788	21.1808	19.2531	18.7929	19.6984	20.5788	20.7184	17.414
	1.40211	2.38405	B4DUA9;Q13595;B4DQI6;P62995;P62995-3;H7C2L4;H7BXF3	159;260;158;264;164;83;103	B4DUA9;P62995	P62995	Transformer-2 protein homolog alpha;Transformer-2 protein homolog beta	TRA2A;TRA2B	GWRAAQDRDQIYRRRSPSPYYSRGGYRSRSR;GYDRYEDYDYRYRRRSPSPYYSRYRSRSRSR	RS(1)PS(0.999)PY(0.001)YSR	293	UID3347	Color2 [A=255, R=169, G=169, B=169]	1	4		S	2			1645;171	___2	1	2.81833e-12	132.69	56.273	117.45	0.14491	1321700000	264	19.4669	27.2128	26.9589	27.871	25.6867	26.5258	24.9175	23.1635	25.4034	25.6867	25.085	23.812
	1.40211	2.38405	B4DUA9;Q13595;B4DQI6;P62995;P62995-3;H7C2L4;H7BXF3	161;262;160;266;166;85;105	B4DUA9;P62995	P62995	Transformer-2 protein homolog alpha;Transformer-2 protein homolog beta	TRA2A;TRA2B	DRYEDYDYRYRRRSPSPYYSRYRSRSRSRSY;RAAQDRDQIYRRRSPSPYYSRGGYRSRSRSR	RRS(1)PS(1)PYYSR	294	UID3348	Color2 [A=255, R=169, G=169, B=169]	1	4		S	3			1645;171	___2	0.999945	2.81833e-12	132.69	56.273	63.76	1.2209	1203600000	266	18.7391	27.2128	26.9589	27.871	25.6867	26.5258	24.9175	23.1635	25.4034	25.6867	25.085	23.812
	1.39586	2.9344	Q9C0B5-2;Q9C0B5	568;621	Q9C0B5-2	Q9C0B5-2	Palmitoyltransferase ZDHHC5	ZDHHC5	PRFGKPDGLRGRGVGSPEPGPTAPYLGRSMS	GVGS(1)PEPGPTAPYLGR	3876	UID2453	Color2 [A=255, R=169, G=169, B=169]	1	4		S	2			2238	___1	1	3.28541e-27	144.8	123.25	144.8	1.2277	34225000	568	22.354	22.7614	21.4294	22.7898	18.5873	22.8366	19.9515	18.7697	20.582	19.1725	20.6147	17.7776
	1.38588	-2.49431	Q86YV5	824	Q86YV5	Q86YV5	Tyrosine-protein kinase SgK223	SGK223	QPPPLPQKKIVSRAASSPDGFFWTQGSPKPG	AAS(0.818)S(0.182)PDGFFWTQGSPKPGTASPK	3344	UID2118	Color2 [A=255, R=169, G=169, B=169]	1	4		S	3			2002	___1	0.818478	5.0387e-15	114.01	100.92	114.01	-0.45202	63553000	824	23.2309	23.6391	18.6655	23.8302	18.7333	18.9686	20.5131	20.9314	18.2629	19.7298	18.2917	22.2766
	1.37591	1.24707	Q0VD83-3;Q0VD83;Q0VD83-4	162;162;162	Q0VD83-3	Q0VD83-3	Apolipoprotein B receptor	APOBR	GACQDRSGQAQERQESHEQEVNREERLRSWE	SGQAQERQES(1)HEQEVNREER	2524	UID1634	Color2 [A=255, R=169, G=169, B=169]	1	4		S	4			1723	___1	1	4.03298e-13	141.36	125.47	141.36	-0.8554	942580000	162	25.1148	25.6464	24.0507	19.1798	28.2579	23.6827	23.5512	22.9489	18.0236	28.2579	24.7636	22.581
	1.37483	-3.70103	Q13283	149	Q13283	Q13283	Ras GTPase-activating protein-binding protein 1	G3BP1	QDEVFGGFVTEPQEESEEEVEEPEERQQTPE	YQDEVFGGFVTEPQEES(1)EEEVEEPEER	2615	UID1676	Color2 [A=255, R=169, G=169, B=169]	1	4		S	3			1748	___1	1	7.20448e-25	140.94	133.39	140.94	-0.32873	31114000	149	19.2606	19.3583	19.0956	18.8079	18.1466	18.9894	17.9216	24.1457	21.5692	19.2333	21.2602	21.8897
	1.35459	3.92199	H0YN29;H0YL10;Q5ZPR3-2;Q5ZPR3	161;190;307;525	H0YN29	H0YN29	CD276 antigen	CD276	GEGSKTALQPLKHSDSKEDDGQEIA______	TALQPLKHS(0.004)DS(0.996)KEDDGQEIA	1289	UID818	Color2 [A=255, R=169, G=169, B=169]	1	4		S	2			814	___1	0.995787	9.10754e-13	178.67	168.29	145.54	0.99774	1868100000	161	23.3606	24.564	22.9316	26.3928	25.5015	24.6562	20.3264	18.3623	23.9892	25.5015	22.1972	18.8494
	1.33083	4.08764	P04114	4048	P04114	P04114	Apolipoprotein B-100;Apolipoprotein B-48	APOB	DKKLTIFKTELRVRESDEETQIKVNWEEEAA	VRES(1)DEETQIK	1917	UID1213	Color2 [A=255, R=169, G=169, B=169]	1	4		S	2			1245	___1	0.999994	2.92971e-15	204.35	111.09	204.35	0.22387	384190000	4048	25.943	25.7789	26.2206	24.4194	24.3772	24.5863	23.2472	18.643	23.121	24.3772	23.3608	21.8892
	1.32549	3.02668	A8MVU1;P14598;A6NI72	324;348;349	A8MVU1	A8MVU1	Putative neutrophil cytosol factor 1C;Neutrophil cytosol factor 1;Putative neutrophil cytosol factor 1B	NCF1C;NCF1;NCF1B	QQRRRQARPGPQSPGSPLEEERQTQRSKPQP	QARPGPQS(1)PGS(1)PLEEER	48	UID29	Color2 [A=255, R=169, G=169, B=169]	1	4		S	2			27	___1	1	2.07261e-61	270.74	238.3	58.671	0.61139	196480000	324	24.2259	24.4043	23.2312	23.7103	23.6351	22.9991	22.5113	20.8227	21.818	23.6351	21.2258	18.1077
	1.31503	4.24878	Q9UI08;Q9UI08-2;B7Z3I5	349;351;355	Q9UI08	Q9UI08	Ena/VASP-like protein	EVL	KPVSSILSRTPSVAKSPEAKSPLQSQPHSRM	T(0.358)PS(0.642)VAKS(1)PEAKS(1)PLQSQPHSR	4112	UID5768	Color2 [A=255, R=169, G=169, B=169]	1	4		S	3			2356	___2	1	1.96135e-41	211.62	202.51	184.65	-0.14596	2785500000	349	25.0949	19.8726	24.6429	25.8114	25.7729	25.0523	20.6633	19.3558	23.3553	25.7729	22.8512	18.7514
	1.29497	-2.4328	O14545	414	O14545	O14545	TRAF-type zinc finger domain-containing protein 1	TRAFD1	HVTEGIPRLDSQPQETSPELPRRRVRHQGDL	LDSQPQET(0.909)S(0.091)PELPR	4750	UID2923	Color2 [A=255, R=169, G=169, B=169]	1	4		T	3			1041	___1	0.909182	0.000477511	68.173	52.051	68.173	0.10258	19693000	414	22.8315	19.696	19.4193	19.6216	18.9418	19.1816	21.2801	21.5871	16.8695	18.5071	18.8403	22.6392
	1.28912	1.16234	F8W7U3;E7ESD2;Q641Q2-2;Q641Q2;Q9Y4E1-6;Q9Y4E1-4;J3KP36;Q9Y4E1-3;Q9Y4E1-2;Q9Y4E1	243;331;331;331;331;331;275;276;323;331	F8W7U3;Q9Y4E1-6	F8W7U3	WASH complex subunit FAM21A;WASH complex subunit FAM21C	FAM21A;FAM21C	EAKPRKTLKEKKERRTPSDDEEDNLFAPPKL	ERRT(1)PS(1)DDEEDNLFAPPK	4567	UID6014	Color2 [A=255, R=169, G=169, B=169]	1	4		T	3			2429;453	___2	1	3.22656e-06	90.884	81.827	53.779	1.3149	34415000	243	19.4883	21.6418	19.1691	23.697	21.9112	19.7581	18.8228	17.5609	18.9087	21.9112	19.1346	18.5567
	1.28511	5.81706	Q99797	325	Q99797	Q99797	Mitochondrial intermediate peptidase	MIPEP	IAKNPETVMQFLEKLSDKLSERTLKDFEMIR	LS(1)DKLSER	3810	UID2408	Color2 [A=255, R=169, G=169, B=169]	1	4		S	2			2197	___1	0.999696	0.0364289	55.461	16.894	55.461	-0.040444	5388300000	325	27.979	29.1751	28.2483	30.1923	29.5145	29.4984	25.8517	24.8844	28.5362	29.5145	27.5219	19.0416
	1.27835	3.49394	P16150;C9JUK7	291;291	P16150	P16150	Leukosialin	SPN	LWRRRQKRRTGALVLSRGGKRNGVVDAWAGP	TGALVLS(1)R	2044	UID1298	Color2 [A=255, R=169, G=169, B=169]	1	4		S	2			1367	___1	1	0.00529368	75.387	21.631	75.387	0.44238	290060000	291	24.8152	24.6534	24.7696	26.4084	23.8985	24.9901	23.2295	18.9306	24.0234	23.8985	24.1365	22.6443
	1.27301	2.10489	H0Y4W2;F2Z2U4;Q9Y4A5-2;Q9Y4A5	1799;2058;2059;2077	H0Y4W2	H0Y4W2	Transformation/transcription domain-associated protein	TRRAP	RTATGAISAVFGRSQSLPGADSLLAKPIDKQ	S(0.056)QS(0.943)LPGADSLLAKPIDK	891	UID585	Color2 [A=255, R=169, G=169, B=169]	1	4		S	3			574	___1	0.943208	0.000239437	64.295	59.904	64.295	0.088042	23995000	1799	19.2944	22.1538	21.4431	18.3498	22.0356	20.1161	19.8146	18.1386	20.0289	22.0356	18.9712	17.8241
	1.27151	2.52112	B3KRG5;H3BUY5;H0Y6E7;H3BT71;P38159-2;Q96E39;P38159	73;80;210;208;195;208;208	B3KRG5	B3KRG5	RNA-binding motif protein, X chromosome;RNA-binding motif protein, X chromosome, N-terminally processed;RNA binding motif protein, X-linked-like-1	RBMX;RBMXL1	PPRREPLPSRRDVYLSPRDDGYSTKDSYSSR	DVYLS(1)PRDDGYSTK	182	UID120	Color2 [A=255, R=169, G=169, B=169]	1	4		S	2			100	___1	0.999999	6.75304e-05	123.29	90.667	123.29	-0.54909	79746000	73	20.2277	22.1632	21.4767	22.1425	21.5001	22.2245	19.3962	18.0828	20.4892	21.5001	20.7207	18.784
	1.26317	4.47105	Q9Y6Q6-2;Q9Y6Q6-3;Q9Y6Q6-6;Q9Y6Q6	263;301;566;580	Q9Y6Q6-2	Q9Y6Q6-2	Tumor necrosis factor receptor superfamily member 11A	TNFRSF11A	PMGRPVQEETLARRDSFAGNGPRFPDPCGGP	RDS(1)FAGNGPR	4383	UID2809	Color2 [A=255, R=169, G=169, B=169]	1	4		S	3			2452	___1	1	0.000924813	83.182	69.373	40.287	-0.56362	158390000	263	23.8792	23.7064	23.73	23.8653	24.117	23.2199	19.2199	18.6517	22.9517	24.117	23.4692	17.2258
	1.26082	4.80868	Q9H4G0-2;Q9H4G0-4;Q9H4G0-3;Q9H4G0;H7C2K6	413;444;378;475;53	Q9H4G0-2	Q9H4G0-2	Band 4.1-like protein 1	EPB41L1	ESGGQRSEAEEGEVRTPTKIKELKFLDKPED	SEAEEGEVRT(1)PTK	5198	UID3062	Color2 [A=255, R=169, G=169, B=169]	1	4		T	2			2259	___1	0.999965	5.88875e-55	269.88	241.67	269.88	1.2944	759710000	413	25.7102	25.6072	25.3617	25.1476	26.8836	24.8907	20.3524	17.7066	17.8477	26.8836	22.943	19.4499
	1.25916	2.5873	P42858	1874	P42858	P42858	Huntingtin	HTT	KRHSLSSTKLLSPQMSGEEEDSDLAAKLGMC	LLSPQMS(1)GEEEDSDLAAK	2230	UID1433	Color2 [A=255, R=169, G=169, B=169]	1	4		S	2			1525	___1	0.999988	1.09176e-09	138.05	121.91	138.05	-0.53953	184640000	1874	22.9976	23.3811	22.1549	23.8371	22.632	21.3421	20.7041	17.3328	22.1114	22.632	20.963	20.0747
	1.25483	3.04444	Q96C19	11	Q96C19	Q96C19	EF-hand domain-containing protein D2	EFHD2	_____MATDELATKLSRRLQMEGEGGGETPE	ATDELAT(0.019)KLS(0.981)R	3691	UID2333	Color2 [A=255, R=169, G=169, B=169]	1	4		S	2			2143	___1	0.98074	8.55955e-06	132.14	91.261	81.709	0.63924	61432000	11	22.3773	21.8569	22.6943	22.8445	22.5124	23.4325	20.6671	18.268	21.7343	22.5124	22.9213	20.5008
	1.25402	3.3964	K4DI84;Q96QH2-2;Q96QH2	407;407;455	K4DI84	K4DI84	PML-RARA-regulated adapter molecule 1	PRAM1	SLPAAVAGFSSRHPLSPGFGAAGTPRWRSGG	HPLS(1)PGFGAAGTPR	1532	UID969	Color2 [A=255, R=169, G=169, B=169]	1	4		S	3			949	___1	1	2.02957e-05	122.97	109.56	96.489	-0.26648	66681000	407	21.7041	21.8735	22.6855	22.2137	22.2333	22.557	19.5226	18.0361	18.1679	22.2333	19.9249	17.5161
	1.25309	3.50995	E9PDL6;Q92597;E5RJY1;E7ESM1;Q92597-3;Q92597-2	260;330;39;77;249;264	E9PDL6	E9PDL6	Protein NDRG1	NDRG1	MPSASMTRLMRSRTASGSSVTSLDGTRSRSH	TAS(1)GSSVTSLDGTR	757	UID3646	Color2 [A=255, R=169, G=169, B=169]	1	4		S	2			497	___2	0.999877	2.92237e-37	221.4	153.75	198.23	-0.65006	290470000	260	22.6158	23.2507	22.1392	25.3046	23.6747	24.4785	20.6084	19.3855	18.0106	23.6747	21.5078	17.9616
	1.22729	2.23604	Q9P270;D6RIF6	315;122	Q9P270	Q9P270	SLAIN motif-containing protein 2	SLAIN2	RSSGSSCNSTRRGTFSDQELDAQSLDDEDDN	RGT(0.229)FS(0.771)DQELDAQSLDDEDDNMHHAVYPAVNR	4059	UID2581	Color2 [A=255, R=169, G=169, B=169]	1	4		S	4			2335	___1	0.771395	6.47401e-19	111.78	106.29	111.78	-0.87277	16900000	315	20.6259	20.711	20.8055	21.8148	21.2034	19.9359	18.9678	18.0094	19.3335	21.2034	21.6163	18.1813
	1.22653	-2.0576	B4DH53;Q66K74	612;638	B4DH53	B4DH53	Microtubule-associated protein 1S;MAP1S heavy chain;MAP1S light chain	MAP1S	ALELPLAASSIPRPRTPSPESHRSPAEGSER	ALELPLAAS(0.121)S(0.136)IPRPRT(0.766)PS(0.935)PES(0.042)HR	4477	UID5984	Color2 [A=255, R=169, G=169, B=169]	1	4		T	3			129	___2	0.766084	0.000763378	45.511	42.175	44.596	-1.0709	88756000	612	18.8906	21.1769	19.6923	23.103	21.8148	20.4196	18.8436	22.3417	20.4819	21.8148	21.2701	21.8863
	1.22536	1.42926	P04792;F8WE04	82;82	P04792	P04792	Heat shock protein beta-1	HSPB1	AVAAPAYSRALSRQLSSGVSEIRHTADRWRV	QLS(1)SGVSEIR	1923	UID1216	Color2 [A=255, R=169, G=169, B=169]	1	4		S	2			1254	___1	0.999993	2.56427e-07	171.74	140.63	124.46	-0.45366	1536100000	82	27.3464	27.4474	26.2251	28.3324	26.2735	25.8255	27.4728	25.2256	27.216	26.2735	26.9079	25.1316
	1.21663	2.7199	B4DLV2;Q02880-2;Q02880	402;1545;1550	B4DLV2	B4DLV2	DNA topoisomerase 2-beta	TOP2B	TTPKGKGRGAKKRKASGSENEGDYNPGRKTS	KAS(1)GS(1)ENEGDYNPGR	240	UID160	Color2 [A=255, R=169, G=169, B=169]	1	4		S	2			140	___1	1	2.69718e-09	128.66	113.5	89.484	-0.35274	130550000	402	22.4089	19.2387	22.4202	23.0525	23.1908	19.6776	20.9965	18.6936	17.3396	23.1908	22.7123	18.7699
	1.2092	4.33122	P29350;P29350-3;P29350-2	564;566;525	P29350	P29350	Tyrosine-protein phosphatase non-receptor type 6	PTPN6	HAKASRTSSKHKEDVYENLHTKNKREEKVKK	HKEDVY(1)ENLHTK	5321	UID6282	Color2 [A=255, R=169, G=169, B=169]	1	4		Y	4			1454	___2	1	1.71694e-05	117.2	98.1	117.2	0.35955	126930000	564	24.3862	20.1689	24.0943	19.537	22.4292	23.9343	22.5738	18.1921	17.0236	19.4814	19.2589	18.0761
	1.20562	2.54978	X6RJP6;P37802;P37802-2	163;163;184	X6RJP6	X6RJP6	Transgelin-2	TAGLN2	PNWFPKKSKENPRNFSDNQLQEGKNVIGLQM	NFS(1)DNQLQEGK	2202	UID1417	Color2 [A=255, R=169, G=169, B=169]	1	4		S	2			1500	___1	1	3.24943e-06	134.56	113.59	88.803	2.3615	28368000	163	21.5159	21.4919	22.3116	20.1884	21.8346	22.3463	20.3893	18.3204	20.9895	21.8346	19.8537	19.0305
	1.20356	1.52484	Q01804-5;Q01804-3;Q01804	940;941;1006	Q01804-5	Q01804-5	OTU domain-containing protein 4	OTUD4	KTEKVKDPKTAADVVSPGANSVDSRVQRPKE	TAADVVS(1)PGANSVDSR	2423	UID1556	Color2 [A=255, R=169, G=169, B=169]	1	4		S	2			1685	___1	0.999748	1.55111e-09	149	122.03	149	0.63329	26668000	940	22.258	22.9072	20.2149	22.2786	20.2265	21.4117	19.8487	18.3984	21.2846	18.1724	20.187	19.3831
	1.20257	1.01107	H3BMQ0;P49815-7;P49815-6;P49815-5;P49815-3;P49815-2;P49815-4;P49815	1221;1162;1174;1210;1210;1211;1254;1254	H3BMQ0	H3BMQ0	Tuberin	TSC2	ERFKEHRDTALYKSLSVPAASTAKPPPLPRS	S(0.154)LS(0.75)VPAAS(0.084)T(0.011)AKPPPLPR	1314	UID836	Color2 [A=255, R=169, G=169, B=169]	1	4		S	3			832	___1	0.750135	0.00474399	43.116	29.702	43.116	-0.15853	37797000	1221	23.0797	22.8549	20.7446	21.2659	22.3388	20.3632	19.8568	19.7534	21.0605	22.3388	20.9124	19.163
	1.1985	2.09454	Q9Y3X0	386	Q9Y3X0	Q9Y3X0	Coiled-coil domain-containing protein 9	CCDC9	KEGAASPAPETPQPTSPETSPKETPMQPPEI	EGAASPAPETPQPT(0.052)S(0.918)PET(0.024)S(0.006)PK	4326	UID2767	Color2 [A=255, R=169, G=169, B=169]	1	4		S	2			2424	___1	0.917729	3.88145e-40	199.41	185.37	199.41	1.4091	74060000	386	18.7903	22.7103	21.2417	20.8564	22.9942	22.2739	19.813	18.4723	21.802	22.9942	21.0119	19.5088
	1.18581	2.25328	P85037;P85037-2	441;278	P85037	P85037	Forkhead box protein K1	FOXK1	LMSPRSGGLQTPECLSREGSPIPHDPEFGSK	SGGLQTPECLS(1)R	2397	UID1538	Color2 [A=255, R=169, G=169, B=169]	1	4		S	2			1670	___1	0.999799	0.000477394	72.705	49.788	72.705	-2.5996	30564000	441	18.6716	21.8912	21.0601	21.4139	20.0685	20.6485	18.5242	17.2584	17.6145	20.0685	19.8105	18.2567
	1.1741	2.8051	Q9NZM3-4;Q9NZM3-3;Q9NZM3-2;Q9NZM3	884;884;857;884	Q9NZM3-4	Q9NZM3-4	Intersectin-2	ITSN2	VNTSWQKKSAFTRTVSPGSVSPIHGQGQVVE	T(0.032)VS(0.958)PGS(0.008)VS(0.002)PIHGQGQVVENLK	4044	UID2569	Color2 [A=255, R=169, G=169, B=169]	1	4		S	3			2327	___1	0.957861	1.40195e-06	71.427	63.036	67.251	0.063415	41922000	884	22.2997	22.1559	21.6329	20.8047	22.4655	22.433	20.7265	18.3941	18.2635	22.4655	18.9793	17.8815
	1.16787	2.84735	Q15059-2;Q15059	263;263	Q15059-2	Q15059-2	Bromodomain-containing protein 3	BRD3	TTTPTTSAITASRSESPPPLSDPKQAKVVAR	S(0.033)ES(0.966)PPPLS(0.001)DPK	2748	UID1760	Color2 [A=255, R=169, G=169, B=169]	1	4		S	2			1803	___1	0.965914	0.0105768	50.149	34.005	50.149	1.6477	24107000	263	20.2798	19.3002	23.2904	22.7522	18.8381	20.1076	20.0325	18.3049	21.4153	20.165	21.4744	18.4528
	1.16514	0.679451	Q13263-2;Q13263;M0R0K9	391;473;98	Q13263-2	Q13263-2	Transcription intermediary factor 1-beta	TRIM28	YSSAEPHVSGVKRSRSGEGEVSGLMRKVPRV	S(1)GEGEVSGLMR	2602	UID1673	Color2 [A=255, R=169, G=169, B=169]	1	4		S	2			1747	___1	1	3.87048e-45	257.78	213.17	103.43	-0.38111	2057300000	391	22.928	23.4833	21.7599	25.415	22.0372	22.2411	21.4215	21.2543	22.5025	22.0372	22.078	21.1371
	1.1642	-2.12671	Q13094	207	Q13094	Q13094	Lymphocyte cytosolic protein 2	LCP2	RPMAALPPPPAGRNHSPLPPPQTNHEEPSRS	NHS(1)PLPPPQTNHEEPSR	2572	UID1655	Color2 [A=255, R=169, G=169, B=169]	1	4		S	3			1737	___1	1	2.37259e-13	105.06	72.206	105.06	0.28229	33464000	207	19.3434	18.4193	20.0342	19.1227	23.5578	20.5849	18.3298	20.968	20.4713	23.5578	18.9478	22.2339
	1.16144	2.36317	Q14160-2;Q14160;Q14160-3;H0YDF9	754;835;835;132	Q14160-2	Q14160-2	Protein scribble homolog	SCRIB	ENAVTITPLRPEDDYSPRERRGGGLRLPLLP	MVEPENAVTITPLRPEDDYS(1)PR	2700	UID1732	Color2 [A=255, R=169, G=169, B=169]	1	4		S	3			1776	___1	0.999912	8.78822e-07	71.528	60.216	68.361	-0.37453	27509000	754	19.7457	21.2958	21.5554	18.9547	20.6785	21.9556	20.2124	18.8847	19.3487	20.6785	19.3282	17.9147
	1.16134	1.85813	H0YFI1;F5H479;F5GX19;F5H3Y3;Q6IAA8	14;27;27;27;27	H0YFI1	H0YFI1	Ragulator complex protein LAMTOR1	LAMTOR1	__XDREERKLLLDPSSPPTKALNGAEPNYHS	KLLLDPS(0.019)S(0.972)PPT(0.008)K	911	UID599	Color2 [A=255, R=169, G=169, B=169]	1	4		S	2			588	___1	0.97241	7.88577e-10	157.67	129.47	141.54	-0.37598	102330000	14	23.4099	23.343	20.1964	22.5861	23.452	20.2291	19.5686	17.4824	20.7623	23.452	21.1345	19.3656
	1.15648	2.95064	F8WDE9;C9J029;C9K0R9;E7EQS0;P20839-3;P20839-7;P20839-5;P20839-6	6;6;6;6;6;6;6;6	F8WDE9	F8WDE9		IMPDH1	__________MEGPLTPPPLQGGGAAAVPEP	MEGPLT(1)PPPLQGGGAAAVPEPGAR	4511	UID2848	Color2 [A=255, R=169, G=169, B=169]	1	4		T	3			270	___1	1	5.2555e-11	91.276	77.559	49.088	0.28993	91401000	6	23.4443	23.2214	22.344	21.9798	22.5152	23.7927	21.149	20.8598	18.5173	22.5152	22.2047	17.9842
	1.15608	2.44155	S4R3H4;E7EQT4;Q9UKV3-5;Q9UKV3	432;450;490;490	S4R3H4	S4R3H4	Apoptotic chromatin condensation inducer in the nucleus	ACIN1	GGLSPLSSPSDTKAESPAEKVPEESVLPLVQ	AES(1)PAEKVPEESVLPLVQK	616	UID400	Color2 [A=255, R=169, G=169, B=169]	1	4		S	3			444	___1	0.999874	0.000135374	61.963	52.401	61.963	1.3512	15625000	432	21.1286	21.6044	21.5316	19.6188	21.1289	20.7149	19.4698	17.574	18.0851	21.1289	18.5392	17.6707
	1.15119	3.09684	Q0VD83-3;Q0VD83;Q0VD83-4;Q0VD83-2	891;891;900;429	Q0VD83-3	Q0VD83-3	Apolipoprotein B receptor	APOBR	EEEAVGWQEREQREDSEGRCGDYHPEGEAPR	EQREDS(1)EGRCGDYHPEGEAPR	2518	UID1629	Color2 [A=255, R=169, G=169, B=169]	1	4		S	4			1723	___1	0.999858	7.32304e-06	69.981	55.819	69.981	-1.5069	157700000	891	23.905	24.859	23.218	25.9126	19.2189	19.5309	21.0217	18.1446	22.9323	20.0221	22.6231	18.8586
	1.14851	2.52576	Q9UI08;Q9UI08-2;B7Z3I5;H0YJN0;G3V314	304;306;310;121;200	Q9UI08	Q9UI08	Ena/VASP-like protein	EVL	AEKKEDESQMEDPSTSPSPGTRAASQPPNSS	KEDESQMEDPST(0.002)S(0.998)PSPGTR	4102	UID2612	Color2 [A=255, R=169, G=169, B=169]	1	4		S	2			2356	___1	0.997585	1.16267e-273	429.01	370.19	429.01	-0.57543	2904800000	304	26.0392	27.1127	26.4007	27.9896	27.639	27.089	23.9407	22.983	25.4873	27.639	25.9202	23.6409
	1.14825	2.91074	Q15942;H0Y2Y8;B4DQR8;B4DQX7;C9JJK5	344;312;257;187;34	Q15942	Q15942	Zyxin	ZYX	QHPVPPPAQNQNQVRSPGAPGPLTLKEVEEL	S(1)PGAPGPLTLK	2828	UID1808	Color2 [A=255, R=169, G=169, B=169]	1	4		S	2			1829	___1	1	2.03052e-05	114.71	82.187	114.71	-0.29977	3484600000	344	27.9864	28.7605	27.2523	29.6205	29.2009	27.9908	24.8727	22.951	25.9937	29.2009	25.128	23.8494
	1.14589	2.28723	H7BXC4;Q5T5C0-2;Q5T5C0;H0Y332;Q5JRH0	414;723;759;85;83	H7BXC4	H7BXC4	Syntaxin-binding protein 5	STXBP5	KMNNFIEKAKMSRKLSLPTDLKPDLDVKDNS	KLS(0.926)LPT(0.074)DLKPDLDVK	1356	UID867	Color2 [A=255, R=169, G=169, B=169]	1	4		S	3			860	___1	0.925807	0.00117029	54.964	46.58	47.088	-0.30539	29422000	414	22.0263	22.0891	22.2905	22.2156	21.8291	20.1448	19.4699	18.7765	19.7226	21.8291	20.6505	17.927
	1.14465	-1.67249	Q9P2P6	1991	Q9P2P6	Q9P2P6	StAR-related lipid transfer protein 9	STARD9	NETGLLEKGLRPKDSSEEFKLPGTKPAYERF	DS(0.009)S(0.991)EEFK	4067	UID2585	Color2 [A=255, R=169, G=169, B=169]	1	4		S	2			2340	___1	0.990568	0.0242303	52.683	39.646	52.683	0.077197	28299000	1991	18.5064	18.7657	18.2799	18.9444	23.3931	19.4163	17.6762	19.4171	18.8371	23.3931	18.3633	20.7957
	1.14156	2.18379	Q9Y2U5	153	Q9Y2U5	Q9Y2U5	Mitogen-activated protein kinase kinase kinase 2	MAP3K2	DLDNTVFGAERKKRLSIIGPTSRDRSSPPPG	RLS(1)IIGPTSR	4293	UID2745	Color2 [A=255, R=169, G=169, B=169]	1	4		S	2			2407	___1	0.999999	0.00134735	96.82	62.93	96.82	0.64492	71391000	153	22.525	22.8113	23.232	22.9222	21.8853	22.4918	21.2015	21.1937	22.0317	21.8853	22.3897	19.0962
	1.13648	3.71074	Q01543	39	Q01543	Q01543	Friend leukemia integration 1 transcription factor	FLI1	GAAAHLPKADMTASGSPDYGQPHKINPLPPQ	ADMTAS(0.009)GS(0.991)PDYGQPHK	2422	UID1555	Color2 [A=255, R=169, G=169, B=169]	1	4		S	2			1684	___1	0.991086	1.47977e-05	119.54	93.813	87.647	-0.50562	114030000	39	19.111	22.5215	22.2967	23.5167	23.1184	23.0922	18.6491	17.9984	17.4331	23.1184	22.6863	17.9423
	1.13616	-3.10245	B4DH53;Q66K74	614;640	B4DH53	B4DH53	Microtubule-associated protein 1S;MAP1S heavy chain;MAP1S light chain	MAP1S	ELPLAASSIPRPRTPSPESHRSPAEGSERLS	ALELPLAAS(0.121)S(0.136)IPRPRT(0.766)PS(0.935)PES(0.042)HR	225	UID3299	Color2 [A=255, R=169, G=169, B=169]	1	4		S	3			129	___2	0.935139	0.000763378	45.511	42.175	44.596	-1.0709	88756000	614	18.8958	21.1769	18.7318	23.103	21.8148	18.9038	17.1405	22.3417	20.4819	21.8148	21.2701	21.8863
	1.13459	2.56379	S4R3H4;E7EQT4;Q9UKV3-5;Q9UKV3	185;203;243;243	S4R3H4	S4R3H4	Apoptotic chromatin condensation inducer in the nucleus	ACIN1	SSRVRQARAAKLSEGSQPAEEEEDQETPSRN	AAKLS(1)EGS(1)QPAEEEEDQETPSR	615	UID3549	Color2 [A=255, R=169, G=169, B=169]	1	4		S	3			444	___2	1	3.75857e-08	85.855	76.923	85.855	0.49081	108500000	185	21.6011	23.3503	21.8077	24.5588	20.9304	23.2351	20.1332	19.1346	20.4811	20.9304	20.5385	18.595
	1.13424	2.96373	O60885	1117	O60885	O60885	Bromodomain-containing protein 4	BRD4	VQPQPLVVVKEEKIHSPIIRSEPFSPSLRPE	IHS(1)PIIR	1753	UID1109	Color2 [A=255, R=169, G=169, B=169]	1	4		S	2			1114	___1	1	0.00115424	110.41	33.125	110.41	1.5151	52313000	1117	19.2704	22.84	22.1645	23.7418	22.7673	23.7392	20.0351	18.4811	20.9469	18.5932	20.811	18.9664
	1.13329	1.3985	P42566;B1AUU8;H7BYP0;P42566-2	790;656;467;476	P42566	P42566	Epidermal growth factor receptor substrate 15	EPS15	IGTPTRPCPLPPGKRSINKLDSPDPFKLNDP	S(1)INKLDS(1)PDPFK	2224	UID1430	Color2 [A=255, R=169, G=169, B=169]	1	4		S	2			1518	___1	1	0.000172729	113.76	89.503	108.52	-1.5982	34018000	790	21.1328	20.5612	20.4345	20.377	19.6959	21.1056	20.5408	19.1551	18.3844	19.6959	19.3032	18.74
	1.13311	-2.20061	C9JGI3;P19971;P19971-2	23;23;23	C9JGI3	C9JGI3	Thymidine phosphorylase	TYMP	GTGAPPAPGDFSGEGSQGLPDPSPEPKQLPE	AALMT(0.001)PGT(0.001)GAPPAPGDFS(0.062)GEGS(0.93)QGLPDPS(0.005)PEPK	454	UID312	Color2 [A=255, R=169, G=169, B=169]	1	4		S	3			315	___1	0.930445	4.09419e-06	55.324	48.601	55.324	0.3287	17430000	23	19.9632	20.057	19.4891	19.7934	18.7498	20.4713	18.0259	22.0245	17.7296	18.7498	18.5424	20.6411
	1.13291	2.44943	Q09666	216	Q09666	Q09666	Neuroblast differentiation-associated protein AHNAK	AHNAK	SGKTVIRLPSGSGAASPTGSAVDIRAGAISA	LPSGSGAAS(1)PTGSAVDIR	2499	UID4766	Color2 [A=255, R=169, G=169, B=169]	1	4		S	2			1721	___2	0.999874	6.87508e-175	360.25	291.97	345	0.29845	1411600000	216	25.4633	25.7979	24.3523	26.5639	25.9882	24.8738	21.9095	20.7774	23.2266	25.9882	23.0931	21.438
	1.12827	1.17818	F5GZW3;E7EQN5;P98171;P98171-2;E9PCM6	837;839;860;900;682	F5GZW3	F5GZW3	Rho GTPase-activating protein 4	ARHGAP4	AMGPSGHRRRCLVPASPEQHVEVDKAVAQNM	CLVPAS(1)PEQHVEVDK	608	UID395	Color2 [A=255, R=169, G=169, B=169]	1	4		S	3			442	___1	1	5.32036e-05	85.45	71.018	50.806	-0.25426	31433000	837	22.5784	22.3139	19.7261	18.5	22.0589	19.7163	18.8989	17.5816	19.3658	22.0589	18.8838	18.6746
	1.12687	3.18484	O14686;O14686-3	4738;4741	O14686	O14686	Histone-lysine N-methyltransferase 2D	KMT2D	PHLGSGRWEQEDRALSPVIPLIPRASIPVFP	ALS(1)PVIPLIPR	1651	UID1044	Color2 [A=255, R=169, G=169, B=169]	1	4		S	2			1043	___1	1	0.0034623	62.2	56.419	47.559	1.2923	25123000	4738	18.0219	21.6941	21.9392	22.3794	20.9258	22.4646	18.9016	16.8731	18.2907	20.9258	20.9253	18.8726
	1.12663	2.23204	F6RY50;Q96FS4;E9PIB3	55;55;55	F6RY50	F6RY50	Signal-induced proliferation-associated protein 1	SIPA1	TFEPRPVRGPLLRSGSDAGEARPPTPASPRA	S(0.033)GS(0.967)DAGEARPPTPASPR	1029	UID3814	Color2 [A=255, R=169, G=169, B=169]	1	4		S	3			649	___2	0.967084	2.43907e-05	86.727	74.234	78.975	-0.0026675	306060000	55	22.8122	21.5091	21.4966	23.6565	23.3448	22.8848	20.6628	18.3882	20.7639	23.3448	21.5281	20.4338
	1.12187	2.07843	F6RY50;Q96FS4;E9PIB3	67;67;67	F6RY50	F6RY50	Signal-induced proliferation-associated protein 1	SIPA1	RSGSDAGEARPPTPASPRARAHSHEEASRPA	S(0.455)GS(0.545)DAGEARPPTPAS(1)PR	1030	UID3815	Color2 [A=255, R=169, G=169, B=169]	1	4		S	2			649	___2	0.99976	6.19182e-05	86.727	74.234	68.952	-0.33556	63463000	67	22.8122	21.5091	21.4966	23.6565	23.3448	22.8848	20.6628	18.6954	20.7639	23.3448	21.5281	20.4338
	1.12106	2.0731	Q6NYC8	368	Q6NYC8	Q6NYC8	Phostensin	PPP1R18	TQKPEPPESAEKLLESPGVEAGEGEAEKEEA	LLES(1)PGVEAGEGEAEKEEAGAQGRPLR	3146	UID1990	Color2 [A=255, R=169, G=169, B=169]	1	4		S	3			1926	___1	1	3.79419e-35	179.17	162.65	93.043	-0.57531	295560000	368	19.9086	23.7313	21.4078	23.1046	23.2202	21.9257	20.3325	18.4227	21.8564	23.2202	22.2448	20.3865
	1.11955	2.24364	O95999	138	O95999	O95999	B-cell lymphoma/leukemia 10	BCL10	EPFPDGATNNLSRSNSDESNFSEKLRASTVM	SNS(1)DESNFSEK	1868	UID1182	Color2 [A=255, R=169, G=169, B=169]	1	4		S	2			1172	___1	0.999999	5.75525e-08	173.19	156.65	173.19	0.37568	106500000	138	22.8728	23.5921	22.6614	23.9657	24.6686	21.5586	19.6238	19.0423	21.7549	24.6686	21.1871	18.9859
	1.11174	2.54667	Q6JBY9;B7ZKW8;F6T4W9	177;147;153	Q6JBY9	Q6JBY9	CapZ-interacting protein	RCSD1	RGSIKRRPPSRRFRRSQSDCGELGDFRAVES	S(1)QS(1)DCGELGDFR	3129	UID1979	Color2 [A=255, R=169, G=169, B=169]	1	4		S	2			1922	___1	1	0.000146422	82.908	51.429	51.546	0.61395	42545000	177	20.496	19.5687	21.4793	19.679	22.0528	19.7298	18.3532	17.904	17.6689	22.0528	21.0697	17.3186
	1.10986	-1.54327	R4GNB2;Q5VZ89-6;Q5VZ89;X6RAE7;Q5VZ89-3;X6R5W5;Q5VZ89-4;R4GN35;Q5VZ89-2	1799;1563;1563;835;745;586;560;1848;1036	R4GNB2;R4GN35	R4GN35	DENN domain-containing protein 4C	DENND4C	PLYVSWRNFNSEKKSSLLSEEQQETSTLVET	KS(0.018)S(0.982)LLSEEQQETSTLVETIR	3070	UID1942	Color2 [A=255, R=169, G=169, B=169]	1	4		S	2			1906;2456	___1	0.981823	1.41479e-30	190.67	163.34	186.11	0.79019	72484000	1848	22.7531	21.6001	18.4584	21.3295	19.5754	18.9837	16.944	19.687	18.9372	19.5754	17.9327	19.559
	1.10957	2.23192	Q8NFC6	635	Q8NFC6	Q8NFC6	Biorientation of chromosomes in cell division protein 1-like 1	BOD1L1	HVHAKSEPSKPARRLSESLHVVDENKNESKL	RLS(0.992)ES(0.008)LHVVDENKNESK	3491	UID2207	Color2 [A=255, R=169, G=169, B=169]	1	4		S	4			2059	___1	0.992343	1.45286e-05	106.86	97.448	106.86	0.44221	51156000	635	21.5836	21.4196	21.3378	20.3436	22.0815	21.3345	18.6914	18.2745	18.9867	22.0815	20.139	18.013
	1.10373	1.52217	O60293-2;O60293	352;352	O60293-2	O60293-2	Zinc finger C3H1 domain-containing protein	ZFC3H1	SQGLQDKEQNLTRRISTSDILSEKKLGEDEE	RIS(0.823)T(0.089)S(0.089)DILSEK	1718	UID1087	Color2 [A=255, R=169, G=169, B=169]	1	4		S	2			1098	___1	0.822875	0.000321397	101.6	43.997	101.6	0.88271	13065000	352	20.1845	21.1799	20.4832	20.5862	21.6844	19.4337	18.4621	17.9873	19.7942	21.6844	19.9605	18.1381
	1.10289	3.86499	Q16539-2;Q16539;B4E0K5;Q16539-3;Q16539-4;E7EX54	182;182;105;182;182;105	Q16539-2	Q16539-2	Mitogen-activated protein kinase 14	MAPK14	LDFGLARHTDDEMTGYVATRWYRAPEIMLNW	HTDDEMTGY(1)VATR	5334	UID3140	Color2 [A=255, R=169, G=169, B=169]	1	4		Y	3			1835	___1	0.999821	2.30467e-34	231.52	218.9	121.04	-0.74121	267560000	182	22.8958	23.4278	24.1051	25.086	18.4822	24.0001	20.6643	17.2953	23.0855	19.3032	23.2234	20.9711
	1.10204	2.08224	B0QY16;B0AZU2;Q6ICG6-3;Q6ICG6;Q6ICG6-2	178;275;259;293;298	B0QY16	B0QY16	Uncharacterized protein KIAA0930	KIAA0930	ASPMHERVTSFSTPPTPERNNRPAFFSPSLK	VT(0.012)S(0.622)FS(0.342)T(0.023)PPT(1)PER	4456	UID2828	Color2 [A=255, R=169, G=169, B=169]	1	4		T	2			58	___1	0.999872	2.92807e-10	170.63	144.25	74.475	1.811	384350000	178	24.6666	25.0567	24.7159	23.7898	25.7992	24.7194	22.3304	21.3512	23.7274	25.7992	23.6843	22.2093
	1.09818	2.74542	F8WF45;P82094;P82094-2	344;344;344	F8WF45	F8WF45	TATA element modulatory factor	TMF1	FSVQSLDSRSVSEINSDDELSGKGYALVPII	SVSEINS(0.999)DDELS(0.001)GK	1113	UID708	Color2 [A=255, R=169, G=169, B=169]	1	4		S	2			711	___1	0.998879	0.00135326	82.259	57.324	82.259	0.57116	35661000	344	18.8659	22.0286	22.6366	20.9664	21.6325	23.4635	20.4973	19.1893	20.8882	21.6325	20.3365	18.7867
	1.09767	3.70367	Q13177	58	Q13177	Q13177	Serine/threonine-protein kinase PAK 2;PAK-2p27;PAK-2p34	PAK2	VPEEKKPRHKIISIFSGTEKGSKKKEKERPE	IISIFS(0.964)GT(0.036)EK	2578	UID1661	Color2 [A=255, R=169, G=169, B=169]	1	4		S	2			1740	___1	0.964182	0.000350898	110.64	84.9	110.64	-0.35724	114210000	58	20.79	24.7271	22.6669	25.3693	23.5183	22.3063	22.7849	17.8589	18.057	23.5183	18.3752	17.8004
	1.09737	2.89956	O43303-2;O43303	641;641	REV__Q6ZUS5	REV__Q6ZUS5	Centriolar coiled-coil protein of 110 kDa	CCP110	EQSRRSLRGSINRIVNESHLDKEHDAVEVAD	ES(1)EELLK	1689	UID1067	Color2 [A=255, R=169, G=169, B=169]	1	4		S	2			1077	___1	1	0.0071052	82.452	18.188	61.962	-1.3163	59801000	257	19.5997	23.4211	22.7422	23.3569	23.1311	22.751	19.8445	17.8093	21.274	23.1311	20.3035	19.2122
	1.09372	3.28426	E9PQN2;E9PKI6;E9PK91;Q9NYF8-3;Q9NYF8-2;Q9NYF8;E9PK09;Q9NYF8-4;E9PJA7	529;531;531;529;529;531;531;358;356	E9PQN2;Q9NYF8-4	E9PQN2	Bcl-2-associated transcription factor 1	BCLAF1	HKNLDAREKSTFREESPLRIKMIASDSHRPE	STFREES(1)PLR	833	UID542	Color2 [A=255, R=169, G=169, B=169]	1	4		S	2			2316;536	___1	1	3.43244e-05	150.29	94.064	150.29	-1.0264	948550000	529	24.3244	24.9232	25.1382	25.5922	25.0066	25.3611	22.3713	22.191	23.5262	25.0066	23.2186	19.2851
	1.09284	2.05061	H7C5I3;J3KR55;P35236;P35236-2;P35236-3;H7C4T8	142;224;143;182;248;75	H7C5I3	H7C5I3	Tyrosine-protein phosphatase non-receptor type 7	PTPN7	ILPNPQSRVCLGRAQSQEDGDYINANYIRGY	AQS(1)QEDGDYINANYIR	1373	UID873	Color2 [A=255, R=169, G=169, B=169]	1	4		S	2			876	___1	1	1.16257e-67	260.08	237.43	122.34	0.81509	81091000	142	22.4594	23.2724	18.6294	23.061	22.9613	20.9295	21.2457	18.378	20.9115	22.9613	20.5409	18.1935
	1.08045	1.96871	B0QY68;B0QY66;B0QY69;B0QY65;B0QY67;B0QY64;B0QY63;J3KQE0;Q9UH99-3;Q9UH99;Q9UH99-2	12;12;12;12;12;12;12;47;12;12;12	B0QY68	B0QY68	SUN domain-containing protein 2	SUN2	____MSRRSQRLTRYSQGDDDGSSSSGGSSV	LT(0.027)RYS(0.973)QGDDDGSSSSGGSSVAGSQSTLFK	141	UID95	Color2 [A=255, R=169, G=169, B=169]	1	4		S	3			62	___1	0.973332	6.55264e-35	167.64	161.14	149.73	-0.41713	174010000	12	23.3476	24.2721	23.995	24.1294	24.3616	24.3389	21.9899	20.8365	23.1232	24.3616	23.0446	21.9102
	1.07709	-2.36971	P33241;E7EMG9;P33241-3;E9PBD8;P33241-2	177;168;305;115;115	P33241	P33241	Lymphocyte-specific protein 1	LSP1	EEQEEHQKCQQPRTPSPLVLEGTIEQSSPPL	T(1)PS(1)PLVLEGTIEQS(0.078)S(0.923)PPLS(0.972)PT(0.022)T(0.005)K	2172	UID1391	Color2 [A=255, R=169, G=169, B=169]	1	4		S	2			1486	___1	1	5.22559e-56	213.57	192.53	213.57	-0.094461	788440000	177	19.2335	19.5211	18.2178	19.8272	17.925	20.6167	17.4567	21.4944	17.857	19.62	18.7524	20.7668
	1.07645	1.7762	Q5TCU6;Q9Y490	1201;1201	Q5TCU6	Q5TCU6	Talin-1	TLN1	AQVAKAVTQALNRCVSCLPGQRDVDNALRAV	CVS(1)CLPGQR	3021	UID1916	Color2 [A=255, R=169, G=169, B=169]	1	4		S	2			1892	___1	1	0.00073343	100.48	86.898	46.462	-0.67089	34442000	1201	22.2907	21.5853	19.6985	23.7372	20.0058	22.0211	20.4988	19.2717	21.0245	20.0058	20.3691	18.4696
	1.0752	1.56661	O43516-2;O43516;O43516-3;E9PB87	340;340;340;340	O43516-2	O43516-2	WAS/WASL-interacting protein family member 1	WIPF1	SSGNDETPRLPQRNLSLSSSTPPLPSPGRSG	NLS(1)LSSSTPPLPSPGR	1702	UID1075	Color2 [A=255, R=169, G=169, B=169]	1	4		S	2			1083	___1	0.999994	2.51907e-56	252.01	221.45	252.01	-0.017962	238760000	340	24.7239	24.6733	24.4488	24.6598	23.1678	24.7422	24.2574	21.8073	23.1826	23.1678	23.2891	23.4283
	1.07213	2.44385	P42684-4;P42684-7;P42684-10;P42684-5;P42684-2;P42684-6;P42684-3;P42684	798;812;819;833;901;915;922;936	P42684-4	P42684-4	Abelson tyrosine-protein kinase 2	ABL2	PVLPTTHNHKVPVLISPTLKHTPADVQLIGT	VPVLIS(0.865)PT(0.135)LK	2228	UID1432	Color2 [A=255, R=169, G=169, B=169]	1	4		S	2			1521	___1	0.865339	0.000225808	117.09	104.11	64.439	0.14642	34437000	798	18.713	22.0619	22.3054	21.6392	22.6319	22.1299	20.113	17.7765	19.6262	22.6319	20.2142	19.717
	1.0656	-0.730543	J3QRS3;P19105;O14950;J3KTJ1;P24844;P24844-2	25;19;20;19;20;20	J3QRS3	J3QRS3	Myosin regulatory light chain 12A;Myosin regulatory light chain 12B;Myosin regulatory light polypeptide 9	MYL12A;MYL12B;MYL9	KRTKTKTKKRPQRATSNVFAMFDQSQIQEFK	AT(0.118)S(0.882)NVFAMFDQSQIQEFK	1513	UID957	Color2 [A=255, R=169, G=169, B=169]	1	4		S	3			942	___1	0.882175	1.69777e-06	95.227	86.181	71.685	-0.011255	30449000	25	21.6801	21.1816	19.0524	22.6109	18.6863	19.7967	19.0219	19.9087	19.2281	18.6863	18.8163	19.896
	1.05466	1.64288	P13796;Q5TBN3;Q5TBN5	5;5;5	P13796	P13796	Plastin-2	LCP1	___________MARGSVSDEEMMELREAFAK	ARGS(1)VS(1)DEEMMELR	2015	UID1280	Color2 [A=255, R=169, G=169, B=169]	1	4		S	2			1354	___1	1	2.8552e-75	289.54	253.88	76.358	-0.71237	28167000000	5	26.891	26.8192	26.4412	29.2306	26.4717	26.5491	27.8477	25.4345	27.792	26.4717	28.3743	25.8859
	1.05427	1.05928	Q8NEQ5-2;Q8NEQ5	87;112	Q8NEQ5-2	Q8NEQ5-2	Transmembrane protein C1orf162	C1orf162	PQAPDPHSDPPAKLSSIPGESLTYASTTFKL	LS(0.037)S(0.963)IPGESLTYASTTFK	3485	UID2204	Color2 [A=255, R=169, G=169, B=169]	1	4		S	2			2057	___1	0.963048	1.34174e-05	96.489	63.759	73.802	1.1383	13370000	87	22.0988	21.3523	18.9959	21.4594	19.0542	20.1767	19.2305	18.1613	20.0426	19.5889	18.7386	18.2909
	1.04813	-4.82623	P29966	150	P29966	P29966	Myristoylated alanine-rich C-kinase substrate	MARCKS	SPKAEDGATPSPSNETPKKKKKRFSFKKSFK	AEDGATPSPSNET(1)PKK	4847	UID2958	Color2 [A=255, R=169, G=169, B=169]	1	4		T	3			1458	___1	0.999602	4.92295e-17	167.94	123.95	103.99	0.67074	600790000	150	19.2822	25.1952	19.2742	22.5171	24.3905	20.2863	18.6063	25.986	24.1775	24.3905	24.9554	25.2275
	1.04775	3.20945	R4GNB2;Q5VZ89-6;Q5VZ89;Q5VZ89-5;R4GN35;Q5VZ89-2	973;737;737;737;1022;213	R4GNB2;R4GN35	R4GN35	DENN domain-containing protein 4C	DENND4C	SAIVAKHSQPSPEPHSPTEPPAWGSSIVKVP	HSQPSPEPHS(0.999)PT(0.001)EPPAWGSSIVK	3062	UID5090	Color2 [A=255, R=169, G=169, B=169]	1	4		S	3			1906;2456	___2	0.999005	4.50725e-22	151.41	143.22	151.41	0.49882	275280000	1022	23.7664	23.895	23.4375	19.9219	24.4549	24.4223	20.9987	18.1757	21.8632	24.4549	22.8981	21.2837
	1.04073	3.04861	R4GNB2;Q5VZ89-6;Q5VZ89;Q5VZ89-5;R4GN35;Q5VZ89-2	968;732;732;732;1017;208	R4GNB2;R4GN35	R4GN35	DENN domain-containing protein 4C	DENND4C	EVCDASAIVAKHSQPSPEPHSPTEPPAWGSS	HS(0.025)QPS(0.975)PEPHS(0.969)PT(0.031)EPPAWGSSIVK	3061	UID5089	Color2 [A=255, R=169, G=169, B=169]	1	4		S	3			1906;2456	___2	0.974592	1.25657e-18	147.42	137.97	147.42	-0.58213	160000000	1017	23.7664	23.895	23.4375	19.2492	24.4549	24.4223	20.9987	18.4974	21.8632	24.4549	22.8981	21.2837
	1.0393	1.90684	Q6GYQ0-3;Q6GYQ0-4;Q6GYQ0;Q6GYQ0-7;Q6GYQ0-5;Q6GYQ0-6;Q6GYQ0-2	908;861;861;874;861;908;861	Q6GYQ0-3	Q6GYQ0-3	Ral GTPase-activating protein subunit alpha-1	RALGAPA1	RLRSGNASTMTRRGSSPGSLEIPKDLPDILN	RGS(0.789)S(0.789)PGS(0.421)LEIPK	3110	UID5116	Color2 [A=255, R=169, G=169, B=169]	1	4		S	2			1916	___2	0.789405	0.0119558	40.725	15.288	40.725	0.70482	8004700	908	20.327	20.9592	18.7596	21.2432	19.8755	21.0482	18.5357	17.3452	18.1655	18.2628	19.157	17.5914
	1.03902	3.24753	E7EX17;B4DS13;P23588;F8VX11	230;191;230;185	E7EX17	E7EX17	Eukaryotic translation initiation factor 4B	EIF4B	RGDDSFGDKYRDRYDSDRYRDGYRDGYRDGP	DRYDS(0.999)DRY(0.001)R	271	UID182	Color2 [A=255, R=169, G=169, B=169]	1	4		S	3			160	___1	0.999281	0.00242687	68.44	47.583	68.44	0.26379	43805000	230	19.9044	18.7531	23.922	19.9039	19.4022	24.0154	20.0695	18.6437	20.126	18.7788	22.8265	20.2779
	1.03578	2.3531	S4R3H4;E7EQT4;Q9UKV3-5;Q9UKV3	182;200;240;240	S4R3H4	S4R3H4	Apoptotic chromatin condensation inducer in the nucleus	ACIN1	ERRSSRVRQARAAKLSEGSQPAEEEEDQETP	AAKLS(1)EGS(1)QPAEEEEDQETPSR	614	UID3548	Color2 [A=255, R=169, G=169, B=169]	1	4		S	3			444	___2	1	3.75857e-08	85.855	76.923	85.855	0.49081	60266000	182	21.6011	23.3503	21.8077	24.5588	20.9304	23.2351	20.1332	18.764	20.4811	20.9304	20.5385	19.387
	1.03421	3.98864	P27824;B4DGP8;B4E2T8	554;589;446	P27824	P27824	Calnexin	CANX	DEEEEGEEKLEEKQKSDAEEDGGTVSQEEED	QKS(1)DAEEDGGTVSQEEEDR	219	UID147	Color2 [A=255, R=169, G=169, B=169]	1	4		S	2			124	___1	1	7.12716e-65	255.19	219.54	174.78	0.56009	304700000	554	25.98	25.5197	19.9361	25.0827	18.4056	25.6811	22.0395	18.5803	21.1236	18.9281	21.7349	18.1382
	1.03138	4.26624	Q13884;Q13884-2	87;87	Q13884	Q13884	Beta-1-syntrophin	SNTB1	AGAGHPGAGGAQPPDSPAGVRTAFTDLPEQV	GAGAGHPGAGGAQPPDS(1)PAGVR	2678	UID1717	Color2 [A=255, R=169, G=169, B=169]	1	4		S	3			1769	___1	1	4.02321e-05	58.92	49.515	58.92	1.877	72092000	87	19.2814	22.5917	23.3629	20.2449	23.771	24.0701	18.3921	17.8207	18.0992	23.771	23.0593	18.089
	1.03043	1.28454	H0YBF7;Q9ULH1;Q9ULH1-2	664;843;846	H0YBF7	H0YBF7	Arf-GAP with SH3 domain, ANK repeat and PH domain-containing protein 1	ASAP1	PPPPPGHKRTLSDPPSPLPHGPPNKGAVPWG	T(0.012)LS(0.988)DPPS(1)PLPHGPPNK	1260	UID799	Color2 [A=255, R=169, G=169, B=169]	1	4		S	2			791	___1	1	1.94757e-05	98.676	82.436	98.676	-0.44363	98474000	664	20.9242	22.0764	19.1989	19.7786	19.2904	18.8856	19.5888	18.2753	18.6525	19.2214	20.6749	18.3297
	1.02979	1.68831	Q9Y6X9-2;Q9Y6X9	681;743	Q9Y6X9-2	Q9Y6X9-2	MORC family CW-type zinc finger protein 2	MORC2	KLSPATPSRKRSVAVSDEEEVEEEAERRKER	KRS(1)VAVS(1)DEEEVEEEAER	4389	UID5962	Color2 [A=255, R=169, G=169, B=169]	1	4		S	3			2455	___2	1	0.00402826	40.682	30.485	40.682	0.69903	6893700	681	20.1361	19.3903	19.9858	21.5568	19.6258	20.1084	18.2752	16.9938	19.003	19.6258	19.2067	18.4176
	1.02012	4.77286	Q8WX93-4;Q8WX93-3;Q8WX93;Q8WX93-8;Q8WX93-5;Q8WX93-2;Q8WX93-9	182;511;893;287;669;669;669	Q8WX93-4	Q8WX93-4	Palladin	PALLD	PAGFPKKASRTARIASDEEIQGTKDAVIQDL	IAS(1)DEEIQGTKDAVIQDLER	3582	UID2264	Color2 [A=255, R=169, G=169, B=169]	1	4		S	2			2097	___1	1	9.82776e-164	341.24	315.17	146.78	0.20639	3780000000	182	27.5904	28.5686	27.7956	28.974	28.9666	29.3299	25.8398	19.5036	25.889	28.9666	25.5174	25.192
	1.01756	2.56061	H0YKH0;H0YLW9;H0YLI3;F5H7D6;H0YNT2;H0YKT5;H0YKN8;H0YL70;Q04726-2;Q04726-7;Q04726-3;Q04726-6;Q04726-5;Q04726-4;Q04726;F8W8S3	286;286;360;230;230;291;292;296;286;279;286;286;286;291;286;286	H0YKH0	H0YKH0	Transducin-like enhancer protein 3	TLE3	NGLDKARSLKKDAPTSPASVASSSSTPSSKT	DAPT(0.009)S(0.99)PAS(0.001)VASSSSTPSSK	1017	UID657	Color2 [A=255, R=169, G=169, B=169]	1	4		S	2			643	___1	0.989625	6.07702e-15	162.78	137.34	138.05	-1.2355	62413000	286	21.8322	23.4242	23.0662	23.4783	22.9664	19.4991	20.9484	18.9019	21.6428	22.9664	22.3282	18.8979
	1.01192	4.53146	Q8WWM7-6;Q8WWM7-8;Q8WWM7-5;Q8WWM7-4;Q8WWM7-9;Q8WWM7-2;Q8WWM7;Q8WWM7-3;H3BUF6;H3BSK9;Q8WWM7-7	339;339;339;339;339;339;339;339;339;279;339	Q8WWM7-6	Q8WWM7-6	Ataxin-2-like protein	ATXN2L	EEKHSAVQRQGSGRESPSLASREGKYIPLPQ	QGSGRES(0.997)PS(0.003)LASR	3576	UID2260	Color2 [A=255, R=169, G=169, B=169]	1	4		S	2			2095	___1	0.996797	0.000491578	84.365	62.815	84.365	0.53119	206650000	339	18.5086	23.5309	23.8762	24.2914	24.2654	24.2037	18.2998	18.4842	17.9824	24.2654	23.0857	17.1856
	1.00922	4.64978	P27824;B4DGP8;B4E2T8	564;599;456	P27824	P27824	Calnexin	CANX	EEKQKSDAEEDGGTVSQEEEDRKPKAEEDEI	SDAEEDGGTVS(1)QEEEDRKPK	220	UID148	Color2 [A=255, R=169, G=169, B=169]	1	4		S	4			124	___1	0.999928	2.24471e-99	286.16	270.38	172.24	-1.1615	1371900000	564	26.5319	19.6229	27.6923	19.9833	27.4162	27.4086	23.6607	23.71	23.6909	27.4162	24.5891	18.6658
	1.00651	2.98878	O15127	319	O15127	O15127	Secretory carrier-associated membrane protein 2	SCAMP2	FSQGIFSSRTFHRAASSAAQGAFQGN_____	AAS(0.815)S(0.185)AAQGAFQGN	1668	UID1054	Color2 [A=255, R=169, G=169, B=169]	1	4		S	2			1057	___1	0.815081	1.20749e-13	180.24	172.41	149.41	-1.0909	131670000	319	19.6735	25.6641	19.7979	25.7484	19.3639	20.7023	23.1762	18.4966	18.1243	19.2196	23.5439	19.136
	1.00624	3.34093	Q02952-3;Q02952-2;Q02952	1223;1230;1328	Q02952-3	Q02952-3	A-kinase anchor protein 12	AKAP12	ECKKDDALELQSHAKSPPSPVEREMVVQVER	S(0.953)PPS(0.047)PVER	2433	UID1563	Color2 [A=255, R=169, G=169, B=169]	1	4		S	2			1693	___1	0.953351	0.0150504	51.854	23.841	51.854	0.70505	23754000	1223	18.5148	22.9802	22.4015	18.4905	19.8486	22.9403	18.3218	17.5815	18.1752	19.756	20.8507	17.9938
	1.0058	1.57689	E9PLL0;M0QZK6;E9PLZ8;E9PQA6;Q96EY5-3;Q96EY5	78;38;31;170;170;170	E9PLL0	E9PLL0	Multivesicular body subunit 12A	MVB12A	PVPKPRGLSRDMQGLSLDAASQPSKGGLLER	DMQGLS(0.999)LDAAS(0.001)QPSK	853	UID560	Color2 [A=255, R=169, G=169, B=169]	1	4		S	2			547	___1	0.999301	0.000408837	69.485	58.727	69.485	1.7621	7733400	78	21.8984	19.8227	19.6177	19.4766	19.148	20.4809	18.5894	17.3561	18.2311	19.148	18.5162	18.0922
	1.00257	1.20015	Q9Y666;Q9Y666-2	30;30	Q9Y666	Q9Y666	Solute carrier family 12 member 7	SLC12A7	DGGGDETAERTEAPGTPEGPEPERPSPGDGN	TEAPGT(1)PEGPEPERPSPGDGNPR	5279	UID3105	Color2 [A=255, R=169, G=169, B=169]	1	4		T	3			2446	___1	0.999912	1.20656e-06	76.237	66.425	76.237	0.51332	34953000	30	22.0963	23.448	19.2087	23.1612	22.0022	19.9661	20.246	18.8688	17.9787	22.0022	18.8939	17.8883
	0.999981	0.369956	H0YBF7;Q9ULH1;Q9ULH1-2;H0YBM4	848;1027;1030;384	H0YBF7	H0YBF7	Arf-GAP with SH3 domain, ANK repeat and PH domain-containing protein 1	ASAP1	QQPSEVTLKSHPLDLSPNVQSRDAIQKQASE	SHPLDLS(1)PNVQSR	1261	UID800	Color2 [A=255, R=169, G=169, B=169]	1	4		S	3			791	___1	0.999994	7.982e-05	91.616	76.03	91.616	-0.27317	46490000	848	19.3152	22.9068	19.0713	20.6088	22.5009	19.3378	19.4076	18.6873	21.0383	22.5009	19.0046	18.9835
	0.994336	1.79821	M0QZH1;M0QX70;M0QYR7;M0R2N0;M0QZC7;Q9H0W8-2;Q9H0W8	32;32;32;32;32;32;32	M0QZH1	M0QZH1	Protein SMG9	SMG9	RRRWKEPGSGGPQNLSGPGGRERDYIAPWER	WKEPGSGGPQNLS(1)GPGGR	1581	UID998	Color2 [A=255, R=169, G=169, B=169]	1	4		S	3			995	___1	0.999832	8.64498e-05	67.563	49.425	67.563	-0.87569	24043000	32	19.6249	21.5219	21.1221	22.3755	19.505	22.2929	20.1342	18.834	21.5316	18.6338	21.9268	20.3076
	0.987547	2.72746	Q9NXH8	63	Q9NXH8	Q9NXH8	Torsin-4A	TOR4A	GGGPDVGTGAPRPGCSPRAPRADLDQPKFFT	LLQPGGGPDVGT(0.003)GAPRPGCS(0.997)PR	4028	UID2556	Color2 [A=255, R=169, G=169, B=169]	1	4		S	2			2313	___1	0.99671	1.59633e-07	83.788	64.398	64.2	2.245	245050000	63	25.0688	24.8085	24.9134	19.5322	25.0456	24.7596	21.9894	20.2736	17.9308	25.0456	24.959	22.5822
	0.981343	-1.22898	Q92619;K7ES92;F5H4A3;F5H1R4;K7ES98;K7EM85;Q92619-2	569;204;409;452;573;596;585	Q92619	Q92619	Minor histocompatibility protein HA-1;Minor histocompatibility antigen HA-1	HMHA1	DVHYDFEPHVSANAWSPVMRARKSSFNVSDV	DQEPDVHYDFEPHVSANAWS(1)PVMR	3628	UID2288	Color2 [A=255, R=169, G=169, B=169]	1	4		S	3			2113	___1	0.999943	6.31284e-16	123.52	116.49	107.71	-0.074008	281020000	569	23.4677	22.9946	22.7477	24.0104	22.1877	22.7226	21.127	23.6012	22.9721	22.1877	22.564	23.4375
	0.979526	2.99447	O94804	952	O94804	O94804	Serine/threonine-protein kinase 10	STK10	MFFKLSEEAECPNPSTPSKAAKFFPYSSADA	LSEEAECPNPS(0.085)T(0.905)PS(0.009)K	4782	UID2933	Color2 [A=255, R=169, G=169, B=169]	1	4		T	2			1145	___1	0.905462	3.07215e-126	328	283.54	231.51	0.04367	889510000	952	26.4218	26.3077	27.1162	26.3844	26.0804	27.3265	23.8751	21.9926	25.0215	26.0804	24.2407	23.2977
	0.978524	2.79591	Q8N6H7;H0YF45;E9PJT7;E9PK28;E9PN48;E9PIY6	146;104;139;146;146;146	Q8N6H7	Q8N6H7	ADP-ribosylation factor GTPase-activating protein 2	ARFGAP2	TDLWIDNMSSAVPNHSPEKKDSDFFTEHTQP	HGTDLWIDNMSSAVPNHS(1)PEKK	3443	UID2174	Color2 [A=255, R=169, G=169, B=169]	1	4		S	3			2040	___1	0.999999	3.53237e-14	144.45	133.4	144.45	-0.23464	287070000	146	21.7329	21.3634	22.0195	22.8259	22.265	21.7736	18.1691	18.2209	20.4671	22.265	21.0869	17.7118
	0.978244	4.13583	P53396;P53396-2;B4E3P0	455;455;194	P53396	P53396	ATP-citrate synthase	ACLY	NASGSTSTPAPSRTASFSESRADEVAPAKKA	TAS(1)FSESR	2335	UID1493	Color2 [A=255, R=169, G=169, B=169]	1	4		S	2			1588	___1	0.999638	1.01682e-05	120.9	94.171	94.409	0.013944	1333400000	455	24.5694	26.2059	26.3387	25.4118	26.0334	24.8783	21.3326	21.7036	23.5769	26.0334	23.2846	17.9418
	0.975738	4.5748	B4DR64;P17812	331;562	B4DR64	B4DR64	CTP synthase 1	CTPS1	SVGRLSHYLQKGCRLSPRDTYSDRSGSSSPD	GCRLS(1)PR	263	UID179	Color2 [A=255, R=169, G=169, B=169]	1	4		S	2			155	___1	1	0.0283225	79.474	46.211	79.474	0.6332	259980000	331	24.1705	24.7114	24.9772	23.4456	25.6972	24.4863	18.847	18.2667	23.5754	25.6972	24.5101	18.9939
	0.974442	1.90662	Q8N6H7;E9PMU9;H0YDN9;G5E9L0;B7Z9M7;B4DX29	432;139;154;296;163;325	Q8N6H7	Q8N6H7	ADP-ribosylation factor GTPase-activating protein 2	ARFGAP2	ESSEARQKFAGAKAISSDMFFGREVDAEYEA	AIS(0.988)S(0.012)DMFFGR	3442	UID2173	Color2 [A=255, R=169, G=169, B=169]	1	4		S	2			2040	___1	0.988117	0.00781912	69.65	52.737	69.65	-0.89204	16436000	432	19.073	19.327	19.7798	21.2698	18.9771	20.6498	20.1129	17.9438	18.466	18.4823	17.8781	17.4533
	0.970091	-2.32033	Q92882	213	Q92882	Q92882	Osteoclast-stimulating factor 1	OSTF1	VRTLSNAEDYLDDEDSD______________	TLSNAEDYLDDEDS(1)D	3651	UID2304	Color2 [A=255, R=169, G=169, B=169]	1	4		S	2			2121	___1	1	2.2966e-18	158.59	149.69	121.04	0.042316	30564000	213	22.832	18.7808	21.1318	19.7891	21.8022	20.208	18.3238	23.4376	18.9485	21.8022	20.6911	21.3804
	0.969619	3.76953	Q99704-3;Q99704	130;269	Q99704-3	Q99704-3	Docking protein 1	DOK1	AQGKAGQGHDVLRADSHEGEVAEGKLPSPPG	AGQGHDVLRADS(1)HEGEVAEGK	3808	UID2406	Color2 [A=255, R=169, G=169, B=169]	1	4		S	4			2196	___1	1	5.70672e-05	60.521	47.464	43.12	-0.73265	158450000	130	23.3679	23.1123	18.665	25.4106	24.9091	24.4924	21.5404	17.3913	17.8688	24.9091	22.0326	18.4349
	0.968382	2.78105	F8W726;Q14157-4;Q14157-1;Q14157-3;Q14157;Q14157-5	620;602;609;609;609;609	F8W726	F8W726	Ubiquitin-associated protein 2-like	UBAP2L	QRSTQTRRYPSSISSSPQKDLTQAKNGFSSV	RYPSSIS(0.001)S(0.022)S(0.977)PQKDLTQAK	1075	UID695	Color2 [A=255, R=169, G=169, B=169]	1	4		S	3			687	___1	0.977292	2.93733e-07	118.16	101.08	118.16	-0.33215	51756000	620	22.3077	23.2163	23.3766	18.8682	20.2739	23.4382	21.2256	21.7721	18.4198	19.0557	23.0239	18.198
	0.964096	2.28335	E7EPD0;O60784;O60784-4;O60784-2;O60784-3	317;355;322;355;310	E7EPD0	E7EPD0	Target of Myb protein 1	TOM1	AGMNLGSSSVRAGLQSLEASGRLEDEFDMFA	AGLQS(1)LEASGR	590	UID385	Color2 [A=255, R=169, G=169, B=169]	1	4		S	2			431	___1	0.999993	0.000169987	103.44	80.719	103.44	0.1753	86137000	317	23.3076	24.3361	21.6736	23.1926	23.7564	22.9665	20.7407	19.4346	21.2876	23.7564	19.5983	18.4882
	0.963916	2.97783	Q16799	350	Q16799	Q16799	Reticulon-1	RTN1	SSGTEPSAAESQGKGSISEDELITAIKEAKG	GS(0.997)IS(0.003)EDELITAIK	2856	UID1820	Color2 [A=255, R=169, G=169, B=169]	1	4		S	2			1840	___1	0.997363	0.00018368	105.65	75.486	105.65	0.45498	25810000	350	23.2469	18.9589	23.0475	19.7196	18.505	19.3125	21.7424	17.778	21.8105	18.5334	19.0655	17.8503
	0.961729	2.92844	J3QKQ4;Q9UGN4-3;Q9UGN4-2;Q9UGN4	130;64;147;260	J3QKQ4	J3QKQ4	CMRF35-like molecule 8	CD300A	PAPPREVEVEYSTVASPREELHYASVVFDSN	EVEVEYSTVAS(1)PR	1500	UID948	Color2 [A=255, R=169, G=169, B=169]	1	4		S	2			934	___1	0.999933	3.3697e-20	200.19	158.09	189.09	-0.30284	63149000	130	22.9844	24.113	22.4558	22.4058	22.714	21.8044	21.3002	17.6977	20.2793	22.714	18.2071	18.3291
	0.961092	2.28628	P08670;B0YJC4	419;419	P08670	P08670	Vimentin	VIM	LEGEESRISLPLPNFSSLNLRETNLDSLPLV	IS(0.002)LPLPNFS(0.87)S(0.128)LNLR	1966	UID1246	Color2 [A=255, R=169, G=169, B=169]	1	4		S	2			1304	___1	0.869941	9.77483e-05	85.837	69.205	55.841	-1.3713	14151000	419	21.4816	21.2148	20.5128	19.1088	19.0738	21.1564	18.702	18.2748	18.03	19.3036	22.2406	18.4585
	0.958747	2.16348	P33241;E7EMG9;P33241-3;E9PBD8;P33241-2	193;184;321;131;131	P33241	P33241	Lymphocyte-specific protein 1	LSP1	PLVLEGTIEQSSPPLSPTTKLIDRTESLNRS	TPSPLVLEGTIEQS(0.174)S(0.826)PPLS(0.981)PT(0.016)T(0.004)K	2175	UID1394	Color2 [A=255, R=169, G=169, B=169]	1	4		S	2			1486	___1	0.980503	4.56546e-218	374.34	358.07	260.13	0.80923	1597200000	193	22.5508	21.6301	22.5062	19.3917	21.4226	19.4865	20.1479	17.8868	20.4657	21.4226	19.9072	18.8102
	0.958595	1.91593	Q9UDT6-2;Q9UDT6;F5H0N7;J3KP58;P30622-2;P30622-1;P30622	352;352;49;348;348;348;348	Q9UDT6-2	Q9UDT6-2	CAP-Gly domain-containing linker protein 2;CAP-Gly domain-containing linker protein 1	CLIP2;CLIP1	SGLLTETSSRYARKISGTTALQEALKEKQQH	KIS(0.791)GT(0.104)T(0.104)ALQEALK	4071	UID2589	Color2 [A=255, R=169, G=169, B=169]	1	4		S	2			2345	___1	0.791299	1.86327e-05	127.57	85.475	52.79	0.085478	14045000	352	21.256	19.8789	22.061	20.352	19.2357	19.7872	20.3754	19.1746	17.6585	19.2357	19.5573	17.884
	0.958161	3.75689	P00519;P00519-2	718;737	P00519	P00519	Tyrosine-protein kinase ABL1	ABL1	EEGGGSSSKRFLRSCSASCVPHGAKDTEWRS	S(0.046)CS(0.953)AS(0.002)CVPHGAK	1877	UID1187	Color2 [A=255, R=169, G=169, B=169]	1	4		S	2			1182	___1	0.952606	0.00354781	57.802	50.92	57.802	0.19897	136370000	718	23.5398	24.1558	24.5485	22.1563	24.9079	22.3757	18.7994	17.973	17.7324	24.9079	22.9083	18.8292
	0.956008	1.64406	Q16649	301	Q16649	Q16649	Nuclear factor interleukin-3-regulated protein	NFIL3	SDGEDEQQVPKGPIHSPVELKHVHATVVKVP	GPIHS(1)PVELK	2853	UID1817	Color2 [A=255, R=169, G=169, B=169]	1	4		S	2			1838	___1	1	0.0224067	41.164	25.782	40.715	0.37629	9537400	301	18.5641	20.2457	18.7724	21.889	20.3692	20.6986	18.4432	17.1356	17.8083	20.3692	18.8738	17.9703
	0.955726	4.1477	Q7Z5L9-2;Q7Z5L9	240;240	Q7Z5L9-2	Q7Z5L9-2	Interferon regulatory factor 2-binding protein 2	IRF2BP2	GSAQPTDLGAHKRPASVSSSAAVEHEQREAA	RPAS(0.994)VS(0.006)SSAAVEHEQR	3271	UID2070	Color2 [A=255, R=169, G=169, B=169]	1	4		S	3			1970	___1	0.9941	1.9951e-26	186.6	175.33	183.71	0.36547	610300000	240	26.0496	26.4511	26.6301	26.3529	26.0482	26.242	22.604	18.3494	23.803	26.0482	23.589	22.8877
	0.954398	3.59396	Q9P0L0;Q9P0L0-2	214;259	Q9P0L0	Q9P0L0	Vesicle-associated membrane protein-associated protein A	VAPA	EGLRLRKVAHSDKPGSTSTASFRDNVTSPLP	VAHSDKPGS(0.954)T(0.041)S(0.004)TASFR	4052	UID2576	Color2 [A=255, R=169, G=169, B=169]	1	4		S	2			2331	___1	0.953998	6.13679e-19	180.1	156.25	180.1	-0.30791	879330000	214	26.7375	27.2016	25.5257	26.1572	26.1533	25.4806	22.3489	21.0774	24.3211	26.1533	21.2215	19.023
	0.953278	2.41696	Q8IV53-2;Q8IV53	536;580	Q8IV53-2	Q8IV53-2	DENN domain-containing protein 1C	DENND1C	DSLSMGAKSAGSLRPSQSLDCCHRGDLDSCF	SAGSLRPS(0.759)QS(0.241)LDCCHR	3371	UID2132	Color2 [A=255, R=169, G=169, B=169]	1	4		S	3			2009	___1	0.758661	3.52973e-05	90.718	73.57	90.718	-0.48022	28061000	536	19.8102	23.5353	23.3055	19.3843	19.7556	19.696	20.3831	19.0095	20.766	18.5273	21.1863	18.442
	0.953273	1.45918	I3L2A2;I3L2N7;Q92667-2;Q92667	151;151;151;151	I3L2A2	I3L2A2	A-kinase anchor protein 1, mitochondrial	AKAP1	TGGEAKSIPLECPLSSPKGVLFSSKSAEVCK	SIPLECPLS(0.08)S(0.92)PK	1394	UID885	Color2 [A=255, R=169, G=169, B=169]	1	4		S	2			888	___1	0.919856	9.12369e-08	142.39	113.77	142.39	-0.67973	13381000	151	21.5876	22.0122	21.112	20.5888	19.2661	19.7822	19.7987	18.6071	20.2469	19.0053	18.816	18.229
	0.953016	1.89769	Q8NC44;H7C3D5	385;80	Q8NC44	Q8NC44	Protein FAM134A	FAM134A	DLLGRPQALSRQALDSEEEEEDVAAKETLLR	QALDS(1)EEEEEDVAAK	3453	UID2181	Color2 [A=255, R=169, G=169, B=169]	1	4		S	2			2045	___1	1	3.12093e-95	292.74	259.43	292.74	-0.70034	71611000	385	22.6436	22.7494	23.2736	22.4849	22.5361	23.9139	22.3873	21.2746	21.1361	22.5361	21.193	20.3138
	0.952475	2.42883	H0Y917;Q9H7D7-3;Q9H7D7-4;Q9H7D7-2;Q9H7D7	113;121;121;121;121	H0Y917	H0Y917	WD repeat-containing protein 26	WDR26	ATPELGSSLKKKKRLSQSDEDVIRLIGQHLN	RLS(0.998)QS(0.002)DEDVIR	1248	UID792	Color2 [A=255, R=169, G=169, B=169]	1	4		S	2			784	___1	0.998308	0.000667694	91.812	55.395	91.812	-1.4691	79032000	113	22.0072	22.6707	21.9687	23.4244	21.8988	22.202	20.956	18.0472	17.7059	21.8988	18.8362	19.0767
	0.9509	2.75943	Q2M2I8;Q2M2I8-2;E9PG46	620;620;620	Q2M2I8	Q2M2I8	AP2-associated protein kinase 1	AAK1	TTPPPAVQGQKVGSLTPPSSPKTQRAGHRRI	VGSLT(1)PPS(0.371)S(0.629)PK	5005	UID6161	Color2 [A=255, R=169, G=169, B=169]	1	4		T	2			1848	___2	0.999932	0.000222128	123.99	100.98	123.99	0.05671	153390000	620	22.8534	23.6437	23.5502	24.3979	23.7897	23.9261	21.8665	18.2895	21.7148	23.7897	22.3008	22.0134
	0.948722	1.95252	Q16555-2;Q16555	473;509	Q16555-2	Q16555-2	Dihydropyrimidinase-related protein 2	DPYSL2	VPRGLYDGPVCEVSVTPKTVTPASSAKTSPA	GLYDGPVCEVS(0.013)VT(0.987)PK	5000	UID3008	Color2 [A=255, R=169, G=169, B=169]	1	4		T	2			1837	___1	0.98693	5.55175e-11	149.97	127.08	100.23	1.5823	20354000	473	21.4114	21.7791	20.4256	19.9959	21.6477	21.837	19.3998	18.2054	19.1263	21.6477	18.9411	18.1913
	0.940822	2.81527	E9PHI6;Q9Y6G9;C9JGM7	91;207;156	E9PHI6	E9PHI6	Cytoplasmic dynein 1 light intermediate chain 1	DYNC1LI1	RDFQEYVEPGEDFPASPQRRNTASQEDKDDS	DFQEYVEPGEDFPAS(1)PQRR	788	UID514	Color2 [A=255, R=169, G=169, B=169]	1	4		S	3			516	___1	1	4.4719e-07	108.64	96.674	108.64	-0.21471	65876000	91	23.2385	22.9147	22.4081	19.732	22.8839	23.3898	20.5324	20.3505	19.0491	22.8839	20.4911	17.4297
	0.93825	1.63498	E7EVA0;P27816-6;P27816;P27816-2;B9ZVR1;P27816-5;H7C456;P27816-7	14;14;14;14;14;14;21;14	E7EVA0	E7EVA0	Microtubule-associated protein;Microtubule-associated protein 4	MAP4	__MADLSLADALTEPSPDIEGEIKRDFIATL	ADLS(0.005)LADALT(0.06)EPS(0.935)PDIEGEIKR	686	UID457	Color2 [A=255, R=169, G=169, B=169]	1	4		S	3			470	___1	0.935152	3.17907e-07	77.514	57.774	53.089	-0.1974	23946000	14	21.9747	21.4872	20.4176	21.6104	21.4515	20.9999	18.4865	18.2	19.6392	21.4515	19.6538	18.309
	0.937642	1.87313	Q66K14-2;Q66K14;H0YB58;F5H6M5;G3V133	1224;1241;284;382;400	Q66K14-2	Q66K14-2	TBC1 domain family member 9B	TBC1D9B	KIKDQKKVERQFSTASDHEQPGVSG______	QFS(0.02)T(0.214)AS(0.766)DHEQPGVSG	3098	UID1959	Color2 [A=255, R=169, G=169, B=169]	1	4		S	2			1909	___1	0.766362	0.000769	65.895	50.005	65.895	-2.3699	19378000	1224	21.3007	22.0788	19.3999	21.6181	19.0571	22.0119	19.8326	19.0313	20.4139	18.8266	21.3027	18.496
	0.936963	3.71628	Q8IY17-5;Q8IY17-2;Q8IY17-3;Q8IY17;Q8IY17-4;M0QYT1;M0R2C2	324;324;363;363;372;183;204	Q8IY17-5	Q8IY17-5	Neuropathy target esterase	PNPLA6	LPTRTSPVRGSKRMVSTSATDEPRETPGRPP	MVS(0.999)T(0.001)SATDEPR	3392	UID2146	Color2 [A=255, R=169, G=169, B=169]	1	4		S	2			2017	___1	0.999361	3.40293e-07	142.1	126.89	129.74	-1.6043	321640000	324	24.7122	24.4863	24.0112	25.3182	23.8937	23.4844	21.5703	17.6308	22.7763	23.8937	18.6445	18.7918
	0.936545	4.28708	Q15154;E7ETA6;Q15154-2;E7EV56;A6NNN6;H0YBA1	1730;1722;1675;1676;429;470	Q15154	Q15154	Pericentriolar material 1 protein	PCM1	QSCAKEAKRILEDHGSPAGEIDDEDKDKDET	ILEDHGS(1)PAGEIDDEDKDKDETETVK	2764	UID1770	Color2 [A=255, R=169, G=169, B=169]	1	4		S	4			1808	___1	1	1.01222e-41	181.89	166.45	181.89	-0.079637	120420000	1730	20.2284	24.5845	24.2061	23.8573	23.199	25.1731	21.7871	18.1938	18.1132	23.199	18.7756	18.203
	0.936253	4.97568	Q9UQ35;Q9UQ35-2	1434;1434	Q9UQ35	Q9UQ35	Serine/arginine repetitive matrix protein 2	SRRM2	SSSASSPEMKDGLPRTPSRRSRSGSSPGLRD	DGLPRT(0.999)PS(0.001)RR	5238	UID3081	Color2 [A=255, R=169, G=169, B=169]	1	4		T	3			2392	___1	0.999466	0.00963797	55.04	26.137	55.04	0.83917	387320000	1434	25.8149	25.5244	25.6525	19.2823	26.315	25.1957	18.5355	18.5449	18.1347	26.315	24.3832	18.3871
	0.93402	-1.82278	P41212	271	P41212	P41212	Transcription factor ETV6	ETV6	SSPRQESTRVIQLMPSPIMHPLILNPRHSVD	VIQLMPS(1)PIMHPLILNPR	2215	UID1424	Color2 [A=255, R=169, G=169, B=169]	1	4		S	3			1512	___1	1	0.000747106	51.888	45.089	43.024	-0.26323	24289000	271	21.5836	21.4695	18.8405	20.6477	18.0033	20.36	19.2526	20.3883	17.7112	19.9125	17.5422	21.2549
	0.932114	-1.78415	Q96A49	248	Q96A49	Q96A49	Synapse-associated protein 1	SYAP1	GREQDLPLAEAVRPKTPPVVIKSQLKTQEDE	EQDLPLAEAVRPKT(1)PPVVIK	5159	UID3048	Color2 [A=255, R=169, G=169, B=169]	1	4		T	3			2131	___1	1	0.000288461	55.994	50.737	55.994	-0.094301	31596000	248	23.3511	19.9783	19.0484	20.865	18.7135	20.0402	21.6527	22.3654	21.4523	19.0922	21.2821	22.2147
	0.927734	2.98654	H0Y704;J3KNL4;O15231-2;O15231-3	23;71;66;206	H0Y704	H0Y704	Zinc finger protein 185	ZNF185	REHSYVLSAAKKSTGSPTQETQAPFIAKRVE	STGS(0.999)PTQETQAPFIAK	1228	UID777	Color2 [A=255, R=169, G=169, B=169]	1	4		S	2			772	___1	0.999439	1.11368e-67	260.73	231.76	260.73	-0.19752	62785000	23	22.9421	24.1709	22.2318	22.3807	22.7961	22.0104	18.0169	18.2122	21.5852	22.7961	21.7458	17.8171
	0.926201	2.80823	H0Y2V6;Q5SW79;Q5SW79-2;Q5SW79-3	845;881;783;783	H0Y2V6	H0Y2V6	Centrosomal protein of 170 kDa	CEP170	SLALTSASRIRERSESLDPDSSMDTTLILKD	S(0.009)ES(0.991)LDPDSSMDTTLILK	1182	UID750	Color2 [A=255, R=169, G=169, B=169]	1	4		S	2			757	___1	0.990654	2.21645e-09	145.69	124.45	120.66	-0.52613	57225000	845	21.6388	21.4864	21.4254	22.4362	20.9661	21.6118	21.8099	17.7997	19.2149	20.9661	17.8521	17.9335
	0.924713	3.6797	O00160	1023	O00160	O00160	Unconventional myosin-If	MYO1F	LNVPDQGMAGMQRKRSVGQRPVPGVGRPKPQ	S(1)VGQRPVPGVGR	1614	UID1017	Color2 [A=255, R=169, G=169, B=169]	1	4		S	2			1021	___1	1	7.02973e-10	162.38	127.69	62.891	0.027802	440830000	1023	24.3904	25.1451	24.6957	26.2049	24.6495	25.6649	21.2625	20.6741	21.1041	24.6495	21.2518	18.4039
	0.924341	1.38706	Q9UI08;Q9UI08-2;B7Z3I5;H0YJN0	331;333;337;148	Q9UI08	Q9UI08	Ena/VASP-like protein	EVL	PNSSEAGRKPWERSNSVEKPVSSILSRTPSV	SNS(1)VEKPVSSILSR	4109	UID2615	Color2 [A=255, R=169, G=169, B=169]	1	4		S	2			2356	___1	0.999987	5.33514e-61	271.97	254.97	203.52	0.39372	7303500000	331	28.429	28.544	27.8992	29.0479	28.4426	28.5734	26.83	25.6442	27.4455	28.4426	27.7564	27.1112
	0.919368	1.66088	R4GNB4;Q9H7M9	93;264	R4GNB4	R4GNB4	Platelet receptor Gi24	C10orf54	PPAQGIPEAKVRHPLSYVAQRQPSESGRHLL	VRHPLS(0.955)Y(0.045)VAQR	3952	UID2502	Color2 [A=255, R=169, G=169, B=169]	1	4		S	3			2267	___1	0.955032	0.012009	44.457	25.398	44.457	0.21052	21315000	93	21.3101	21.5299	21.2223	21.8708	21.6062	19.2538	18.6935	18.2744	20.7122	21.6062	20.3133	18.1453
	0.919258	2.71099	H0Y449;P67809	364;314	H0Y449	H0Y449	Nuclease-sensitive element-binding protein 1	YBX1	DGKETKAADPPAENSSAPEAEQGGAE_____	AADPPAENS(0.209)S(0.791)APEAEQGGAE	1195	UID758	Color2 [A=255, R=169, G=169, B=169]	1	4		S	2			760	___1	0.791193	1.26341e-10	126.8	95.321	126.8	0.086501	49952000	364	21.295	21.7816	22.8672	22.0328	22.5443	23.0979	20.073	20.5923	21.4778	22.5443	21.4005	17.705
	0.916756	3.62359	A9Z1X7;E9PCT1;Q8IYB3;Q8IYB3-2;M0R088	445;448;450;448;409	A9Z1X7	A9Z1X7	Serine/arginine repetitive matrix protein 1	SRRM1	TSGKVTKHKGTEKRESPSPAPKPRKVELSES	RES(1)PS(1)PAPKPR	109	UID3219	Color2 [A=255, R=169, G=169, B=169]	1	4		S	3			56	___2	1	1.15701e-05	137.95	69.272	50.843	0.11286	3309900000	445	19.3574	25.8068	25.6473	26.0422	25.4094	25.7906	22.7667	18.4322	24.3117	25.4094	22.9713	22.9085
	0.916309	-2.0907	C9JF29;Q8N423-2;Q8N423;O75023-2;O75023;O75023-3	451;566;567;460;559;560	C9JF29	C9JF29	Leukocyte immunoglobulin-like receptor subfamily B member 2;Leukocyte immunoglobulin-like receptor subfamily B member 5	LILRB2;LILRB5	AASEAPQDVTYAQLHSLTLRRKATEPPPSQE	AAASEAPQDVTYAQLHS(0.921)LT(0.079)LR	449	UID308	Color2 [A=255, R=169, G=169, B=169]	1	4		S	3			310	___1	0.920761	1.00469e-10	117.94	110.58	89.297	0.62863	53720000	451	20.9904	22.7042	21.2497	19.7733	20.5625	22.7506	21.5259	23.7351	20.1075	20.5625	19.4086	22.9137
	0.912508	3.27778	F2Z2Z8;Q5T173;Q96AQ6-3;Q96AQ6-2;Q96AQ6	43;43;43;14;43	F2Z2Z8	F2Z2Z8	Pre-B-cell leukemia transcription factor-interacting protein 1	PBXIP1	SRMDPESERALQAPHSPSKTDGKELAGTMDG	ALQAPHS(0.971)PS(0.027)KT(0.002)DGK	894	UID587	Color2 [A=255, R=169, G=169, B=169]	1	4		S	3			577	___1	0.971042	5.80518e-05	114.06	96.499	114.06	2.1398	119300000	43	19.4678	25.8207	24.2741	24.0034	19.7839	19.3015	20.0374	17.9004	24.0714	19.1133	22.0117	18.3564
	0.910211	0.905589	Q86UE4;E5RJU9;H0YB56	143;120;48	Q86UE4	Q86UE4	Protein LYRIC	MTDH	PNGRTVEVAEGEAVRTPQSVTAKQPPEIDKK	T(0.005)VEVAEGEAVRT(0.894)PQS(0.096)VT(0.004)AK	5090	UID3034	Color2 [A=255, R=169, G=169, B=169]	1	4		T	3			1985	___1	0.894357	0.0157934	40.798	31.237	40.798	0.99087	16157000	143	22.2459	22.3699	19.4375	19.68	20.5899	19.106	20.19	18.1394	20.4277	20.5899	19.0431	18.9378
	0.907437	1.72356	X6RGP5;J3KNL6;O15027-2;O15027-4;O15027-3;O15027;O15027-5	805;2083;1905;1905;1905;1905;1905	X6RGP5	X6RGP5	Protein transport protein Sec16A	SEC16A	WDRADSGPTQPPLSLSPAPETKRPGQAAKKE	ADSGPTQPPLS(0.03)LS(0.961)PAPET(0.008)K	1424	UID902	Color2 [A=255, R=169, G=169, B=169]	1	4		S	2			902	___1	0.961347	1.2648e-06	88.781	66.567	88.781	0.65661	27281000	805	22.3161	20.4439	19.5556	19.1423	22.1413	21.9973	20.7302	19.8058	17.742	22.1413	20.7264	18.2518
	0.905238	2.00349	Q5HY54;P21333-2;P21333;E9PHF0	2112;2144;2152;285	Q5HY54	Q5HY54	Filamin-A	FLNA	EGRVKESITRRRRAPSVANVGSHCDLSLKIP	RAPS(1)VANVGSHCDLSLK	2102	UID1339	Color2 [A=255, R=169, G=169, B=169]	1	4		S	2			1407	___1	1	1.59478e-57	257.99	223.69	187.06	-0.43382	1760400000	2112	27.5149	27.9828	27.2419	26.0181	27.5934	26.8163	25.094	23.0358	25.3555	27.5934	25.655	25.3608
	0.902393	2.8822	M0QZR4;Q92888-2;Q92888;Q92888-3	919;830;863;878	M0QZR4	M0QZR4	Rho guanine nucleotide exchange factor 1	ARHGEF1	GPPRDGDGVPGGGPLSPARTQEIQENLLSLE	DGDGVPGGGPLS(1)PAR	1594	UID1006	Color2 [A=255, R=169, G=169, B=169]	1	4		S	2			1006	___1	1	9.16958e-05	103.88	93.567	87.647	0.24252	59497000	919	18.5095	23.0199	22.284	23.1093	23.6283	23.2664	19.6327	18.6538	17.337	23.6283	19.2974	17.822
	0.90187	2.03375	E7EMM2;G5E988;O14617-3;O14617-2;O14617;O14617-5;O14617-4	489;567;489;567;658;658;658	E7EMM2	E7EMM2	AP-3 complex subunit delta-1	AP3D1	AVFHEEEQRRPKHRPSEADEEELARRREARK	HRPS(1)EADEEELAR	575	UID376	Color2 [A=255, R=169, G=169, B=169]	1	4		S	3			419	___1	1	8.07776e-16	188.58	172.64	75.574	0.18423	908170000	489	26.1112	26.2991	25.9158	27.059	25.841	26.4994	23.6137	22.4641	24.6248	25.841	24.7004	23.8331
	0.901142	3.24628	E7EX73;E9PGM1;E7EUU4;Q04637-6;Q04637-7;Q04637-5;Q04637-4;Q04637-3;Q04637;Q04637-8;Q04637-9	1046;1123;1170;1013;1014;1045;1122;1169;1209;1210;1216	E7EX73	E7EX73	Eukaryotic translation initiation factor 4 gamma 1	EIF4G1	SRERPSQPEGLRKAASLTEDRDRGRDAVKRE	AAS(1)LTEDRDR	676	UID450	Color2 [A=255, R=169, G=169, B=169]	1	4		S	2			467	___1	0.999987	8.46513e-15	206.27	165.68	155.53	0.91549	1045200000	1046	25.8565	26.737	24.6973	25.604	26.7416	24.5608	20.885	18.657	18.2047	26.7416	24.0345	21.9393
	0.89617	2.58544	Q5T4S7-3;Q5T4S7-4;Q5T4S7;Q5T4S7-2;X6RE05	2730;2747;2719;2719;362	Q5T4S7-3	Q5T4S7-3	E3 ubiquitin-protein ligase UBR4	UBR4	VLRPRNKRRHVTLPSSPRSNTPMGDKDDDDD	RHVTLPS(0.147)S(0.853)PR	3006	UID1908	Color2 [A=255, R=169, G=169, B=169]	1	4		S	3			1885	___1	0.852999	0.000350885	133.23	112.23	63.76	-0.19326	140790000	2730	21.4382	21.5816	21.914	22.2218	19.8833	21.9511	20.0282	17.4959	18.8886	21.0186	18.2856	18.4227
	0.895879	3.17146	A9Z1X7;E9PCT1;Q8IYB3;Q8IYB3-2;M0R088	447;450;452;450;411	A9Z1X7	A9Z1X7	Serine/arginine repetitive matrix protein 1	SRRM1	GKVTKHKGTEKRESPSPAPKPRKVELSESEE	RES(1)PS(1)PAPKPR	110	UID3220	Color2 [A=255, R=169, G=169, B=169]	1	4		S	3			56	___2	1	0.00672677	50.843	37.725	50.843	0.11286	371580000	447	19.5539	25.8068	25.6473	26.0422	25.4094	25.7906	22.7667	19.3365	24.3117	25.4094	22.9713	22.9085
	0.894266	2.90138	Q09666	3716	Q09666	Q09666	Neuroblast differentiation-associated protein AHNAK	AHNAK	KGPEVDIKGPKVDIDTPDINIEGSEGKFKGP	VDIDT(1)PDINIEGSEGK	4920	UID2984	Color2 [A=255, R=169, G=169, B=169]	1	4		T	2			1721	___1	1	9.52372e-56	257.16	240.81	217.32	0.057494	82775000	3716	24.0032	23.5738	22.5993	22.9773	22.5899	22.0155	18.1811	17.6815	21.8735	22.5899	21.4684	18.6479
	0.891743	2.74942	P07355;H0YN42;P07355-2;H0YMD0;H0YMU9;A6NMY6;H0YKS4;H0YMM1;H0YKZ7;H0YLV6;H0YMT9;H0YKX9;H0YKV8;H0YKL9;H0YMD9;H0YMW4;H0YNB8;H0YKN4	24;24;42;24;24;24;24;24;24;24;24;24;24;24;24;52;24;24	P07355	P07355	Annexin A2;Annexin;Putative annexin A2-like protein	ANXA2;ANXA2P2	CKLSLEGDHSTPPSAYGSVKAYTNFDAERDA	LSLEGDHSTPPS(0.039)AY(0.957)GS(0.004)VK	5312	UID3123	Color2 [A=255, R=169, G=169, B=169]	1	4		Y	2			1285	___1	0.957	1.08816e-13	161.21	132.44	161.21	0.12833	190540000	24	22.6327	22.9625	21.5086	22.7548	22.3701	22.3334	17.9224	17.7711	18.6613	22.3701	20.6552	17.9399
	0.891027	1.37402	Q709C8-4;Q709C8-2;Q709C8-3;Q709C8	694;737;694;737	Q709C8-4	Q709C8-4	Vacuolar protein sorting-associated protein 13C	VPS13C	QLNSKDQGLQKTTNSSLEEIMDKAYDKFDVE	TTNS(0.247)S(0.753)LEEIMDK	3232	UID2043	Color2 [A=255, R=169, G=169, B=169]	1	4		S	2			1952	___1	0.753301	0.000239699	91.62	67.366	91.62	-0.49473	6982000	694	19.1075	20.6655	20.126	19.0329	20.4523	20.3157	18.2021	18.0886	17.7237	20.4523	19.4027	18.1866
	0.890987	2.43533	E7ETY4;E9PC69;Q7KZI7-13;Q7KZI7-15;Q7KZI7-16;Q7KZI7-14;Q7KZI7-10;Q7KZI7-7;Q7KZI7-2;Q7KZI7-5;Q7KZI7-4;Q7KZI7-9;Q7KZI7-12;Q7KZI7-3;Q7KZI7-6;Q7KZI7-11;Q7KZI7-8;Q7KZI7	491;570;483;516;516;537;484;484;484;517;517;517;538;538;538;571;571;571	E7ETY4	E7ETY4	Serine/threonine-protein kinase MARK2	MARK2	PRPSTAPQRVPVASPSAHNISSSGGAPDRTN	VPVAS(0.002)PS(0.998)AHNISSSGGAPDR	668	UID446	Color2 [A=255, R=169, G=169, B=169]	1	4		S	2			461	___1	0.997913	3.22484e-13	144.33	125.71	115.26	1.2635	92034000	491	21.0353	19.5815	21.9047	18.5286	21.763	22.5919	18.8857	18.6468	17.0256	21.763	20.0989	18.2231
	0.889379	1.40667	E9PPE7;E9PK67;E9PNI7;Q53GL7	431;431;443;431	E9PPE7	E9PPE7	Poly [ADP-ribose] polymerase 10	PARP10	PMEITMGSLEKAGPVSPGCVKLAGQEGLVEM	AGPVS(1)PGCVK	831	UID540	Color2 [A=255, R=169, G=169, B=169]	1	4		S	2			535	___1	1	0.00791598	53.567	43.153	53.567	-0.63342	20093000	431	19.2783	22.6913	21.9897	22.0826	19.5552	19.7589	20.1705	19.3993	17.8539	19.5552	20.9267	19.2102
	0.888748	-0.905942	Q9H4G0-2;Q9H4G0-4;Q9H4G0-3;Q9H4G0;H7C2K6;X6RC15	470;501;435;544;110;42	Q9H4G0-2	Q9H4G0-2	Band 4.1-like protein 1	EPB41L1	DRDWERERRLPSSPASPSPKGTPEKANERAG	RLPS(0.561)S(0.44)PAS(0.992)PS(0.008)PK	3928	UID5639	Color2 [A=255, R=169, G=169, B=169]	1	4		S	2			2259	___2	0.991703	6.59136e-05	86.756	65.899	74.987	0.82007	180570000	470	19.0345	18.4111	18.8664	23.1486	21.3455	19.1299	17.899	19.2428	18.9861	21.3455	17.9682	19.5008
	0.883666	2.22169	Q9BZ67-2;B4E2P1;Q9BZ67	383;405;439	Q9BZ67-2	Q9BZ67-2	FERM domain-containing protein 8	FRMD8	EDGKGIRRVKPKRTTSFFSRQLSLGQGSYTV	T(0.003)T(0.004)S(0.984)FFS(0.008)R	314	UID215	Color2 [A=255, R=169, G=169, B=169]	1	4		S	2			193	___1	0.984432	0.0373849	44.692	37.021	44.692	0.010771	43552000	383	20.0922	21.3234	21.456	21.066	21.1131	21.2752	20.5128	17.8616	19.8769	21.1131	18.0949	18.3644
	0.883085	2.15527	E9PL71;P29692-3;E9PN91	41;41;41	E9PL71	E9PL71	Elongation factor 1-delta	EEF1D	YEQMNGPVAGASRQSSGPGASSGTSGDHGEL	QS(0.213)S(0.787)GPGASSGTSGDHGELVVR	850	UID557	Color2 [A=255, R=169, G=169, B=169]	1	4		S	3			544	___1	0.787353	2.38901e-10	114.01	102.95	114.01	2.1417	40082000	41	22.6458	23.0759	21.584	19.4524	22.6398	22.3594	20.6737	18.6364	20.427	22.6398	18.841	18.7822
	0.882923	3.45199	Q9UMX1-2;Q9UMX1-3;Q9UMX1	301;301;301	Q9UMX1-2	Q9UMX1-2	Suppressor of fused homolog	SUFU	EDSRSICIGTQPRRLSGKDTEQIRETLRRGL	RLS(1)GKDTEQIR	4149	UID2645	Color2 [A=255, R=169, G=169, B=169]	1	4		S	3			2378	___1	0.999851	0.000590681	77.894	64.775	77.894	0.16193	93063000	301	22.8063	20.3747	23.6819	24.5491	23.8037	23.3094	21.0427	18.8962	22.4882	23.8037	18.5726	17.5031
	0.88076	2.06957	A8MVU1;P14598;A6NI72	321;345;346	A8MVU1	A8MVU1	Putative neutrophil cytosol factor 1C;Neutrophil cytosol factor 1;Putative neutrophil cytosol factor 1B	NCF1C;NCF1;NCF1B	RFLQQRRRQARPGPQSPGSPLEEERQTQRSK	QARPGPQS(1)PGS(1)PLEEER	47	UID28	Color2 [A=255, R=169, G=169, B=169]	1	4		S	2			27	___1	1	9.80319e-09	126.48	109.05	58.671	0.61139	131120000	321	22.1355	23.1683	22.4568	22.0776	21.2314	21.2391	20.7849	18.859	20.5578	21.2314	18.9421	18.7133
	0.873444	3.67719	H0Y360;Q01433;H0YCL9;Q01433-2;E9PJF6	71;100;67;19;19	H0Y360	H0Y360	AMP deaminase 2	AMPD2	EARGGLGAPPLQSARSLPGPAPCLKHFPLDL	S(1)LPGPAPCLK	1192	UID756	Color2 [A=255, R=169, G=169, B=169]	1	4		S	2			759	___1	1	0.002886	67.726	44.406	49.35	-0.21519	246520000	71	24.0373	23.9415	24.1857	25.8402	24.7463	25.5487	21.1676	17.5968	23.4468	24.7463	23.2883	22.144
	0.873256	2.11977	P16949;A2A2D0;P16949-2	38;38;38	P16949	P16949	Stathmin	STMN1	ILSPRSKESVPEFPLSPPKKKDLSLEEIQKK	SKESVPEFPLS(1)PPK	2059	UID1312	Color2 [A=255, R=169, G=169, B=169]	1	4		S	3			1375	___1	1	3.53431e-87	222.42	174.51	102.89	0.19048	286750000	38	22.8244	22.4717	21.3695	21.5232	22.3103	21.5208	18.3615	17.9778	21.4284	22.3103	20.8033	18.8102
	0.871746	1.05473	H0YAX6;E5RJ36;Q14CS0	12;66;66	H0YAX6	H0YAX6	UBX domain-containing protein 2B	UBXN2B	____XSPRTPPQRFYSSEHEYSGLNIVRPST	FYS(0.94)S(0.06)EHEYSGLNIVRPSTGK	571	UID372	Color2 [A=255, R=169, G=169, B=169]	1	4		S	3			413	___1	0.939633	5.60767e-10	113.08	104.78	113.08	0.4107	15644000	12	21.8653	19.6631	20.5649	22.3791	20.6568	19.7393	19.0171	19.0884	18.7749	20.6568	20.5275	18.7266
	0.871716	-3.82835	P34910;B7Z4A7	268;283	P34910	P34910	Protein EVI2B	EVI2B	CMDNIRENEISTKRTSIISLTPWKPSKSTLL	RT(0.211)S(0.786)IIS(0.002)LT(0.002)PWKPSK	355	UID240	Color2 [A=255, R=169, G=169, B=169]	1	4		S	2			222	___1	0.7858	1.77784e-05	118.66	108.33	103.01	-0.0448	217280000	268	25.3847	18.7839	19.2034	26.2536	19.8776	20.9171	18.1159	24.2302	17.2203	19.2917	24.3351	24.7122
	0.868343	2.39674	A9Z1X7;E9PCT1;Q8IYB3;Q8IYB3-2;M0R088	625;628;616;614;589	A9Z1X7	A9Z1X7	Serine/arginine repetitive matrix protein 1	SRRM1	QRRYSPSPPPKRRTASPPPPPKRRASPSPPP	T(1)AS(1)PPPPPKR	118	UID3227	Color2 [A=255, R=169, G=169, B=169]	1	4		S	3			56	___2	1	0.000741352	89.679	66.534	42.425	1.2971	665670000	625	22.9731	23.2482	22.9549	23.5277	23.227	23.2989	19.9433	18.6016	21.409	23.227	21.2808	20.344
	0.867294	2.76729	Q8N6N3	158	Q8N6N3	Q8N6N3	UPF0690 protein C1orf52	C1orf52	AKKARLLPEGEETLESDDEKDEHTSKKRKVE	LLPEGEETLES(1)DDEKDEHTSK	3444	UID2175	Color2 [A=255, R=169, G=169, B=169]	1	4		S	3			2041	___1	0.999901	1.9789e-11	131.27	116.01	115.43	-0.055602	82568000	158	22.508	22.8225	23.2314	23.0991	23.1188	23.1285	20.9472	17.5303	17.9801	23.1188	22.0327	21.605
	0.866785	2.83505	A2AB27;P36915	49;51	A2AB27	A2AB27	Guanine nucleotide-binding protein-like 1	GNL1	SRSGSRERREEQTDTSDGESVTHHIRRLNQQ	REEQT(0.005)DT(0.036)S(0.956)DGES(0.003)VTHHIR	20	UID3161	Color2 [A=255, R=169, G=169, B=169]	1	4		S	4			9	___2	0.955823	1.80874e-06	109.66	99.002	94.201	0.2458	346800000	49	23.1358	22.0265	22.1263	18.5214	22.7344	23.9725	20.2836	18.348	17.2463	22.7344	19.4455	18.8959
	0.865702	3.48434	Q9UPU5;B7WPF4	2047;1887	Q9UPU5	Q9UPU5	Ubiquitin carboxyl-terminal hydrolase 24	USP24	WNAYMLFYQRVSDQNSPVLPKKSRVSVVRQE	VSDQNS(1)PVLPK	4168	UID2658	Color2 [A=255, R=169, G=169, B=169]	1	4		S	2			2387	___1	1	4.45532e-05	123.98	92.502	123.98	0.47409	68405000	2047	22.5981	23.2512	23.3008	22.7633	22.8508	23.7381	18.2494	18.1946	21.3515	22.8508	21.4282	18.1949
	0.859277	2.39466	H0Y8X4;O43598	238;169	H0Y8X4	H0Y8X4	2'-deoxynucleoside 5'-phosphate N-hydrolase 1	DNPH1	LDRYFEADPPGQVAASPDPTT__________	YFEADPPGQVAAS(0.994)PDPT(0.003)T(0.003)	1247	UID791	Color2 [A=255, R=169, G=169, B=169]	1	4		S	2			783	___1	0.994071	1.78911e-07	127.83	113.93	119.46	-0.059386	34880000	238	22.2215	22.733	21.4948	21.0299	22.2179	22.3653	20.4909	18.0566	20.298	22.2179	18.3764	18.5178
	0.858648	3.60029	Q05655;Q05655-2	645;676	Q05655	Q05655	Protein kinase C delta type;Protein kinase C delta type regulatory subunit;Protein kinase C delta type catalytic subunit	PRKCD	YSNFDQEFLNEKARLSYSDKNLIDSMDQSAF	ARLS(0.999)YS(0.001)DK	2447	UID1575	Color2 [A=255, R=169, G=169, B=169]	1	4		S	2			1699	___1	0.998921	8.07989e-12	128.03	97.348	104.05	1.167	672080000	645	19.4374	26.4664	26.5859	25.5194	27.0364	26.3265	21.7086	19.5804	23.9554	27.0364	24.4828	22.7709
	0.856873	0.948089	P06733;P06733-2	419;326	P06733	P06733	Alpha-enolase	ENO1	LAKYNQLLRIEEELGSKAKFAGRNFRNPLAK	IEEELGS(1)KAK	1934	UID1226	Color2 [A=255, R=169, G=169, B=169]	1	4		S	2			1277	___1	1	0.00111621	89.805	16.305	89.805	-2.9756	22183000	419	19.1451	19.1481	19.9264	19.0441	23.4029	19.3355	18.9381	17.965	18.7557	23.4029	18.3586	18.4182
	0.856615	3.9573	O43765	305	O43765	O43765	Small glutamine-rich tetratricopeptide repeat-containing protein alpha	SGTA	ELIEQLRSQIRSRTPSASNDDQQE_______	SRT(0.002)PS(0.998)ASNDDQQE	1708	UID1080	Color2 [A=255, R=169, G=169, B=169]	1	4		S	2			1089	___1	0.99815	3.29628e-45	258.09	234.87	258.09	-0.47011	487060000	305	25.6215	25.328	25.6129	25.0141	26.4186	25.781	22.4797	17.7452	23.9666	26.4186	24.8183	23.6861
	0.856077	1.99984	Q9NXD2	751	Q9NXD2	Q9NXD2	Myotubularin-related protein 10	MTMR10	SSSFPFSPVGNLCRRSILGTPLSKFLSGAKI	S(1)ILGTPLSK	4027	UID2555	Color2 [A=255, R=169, G=169, B=169]	1	4		S	2			2312	___1	0.999993	0.00450448	66.056	15.449	66.056	-0.74303	14802000	751	20.7831	20.5532	20.5888	22.1032	19.0314	21.7422	18.2747	18.1845	18.792	18.347	20.4319	18.3346
	0.855636	1.36218	Q14160-2;Q14160;Q14160-3;H0YCG0	1367;1448;1448;468	Q14160-2	Q14160-2	Protein scribble homolog	SCRIB	PPWASPSPTSRQSPASPPPLGGGAPVRTAKA	QS(0.001)PAS(0.999)PPPLGGGAPVR	2701	UID1733	Color2 [A=255, R=169, G=169, B=169]	1	4		S	2			1776	___1	0.998651	0.000129339	75.764	51.51	68.972	0.43333	27528000	1367	21.2906	21.7907	21.3047	19.9187	21.2052	22.458	20.6091	19.2684	19.9634	21.2052	21.0534	20.7198
	0.85504	2.27486	J3KNR0;P27448-3;P27448-4;P27448-2;P27448;P27448-8;P27448-6;P27448-7;H0YIY6	442;419;419;442;419;340;403;426;171	J3KNR0	J3KNR0	MAP/microtubule affinity-regulating kinase 3	MARK3	KVQRSVFSSQKQRRYSDHAGPAIPSVVAYPK	RY(0.009)S(0.991)DHAGPAIPSVVAYPK	1432	UID908	Color2 [A=255, R=169, G=169, B=169]	1	4		S	3			904	___1	0.991045	8.83301e-06	76.959	68.112	64.256	0.095387	38875000	442	21.8063	22.0873	22.8081	22.3195	21.9417	22.1082	20.1816	20.5775	19.9872	21.9417	20.782	17.8126
	0.853797	2.94435	Q5JUE6;Q13905-2;Q13905;Q68DL3;Q13905-3	254;321;360;377;378	Q5JUE6	Q5JUE6	Rap guanine nucleotide exchange factor 1	RAPGEF1	SPRLSPCSSIGKLSKSDEQLSSLDRDSGQCS	LSKS(1)DEQLSSLDR	2685	UID1723	Color2 [A=255, R=169, G=169, B=169]	1	4		S	2			1770	___1	1	1.52697e-26	223.52	182.3	223.52	1.341	105040000	254	21.8823	22.3583	22.9796	21.5666	21.7845	22.5132	19.8583	17.4251	20.8132	21.7845	18.6834	18.7035
	0.852856	-0.755677	F8W7G7;P02751-10;P02751-6;P02751-5;P02751-9;P02751-14;P02751-13;P02751-8;P02751-17;P02751-3;P02751-11;P02751;P02751-7;P02751-15;H0Y7Z1;P02751-12	2209;2174;2182;2209;2238;2263;2265;2294;2328;2353;2384;2384;2444;2475;1101;2006	F8W7G7	F8W7G7	Fibronectin;Anastellin;Ugl-Y1;Ugl-Y2;Ugl-Y3	FN1	IECFMPLDVQADREDSRE_____________	TNTNVNCPIECFMPLDVQADREDS(1)RE	1080	UID697	Color2 [A=255, R=169, G=169, B=169]	1	4		S	3			690	___1	1	4.65942e-51	202.16	191.22	142.37	-0.88895	489240000	2209	23.5965	22.1386	23.1228	24.4933	22.0245	24.0349	23.5613	24.6464	23.4012	22.0245	23.1549	23.8018
	0.852207	2.83703	K7EQH1;Q96B23-2;Q96B23	69;69;69	K7EQH1	K7EQH1	Uncharacterized protein C18orf25	C18orf25	SMPCLLMELRRDSSESQLASTESDKPTTGRV	RDS(0.637)S(0.453)ES(0.897)QLAS(0.01)T(0.003)ESDKPTTGR	1569	UID4140	Color2 [A=255, R=169, G=169, B=169]	1	4		S	3			983	___2	0.896866	6.26737e-05	63.713	52.81	63.713	0.63831	42300000	69	22.712	21.6957	22.2432	23.2116	21.6636	22.7163	18.1435	18.2846	19.9516	21.6636	21.4202	18.3029
	0.849626	2.0093	Q6JBY9;B7ZKW8	83;53	Q6JBY9	Q6JBY9	CapZ-interacting protein	RCSD1	SPPNASHPPKFKVKSSPLIEKLQANLTFDPA	VKS(0.026)S(0.974)PLIEK	3134	UID1983	Color2 [A=255, R=169, G=169, B=169]	1	4		S	2			1922	___1	0.973659	0.00226822	101.38	59.505	71.03	0.48143	977540000	83	26.2126	26.7281	26.4567	27.5774	26.8461	26.773	23.6931	23.215	25.1855	26.8461	24.7293	23.5925
	0.847442	2.65303	Q92835-3;Q92835-2;Q92835;H0Y5Q9;H7C2V3;H7C292;H7C403	750;962;963;584;715;715;85	Q92835-3	Q92835-3	Phosphatidylinositol 3,4,5-trisphosphate 5-phosphatase 1	INPP5D	PKDSPLGPCRGESPPTPPGQPPISPKKFLPS	GESPPT(1)PPGQPPIS(1)PK	5155	UID6197	Color2 [A=255, R=169, G=169, B=169]	1	4		T	2			2120	___2	0.99999	3.15771e-08	147.37	130.43	147.37	0.5258	58476000	750	22.7614	23.0418	22.514	23.2833	23.1628	22.2132	21.462	17.9908	17.8236	23.1628	18.3769	18.9862
	0.846312	1.03594	Q00610-2;Q00610;J3KS13;K7EJJ5	1494;1494;431;43	Q00610-2	Q00610-2	Clathrin heavy chain 1	CLTC	ALRTSIDAYDNFDNISLAQRLEKHELIEFRR	T(0.002)S(0.002)IDAY(0.008)DNFDNIS(0.989)LAQR	2405	UID1544	Color2 [A=255, R=169, G=169, B=169]	1	4		S	3			1674	___1	0.988794	0.00391221	42.711	26.312	42.711	0.71595	4014800	1494	18.6944	19.3271	19.4092	20.7187	19.6033	19.6547	17.94	17.9212	17.8485	19.6033	18.9847	18.0011
	0.84462	2.63979	Q9UHW9-4;Q9UHW9;H0YKJ2;H0YKE6;H0YMQ9;Q9UHW9-3	23;32;32;23;32;32	Q9UHW9-4	Q9UHW9-4	Solute carrier family 12 member 6	SLC12A6	VTPTKIDDIPGLSDTSPDLSSRSSSRVRFSS	IDDIPGLSDT(0.043)S(0.945)PDLS(0.009)S(0.002)R	4097	UID2609	Color2 [A=255, R=169, G=169, B=169]	1	4		S	2			2354	___1	0.945249	1.20566e-13	161.91	134.33	161.91	0.33376	58266000	23	22.339	22.3153	22.4358	22.1985	22.2605	22.7679	20.389	21.0622	18.5675	22.2605	21.3574	17.1333
	0.844426	2.39407	O15085;O15085-2	556;596	O15085	O15085	Rho guanine nucleotide exchange factor 11	ARHGEF11	GKPKSSSQSTFHIPLSPVEVKPGNVRNIIQH	SSSQSTFHIPLS(0.999)PVEVKPGNVR	1664	UID1052	Color2 [A=255, R=169, G=169, B=169]	1	4		S	3			1054	___1	0.998891	6.94781e-07	74.665	66.861	74.665	-0.11188	30137000	556	22.5763	22.8572	22.3713	20.0475	21.488	21.9609	19.7715	18.6026	18.5081	21.488	18.7421	18.0322
	0.841023	2.05238	M0QY76;M0R0H3;P26651;M0QZ04	66;77;60;67	M0QY76	M0QY76	Tristetraprolin	ZFP36	SSPSGVTSRLPGRSTSLVEGRSCGWVPPPPG	S(0.003)T(0.002)S(0.996)LVEGR	1588	UID1003	Color2 [A=255, R=169, G=169, B=169]	1	4		S	2			1001	___1	0.995903	0.00278955	89.08	73.232	70.552	0.95922	86604000	66	23.9734	24.3587	22.3755	23.7671	23.498	21.6504	19.302	18.5584	17.5311	23.498	19.6276	18.8146
	0.837204	1.59868	Q13263-2;Q13263;M0R0K9	407;489;114	Q13263-2	Q13263-2	Transcription intermediary factor 1-beta	TRIM28	GEGEVSGLMRKVPRVSLERLDLDLTADSQPP	VS(0.992)LERLDLDLT(0.008)ADSQPPVFK	2611	UID1674	Color2 [A=255, R=169, G=169, B=169]	1	4		S	3			1747	___1	0.99169	0.00140858	45.546	36.946	45.546	-0.36155	8075900	407	21.9449	19.2009	20.5803	21.2367	18.5517	19.3732	18.2861	17.4554	17.2652	19.5072	17.9746	17.4544
	0.836617	-3.24148	Q4KMP7;Q4KMP7-2	687;112	Q4KMP7	Q4KMP7	TBC1 domain family member 10B	TBC1D10B	AAGGAPSPPPPVRRASAGPAPGPVVTAEGLH	RAS(1)AGPAPGPVVTAEGLHPSLPS(0.961)PT(0.038)GNS(0.001)TPLGSSK	2922	UID1864	Color2 [A=255, R=169, G=169, B=169]	1	4		S	3			1859	___1	0.999976	1.38074e-28	125.05	104.36	125.05	0.67421	99890000	687	19.8658	20.0043	23.1319	19.3154	19.2928	20.218	18.2436	23.0225	18.6216	19.2928	17.9188	23.2166
	0.835792	1.84245	E7ENM8;P07332-2;P07332-4;P07332-3;P07332;E9PIJ7	363;363;421;363;421;421	E7ENM8	E7ENM8	Tyrosine-protein kinase Fes/Fps	FES	RHSTSSSEQEREGGRTPTLEILKSHISGIFR	EGGRT(1)PTLEILK	4551	UID2859	Color2 [A=255, R=169, G=169, B=169]	1	4		T	2			427	___1	0.999967	1.95483e-08	161.48	69.894	102.62	-0.0051384	21373000	363	21.8307	21.8301	20.9043	21.0433	21.4242	20.9616	18.0833	17.8859	19.443	21.4242	20.079	18.4433
	0.835703	2.49459	H0Y764;Q6ZNJ1-2;Q6ZNJ1-3;Q6ZNJ1;H7C3Y7	1155;1683;1867;1867;236	H0Y764	H0Y764	Neurobeachin-like protein 2	NBEAL2	LEASALRDNLGEVPLTPTEEASLPLAVTKEA	DNLGEVPLT(0.98)PT(0.02)EEASLPLAVTK	4677	UID2894	Color2 [A=255, R=169, G=169, B=169]	1	4		T	2			773	___1	0.98001	4.46541e-11	132.83	101.88	120.7	0.98792	43848000	1155	22.9057	19.308	20.8982	21.4119	18.0366	23.2534	19.6174	18.3383	17.3248	19.542	19.1272	18.1206
	0.835313	2.62712	K7ERV4;B3KW14;Q8N2U9	110;27;110	K7ERV4	K7ERV4	PQ-loop repeat-containing protein 1	PQLC1	CTEVRVANELNARRRSFTAADSKDEEVKVAP	S(0.998)FT(0.002)AADSKDEEVK	188	UID126	Color2 [A=255, R=169, G=169, B=169]	1	4		S	2			107	___1	0.997516	3.62189e-11	162.88	133.07	159	-0.71667	42008000	110	22.7517	21.9944	22.7265	22.4796	22.2882	22.5759	20.5011	18.0175	18.5948	22.2882	18.7119	18.986
	0.834941	2.24822	Q9Y4P8-4;Q9Y4P8	395;413	Q9Y4P8-4	Q9Y4P8-4	WD repeat domain phosphoinositide-interacting protein 2	WIPI2	QTYGAAAGKGTYVPSSPTRLAYTDDLGAVGG	GTYVPS(0.002)S(0.881)PT(0.116)R	4347	UID2781	Color2 [A=255, R=169, G=169, B=169]	1	4		S	2			2434	___1	0.881187	0.000375088	109.39	89.182	108.3	-0.02856	186610000	395	20.107	24.3149	23.5652	25.6159	24.2025	24.8266	22.2198	19.7196	23.0865	24.2025	23.5342	22.8569
	0.834517	4.4134	Q14258	100	Q14258	Q14258	E3 ubiquitin/ISG15 ligase TRIM25	TRIM25	PPADVWTPPARASAPSPNAQVACDHCLKEAA	AS(0.001)APS(0.999)PNAQVACDHCLK	2712	UID1737	Color2 [A=255, R=169, G=169, B=169]	1	4		S	2			1782	___1	0.998592	3.10322e-13	156.57	131.72	156.57	-0.49002	268690000	100	23.6467	24.8661	24.0252	23.9132	25.4177	25.5587	18.0198	18.458	23.4034	25.4177	23.138	18.0861
	0.829614	2.03292	J3QLT3;E7ENF8;Q15311	29;29;29	J3QLT3	J3QLT3	RalA-binding protein 1	RALBP1	EHRRVEHGSGLTRTPSSEEISPTKFPGLYRT	T(0.019)PS(0.962)S(0.02)EEISPTKFPGLYR	581	UID379	Color2 [A=255, R=169, G=169, B=169]	1	4		S	3			426	___1	0.961586	8.76597e-06	111.27	96.149	100.23	0.39602	43292000	29	19.33	19.7401	21.9105	20.088	21.0401	21.5809	18.9619	18.5856	18.2247	21.0401	19.3538	18.2522
	0.828737	2.71679	P49585	362	P49585	P49585	Choline-phosphate cytidylyltransferase A	PCYT1A	SPANLSRHKAAAYDISEDEED__________	AAAYDIS(1)EDEED	2272	UID1457	Color2 [A=255, R=169, G=169, B=169]	1	4		S	2			1555	___1	0.999847	0.000150224	91.549	84.654	91.095	0.078184	174010000	362	23.696	23.9739	23.9329	24.9028	24.1476	24.4295	22.819	18.603	22.6291	24.1476	23.432	23.2701
	0.827417	2.80547	B4DDD6;Q9UJU6-2;Q9UJU6-4;B4DDP6;Q9UJU6-3;Q9UJU6;H0Y5J4;Q9UJU6-5	267;292;197;243;300;291;220;188	B4DDD6;Q9UJU6	B4DDD6	Drebrin-like protein	DBNL	PQPGKLRSPFLQKQLTQPETHFGREPAAAIS	QLT(1)QPETHFGR	4469	UID2832	Color2 [A=255, R=169, G=169, B=169]	1	4		T	2			113;2360	___1	1	8.34152e-09	175.49	141.73	138.99	0.37164	172830000	267	23.4539	22.4833	24.1283	23.1718	22.8133	24.364	20.9675	19.0029	22.8947	22.8133	24.1984	22.2153
	0.827272	2.41606	Q92609;Q92609-2;C9JNM0;C9JED7;F2Z3C3;C9K0P2;C9J397;C9JWX0;C9JW04;C9JDR8	43;43;43;43;43;43;43;43;43;43	Q92609	Q92609	TBC1 domain family member 5	TBC1D5	SNKSGGDSNKNGRRTSSTLDSEGTFNSYRKE	RT(0.058)S(0.93)S(0.01)T(0.003)LDSEGTFNSYR	3625	UID2286	Color2 [A=255, R=169, G=169, B=169]	1	4		S	2			2111	___1	0.930211	2.2856e-19	178.56	159.63	88.427	-1.8588	65796000	43	21.3978	22.3399	22.5379	22.8192	22.0381	18.2801	20.9153	18.1726	17.8729	22.0381	21.3677	18.5458
	0.824957	1.77892	Q15418-2;E9PGT3;Q15418-3;E9PRI4;Q15418;Q5SVM6	389;369;288;364;380;38	Q15418-2	Q15418-2	Ribosomal protein S6 kinase alpha-1;Ribosomal protein S6 kinase	RPS6KA1	GIPPSAGAHQLFRGFSFVATGLMEDDGKPRA	GFS(1)FVATGLMEDDGKPR	2794	UID1787	Color2 [A=255, R=169, G=169, B=169]	1	4		S	2			1816	___1	1	1.75809e-38	220.21	205.97	220.21	-1.1329	253380000	389	23.4219	23.2013	24.2782	25.0198	19.0507	23.5406	22.1764	20.4527	22.5877	20.2245	21.6467	21.8104
	0.824155	2.71622	Q9BXW6-4;Q9BXW6	117;499	Q9BXW6-4	Q9BXW6-4	Oxysterol-binding protein-related protein 1	OSBPL1A	ESERSLSRLEAVTARSFEEEGEHLGSRKHRM	S(1)FEEEGEHLGSR	3848	UID2438	Color2 [A=255, R=169, G=169, B=169]	1	4		S	2			2227	___1	1	8.9732e-15	193.15	168.37	139.78	1.7304	60778000	117	23.1094	23.0783	22.8709	23.506	22.2705	23.0766	20.4333	17.5334	20.0988	22.2705	19.5154	19.9823
	0.823606	2.34779	O00571-2;O00571;B4DXX7;O15523	578;594;589;592	O00571-2	O00571-2	ATP-dependent RNA helicase DDX3X;ATP-dependent RNA helicase DDX3Y	DDX3X;DDX3Y	HYKGSSRGRSKSSRFSGGFGARDYRQSSGAS	FS(1)GGFGAR	1633	UID1029	Color2 [A=255, R=169, G=169, B=169]	1	4		S	2			1035	___1	1	0.00999976	57.59	48.349	47.603	0.12312	28354000	578	21.2567	21.4505	23.0445	21.7384	20.3172	22.2278	19.2875	18.373	19.2016	20.3172	20.3871	19.4048
	0.822002	2.48903	Q15042-4;Q15042;Q15042-3	493;537;537	Q15042-4	Q15042-4	Rab3 GTPase-activating protein catalytic subunit	RAB3GAP1	CCIERKKARDEGKKTSASDVTNIYPGDAGKA	KT(0.019)S(0.963)AS(0.018)DVTNIYPGDAGK	2736	UID1753	Color2 [A=255, R=169, G=169, B=169]	1	4		S	2			1799	___1	0.962948	1.59224e-32	207.56	189.14	207.56	0.40992	58445000	493	22.4373	22.8784	22.5829	22.8736	23.379	22.8179	20.8389	18.5666	17.9697	23.379	18.799	18.9747
	0.820289	3.30687	Q15052;Q15052-2;B7Z3C7	640;486;513	Q15052	Q15052	Rho guanine nucleotide exchange factor 6	ARHGEF6	TMKKFLHKRKTERKPSEEEYVIRKSTAALEE	KPS(1)EEEYVIRK	2739	UID1755	Color2 [A=255, R=169, G=169, B=169]	1	4		S	3			1800	___1	1	4.66292e-08	170.89	157.93	124.24	-1.1059	493520000	640	23.4182	24.4059	24.7505	26.5254	24.7189	26.0541	22.5258	18.5827	23.5493	24.7189	24.078	23.5077
	0.819293	2.18746	A9Z1X7;E9PCT1;Q8IYB3;Q8IYB3-2;M0R088	623;626;614;612;587	A9Z1X7	A9Z1X7	Serine/arginine repetitive matrix protein 1	SRRM1	PIQRRYSPSPPPKRRTASPPPPPKRRASPSP	T(1)AS(1)PPPPPKR	4452	UID5974	Color2 [A=255, R=169, G=169, B=169]	1	4		T	3			56	___2	1	0.0122899	79.659	62.292	42.425	1.2971	127760000	623	22.9731	23.2482	22.9549	23.5277	23.227	23.2989	19.9433	19.0201	21.409	23.227	21.2808	20.344
	0.81898	1.81371	Q13546-2;Q13546	274;320	Q13546-2	Q13546-2	Receptor-interacting serine/threonine-protein kinase 1	RIPK1	KKEYSNENAVVKRMQSLQLDCVAVPSSRSNS	MQS(1)LQLDCVAVPSSR	2665	UID1707	Color2 [A=255, R=169, G=169, B=169]	1	4		S	2			1763	___1	1	3.98136e-36	165.45	135.47	147.17	-1.9669	30139000	274	19.4617	21.0389	20.8389	21.106	20.7962	20.8454	18.3363	17.3639	19.355	20.7962	20.0616	19.0498
	0.817989	3.14039	M0QZI3;O14526-3;O14526-2;O14526	577;520;570;570	M0QZI3	M0QZI3	F-BAR domain only protein 1	FCHO1	EGLAAPPRRLRSRKVSCPLTRSNGDLSRSLS	KVS(1)CPLTR	1591	UID1005	Color2 [A=255, R=169, G=169, B=169]	1	4		S	2			1004	___1	0.999999	0.000204322	88.392	68.11	88.392	0.50394	70799000	577	23.5235	23.5092	19.111	24.1322	19.3825	24.1753	20.1593	18.6012	17.5753	19.3279	22.9845	18.3331
	0.816681	1.2297	B7Z6P2;Q5F2G0;P16298-3;P16298;P16298-4	106;141;469;478;479	B7Z6P2	B7Z6P2	Serine/threonine-protein phosphatase 2B catalytic subunit beta isoform	PPP3CB	AEKAIRGFSPPHRICSFEEAKGLDRINERMP	ICS(1)FEEAK	364	UID245	Color2 [A=255, R=169, G=169, B=169]	1	4		S	2			231	___1	1	0.0243233	45.161	17.636	45.161	0.39757	10147000	106	20.4348	19.5533	20.0847	21.4413	20.3566	19.2056	18.0428	17.4058	18.7487	20.3566	18.4908	18.0468
	0.816116	2.7082	Q13247-3;Q13247	303;303	Q13247-3	Q13247-3	Serine/arginine-rich splicing factor 6	SRSF6	DIKSKSRSRSQSRSNSPLPVPPSKALKLGAR	S(0.009)NS(0.991)PLPVPPSK	2592	UID1671	Color2 [A=255, R=169, G=169, B=169]	1	4		S	2			1746	___1	0.991485	0.000841805	79.886	58.985	79.886	0.12791	26368000	303	18.8874	22.6071	22.0656	22.5521	19.6289	22.5758	18.0315	18.5172	19.97	18.2377	21.0439	17.9248
	0.814689	1.71487	Q9NZ09-2;Q9NZ09;Q9NZ09-3;Q9NZ09-4	146;146;182;210	Q9NZ09-2	Q9NZ09-2	Ubiquitin-associated protein 1	UBAP1	TPTRVSSSATKQKVLSPPHIKADFNLADFEC	VLS(1)PPHIK	4036	UID2561	Color2 [A=255, R=169, G=169, B=169]	1	4		S	2			2321	___1	1	0.00515932	76.1	53.171	64.654	0.60376	27706000	146	22.3081	22.3554	20.0596	20.8818	22.5822	19.7762	18.2326	18.4337	19.4262	22.5822	21.3409	17.8413
	0.814646	1.12028	Q9UPR0	17	Q9UPR0	Q9UPR0	Inactive phospholipase C-like protein 2	PLCL2	AECGRGGAAGGALPTSPGPALGAKGALKAGV	GGAAGGALPT(0.031)S(0.969)PGPALGAK	4161	UID2651	Color2 [A=255, R=169, G=169, B=169]	1	4		S	2			2385	___1	0.969398	7.50651e-06	78.69	52.571	78.69	0.69752	14539000	17	21.4077	20.6071	20.0558	18.3795	21.4391	20.5547	19.2422	18.5977	19.7504	21.4391	18.6515	18.4138
	0.813778	2.39802	Q15154;E7ETA6;Q15154-2;E7EV56;H0YBA1	1283;1283;1283;1284;4	Q15154	Q15154	Pericentriolar material 1 protein	PCM1	VDPTTVTKTFKTRKASAQASLASKDKTPKSK	KAS(1)AQASLASK	2765	UID1771	Color2 [A=255, R=169, G=169, B=169]	1	4		S	2			1808	___1	1	1.78333e-06	159.69	101.1	159.69	0.97294	125180000	1283	23.8943	23.4448	23.437	23.2418	24.3354	23.8173	20.3866	19.2128	22.2499	24.3354	23.2522	21.4377
	0.813024	2.09936	P98082-3;P98082;P98082-2	702;723;505	P98082-3	P98082-3	Disabled homolog 2	DAB2	LNKINEPPKPAPRQVSLPVTKSTDNAFENPF	QVS(0.999)LPVT(0.001)K	2400	UID1540	Color2 [A=255, R=169, G=169, B=169]	1	4		S	2			1671	___1	0.999428	0.0100936	57.267	30.22	57.267	1.0783	45186000	702	22.9587	22.9695	22.1275	22.7021	22.1787	20.9289	20.6073	17.7763	22.0446	22.1787	18.5313	19.1225
	0.81112	3.39087	E7EX73;E9PGM1;E7EUU4;Q04637-6;Q04637-7;Q04637-5;Q04637-4;Q04637-3;Q04637;Q04637-8;Q04637-9	1031;1108;1155;998;999;1030;1107;1154;1194;1195;1201	E7EX73	E7EX73	Eukaryotic translation initiation factor 4 gamma 1	EIF4G1	TPATKRSFSKEVEERSRERPSQPEGLRKAAS	S(1)RERPSQPEGLR	682	UID455	Color2 [A=255, R=169, G=169, B=169]	1	4		S	3			467	___1	0.999967	6.52713e-05	105.39	91.156	105.39	-0.33735	163220000	1031	18.7766	23.9356	24.3669	24.3033	24.5585	25.0436	20.0435	21.398	22.771	24.5585	23.2297	18.1621
	0.810289	1.8437	Q12872;Q12872-2	909;961	Q12872	Q12872	Splicing factor, suppressor of white-apricot homolog	SFSWAP	PVESRGSSQERSRGVSQEKEAQISSAIVSSV	GVS(0.996)QEKEAQIS(0.002)S(0.002)AIVSSVQSK	2549	UID1645	Color2 [A=255, R=169, G=169, B=169]	1	4		S	3			1728	___1	0.996237	5.77291e-05	62.108	58.388	62.108	-0.93574	9430700	909	19.8147	20.2806	20.8253	19.9015	20.624	21.4262	18.3142	18.2039	19.6564	20.624	19.4099	18.0965
	0.806605	3.78676	R4GNB2;Q5VZ89-6;Q5VZ89;X6RAE7;Q5VZ89-5;R4GN35;Q5VZ89-2	1046;810;810;82;810;1095;283	R4GNB2;R4GN35	R4GN35	DENN domain-containing protein 4C	DENND4C	DRGEKRQKHFPERSCSFSSESRAGMLLKKSS	SCS(1)FSSESR	3082	UID1947	Color2 [A=255, R=169, G=169, B=169]	1	4		S	2			1906;2456	___1	0.999677	0.000417013	110.38	87.237	110.38	0.22206	270520000	1095	24.0674	24.7666	25.2001	25.4543	25.4318	24.3478	20.4037	17.1877	23.0082	25.4318	23.7151	22.0721
	0.806396	4.73428	K7ESE8;J3KSD8;K7ES02;E7EMN3;Q13867	73;131;249;162;249	K7ESE8	K7ESE8	Bleomycin hydrolase	BLMH	EYRDKDKNYQKIGPITPLEFYREHVKPLFNM	IGPIT(1)PLEFY(1)R	4547	UID6007	Color2 [A=255, R=169, G=169, B=169]	1	4		T	2			421	___2	1	0.0188568	40.002	19.131	40.002	-0.20411	203440000	73	23.5264	24.8653	25.143	19.947	20.1977	22.5843	18.0036	17.9546	25.4415	19.0593	26.0757	18.4801
	0.80628	-2.127	P34910;B7Z4A7	271;286	P34910	P34910	Protein EVI2B	EVI2B	NIRENEISTKRTSIISLTPWKPSKSTLLADD	RT(0.348)S(0.66)IIS(0.966)LT(0.026)PWKPSK	356	UID3391	Color2 [A=255, R=169, G=169, B=169]	1	4		S	3			222	___2	0.965952	0.000633373	66.264	53.472	66.264	1.0649	23751000	271	22.7964	19.3408	18.3345	21.9967	19.6619	19.447	18.9712	22.742	18.4096	19.4116	18.2397	19.0082
	0.804755	2.94214	Q9C0C2;Q9C0C2-2	672;123	Q9C0C2	Q9C0C2	182 kDa tankyrase-1-binding protein	TNKS1BP1	ETTQARTEAQDLCRASPEPPGPESSSRWLDD	T(0.02)EAQDLCRAS(0.98)PEPPGPESSSR	3889	UID2458	Color2 [A=255, R=169, G=169, B=169]	1	4		S	3			2239	___1	0.979917	0.0108729	44.729	28.235	44.729	-1.7379	25817000	672	19.3766	19.5838	22.247	19.7444	22.1594	22.763	17.7804	17.6272	21.2753	22.1594	20.7913	18.2794
	0.804674	0.939548	P34910;B7Z4A7	249;264	P34910	P34910	Protein EVI2B	EVI2B	NDQNWAGRSPFADGETPDICMDNIRENEIST	SPFADGET(1)PDICMDNIR	4502	UID2842	Color2 [A=255, R=169, G=169, B=169]	1	4		T	2			222	___1	0.999986	0.00148291	68.944	57.411	68.944	-1.6527	793710	249	19.2935	19.4519	19.0312	19.6111	18.5983	19.9754	18.4813	18.3129	17.7535	18.5983	19.8889	18.4964
	0.800849	2.6923	X6RGP5;J3KNL6;O15027-2;O15027-4;O15027-3;O15027;O15027-5	91;1369;1191;1191;1191;1191;1191	X6RGP5	X6RGP5	Protein transport protein Sec16A	SEC16A	ARSLHSAHSLASRRSSLSSHSHQSQIYRSHN	RS(0.12)S(0.838)LS(0.04)S(0.001)HSHQSQIYR	1428	UID905	Color2 [A=255, R=169, G=169, B=169]	1	4		S	4			902	___1	0.838245	7.24967e-05	91.317	77.89	91.317	0.11297	98045000	91	25.1131	23.8378	24.3014	19.8842	22.0138	23.1811	20.4394	18.2566	18.3325	22.0138	21.9661	21.3027
	0.799603	3.40333	Q0VD83-3;Q0VD83;Q0VD83-4	175;175;175	Q0VD83-3	Q0VD83-3	Apolipoprotein B receptor	APOBR	QESHEQEVNREERLRSWEQEEEEEEVRAREP	LRS(1)WEQEEEEEEVRAR	2523	UID1633	Color2 [A=255, R=169, G=169, B=169]	1	4		S	3			1723	___1	1	5.72704e-140	353.85	324.79	218.07	0.25933	1029800000	175	23.0604	22.0578	22.0343	24.5678	22.9849	24.7092	22.0337	17.1279	23.981	22.9849	24.1834	22.5458
	0.799094	1.74337	Q16204	240	Q16204	Q16204	Coiled-coil domain-containing protein 6	CCDC6	EAEKRILQEKLDQPVSAPPSPRDISMEIDSP	LDQPVS(1)APPS(1)PR	2829	UID4959	Color2 [A=255, R=169, G=169, B=169]	1	4		S	2			1831	___2	1	0.000306084	108.06	67.785	70.197	-0.65624	345420000	240	24.1514	25.2723	24.3342	25.7292	25.4568	25.3452	22.3451	21.6725	23.3251	25.4568	23.2421	22.474
	0.799094	1.74337	Q16204	244	Q16204	Q16204	Coiled-coil domain-containing protein 6	CCDC6	RILQEKLDQPVSAPPSPRDISMEIDSPENMM	LDQPVS(1)APPS(1)PR	2830	UID4960	Color2 [A=255, R=169, G=169, B=169]	1	4		S	2			1831	___2	1	1.01447e-07	141.59	94.706	70.197	-0.65624	549180000	244	24.1514	25.2723	24.3342	25.7292	25.4568	25.3452	22.3451	21.6725	23.3251	25.4568	23.2421	22.474
	0.798817	2.12202	F8VXC8;Q8TAQ2-2;Q8TAQ2-3;Q8TAQ2	283;283;283;283	F8VXC8	F8VXC8	SWI/SNF complex subunit SMARCC2	SMARCC2	RRKKISAKTLTDEVNSPDSDRRDKKGGNYKK	TLTDEVNS(1)PDSDRR	1057	UID682	Color2 [A=255, R=169, G=169, B=169]	1	4		S	2			674	___1	0.999546	3.70692e-17	178.23	149.69	178.23	0.69849	146670000	283	22.9827	23.3464	22.7817	23.691	23.2273	23.8169	21.7988	22.1211	21.809	23.2273	21.9595	18.8133
	0.79824	2.01859	Q8TEA8	197	Q8TEA8	Q8TEA8	D-tyrosyl-tRNA(Tyr) deacylase 1	DTD1	SKERNTPRKEDRSASSGAEGDVSSEREP___	S(0.093)AS(0.938)S(0.969)GAEGDVSSEREP	3548	UID5388	Color2 [A=255, R=169, G=169, B=169]	1	4		S	2			2082	___2	0.968984	2.18721e-05	127.66	116.91	94.007	0.38927	50668000	197	20.8119	19.9419	19.5975	22.4196	21.755	21.7341	18.2466	17.4419	17.5559	21.755	18.6608	17.6405
	0.798038	2.3023	K7ENY0;Q96FH0	68;118	K7ENY0	K7ENY0	Protein MEF2BNB	MEF2BNB	ASAQGHSPEEPPPPSSA______________	DHMNASAQGHSPEEPPPPS(0.191)S(0.809)A	1565	UID986	Color2 [A=255, R=169, G=169, B=169]	1	4		S	3			977	___1	0.809166	3.12498e-09	90.1	70.024	90.1	0.43186	47006000	68	21.4871	21.0623	20.915	20.9219	22.1818	22.4428	18.8473	17.9433	17.5669	22.1818	18.747	17.9282
	0.79618	2.42491	Q5T757;Q05519-2;Q05519	374;433;434	Q5T757	Q5T757	Serine/arginine-rich splicing factor 11	SRSF11	KQVTRDYDEEEQGYDSEKEKKEEKKPIETGS	DYDEEEQGYDS(1)EKEKK	2443	UID1571	Color2 [A=255, R=169, G=169, B=169]	1	4		S	3			1698	___1	1	1.03439e-30	199.37	154.86	128.38	0.089977	166150000	374	23.2365	23.1608	22.1727	23.329	22.9054	22.7631	19.3937	18.5423	20.0624	22.9054	19.1164	18.3309
	0.794535	2.04473	O60496;G3V1Q1	299;145	O60496	O60496	Docking protein 2	DOK2	TTPVPAPRPRGQEGEYAVPFDAVARSLGKNF	GQEGEY(1)AVPFDAVAR	5310	UID3122	Color2 [A=255, R=169, G=169, B=169]	1	4		Y	2			1105	___1	1	0.000282768	115.57	98.903	83.182	-0.42322	20820000	299	21.8255	20.9421	21.8428	21.8152	19.9087	21.9352	19.1142	18.5462	18.9245	19.9087	19.1802	18.4006
	0.793904	2.37288	H0YLH9;Q14005-3;H3BVH5;Q14005-2;Q14005	250;245;900;946;946	H0YLH9	H0YLH9	Pro-interleukin-16;Interleukin-16	IL16	QKTLPPGPDPLLRLLSTQAEESQGPVLKMPS	LLS(0.988)T(0.012)QAEESQGPVLK	1299	UID823	Color2 [A=255, R=169, G=169, B=169]	1	4		S	2			818	___1	0.987557	1.08587e-38	226.93	190.61	130.66	0.76562	36897000	250	22.8249	20.3111	22.7744	22.2492	22.1705	22.0097	20.7591	18.1979	20.8337	22.1705	18.6578	19.1568
	0.793638	2.75875	Q7Z3T8	939	Q7Z3T8	Q7Z3T8	Zinc finger FYVE domain-containing protein 16	ZFYVE16	PNNETGDITRNEIIQSPISQVPSVEKLSMNT	NEIIQS(1)PISQVPSVEK	3245	UID2051	Color2 [A=255, R=169, G=169, B=169]	1	4		S	2			1963	___1	0.999999	4.19827e-38	217.88	196.42	217.88	-0.4907	73722000	939	22.7369	23.0524	22.9799	22.7017	22.3732	22.6478	21.136	18.8707	21.6411	22.3732	18.3289	18.1581
	0.791263	1.53336	H0Y449;P67809;C9J5V9	259;209;179	H0Y449	H0Y449	Nuclease-sensitive element-binding protein 1	YBX1	PPYYMRRPYGRRPQYSNPPVQGEVMEGADNQ	RPQYS(1)NPPVQGEVMEGADNQGAGEQGRPVR	1200	UID761	Color2 [A=255, R=169, G=169, B=169]	1	4		S	4			760	___1	0.999993	4.30045e-50	186.59	163.25	186.59	-0.3777	131450000	259	23.1289	23.9802	21.1821	24.896	22.5348	20.1337	20.9218	19.1378	18.9248	22.5348	18.657	18.2428
	0.789837	2.17926	P63218	2	P63218	P63218	Guanine nucleotide-binding protein G(I)/G(S)/G(O) subunit gamma-5	GNG5	______________MSGSSSVAAMKKVVQQL	S(0.976)GS(0.023)S(0.001)SVAAMK	2380	UID1523	Color2 [A=255, R=169, G=169, B=169]	1	4		S	2			1647	___1	0.976251	0.0057175	72.652	55.431	72.652	-0.12401	39397000	2	19.0558	21.3828	20.8107	20.6086	20.3409	22.2768	18.6458	18.7966	18.7244	20.3409	19.4087	17.4159
	0.789551	2.56737	Q9C0B5-2;Q9C0B5;H0YEF4	327;380;214	Q9C0B5-2	Q9C0B5-2	Palmitoyltransferase ZDHHC5;Palmitoyltransferase	ZDHHC5	AAMPHSSSAKLSRGDSLKEPTSIAESSRHPS	GDS(1)LKEPTSIAESSR	3875	UID2452	Color2 [A=255, R=169, G=169, B=169]	1	4		S	2			2238	___1	1	1.39949e-05	123.63	105.94	110.35	-0.30555	72091000	327	19.0383	22.7961	22.5305	22.2541	22.8236	22.5239	18.4304	17.8999	17.9271	22.8236	20.7654	19.0904
	0.787973	2.58498	F8WDP1;Q8WUA7-3;Q8WUA7-4;Q8WUA7	145;98;98;145	F8WDP1	F8WDP1	TBC1 domain family member 22A	TBC1D22A	PPSPPSGDLRLVKSVSESHTSCPAESASDAA	S(0.124)VS(0.832)ES(0.028)HT(0.007)S(0.01)CPAESASDAAPLQR	1106	UID704	Color2 [A=255, R=169, G=169, B=169]	1	4		S	3			708	___1	0.831634	3.55534e-14	145.14	136.64	127.16	-1.0382	84816000	145	23.9956	24.0753	22.6752	20.0617	23.399	22.6061	18.555	19.3806	23.289	23.399	22.2425	18.4888
	0.78747	2.39137	Q92945;M0QXW7;M0QYH3	181;37;37	Q92945	Q92945	Far upstream element-binding protein 2	KHSRP	QINKIQQDSGCKVQISPDSGGLPERSVSLTG	VQIS(1)PDSGGLPER	3656	UID2309	Color2 [A=255, R=169, G=169, B=169]	1	4		S	2			2124	___1	0.999981	3.99953e-08	141.85	110.37	121.18	2.0498	54928000	181	22.4027	22.3595	22.0566	22.2337	23.0784	22.5102	20.041	17.5857	20.8297	23.0784	22.4509	21.161
	0.785539	2.1732	Q9UMZ2-6;Q9UMZ2-9;Q9UMZ2-4;Q9UMZ2-8;Q9UMZ2-3;Q9UMZ2-7;Q9UMZ2-5;Q9UMZ2	869;952;997;996;997;997;1075;1075	Q9UMZ2-6	Q9UMZ2-6	Synergin gamma	SYNRG	ATFDLSVQGSHKRSLSLGDKEISRSSPSPAL	SLS(1)LGDKEISR	4156	UID2648	Color2 [A=255, R=169, G=169, B=169]	1	4		S	2			2380	___1	0.999979	8.86794e-07	150.14	95.656	150.14	0.4798	79877000	869	22.708	22.3812	18.4179	19.1483	22.7333	19.1136	21.1815	18.0587	17.7521	22.7333	22.0347	17.9688
	0.785392	-2.10441	Q9GZU1	557	Q9GZU1	Q9GZU1	Mucolipin-1	MCOLN1	AQCQDSPTSGKFRRGSGSACSLLCCCGRDPS	RGS(1)GSACSLLCCCGR	3895	UID2463	Color2 [A=255, R=169, G=169, B=169]	1	4		S	2			2242	___1	0.999989	6.24315e-46	236.75	215.22	236.75	-1.0427	284350000	557	19.5563	19.9773	19.5662	20.495	20.3454	21.0714	17.5345	21.6672	20.495	20.3454	20.9228	22.0891
	0.783354	1.58312	Q9NWQ8	227	Q9NWQ8	Q9NWQ8	Phosphoprotein associated with glycosphingolipid-enriched microdomains 1	PAG1	ELPGPQTEGKAEFAEYASVDRNKKCRQSVNV	AEFAEY(0.977)AS(0.023)VDR	5347	UID3147	Color2 [A=255, R=169, G=169, B=169]	1	4		Y	2			2309	___1	0.976603	0.00182034	91.584	67.429	91.584	-0.8765	27031000	227	21.2164	21.6228	21.2989	21.2729	21.5391	21.5418	20.1499	18.259	19.9934	21.5391	21.529	20.8345
	0.782154	4.25104	E9PHI6;Q9Y6G9	400;516	E9PHI6	E9PHI6	Cytoplasmic dynein 1 light intermediate chain 1	DYNC1LI1	RITRKPVTVSPTTPTSPTEGEAS________	KPVTVSPTTPT(0.001)S(0.999)PTEGEAS	790	UID515	Color2 [A=255, R=169, G=169, B=169]	1	4		S	2			516	___1	0.998913	7.57889e-77	271.45	257.77	271.45	0.26944	271420000	400	19.8045	24.9855	24.2246	23.4191	24.3899	24.2723	17.5002	18.155	22.9692	24.3899	24.0411	18.3621
	0.781833	2.82461	P17858;P17858-2	775;822	P17858	P17858	ATP-dependent 6-phosphofructokinase, liver type	PFKL	AYVSGELEHVTRRTLSMDKGF__________	RT(0.012)LS(0.988)MDKGF	2076	UID1323	Color2 [A=255, R=169, G=169, B=169]	1	4		S	2			1383	___1	0.98792	0.00210637	103.18	82.661	103.18	-0.51919	124670000	775	22.4644	24.2133	23.2212	24.2685	24.625	23.2069	20.1216	17.2922	22.1485	24.625	19.8764	20.2716
	0.781188	1.02231	Q9H1B7	334	Q9H1B7	Q9H1B7	Interferon regulatory factor 2-binding protein-like	IRF2BPL	SVAEVGVGAGGKRPGSVSSTDQERELKEKQR	RPGS(0.921)VS(0.047)S(0.016)T(0.016)DQER	3904	UID2470	Color2 [A=255, R=169, G=169, B=169]	1	4		S	2			2246	___1	0.920718	0.0165582	45.873	21.354	45.873	-1.5665	5756200	334	19.7991	18.4718	20.0003	22.0862	17.9199	20.3804	18.6396	18.3292	20.314	18.8459	19.1703	18.7215
	0.779856	2.16616	P49585;C9JEJ2	315;315	P49585	P49585	Choline-phosphate cytidylyltransferase A	PCYT1A	KHMLKEGKGRMLQAISPKQSPSSSPTRERSP	MLQAIS(1)PKQS(0.996)PS(0.008)S(0.014)S(0.942)PT(0.04)R	2275	UID7760	Color2 [A=255, R=169, G=169, B=169]	1	4		S	2			1555	___3	0.999779	7.54677e-06	89.374	71.01	89.374	-0.35054	37475000	315	21.5253	21.8841	21.2521	21.3109	19.3613	23.186	19.3715	18.8729	18.0876	18.916	19.8821	18.6407
	0.777363	1.02398	Q13501;E7EMC7;Q13501-2	269;269;185	Q13501	Q13501	Sequestosome-1	SQSTM1	EVDIDVEHGGKRSRLTPVSPESSSTEEKSSS	S(0.001)RLT(0.997)PVS(0.002)PESSSTEEK	4950	UID6143	Color2 [A=255, R=169, G=169, B=169]	1	4		T	2			1759	___2	0.997379	1.2687e-29	198.77	166.24	198.77	-0.8924	205910000	269	21.4111	23.2985	20.8105	24.4026	21.5079	20.0539	19.7713	18.2904	20.0703	21.5079	19.7924	19.8757
	0.776743	2.28095	P54725-3;P54725-2;P54725	123;123;123	P54725-3	P54725-3	UV excision repair protein RAD23 homolog A	RAD23A	TSGMSHPPPAAREDKSPSEESAPTTSPESVS	EDKS(0.905)PS(0.047)EES(0.027)APT(0.01)T(0.01)S(0.002)PESVSGSVPSSGSSGR	2345	UID1497	Color2 [A=255, R=169, G=169, B=169]	1	4		S	3			1596	___1	0.904628	2.80718e-26	128.25	116.62	79.942	-0.53344	57208000	123	23.5995	19.0429	22.759	19.2113	23.6213	23.1916	20.9401	19.2887	18.6352	23.6213	19.261	19.2252
	0.7739	3.65857	K4DI84;Q96QH2-2;Q96QH2	473;473;521	K4DI84	K4DI84	PML-RARA-regulated adapter molecule 1	PRAM1	PLPPGPVDMQSFRRPSAASIDLRRTRSAAGL	RPS(1)AASIDLR	1541	UID974	Color2 [A=255, R=169, G=169, B=169]	1	4		S	2			949	___1	0.999989	0.000222005	124.07	66.536	124.07	0.73739	140600000	473	24.5716	22.9945	24.0031	25.2438	23.2594	24.3752	18.0493	18.6551	21.5568	23.2594	22.4782	18.4807
	0.773589	0.69675	P20042	2	P20042	P20042	Eukaryotic translation initiation factor 2 subunit 2	EIF2S2	______________MSGDEMIFDPTMSKKKK	S(1)GDEMIFDPTMSKK	2097	UID1336	Color2 [A=255, R=169, G=169, B=169]	1	4		S	2			1399	___1	1	2.00032e-18	180.48	163.26	117.7	-0.2164	627400000	2	24.0876	23.6662	23.8995	25.236	22.9539	23.917	23.1372	22.4249	22.6473	22.9539	23.5655	23.4411
	0.772531	2.00214	E7ENM8;P07332-2;P07332-4;P07332-3;P07332	572;585;643;655;713	E7ENM8	E7ENM8	Tyrosine-protein kinase Fes/Fps	FES	KISDFGMSREEADGVYAASGGLRQVPVKWTA	EEADGVY(0.998)AAS(0.002)GGLR	5298	UID3111	Color2 [A=255, R=169, G=169, B=169]	1	4		Y	2			427	___1	0.997912	0.000481057	112.15	93.367	112.15	-1.3154	10978000	572	21.6832	19.1854	21.899	21.3065	18.3537	19.8861	20.0778	17.2519	18.2454	19.537	18.3548	18.8527
	0.770789	3.81173	E5RIS7;P23193-2;P23193	100;79;100	E5RIS7	E5RIS7	Transcription elongation factor A protein 1	TCEA1	DLDEKKKEPAITSQNSPEAREERYFTV____	KKEPAITSQNS(1)PEAR	570	UID371	Color2 [A=255, R=169, G=169, B=169]	1	4		S	3			412	___1	1	1.73096e-45	234.82	215.06	146.57	-0.17946	1269700000	100	26.0461	27.0044	26.5932	27.2344	27.6122	27.0019	22.8143	24.4098	24.4223	27.6122	24.898	18.6205
	0.77051	1.68787	E9PEK8;H7C2N6;F5H629;B8ZZU6;E9PBF9;P15336-3;P15336-7;P15336-5;P15336	71;60;53;53;71;71;53;53;71	E9PEK8	E9PEK8	Cyclic AMP-dependent transcription factor ATF-2	ATF2	GPARNDSVIVADQTPTPTRFLKNCEEVGLFN	NDSVIVADQT(0.98)PT(0.844)PT(0.176)R	4510	UID5997	Color2 [A=255, R=169, G=169, B=169]	1	4		T	2			257	___2	0.844388	1.70497e-05	129.05	113.8	129.05	0.71991	14401000	71	20.4299	21.1409	20.7406	21.3858	20.4723	20.5054	17.8243	17.9536	20.1663	20.4723	19.2159	17.8137
	0.769531	3.77624	H0Y9P1;Q5H9B9;Q9NSY1	707;264;1014	H0Y9P1	H0Y9P1	Putative BMP-2-inducible kinase-like protein;BMP-2-inducible protein kinase	BMP2K;BMP2KL	GTPTSTKKTLKPTYRTPERARRHKKVGRRDS	T(0.011)LKPT(0.183)Y(0.008)RT(0.798)PER	4682	UID2897	Color2 [A=255, R=169, G=169, B=169]	1	4		T	3			788	___1	0.797628	0.0149651	50.897	33.088	50.897	0.37324	59698000	707	19.773	23.6023	24.3891	22.5947	19.8327	24.056	20.2155	18.5703	17.7593	18.7571	18.3057	17.3604
	0.768731	1.3129	Q9BRD0;Q9BRD0-2	135;135	Q9BRD0	Q9BRD0	BUD13 homolog	BUD13	RHDTPDSSPRRVRHGTPDPSPRKDRHDTPDP	HGT(1)PDPS(1)PR	5180	UID6208	Color2 [A=255, R=169, G=169, B=169]	1	4		T	2			2201	___2	1	0.00613517	73.781	66.653	73.781	-1.0487	6850600	135	20.3415	20.1903	19.6941	20.286	20.7486	19.6132	17.8511	18.4649	19.4423	20.7486	18.957	16.9671
	0.76846	3.28328	Q6JBY9;B7ZKW8;Q6JBY9-2	351;321;41	Q6JBY9	Q6JBY9	CapZ-interacting protein	RCSD1	TKKLEEGAAVKETPHSPPGGVKGGDVPKQEK	ETPHS(1)PPGGVK	3128	UID1978	Color2 [A=255, R=169, G=169, B=169]	1	4		S	2			1922	___1	0.999993	1.06126e-05	132.03	107.18	129.82	1.414	269900000	351	24.0475	25.3064	24.7088	24.6124	25.6963	24.829	19.879	18.2861	22.6018	25.6963	22.9726	21.342
	0.768307	1.3832	B4DEW9;B3KSH1;O00303	109;273;258	B4DEW9	B4DEW9	Eukaryotic translation initiation factor 3 subunit F	EIF3F	DTERIGVDLIMKTCFSPNRVIGLSSDLQQVG	T(0.005)CFS(0.995)PNR	184	UID122	Color2 [A=255, R=169, G=169, B=169]	1	4		S	2			102	___1	0.995079	0.0357585	45.68	27.913	45.68	0.073299	11606000	109	20.1165	20.8378	20.6744	20.6395	20.8927	20.4108	18.6782	17.8623	17.82	20.8927	18.757	18.6315
	0.766044	2.84255	P98082-3;P98082	380;401	P98082-3	P98082-3	Disabled homolog 2	DAB2	QNGFSVKSSPNPFVGSPPKGLSIQNGVKQDL	SSPNPFVGS(1)PPK	2401	UID1541	Color2 [A=255, R=169, G=169, B=169]	1	4		S	2			1671	___1	1	5.17516e-05	113.54	84.163	113.54	0.217	122840000	380	18.8948	24.1677	24.1881	23.441	23.8523	24.0613	20.5685	18.0646	20.7726	23.8523	21.5663	21.4423
	0.764726	2.57586	Q8IWW6-3;Q8IWW6-2;Q8IWW6-4;Q8IWW6	215;215;215;215	Q8IWW6-3	Q8IWW6-3	Rho GTPase-activating protein 12	ARHGAP12	DSAGEGSERIHQDSESGDELSSSSTEQIRAT	IHQDS(0.049)ES(0.951)GDELSSSSTEQIR	3380	UID2138	Color2 [A=255, R=169, G=169, B=169]	1	4		S	3			2014	___1	0.950771	4.05629e-10	113.82	92.021	113.82	-1.4798	30893000	215	20.7617	19.2045	18.5271	19.9206	22.4907	23.3412	20.8696	18.6492	17.5573	22.4907	22.1901	18.663
	0.762476	3.04919	P29966	101	P29966	P29966	Myristoylated alanine-rich C-kinase substrate	MARCKS	EKGEPAAAAAPEAGASPVEKEAPAEGEAAEP	GEPAAAAAPEAGAS(1)PVEK	2154	UID1374	Color2 [A=255, R=169, G=169, B=169]	1	4		S	2			1458	___1	1	5.95741e-37	200.99	185.61	145.71	-0.28697	86277000	101	18.7012	24.5506	24.3294	19.3211	23.4565	19.798	20.9959	17.7388	17.2991	23.4565	18.6578	18.0534
	0.761479	1.23148	O15117-2;O15117-3;O15117	571;581;571	O15117-2	O15117-2	FYN-binding protein	FYB	RGSYGYIKTTAVEIDYDSLKLKKDSLGAPSR	TTAVEIDY(0.989)DS(0.011)LK	5308	UID3120	Color2 [A=255, R=169, G=169, B=169]	1	4		Y	2			1055	___1	0.988711	0.000113792	117.67	99.361	117.67	0.48348	28473000	571	21.3293	22.7426	21.799	20.6632	21.272	21.5471	20.3226	19.644	20.6128	21.272	19.7163	19.5856
	0.757685	0.692512	P48651;J3KNR6	11;11	P48651	P48651	Phosphatidylserine synthase 1	PTDSS1	_____MASCVGSRTLSKDDVNYKMHFRMINE	T(0.006)LS(0.994)KDDVNYK	2265	UID1452	Color2 [A=255, R=169, G=169, B=169]	1	4		S	2			1548	___1	0.994485	0.0023181	99.215	41.867	99.215	0.23789	17755000	11	19.3142	20.0207	19.606	20.6949	22.6131	19.0601	19.6378	18.2574	21.9702	22.6131	18.5453	18.7822
	0.757123	1.02851	F8VSD9;H0YHX0;Q9UBP6-2;Q9UBP6	27;25;27;27	F8VSD9	F8VSD9	tRNA (guanine-N(7)-)-methyltransferase	METTL1	EAPPPQKRYYRQRAHSNPMADHTLR______	AHS(1)NPMADHTLR	1043	UID672	Color2 [A=255, R=169, G=169, B=169]	1	4		S	3			661	___1	1	1.09249e-05	119.54	110.06	119.54	0.44718	92869000	27	22.8567	22.286	22.6356	24.4206	23.8538	22.4428	20.8401	21.2158	21.9584	23.8538	22.2381	20.8054
	0.756625	-1.3931	P25105	339	P25105	P25105	Platelet-activating factor receptor	PTAFR	TVTEVVVPFNQIPGNSLKN____________	ATTDTVTEVVVPFNQIPGNS(1)LKN	2134	UID1358	Color2 [A=255, R=169, G=169, B=169]	1	4		S	2			1432	___1	1	3.80208e-15	120.11	105.5	120.11	1.1005	42612000	339	20.4963	20.1382	20.0509	19.963	18.6123	20.06	17.7606	20.4706	16.9003	18.6123	19.6841	21.0934
	0.755223	2.0472	Q2M2I8;Q2M2I8-2;E9PG46	637;637;637	Q2M2I8	Q2M2I8	AP2-associated protein kinase 1	AAK1	PSSPKTQRAGHRRILSDVTHSAVFGVPASKS	ILS(0.999)DVT(0.001)HSAVFGVPASK	2875	UID1833	Color2 [A=255, R=169, G=169, B=169]	1	4		S	2			1848	___1	0.999365	5.00572e-19	167.69	156.12	167.69	1.0468	58293000	637	22.524	20.8913	20.5928	21.8035	20.191	22.7047	19.8481	17.695	18.1281	20.191	19.2535	19.4101
	0.752816	2.89564	P15056;H7C5K3	151;136	P15056	P15056	Serine/threonine-protein kinase B-raf	BRAF	SVFQNPTDVARSNPKSPQKPIVRVFLPNKQR	S(0.016)NPKS(0.984)PQKPIVR	2034	UID1293	Color2 [A=255, R=169, G=169, B=169]	1	4		S	3			1361	___1	0.983681	0.00184237	60.657	54.222	43.502	0.64718	36144000	151	23.5323	19.1668	23.6369	19.109	18.8816	23.2531	19.8884	18.6727	18.0958	19.8886	18.9695	18.4099
	0.752263	2.49416	Q8NC51-2;Q8NC51	228;234	Q8NC51-2	Q8NC51-2	Plasminogen activator inhibitor 1 RNA-binding protein	SERBP1	SGSHNWGTVKDELTESPKYIQKQISYNYSDL	GGSGSHNWGTVKDELT(0.006)ES(0.994)PK	3455	UID2183	Color2 [A=255, R=169, G=169, B=169]	1	4		S	3			2046	___1	0.993914	1.31478e-15	118.43	110.98	82.302	-0.01797	88471000	228	19.0387	23.057	22.4709	22.2752	22.9129	22.3484	19.9275	18.4722	19.0762	22.9129	18.2811	18.0534
	0.752137	-1.42323	O75995	113	O75995	O75995	SAM and SH3 domain-containing protein 3	SASH3	EEMADTLEEGSASPTSPDYSLDSPGPEKMAL	ALSEEMADTLEEGSASPT(0.01)S(0.989)PDYS(0.001)LDSPGPEK	1802	UID1139	Color2 [A=255, R=169, G=169, B=169]	1	4		S	3			1139	___1	0.988919	9.63408e-44	179.85	170.35	179.85	-0.55708	32311000	113	21.2984	21.5164	20.0201	20.6372	22.0235	19.5438	17.6932	19.9929	20.6559	22.0235	17.9961	20.4802
	0.751688	2.31794	P08238;Q58FF8	255;177	P08238;Q58FF8	P08238	Heat shock protein HSP 90-beta;Putative heat shock protein HSP 90-beta 2	HSP90AB1;HSP90AB2P	EDKDDEEKPKIEDVGSDEEDDSGKDKKKKTK;ENKDDEEKPKIEDVGSDEEDDSGKDKKKKTK	IEDVGS(1)DEEDDS(1)GKDKK	1951	UID1236	Color2 [A=255, R=169, G=169, B=169]	1	4		S	3			1297;1869	___1	1	7.58588e-96	296.35	255.25	50.851	-0.7649	41662000000	255	29.516	29.3895	29.0274	28.7919	29.1118	29.145	25.5658	25.4359	25.9038	29.1118	26.1688	24.8818
	0.749852	4.19616	P35611;P35611-3;P35612;Q9UEY8-2;Q9UEY8	726;757;713;661;693	P35611;Q9UEY8-2	P35611	Alpha-adducin;Beta-adducin;Gamma-adducin	ADD1;ADD2;ADD3	PGKSPSKKKKKFRTPSFLKKSKKKSDS____;PSKSPSKKKKKFRTPSFLKKNKKKEKVEA__	TPS(1)FLKK	2189	UID1406	Color2 [A=255, R=169, G=169, B=169]	1	4		S	2			1493;2348	___1	0.999557	0.0120902	68.383	17.323	67.494	-0.20975	214520000	726	24.3977	23.9679	24.3304	25.2095	24.5238	24.9739	17.4193	18.3179	23.2754	24.5238	22.5546	17.9289
	0.748067	-1.55511	P33241;E7EMG9;P33241-3;E9PBD8;P33241-2;C9JU59;C9JKF7	130;121;258;68;68;113;68	P33241	P33241	Lymphocyte-specific protein 1	LSP1	EQEDRPGLHAYEKEDSDEVHLEELSLSKEGP	S(1)PEGEQEDRPGLHAYEKEDS(1)DEVHLEELSLSK	2180	UID4549	Color2 [A=255, R=169, G=169, B=169]	1	4		S	4			1486	___2	0.999791	5.2767e-13	92.486	87.43	92.486	-0.96835	50740000	130	23.1962	23.9629	18.6858	23.3181	22.6285	19.7829	16.8767	20.3675	17.9321	22.6285	18.0466	19.4387
	0.747678	2.19894	H0Y449;P67809;Q9Y2T7;P16989-2;P16989-3;P16989	152;102;137;134;134;134	H0Y449;P16989-2	H0Y449	Nuclease-sensitive element-binding protein 1;Y-box-binding protein 2;Y-box-binding protein 3	YBX1;YBX2;YBX3	HQTAIKKNNPRKYLRSVGDGETVEFDVVEGE	S(1)VGDGETVEFDVVEGEK	1201	UID762	Color2 [A=255, R=169, G=169, B=169]	1	4		S	2			1376;760	___1	1	8.10023e-39	215.48	187	215.48	0.035353	40719000	152	22.0391	21.865	19.5055	22.8068	22.1114	22.4125	20.3179	17.1973	19.532	22.1114	18.4228	18.7342
	0.743377	0.666573	D6RED3;D6RAZ0;H0YAM8;F2Z2L2;E9PD12;Q96AX9-9;Q96AX9-10;Q96AX9-8;Q96AX9-7;Q96AX9-4;Q96AX9-6;Q96AX9-5;Q96AX9-2;Q96AX9-12;Q96AX9-3;Q96AX9;Q96AX9-11;Q96AX9-13;Q96AX9-14	251;265;160;251;265;309;186;251;150;244;309;309;295;301;309;309;352;366;366	D6RED3	D6RED3	E3 ubiquitin-protein ligase MIB2	MIB2	HLPRLGKPAELQRRVSADSQPFQHGDKVKCL	RVS(0.981)ADS(0.019)QPFQHGDK	535	UID353	Color2 [A=255, R=169, G=169, B=169]	1	4		S	3			380	___1	0.980933	8.07895e-05	81.854	69.649	51.535	-1.7329	38038000	251	22.6806	23.6341	19.0172	23.932	18.5749	19.3626	18.3016	17.969	20.5267	18.5749	18.2646	18.1708
	0.742122	2.57951	Q5TCU6;Q9Y490	1225;1225	Q5TCU6	Q5TCU6	Talin-1	TLN1	DNALRAVGDASKRLLSDSLPPSTGTFQEAQS	LLS(0.993)DS(0.007)LPPSTGTFQEAQSR	3025	UID1918	Color2 [A=255, R=169, G=169, B=169]	1	4		S	2			1892	___1	0.99322	4.96515e-55	230.82	211.15	217.88	0.25107	126300000	1225	22.6774	23.2035	23.2319	21.4756	22.1099	23.3124	21.056	20.1984	20.0028	22.1099	19.2616	18.0734
	0.740149	-2.96852	Q96E09	37	Q96E09	Q96E09	Protein FAM122A	FAM122A	EGGGSGGGGGLRRSNSAPLIHGLSDTSPVFQ	S(0.161)NS(0.839)APLIHGLSDTSPVFQAEAPSAR	3705	UID2343	Color2 [A=255, R=169, G=169, B=169]	1	4		S	3			2147	___1	0.838622	2.1175e-15	109.77	98.357	107.71	-0.36152	49506000	37	22.9745	22.5681	23.0001	22.2908	22.1896	19.5241	17.5185	22.4977	18.5428	22.1896	18.1291	22.5253
	0.738863	3.54563	Q96S94-3;Q96S94	126;348	Q96S94-3	Q96S94-3	Cyclin-L2	CCNL2	PKLVESPKEGKGSKPSPLSVKNTKRRLEGAK	GS(0.024)KPS(0.972)PLS(0.004)VK	3766	UID2379	Color2 [A=255, R=169, G=169, B=169]	1	4		S	2			2179	___1	0.971968	0.00987779	67.749	44.737	67.749	-0.21954	103840000	126	23.6508	23.2942	23.5992	18.6799	24.191	24.4404	17.9258	18.1711	18.2185	24.191	22.6561	19.0485
	0.73839	2.62112	P33241;E7EMG9;P33241-3;E9PBD8;P33241-2	208;199;336;146;146	P33241	P33241	Lymphocyte-specific protein 1	LSP1	SPTTKLIDRTESLNRSIEKSNSVKKSQPDLP	LIDRT(0.502)ES(0.502)LNRS(0.997)IEK	2177	UID1396	Color2 [A=255, R=169, G=169, B=169]	1	4		S	3			1486	___1	0.996958	8.12269e-05	83.948	55.136	40.968	-1.2467	37528000	208	20.692	20.4741	20.3644	23.9262	18.9345	22.5694	18.7044	18.0744	18.3643	19.7553	23.3729	19.1889
	0.737243	3.3825	Q96ST2-2;Q96ST2-3;Q96ST2;B4DJ84	52;170;377;384	Q96ST2-2	Q96ST2-2	Protein IWS1 homolog	IWS1	SSDSEEEEHKKQKMDSDEDEKEGEEEKVAKR	MDS(1)DEDEKEGEEEKVAK	3772	UID2384	Color2 [A=255, R=169, G=169, B=169]	1	4		S	3			2181	___1	1	6.50226e-07	130.25	114.77	71.601	-1.0715	332620000	52	24.2656	24.9546	25.3295	25.3827	18.684	24.6206	21.8006	18.3088	23.9631	19.7104	25.6952	23.6492
	0.736704	2.47632	P85037	101	P85037	P85037	Forkhead box protein K1	FOXK1	AAPALVAAAAASVRQSPGPALARLEGREFEF	QS(1)PGPALAR	2394	UID1535	Color2 [A=255, R=169, G=169, B=169]	1	4		S	2			1670	___1	1	0.00330668	70.552	29.67	54.157	0.11045	24241000	101	18.2892	21.9317	19.4231	20.1399	21.9797	23.1999	18.7298	18.7503	19.1374	21.9797	21.154	17.5504
	0.735556	2.54385	Q8NE71-2;Q8NE71;Q5STZ8;F5GYK6	108;108;109;11	Q8NE71-2	Q8NE71-2	ATP-binding cassette sub-family F member 1	ABCF1	EEKELMERLKKLSVPTSDEEDEVPAPKPRGG	KLS(1)VPT(1)S(1)DEEDEVPAPKPR	5128	UID3039	Color2 [A=255, R=169, G=169, B=169]	1	4		T	3			2055	___1	1	1.32699e-06	96.881	88.386	57.578	0.53233	324270000	108	21.9361	19.5867	19.3297	20.575	18.8249	23.4261	20.3169	17.2766	20.8593	18.8045	18.9106	18.6274
	0.734919	1.50092	O60841	214	O60841	O60841	Eukaryotic translation initiation factor 5B	EIF5B	GQKKNQKNKPGPNIESGNEDDDASFKIKTVA	NKPGPNIES(1)GNEDDDASFK	1745	UID1103	Color2 [A=255, R=169, G=169, B=169]	1	4		S	2			1111	___1	1	2.75465e-104	303.54	284.72	189.34	0.57421	1055800000	214	25.2723	26.2403	27.1289	25.1678	26.0891	27.0324	24.5575	24.2471	24.3735	26.0891	25.8494	25.0352
	0.734887	1.82067	Q96A00-2;Q96A00	101;128	Q96A00-2	Q96A00-2	Protein phosphatase 1 regulatory subunit 14A	PPP1R14A	AKLQGLHRQPGLRQPSPSHDGSLSPLQDRAR	QPS(1)PSHDGSLSPLQDR	3663	UID2313	Color2 [A=255, R=169, G=169, B=169]	1	4		S	2			2130	___1	0.999668	3.55519e-05	115.31	93.114	115.31	1.4747	43173000	101	21.5209	22.043	21.766	22.609	21.2281	22.4588	21.5018	21.3529	18.1811	21.2281	20.5901	18.1641
	0.732841	3.43826	Q9Y613	523	Q9Y613	Q9Y613	FH1/FH2 domain-containing protein 1	FHOD1	QRSLAPEPKEPLIPASPKAEPIWELPTRAPR	EPLIPAS(1)PK	4364	UID2794	Color2 [A=255, R=169, G=169, B=169]	1	4		S	2			2444	___1	1	0.000112285	68.355	45.831	64.266	-0.45461	195980000	523	23.3627	24.5483	24.3679	20.734	24.9324	24.1499	21.7338	19.517	22.8688	24.9324	18.3713	17.918
	0.728814	1.73699	F8W7U3;E7ESD2;Q641Q2-2;Q641Q2;Q5SNT6;Q9Y4E1-6;Q9Y4E1-4;J3KP36;Q9Y4E1-3;Q9Y4E1-2;Q9Y4E1;Q9Y4E1-5	199;287;287;287;199;287;287;231;232;279;287;287	F8W7U3;Q5SNT6;Q9Y4E1-6	F8W7U3	WASH complex subunit FAM21A;WASH complex subunit FAM21B;WASH complex subunit FAM21C	FAM21A;FAM21B;FAM21C	IEDIEENTRPKRSRPTSFADELAARIKGDAM;IEDIEENTRPKRSRPTSFADELAARIKGDAV	S(0.022)RPT(0.801)S(0.177)FADELAAR	4569	UID2865	Color2 [A=255, R=169, G=169, B=169]	1	4		T	3			1878;2429;453	___1	0.801168	0.000104741	118.21	100.47	118.21	1.0064	56251000	199	22.176	22.9327	20.1903	19.9304	22.563	21.7855	20.7806	19.6142	22.5811	22.563	18.8404	17.7102
	0.727306	-1.62858	Q9UQ35	2104	Q9UQ35	Q9UQ35	Serine/arginine repetitive matrix protein 2	SRRM2	RSATPPATRNHSGSRTPPVALNSSRMSCFSR	T(1)PPVALNSSR	5244	UID6232	Color2 [A=255, R=169, G=169, B=169]	1	4		T	2			2392	___2	0.999999	0.000763583	65.842	48.368	65.842	0.5656	144190000	2104	19.0447	19.4228	18.9443	23.8157	21.2281	19.4465	18.5012	21.5274	17.9479	21.2281	17.4529	18.9022
	0.727159	1.69227	Q8IY17-5;Q8IY17-2;Q8IY17-3;Q8IY17;Q8IY17-4;M0QYT1;M0R2C2	306;306;345;345;354;165;186	Q8IY17-5	Q8IY17-5	Neuropathy target esterase	PNPLA6	NELFSHEIQPLRLFPSPGLPTRTSPVRGSKR	LFPS(0.999)PGLPT(0.001)R	3390	UID2144	Color2 [A=255, R=169, G=169, B=169]	1	4		S	2			2017	___1	0.998985	0.0157707	46.844	38.262	46.844	0.10368	10702000	306	19.4045	20.8585	20.9109	21.5477	18.2553	21.1372	18.1113	18.5008	19.4387	19.1204	19.5102	17.9494
	0.72699	4.58897	Q15052;Q15052-2	225;71	Q15052	Q15052	Rho guanine nucleotide exchange factor 6	ARHGEF6	PSNYVREIKSSERPLSPKAVKGFETAPLTKN	SSERPLS(1)PK	2740	UID1756	Color2 [A=255, R=169, G=169, B=169]	1	4		S	2			1800	___1	1	0.00145301	110.08	59.784	103.26	-0.72342	744930000	225	26.962	26.9766	26.2763	26.7628	26.6851	25.9035	22.3602	18.3346	17.9534	26.6851	18.0047	18.7598
	0.724276	-2.53111	P51522-2;P51522	134;134	P51522-2	P51522-2	Zinc finger protein 83	ZNF83	TQFKCDICGKIFNKKSNLASHQRIHTGEKPY	S(1)NLASHQRIHTGEK	2313	UID1481	Color2 [A=255, R=169, G=169, B=169]	1	4		S	2			1575	___1	0.999965	0.0211642	51.092	8.8826	51.092	-0.88775	355970000	134	26.7677	24.8074	24.3928	23.0118	23.4203	19.6001	23.2427	25.4054	23.8482	23.4203	23.6049	25.077
	0.721107	2.18376	Q13443	761	Q13443	Q13443	Disintegrin and metalloproteinase domain-containing protein 9	ADAM9	PSRQPGSVPRHVSPVTPPREVPIYANRFAVP	HVS(0.139)PVT(0.861)PPREVPIYANR	4941	UID2990	Color2 [A=255, R=169, G=169, B=169]	1	4		T	3			1755	___1	0.860876	0.00187506	60.528	45.842	60.528	1.1685	50103000	761	22.1089	22.4232	22.0619	20.4165	22.6634	23.2921	20.0375	21.2611	20.8713	22.6634	22.2859	18.2101
	0.719337	2.5822	Q1KMD3;H3BQZ7	161;161	Q1KMD3	Q1KMD3	Heterogeneous nuclear ribonucleoprotein U-like protein 2	HNRNPUL2;HNRNPUL2-BSCL2	EQGLGKREEDEPEERSGDETPGSEVPGDKAA	EEDEPEERS(1)GDETPGSEVPGDK	2862	UID1826	Color2 [A=255, R=169, G=169, B=169]	1	4		S	2			1843	___1	1	8.22661e-52	225.74	210.65	225.74	-0.68102	646710000	161	25.0414	24.4373	24.5467	26.1318	25.2608	24.7086	22.3477	19.543	22.1666	25.2608	20.322	21.2551
	0.717464	1.45889	Q09666	4908	Q09666	Q09666	Neuroblast differentiation-associated protein AHNAK	AHNAK	EGPDAKLSGPSLKMPSLEISAPKVTAPDVDL	MPS(1)LEISAPK	2501	UID1618	Color2 [A=255, R=169, G=169, B=169]	1	4		S	2			1721	___1	0.999861	0.00411867	63.408	54.876	63.408	-0.4452	57441000	4908	18.6601	22.2868	20.7628	22.1462	23.438	21.4544	18.5812	18.893	19.9316	23.438	19.9788	18.5778
	0.71631	3.76004	Q8IY17-5;Q8IY17-2;Q8IY17-3;Q8IY17;Q8IY17-4;M0QYT1;M0R2C2	314;314;353;353;362;173;194	Q8IY17-5	Q8IY17-5	Neuropathy target esterase	PNPLA6	QPLRLFPSPGLPTRTSPVRGSKRMVSTSATD	LFPSPGLPT(0.084)RT(0.059)S(0.857)PVR	3391	UID2145	Color2 [A=255, R=169, G=169, B=169]	1	4		S	2			2017	___1	0.856655	0.000350695	84.759	66.347	84.759	0.88378	195970000	314	23.9547	24.118	24.4647	24.2458	18.5735	25.7944	21.4482	19.2807	23.8748	19.4007	18.6875	18.3966
	0.715745	2.93466	Q32MZ4-3;Q32MZ4-2;Q32MZ4	710;742;766	Q32MZ4-3	Q32MZ4-3	Leucine-rich repeat flightless-interacting protein 1	LRRFIP1	EMSEHPSQTVRKALDSNSLENDDLSAPGREP	ALDS(0.984)NS(0.016)LENDDLSAPGREPGHFNPESR	2885	UID1841	Color2 [A=255, R=169, G=169, B=169]	1	4		S	3			1852	___1	0.984089	5.82605e-42	183.55	173.02	103.85	0.30214	125980000	710	18.2866	19.6392	20.2955	23.8892	24.0363	23.8446	18.2355	17.7708	22.8341	24.0363	22.4722	18.7837
	0.715381	2.76766	Q92835-3;Q92835-2;Q92835;H0Y5Q9;H7C2V3;H7C292;H7C403	758;970;971;592;723;723;93	Q92835-3	Q92835-3	Phosphatidylinositol 3,4,5-trisphosphate 5-phosphatase 1	INPP5D	CRGESPPTPPGQPPISPKKFLPSTANRGLPP	GESPPT(1)PPGQPPIS(1)PK	3643	UID5447	Color2 [A=255, R=169, G=169, B=169]	1	4		S	2			2120	___2	1	4.10661e-19	178.85	152.91	111.02	-2.4182	156220000	758	22.7614	23.0418	22.514	23.2833	23.1628	22.2132	21.462	18.3247	17.5935	23.1628	17.4414	17.9553
	0.713831	2.57143	F8W6I7;P09651-3;P09651-2;P09651;F8VTQ5;F8W646	2;2;2;2;2;2	F8W6I7	F8W6I7	Heterogeneous nuclear ribonucleoprotein A1;Heterogeneous nuclear ribonucleoprotein A1, N-terminally processed	HNRNPA1	______________MSKSESPKEPEQLRKLF	S(0.993)KS(0.627)ES(0.381)PKEPEQLR	1069	UID3843	Color2 [A=255, R=169, G=169, B=169]	1	4		S	3			682	___2	0.992505	8.22368e-05	104.95	88.284	73.464	-0.79668	86191000	2	18.3772	22.8288	21.7673	23.9282	19.1372	22.8586	17.7838	18.0188	20.6756	18.0833	20.3405	18.2135
	0.713377	0.985258	G3V2F7;Q13404-8;Q13404;Q13404-7;Q13404-2;Q13404-1;Q13404-6	369;104;146;169;169;220;102	G3V2F7	G3V2F7	Ubiquitin-conjugating enzyme E2 variant 1	UBE2V1	KENMKLPQPPEGQCYSN______________	LPQPPEGQCYS(1)N	1123	UID710	Color2 [A=255, R=169, G=169, B=169]	1	4		S	2			719	___1	0.999992	0.000531325	77.185	60.244	77.185	-0.2554	10101000	369	19.6768	21.195	19.4251	21.5001	20.0868	20.1129	19.0294	17.6211	18.7797	20.0868	18.689	19.0365
	0.712281	2.72796	Q9Y286-2;Q9Y286	311;404	Q9Y286-2	Q9Y286-2	Sialic acid-binding Ig-like lectin 7	SIGLEC7	DVGDIGMKDANTIRGSASQGNLTESWADDNP	DANT(0.028)IRGS(0.917)AS(0.055)QGNLTESWADDNPR	4269	UID2729	Color2 [A=255, R=169, G=169, B=169]	1	4		S	3			2400	___1	0.917101	5.74025e-104	296.52	269.09	121.7	-0.13469	166350000	311	22.1607	21.816	22.0817	23.1982	21.8857	22.9695	17.6384	18.1955	21.1967	21.8857	20.8165	18.1016
	0.711535	2.36606	P85037;P85037-2	445;282	P85037	P85037	Forkhead box protein K1	FOXK1	RSGGLQTPECLSREGSPIPHDPEFGSKLASV	EGS(1)PIPHDPEFGSK	2393	UID1534	Color2 [A=255, R=169, G=169, B=169]	1	4		S	2			1670	___1	1	3.04319e-08	143.58	107.67	143.58	0.27395	116160000	445	21.6853	22.26	22.777	22.6962	22.4941	23.7189	20.4386	18.0192	20.4217	22.4941	20.6884	21.0601
	0.711024	1.53769	C9JZR2;O60716-24;O60716-23;O60716-21;O60716-19;O60716-22;O60716-20;O60716-16;O60716-18;O60716-15;O60716-17;O60716-13;O60716-11;O60716-14;O60716-12;O60716-10;O60716-8;O60716-9;O60716-7;O60716-5;O60716-3;O60716-6;O60716-4;O60716-2;O60716;E9PRE2	252;151;151;151;151;151;151;198;151;198;151;198;198;198;198;198;252;198;252;252;252;252;252;252;252;174	C9JZR2	C9JZR2	Catenin delta-1	CTNND1	IEERYRPSMEGYRAPSRQDVYGPQPQVRVGG	APS(0.998)RQDVY(0.002)GPQPQVR	504	UID337	Color2 [A=255, R=169, G=169, B=169]	1	4		S	3			344	___1	0.997975	0.000646903	64.52	49.532	64.52	-2.6327	11856000	252	19.3453	18.5121	20.8522	20.2156	20.6446	21.3044	18.4817	18.8327	18.8252	20.6446	21.1057	18.9639
	0.710288	1.73554	E9PHV5;P28290-3;P28290	92;92;92	E9PHV5	E9PHV5	Sperm-specific antigen 2	SSFA2	KIAIWLKDCRTPLGASLDEQSSSTLKGVLVR	TPLGAS(1)LDEQSSSTLK	794	UID518	Color2 [A=255, R=169, G=169, B=169]	1	4		S	2			518	___1	1	3.11284e-38	220.59	191.79	220.59	-1.2512	33317000	92	21.7219	22.1829	22.1297	19.8043	21.6145	22.7809	19.938	18.7467	20.8709	21.6145	20.9501	20.6816
	0.710135	2.01802	H7C5L6;P78362;P78362-2	101;494;505	H7C5L6	H7C5L6	SRSF protein kinase 2;SRSF protein kinase 2 N-terminal;SRSF protein kinase 2 C-terminal	SRPK2	EQEESSPSHDRSRTVSASSTGDLPKAKTRAA	TVS(1)AS(0.076)S(0.853)T(0.072)GDLPK	1378	UID4025	Color2 [A=255, R=169, G=169, B=169]	1	4		S	2			878	___2	0.999911	8.66848e-05	117.77	82.76	113.25	-0.16185	61598000	101	22.7216	22.7934	22.2781	23.2845	22.536	23.3806	20.2654	20.9246	21.6613	22.536	20.8764	18.4396
	0.707973	1.20304	F8VXJ7;F8W031;Q9Y2B0;F8W1K5;H0YI18	115;115;115;63;13	F8VXJ7	F8VXJ7	Protein canopy homolog 2	CNPY2	THRKNYVRVVGRNGESSELDLQGIRIDSDIS	NGES(0.888)S(0.112)ELDLQGIR	1060	UID685	Color2 [A=255, R=169, G=169, B=169]	1	4		S	2			676	___1	0.887712	0.00222914	59.542	50.584	59.542	-1.9014	6108200	115	19.9369	20.2613	19.7729	20.0294	18.6204	20.4207	18.5022	18.0842	18.8667	19.507	18.249	17.9822
	0.707066	3.19704	A9Z1X7;E9PCT1;Q8IYB3;Q8IYB3-2	722;725;713;711	A9Z1X7	A9Z1X7	Serine/arginine repetitive matrix protein 1	SRRM1	PPVRRGASSSPQRRQSPSPSTRPIRRVSRTP	RQS(1)PS(0.996)PS(0.004)TRPIR	111	UID71	Color2 [A=255, R=169, G=169, B=169]	1	4		S	3			56	___1	0.999832	8.05485e-05	100.54	89.283	67.927	0.29304	2253200000	722	26.9237	26.7212	26.7892	27.0767	27.7409	25.6652	22.5243	24.5161	17.7309	27.7409	26.0011	19.5797
	0.706087	1.61623	K7EL81;B4DME2;Q9BZL4-3;Q9BZL4-4;Q9BZL4;K7ER83;B5MEC7;Q9BZL4-2	465;435;508;509;509;24;509;509	K7EL81	K7EL81	Protein phosphatase 1 regulatory subunit 12C	PPP1R12C	CLENSSPPSRIPEPESPAKPNVPTASTAPPA	IPEPES(1)PAKPNVPTASTAPPADSR	249	UID168	Color2 [A=255, R=169, G=169, B=169]	1	4		S	3			141	___1	0.999982	1.12423e-07	80.342	72.445	80.342	0.32383	38982000	465	23.1286	23.3577	21.2516	20.3623	22.5663	20.3165	20.6144	18.2562	20.1842	22.5663	18.0714	18.6383
	0.705948	1.41102	H3BRF9;Q96K21-3;Q96K21-2;Q96K21;H3BRM1	121;144;134;144;115	H3BRF9	H3BRF9	Abscission/NoCut checkpoint regulator	ZFYVE19	HEVLTRGSSANASKWSPPQNYKKRVAALEAK	WS(1)PPQNYK	1340	UID855	Color2 [A=255, R=169, G=169, B=169]	1	4		S	2			847	___1	0.999951	0.0249326	44.721	38.418	44.721	0.12173	18142000	121	20.8405	20.8527	21.4833	21.7797	20.784	20.9721	19.0307	19.1221	18.8782	20.784	19.4025	18.5001
	0.705059	1.62732	Q8NDC0	6	Q8NDC0	Q8NDC0	MAPK-interacting and spindle-stabilizing protein-like	MAPK1IP1L	__________MSDEFSLADALPEHSPAKTSA	S(0.002)DEFS(0.998)LADALPEHSPAK	3474	UID2196	Color2 [A=255, R=169, G=169, B=169]	1	4		S	2			2051	___1	0.997982	3.95262e-32	205.27	181.42	192.46	1.0443	35445000	6	22.1106	21.9246	21.832	22.2478	21.7804	22.1641	19.8851	20.7159	20.7544	21.7804	20.8263	18.3832
	0.705019	3.69642	K4DI84;Q96QH2-2;Q96QH2	484;484;532	K4DI84	K4DI84	PML-RARA-regulated adapter molecule 1	PRAM1	FRRPSAASIDLRRTRSAAGLHFQDRQPEDIP	S(1)AAGLHFQDR	1542	UID975	Color2 [A=255, R=169, G=169, B=169]	1	4		S	2			949	___1	1	0.000242346	116.24	86.032	55.261	-1.2363	218500000	484	23.3411	23.3772	23.8515	23.8355	23.0214	23.8763	17.1058	17.7094	18.6062	23.0214	21.4	18.0146
	0.70435	2.26453	Q9BTU6	47	Q9BTU6	Q9BTU6	Phosphatidylinositol 4-kinase type 2-alpha	PI4K2A	PGGAVRVAAAAGSGPSPPGSPGHDRERQPLL	VAAAAGSGPS(1)PPGS(1)PGHDR	3832	UID5574	Color2 [A=255, R=169, G=169, B=169]	1	4		S	2			2213	___2	0.999737	1.14827e-36	197.1	182.41	130.77	0.60522	2305600000	47	25.3935	25.4869	25.6308	25.8384	25.7047	25.9784	21.8892	21.6005	22.5537	25.7047	23.3761	22.3077
	0.70435	2.26453	Q9BTU6	51	Q9BTU6	Q9BTU6	Phosphatidylinositol 4-kinase type 2-alpha	PI4K2A	VRVAAAAGSGPSPPGSPGHDRERQPLLDRAR	VAAAAGSGPS(1)PPGS(1)PGHDR	3833	UID5575	Color2 [A=255, R=169, G=169, B=169]	1	4		S	2			2213	___2	1	1.14827e-36	197.1	182.41	130.77	0.60522	2391200000	51	25.3935	25.4869	25.6308	25.8384	25.7047	25.9784	21.8892	21.6005	22.5537	25.7047	23.3761	22.3077
	0.704018	1.85234	Q9Y217	561	Q9Y217	Q9Y217	Myotubularin-related protein 6	MTMR6	DGILTKELLHSVHPESPNLKTSLCFKEQTLL	ELLHSVHPES(1)PNLK	4266	UID2726	Color2 [A=255, R=169, G=169, B=169]	1	4		S	3			2396	___1	0.999678	6.85538e-05	104.26	82.707	104.26	-0.51933	139250000	561	23.9559	23.7574	22.7963	23.2019	25.1135	22.8793	20.7099	18.6761	22.4864	25.1135	20.654	21.139
	0.703914	2.46185	Q9UJY4;H3BMM6	177;177	Q9UJY4	Q9UJY4	ADP-ribosylation factor-binding protein GGA2	GGA2	KQDPKLPVDKILPPPSPWPKSSIFDADEEKS	ILPPPS(1)PWPK	4120	UID2624	Color2 [A=255, R=169, G=169, B=169]	1	4		S	2			2362	___1	1	0.00592916	56.359	36.597	56.359	-0.17646	19297000	177	22.0371	19.9726	22.9214	19.3335	20.2312	21.4239	18.0266	17.9709	19.8672	20.2312	19.6427	18.1127
	0.70115	1.87137	H3BS86;Q9UNE7	19;19	H3BS86	H3BS86	E3 ubiquitin-protein ligase CHIP	STUB1	KEEKEGGARLGAGGGSPEKSPSAQELKEQGN	LGAGGGS(1)PEKSPSAQELK	1344	UID859	Color2 [A=255, R=169, G=169, B=169]	1	4		S	2			851	___1	0.99999	5.09803e-08	105	71.133	105	0.46107	107410000	19	21.0624	22.4191	21.8044	22.1097	21.6039	20.1771	18.0111	17.5249	18.8787	21.6039	19.4433	18.4504
	0.698145	1.55723	F8W6I7;P09651-3;P09651-2;P09651;F8VTQ5;F8W646	6;6;6;6;6;6	F8W6I7	F8W6I7	Heterogeneous nuclear ribonucleoprotein A1;Heterogeneous nuclear ribonucleoprotein A1, N-terminally processed	HNRNPA1	__________MSKSESPKEPEQLRKLFIGGL	S(0.964)KS(0.036)ES(1)PKEPEQLR	1068	UID692	Color2 [A=255, R=169, G=169, B=169]	1	4		S	2			682	___1	0.999957	2.01068e-74	241.3	217.92	104.95	0.42666	9069600000	6	26.4854	26.3922	26.5879	26.8042	26.732	26.9301	24.2539	23.7159	17.7531	26.732	24.763	24.4371
	0.69747	1.47577	Q92835-3;Q92835-2;Q92835;H0Y5Q9;H7C2V3;H7C292	872;1084;1085;706;837;837	Q92835-3	Q92835-3	Phosphatidylinositol 3,4,5-trisphosphate 5-phosphatase 1	INPP5D	RGEGPGKQVPAPRLRSFTCSSSAEGRAAGGD	LRS(0.998)FT(0.002)CSSSAEGR	3647	UID2301	Color2 [A=255, R=169, G=169, B=169]	1	4		S	2			2120	___1	0.998412	0.00204909	69.716	58.688	69.716	0.85516	27969000	872	21.2236	19.5093	20.779	22.2928	21.374	21.9409	19.9249	18.2091	21.8504	21.374	20.9205	20.622
	0.697079	1.54715	E9PPU1;H0YEU2;E9PL09;P23396;P23396-2;E9PSF4	136;149;209;221;237;95	E9PPU1	E9PPU1	40S ribosomal protein S3	RPS3	DHVSIVEPKDEILPTTPISEQKGGKPEPPAM	DEILPTT(0.999)PISEQK	4610	UID2875	Color2 [A=255, R=169, G=169, B=169]	1	4		T	2			541	___1	0.999476	1.24415e-11	173.19	155.68	173.19	0.95639	452840000	136	25.1583	26.0963	24.5626	25.0343	24.8735	24.4641	23.3553	22.42	22.2173	24.8735	21.7645	21.5589
	0.696466	1.1542	B7Z7F3;Q9H6Z4-3;Q9H6Z4-2;Q9H6Z4;K7ESQ0;F5H4C2	260;265;328;333;52;205	B7Z7F3	B7Z7F3	Ran-binding protein 3	RANBP3	SNKFVFGQNMSERVLSPPKLNEVSSDANREN	VLS(1)PPKLNEVSSDANR	366	UID247	Color2 [A=255, R=169, G=169, B=169]	1	4		S	3			232	___1	1	3.85686e-05	85.231	76.841	85.231	0.72536	66763000	260	22.5732	22.8137	22.6171	19.2403	23.041	22.9014	21.3234	20.5993	20.874	23.041	20.8327	20.9295
	0.696276	0.831482	P02545-2;P02545-6;P02545-3;P02545;Q5TCI8;P02545-5;P02545-4	390;390;390;390;309;291;278	P02545-2	P02545-2	Prelamin-A/C;Lamin-A/C	LMNA	AYRKLLEGEEERLRLSPSPTSQRSRGRASSH	LRLS(1)PS(0.887)PT(0.097)S(0.016)QR	1886	UID1195	Color2 [A=255, R=169, G=169, B=169]	1	4		S	2			1219	___1	0.999936	3.87691e-07	165.58	141.63	105.65	0.38459	292920000	390	23.9121	24.8015	24.0067	23.4874	24.089	23.7907	22.4525	22.579	22.7854	24.089	22.9832	22.3746
	0.696126	2.04734	Q96BY6;Q96BY6-3;H7C0I3	1292;1286;174	Q96BY6;Q96BY6-3	Q96BY6-3	Dedicator of cytokinesis protein 10	DOCK10	AISTVNHADSRASLASLDSNPSTNEKSSEKT	AS(0.001)LAS(0.999)LDS(0.999)NPS(0.001)TNEK	3686	UID2328	Color2 [A=255, R=169, G=169, B=169]	1	4		S	2			2141;2142	___1	0.999318	5.52652e-05	125.67	105.21	125.67	-1.0924	36357000	1286	20.6143	21.8968	21.0348	19.9375	21.232	21.2748	17.6688	17.7809	19.8694	21.232	21.1646	18.696
	0.695813	1.26486	Q9BRD0;Q9BRD0-2	163;163	Q9BRD0	Q9BRD0	BUD13 homolog	BUD13	PDPSPRRARHDTPDPSPLRGARHDSDTSPPR	HDT(1)PDPS(1)PLR	3813	UID5561	Color2 [A=255, R=169, G=169, B=169]	1	4		S	2			2201	___2	1	0.0215784	49.448	38.98	49.448	2.0765	10682000	163	19.9162	20.1274	19.8101	21.6543	20.313	20.716	18.403	18.6737	18.8665	20.313	18.8603	17.6912
	0.695799	0.450708	B4E2X3;Q8N6R0-2;Q8N6R0-3;Q8N6R0-4;Q8N6R0	266;181;181;267;267	B4E2X3	B4E2X3	Methyltransferase-like protein 13	METTL13	YAWLCSQLRRKARLGSVSLDLCDGDTGEPRY	LGS(0.993)VS(0.007)LDLCDGDTGEPR	315	UID216	Color2 [A=255, R=169, G=169, B=169]	1	4		S	2			194	___1	0.993333	2.17385e-05	99.055	88.445	99.055	-1.2712	4502000	266	19.2209	19.1237	19.1773	20.7243	18.9963	19.4563	18.5815	18.474	18.0703	19.1212	18.8081	18.6362
	0.695746	3.13487	Q9Y2W1	243	Q9Y2W1	Q9Y2W1	Thyroid hormone receptor-associated protein 3	THRAP3	YGTGSASRASAVSELSPRERSPALKSPLQSV	ASAVSELS(1)PR	4295	UID2747	Color2 [A=255, R=169, G=169, B=169]	1	4		S	2			2408	___1	1	3.87179e-12	185.25	155.72	185.25	1.3022	455250000	243	25.6145	26.3256	26.2251	26.1381	24.36	25.5845	23.2157	24.4383	24.6407	24.36	23.8168	18.713
	0.694869	1.03158	M0R1B8;M0R2U7;Q9NSC5-5;Q9NSC5-2;Q9NSC5	54;159;123;159;159	M0R1B8	M0R1B8	Homer protein homolog 3	HOMER3	VSANGPGEEKLFRSQSADAPGPTERERLKKM	S(0.002)QS(0.998)ADAPGPTER	1609	UID1015	Color2 [A=255, R=169, G=169, B=169]	1	4		S	2			1015	___1	0.997841	6.73108e-05	111.12	84.018	111.12	0.68729	40548000	54	24.3778	20.3701	19.9226	18.8899	18.9309	19.4998	20.3987	18.7634	24.0498	19.4302	18.3458	18.2569
	0.694489	0.524716	Q12792-4;Q12792;Q12792-3;F8VS81	45;143;143;181	Q12792-4	Q12792-4	Twinfilin-1	TWF1	DVSLHGYKKYLLSQSSPAPLTAAEEELRQIK	YLLSQS(0.095)S(0.905)PAPLTAAEEELR	2532	UID1637	Color2 [A=255, R=169, G=169, B=169]	1	4		S	2			1725	___1	0.904958	1.68634e-28	193.8	176.86	193.8	1.1225	18519000	45	22.9153	22.5677	19.0917	21.862	19.3901	19.6162	19.1484	18.4213	18.4164	18.6039	18.5374	18.7262
	0.693651	1.81043	E9PHV5;P28290-3;P28290;E7EUL7;E7END2;P28290-2	739;739;739;248;586;586	E9PHV5	E9PHV5	Sperm-specific antigen 2	SSFA2	RYLFAKAGYPLRRSQSLPTTLLSPVRVVSSV	S(0.001)QS(0.999)LPTTLLSPVR	793	UID517	Color2 [A=255, R=169, G=169, B=169]	1	4		S	2			518	___1	0.999478	9.79136e-05	111.12	93.252	103.76	0.68169	39275000	739	22.3022	22.273	22.0348	21.9429	21.3084	22.5556	20.5082	18.1379	20.658	21.3084	20.8365	21.2088
	0.693348	0.894463	P51149;C9J592;C9J8S3;C9IZZ0	72;72;72;72	P51149	P51149	Ras-related protein Rab-7a	RAB7A	VTMQIWDTAGQERFQSLGVAFYRGADCCVLV	FQS(1)LGVAFYR	2309	UID1479	Color2 [A=255, R=169, G=169, B=169]	1	4		S	2			1573	___1	1	1.14124e-05	136.02	108.69	127.83	0.7752	259270000	72	24.7678	24.3072	25.3836	24.3222	22.4346	24.2269	25.1831	23.452	24.7224	22.4346	23.8479	24.0799
	0.692193	-2.91263	E9PS47;E9PLE4;Q9BVG9	16;16;16	E9PS47	E9PS47	Phosphatidylserine synthase 2	PTDSS2	MRRGERRDAGGPRPESPVPAGRASLEEPPDG	DAGGPRPES(1)PVPAGR	852	UID559	Color2 [A=255, R=169, G=169, B=169]	1	4		S	3			546	___1	1	0.000201699	70.96	54.778	64.275	0.14743	66874000	16	23.3276	23.3167	19.1004	22.8918	22.7742	23.0832	17.9257	22.3796	18.5031	22.7742	17.4651	22.2328
	0.690511	3.2476	F8VZJ2;F8W0W4;H0YHX9;Q13765;E9PAV3-2;E9PAV3	87;166;164;166;876;2029	F8VZJ2	F8VZJ2	Nascent polypeptide-associated complex subunit alpha;Nascent polypeptide-associated complex subunit alpha, muscle-specific form	NACA	SNIQENTQTPTVQEESEEEEVDETGVEVKDI	VQGEAVSNIQENTQTPTVQEES(1)EEEEVDETGVEVK	720	UID479	Color2 [A=255, R=169, G=169, B=169]	1	4		S	3			480	___1	0.999989	1.46963e-52	166.35	156.99	166.35	0.89578	89506000	87	23.0746	22.4781	23.1925	21.2766	23.1002	23.8191	18.13	17.6156	18.1104	23.1002	19.1578	18.0388
	0.690192	2.79354	Q92797	1171	Q92797	Q92797	Symplekin	SYMPK	EQKLKPGGVGAPSSSSPSPSPSARPGPPPSE	LKPGGVGAPS(0.007)S(0.006)S(0.162)S(0.819)PS(0.006)PSPSAR	3641	UID2295	Color2 [A=255, R=169, G=169, B=169]	1	4		S	3			2119	___1	0.818537	6.80377e-05	60.521	47.807	60.521	0.63977	47418000	1171	22.2527	23.5999	22.3841	19.8788	22.2771	23.4316	20.4814	17.5983	20.2995	22.2771	17.9816	18.954
	0.687819	1.63452	Q1KMD3;H3BQZ7	165;165	Q1KMD3	Q1KMD3	Heterogeneous nuclear ribonucleoprotein U-like protein 2	HNRNPUL2;HNRNPUL2-BSCL2	GKREEDEPEERSGDETPGSEVPGDKAAEEQG	SGDET(1)PGSEVPGDK	5003	UID3010	Color2 [A=255, R=169, G=169, B=169]	1	4		T	2			1843	___1	0.999999	1.90098e-23	197.25	172.96	197.25	0.63817	52514000	165	23.7027	23.7648	21.831	22.7547	22.491	19.8382	19.7924	18.5832	20.074	22.491	18.3612	18.0591
	0.685099	2.01352	P43405	297	P43405	P43405	Tyrosine-protein kinase SYK	SYK	ATWSAGGIISRIKSYSFPKPGHRKSSPAQGN	S(0.007)Y(0.006)S(0.988)FPKPGHR	2239	UID1435	Color2 [A=255, R=169, G=169, B=169]	1	4		S	3			1527	___1	0.987559	0.0090784	49.448	41.561	49.448	-0.74143	27528000	297	19.183	22.6978	23.4048	19.3543	21.3086	19.0472	21.1503	19.0995	16.8659	21.3086	20.9999	19.1745
	0.683623	2.29396	Q93100-4;Q93100-2;Q93100-3;Q93100;I3L3F2;H3BV13;H3BQ89	21;21;27;27;20;20;20	Q93100-4	Q93100-4	Phosphorylase b kinase regulatory subunit beta	PHKB	PDAVVSPSSAFLRSGSVYEPLKSINLPRPDN	S(0.012)GS(0.988)VYEPLK	3660	UID2310	Color2 [A=255, R=169, G=169, B=169]	1	4		S	2			2128	___1	0.988347	0.00171886	88.134	73.352	88.134	-0.086473	27713000	21	18.6873	21.8585	21.9975	21.9262	21.9784	22.1807	17.9765	17.9551	17.594	21.9784	21.3754	19.222
	0.683321	1.8453	E9PNX9;O60711;O60711-2	19;19;24	E9PNX9	E9PNX9	Leupaxin	LPXN	LDALLEELERSTLQDSDEYSNPAPLPLDQHS	S(0.003)T(0.003)LQDS(0.995)DEYSNPAPLPLDQHSR	879	UID575	Color2 [A=255, R=169, G=169, B=169]	1	4		S	3			563	___1	0.994843	2.8279e-18	160.41	156.22	160.41	0.49982	59939000	19	19.608	23.2534	22.5663	22.1226	22.77	23.5476	20.5882	19.0196	21.7254	22.77	22.022	21.6518
	0.682995	1.38929	Q7Z417	652	Q7Z417	Q7Z417	Nuclear fragile X mental retardation-interacting protein 2	NUFIP2	SAKEQRYQRGLERNDSWGSFDLRAAIVYHTK	NDS(1)WGSFDLR	3256	UID2056	Color2 [A=255, R=169, G=169, B=169]	1	4		S	2			1965	___1	1	1.08192e-05	144.7	136.17	144.7	0.29015	93402000	652	23.0915	23.0248	23.0576	24.4791	23.1082	23.6044	20.8781	20.8457	21.6756	23.1082	21.7999	21.0457
	0.681414	1.61554	O95425-2;O95425-4;O95425-3;O95425	245;245;245;245	O95425-2	O95425-2	Supervillin	SVIL	FSFSGRDSSFTEVPRSPKHAHSSSLQQAASR	DSSFTEVPRS(1)PK	1851	UID1170	Color2 [A=255, R=169, G=169, B=169]	1	4		S	2			1160	___1	1	3.70574e-14	192.4	149.8	192.4	-1.5943	39295000	245	21.5945	22.2681	21.717	22.4676	21.5671	22.6532	20.4658	18.5857	20.9666	21.5671	21.4597	21.3311
	0.681317	-3.12505	P51991;P51991-2;H7C1J8	358;336;95	P51991	P51991	Heterogeneous nuclear ribonucleoprotein A3	HNRNPA3	YGPMKGGSFGGRSSGSPYGGGYGSGGGSGGY	S(0.007)S(0.007)GS(0.987)PYGGGYGSGGGSGGYGSR	2325	UID1487	Color2 [A=255, R=169, G=169, B=169]	1	4		S	2			1580	___1	0.986669	8.59077e-131	322.15	302.54	269	-0.15068	224460000	358	24.1767	24.1495	23.719	24.4066	24.6206	19.3455	18.1862	24.7838	23.5104	24.6206	23.1307	23.657
	0.681248	1.80892	C9J0I9;Q86WB0-2;Q86WB0	301;323;344	C9J0I9	C9J0I9	Nuclear-interacting partner of ALK	ZC3HC1	SQDATFSPGSEQAEKSPGPIVSRTRSWDSSS	SQDATFSPGSEQAEKS(0.996)PGPIVS(0.004)R	411	UID279	Color2 [A=255, R=169, G=169, B=169]	1	4		S	3			275	___1	0.995691	1.14967e-10	88.531	78.094	88.531	-0.6824	31966000	301	21.9198	23.072	22.0386	20.2014	21.2224	21.8854	19.835	17.7814	20.1154	21.2224	20.24	20.6002
	0.680156	3.13241	Q9H307;G3V5F0;G3V579	66;66;66	Q9H307	Q9H307	Pinin	PNN	GGGRGRGSLLLRRGFSDSGGGPPAKQRDLEG	GFS(0.997)DS(0.003)GGGPPAK	3918	UID2483	Color2 [A=255, R=169, G=169, B=169]	1	4		S	2			2255	___1	0.996737	1.10116e-10	133.25	89.257	107.34	-0.2278	245060000	66	24.8773	25.3784	24.2319	24.8741	24.986	23.228	19.0217	17.7903	22.5047	24.986	18.9559	18.6636
	0.677974	1.57683	E9PL79;Q96LC7-8;Q96LC7-9;Q96LC7-6;Q96LC7-7;Q96LC7-2;Q96LC7-4;Q96LC7-3;Q96LC7	445;387;452;477;487;535;540;572;630	E9PL79	E9PL79	Sialic acid-binding Ig-like lectin 10	SIGLEC10	ATPNSPRTPLPPGAPSPESKKNQKKQYQLPS	TPLPPGAPS(0.967)PES(0.033)K	851	UID558	Color2 [A=255, R=169, G=169, B=169]	1	4		S	2			545	___1	0.966917	0.00164478	63.185	47.523	63.185	-0.83899	27376000	445	19.7298	21.5812	21.8667	18.6766	22.1035	22.0183	20.2199	18.364	19.9337	22.1035	21.287	21.1783
	0.677859	2.95229	Q13459;M0R300;M0R0P8;Q13459-2	1271;1271;1271;1271	Q13459	Q13459	Unconventional myosin-IXb	MYO9B	LDSRVSPPAPGSAPETPEDKSKPCGSPRVQE	VSPPAPGS(1)APET(1)PEDK	4947	UID2992	Color2 [A=255, R=169, G=169, B=169]	1	4		T	2			1756	___1	1	5.13295e-61	183.82	159.59	183.82	0.51569	282120000	1271	22.2945	22.5051	23.1137	21.3794	22.8224	24.225	18.2446	18.3388	21.0874	22.8224	21.8522	19.4744
	0.677789	2.66579	Q86TB9-2;Q86TB9-4;Q86TB9	51;194;194	Q86TB9-2	Q86TB9-2	Protein PAT1 homolog 1	PATL1	SPIIGSPPVRAVPIGTPPKQMAVPSFTQQIL	AVPIGT(1)PPK	5082	UID3031	Color2 [A=255, R=169, G=169, B=169]	1	4		T	2			1978	___1	1	0.0181793	57.348	32.717	44.639	0.64645	49052000	51	22.1454	22.7829	23.0974	21.3936	22.7572	23.0349	18.018	18.8471	17.8338	22.7572	21.3616	18.5774
	0.677541	1.41788	Q15836;K7ENK9;K7EKX0;J3QRU4;F8WCA0;L7N2F9;P63027;F5GZV7;P23763-2;P23763-3;P23763	44;16;16;61;63;61;61;63;63;63;63	Q15836	Q15836	Vesicle-associated membrane protein 3;Vesicle-associated membrane protein 2;Vesicle-associated membrane protein 1	VAMP3;VAMP2;VAMP1	MRVNVDKVLERDQKLSELDDRADALQAGASQ	DQKLS(1)ELDDRADALQAGASQFETSAAK	2816	UID1799	Color2 [A=255, R=169, G=169, B=169]	1	4		S	3			1828	___1	1	2.45591e-209	360.12	330.65	360.12	-0.12432	562470000	44	24.2174	23.8185	24.105	24.6442	24.26	23.9152	21.3325	21.5859	24.4132	24.26	23.0324	21.7709
	0.67722	3.07165	Q01082;Q01082-2;Q01082-3	2102;2102;2089	Q01082;Q01082-3	Q01082-3	Spectrin beta chain, non-erythrocytic 1	SPTBN1	VRRQQEEEERKRRPPSPEPSTKVSEEAESQQ	RPPS(1)PEPSTK	2411	UID1549	Color2 [A=255, R=169, G=169, B=169]	1	4		S	2			1677;1678	___1	0.999999	1.38039e-21	221.96	161.56	147.58	0.48274	336330000	2089	23.5341	24.945	24.6926	23.4305	25.5694	25.1098	19.5616	18.6345	22.4454	25.5694	22.6727	21.2406
	0.676913	-2.628	A6H8Y1-5;A6H8Y1-4;A6H8Y1-3;A6H8Y1-2;A6H8Y1-7;A6H8Y1-6;A6H8Y1	84;694;694;694;694;674;694	A6H8Y1-5	A6H8Y1-5	Transcription factor TFIIIB component B'' homolog	BDP1	ETVSVLGEKNCLQEGSQLKALRPVQVRGRLQ	ENPEAET(0.501)VS(0.501)VLGEKNCLQEGS(0.999)QLK	30	UID3166	Color2 [A=255, R=169, G=169, B=169]	1	4		S	3			15	___2	0.998993	0.00182547	58.964	35.189	58.964	1.4038	65406000	84	18.5178	19.0077	20.0219	20.7206	22.2667	23.0252	18.5496	24.8911	21.7114	22.2667	22.6138	22.4702
	0.675694	-1.06182	H7C3L5;B8ZZD4;Q86VP1-3;Q86VP1-4;Q86VP1-2;Q86VP1	203;690;440;467;624;666	H7C3L5	H7C3L5	Tax1-binding protein 1	TAX1BP1	AFYPDEIQRPPVRVPSWGLEDNVVCSQPARN	VPS(1)WGLEDNVVCSQPAR	389	UID264	Color2 [A=255, R=169, G=169, B=169]	1	4		S	3			253	___1	0.999918	0.00165836	50.608	40.412	50.608	0.17854	4475300	203	20.3901	20.5786	19.4332	19.2884	19.5501	18.9821	17.7412	20.2423	19.3236	19.5501	18.0171	18.9682
	0.67526	2.16084	E9PJ24;F8WEF5;Q9P1Y6-2;Q9P1Y6-3;Q9P1Y6	911;913;915;914;915	E9PJ24	E9PJ24	PHD and RING finger domain-containing protein 1	PHRF1	SAMSKLRGAVAAEGASDTEREEPTESQGLAA	GAVAAEGAS(0.779)DT(0.211)EREEPT(0.008)ES(0.002)QGLAAR	820	UID533	Color2 [A=255, R=169, G=169, B=169]	1	4		S	3			530	___1	0.779352	4.25083e-05	55.158	44.282	55.158	1.0398	30861000	911	19.901	18.9959	19.1484	20.1032	23.2072	19.0315	21.2944	18.5927	19.2853	23.2072	23.0887	18.3671
	0.674832	1.86573	A2ABK4;E9PD43;B4DUN1;P18615;B4DYX9	51;51;51;51;58	A2ABK4	A2ABK4	Negative elongation factor E	NELFE	SSSSTTSQGGVKRSLSEQPVMDTATATEQAK	S(0.109)LS(0.891)EQPVMDTATATEQAK	22	UID13	Color2 [A=255, R=169, G=169, B=169]	1	4		S	2			10	___1	0.891067	1.92742e-07	122.53	111.23	120.9	0.78047	45281000	51	21.3405	21.9112	20.67	19.4916	22.1335	21.3698	17.6964	17.5671	18.2219	22.1335	18.9594	18.0492
	0.674812	1.75935	Q14677-2;Q14677;Q14677-3	281;299;299	Q14677-2	Q14677-2	Clathrin interactor 1	CLINT1	TIDLGAAAHYTGDKASPDQNASTHTPQSSVK	TIDLGAAAHYTGDKAS(1)PDQNASTHTPQSSVK	2717	UID1742	Color2 [A=255, R=169, G=169, B=169]	1	4		S	4			1786	___1	0.999934	1.81466e-60	211.27	197.42	211.27	-1.0726	215160000	281	24.0893	24.509	24.9521	22.7518	25.0359	24.849	21.8996	21.3645	18.7904	25.0359	24.1595	23.0469
	0.673531	1.2475	Q8TDJ6;Q8TDJ6-3;Q8TDJ6-2;H0YLM8	2399;2400;1763;525	Q8TDJ6	Q8TDJ6	DmX-like protein 2	DMXL2	VFGGGVKLVVKPRRQSENISAPPVLSEDIDK	RQS(0.991)ENIS(0.009)APPVLSEDIDKHR	3538	UID2231	Color2 [A=255, R=169, G=169, B=169]	1	4		S	4			2077	___1	0.990887	0.000898199	50.029	37.366	50.029	1.0613	15142000	2399	21.4854	21.1892	20.6741	21.2839	20.0828	20.2094	19.0669	17.5523	19.5026	20.0828	19.2787	19.5673
	0.672304	-1.04452	Q9BTU6	4	Q9BTU6	Q9BTU6	Phosphatidylinositol 4-kinase type 2-alpha	PI4K2A	____________MDETSPLVSPERAQPPDYT	MDET(0.799)S(0.201)PLVS(1)PER	5183	UID6209	Color2 [A=255, R=169, G=169, B=169]	1	4		T	2			2213	___2	0.799264	6.91238e-05	107.61	95.743	107.61	0.25156	16751000	4	21.6461	19.5186	19.07	23.4636	19.8052	18.8838	17.8332	19.5072	19.7249	18.9483	17.1126	19.0317
	0.671994	1.55963	O75030-11;O75030-10;O75030-9;O75030-12;O75030-4;O75030-3;O75030-8;O75030-7;O75030-6;O75030-2;O75030-5;O75030	245;301;307;356;383;389;392;398;407;408;413;414	O75030-11	O75030-11	Microphthalmia-associated transcription factor	MITF	ARAHGLSLIPSTGLCSPDLVNRIIKQEPVLE	AHGLSLIPSTGLCS(1)PDLVNR	1756	UID1110	Color2 [A=255, R=169, G=169, B=169]	1	4		S	3			1116	___1	0.999958	5.94906e-10	110.57	100.23	110.57	-0.99192	22544000	245	22.2942	21.8623	20.6986	21.0253	21.0717	22.1748	19.263	18.8278	18.1745	21.0717	19.2185	18.7305
	0.671771	1.19359	A6NKH4;Q13596-2;Q13596;Q13596-3	188;123;188;188	A6NKH4	A6NKH4	Sorting nexin-1	SNX1	LPLFRSKQFAVKRRFSDFLGLYEKLSEKHSQ	RFS(1)DFLGLYEK	58	UID37	Color2 [A=255, R=169, G=169, B=169]	1	4		S	2			33	___1	1	0.000704976	90.759	65.417	90.759	-0.6058	21272000	188	20.8116	18.7376	19.0852	21.6339	18.9088	21.0074	18.7332	18.0777	18.3552	18.9088	18.8542	18.3751
	0.670317	-3.0622	Q96T37-4;Q96T37-2;Q96T37-3;Q96T37	656;700;700;700	Q96T37-4	Q96T37-4	Putative RNA-binding protein 15	RBM15	NSDNDRSSRLLLERPSPIRDRRGSLEKSQGD	LLLERPS(1)PIRDR	3779	UID2390	Color2 [A=255, R=169, G=169, B=169]	1	4		S	3			2183	___1	1	0.000335915	77.078	43.874	77.078	-0.52902	66166000	656	24.5813	19.1945	24.1409	19.6395	18.7283	19.5559	18.4471	22.4721	18.5482	19.5016	18.5462	23.9974
	0.668956	2.09797	Q86YV5	743	Q86YV5	Q86YV5	Tyrosine-protein kinase SgK223	SGK223	SSDLEKVSQGSAESLSPSFRGVHVSFTTGST	VSQGSAESLS(0.996)PS(0.004)FR	3362	UID2124	Color2 [A=255, R=169, G=169, B=169]	1	4		S	2			2002	___1	0.996257	1.03145e-19	181.75	154.2	181.75	1.3771	95036000	743	22.8795	23.6626	24.2638	22.2537	23.6428	23.3464	21.2022	19.1919	22.0508	23.6428	20.8235	21.4301
	0.664601	2.02191	Q9H3N1	247	Q9H3N1	Q9H3N1	Thioredoxin-related transmembrane protein 1	TMX1	LKKVEEEQEADEEDVSEEEAESKEGTNKDFP	KVEEEQEADEEDVS(1)EEEAESKEGTNK	3920	UID2485	Color2 [A=255, R=169, G=169, B=169]	1	4		S	3			2256	___1	1	0	554.12	531.88	249.68	0.65927	1347800000	247	26.5621	26.1929	26.8848	26.4431	26.976	27.1022	24.5544	23.468	24.4115	26.976	23.3167	23.4173
	0.663355	3.15379	Q14C86-4;Q14C86-5;Q14C86-2;Q14C86;Q14C86-6;H0Y4E7;H0Y7I9;C9IZ08;F8W9S7;Q14C86-3	881;876;902;902;929;739;739;902;881;902	Q14C86-4	Q14C86-4	GTPase-activating protein and VPS9 domain-containing protein 1	GAPVD1	FKQRHSYPERLVRSRSSDIVSSVRRPMSDPS	S(0.002)RS(0.99)S(0.008)DIVSSVR	2732	UID1751	Color2 [A=255, R=169, G=169, B=169]	1	4		S	2			1796	___1	0.989992	5.11591e-24	194.51	162.67	150.22	-0.5728	194180000	881	18.9932	24.3705	24.3751	25.3658	18.5093	25.2771	21.9041	17.5286	23.1645	19.2941	23.3213	23.6026
	0.662079	2.01989	P08670;B0YJC4	73;73	P08670	P08670	Vimentin	VIM	GGVYATRSSAVRLRSSVPGVRLLQDSVDFSL	LRS(0.029)S(0.971)VPGVR	1969	UID1249	Color2 [A=255, R=169, G=169, B=169]	1	4		S	2			1304	___1	0.970682	0.00650766	85.963	59.846	77.662	-0.067885	67395000	73	23.667	24.0032	23.7131	22.7674	19.8794	22.1739	19.8357	18.8123	20.9707	19.8794	22.1097	21.0642
	0.662079	1.58831	Q6JBY9;B7ZKW8	216;186	Q6JBY9	Q6JBY9	CapZ-interacting protein	RCSD1	EDGDEVLPSKSKAPGSPLSSEGAAGEGVRTL	APGS(1)PLSSEGAAGEGVR	3123	UID1974	Color2 [A=255, R=169, G=169, B=169]	1	4		S	2			1922	___1	0.999999	7.88348e-69	268.93	228.12	265.43	-0.73429	2080500000	216	25.4845	26.3227	25.6863	25.4362	26.4544	26.8418	23.864	23.2223	24.4011	26.4544	23.9895	23.7919
	0.661993	3.9158	O75113	242	O75113	O75113	NEDD4-binding protein 1	N4BP1	RDETVLQEEARNKAGTPVSELTKQMDTVLSS	NKAGT(1)PVSELTK	4773	UID2929	Color2 [A=255, R=169, G=169, B=169]	1	4		T	2			1118	___1	0.999998	5.11749e-58	183.87	143.81	175.62	1.5085	153330000	242	19.9686	24.3079	24.5054	22.855	24.3187	25.5614	20.7673	18.2462	22.9331	24.3187	17.7674	18.2229
	0.66182	2.74342	Q9C0B5-2;Q9C0B5	501;554	Q9C0B5-2	Q9C0B5-2	Palmitoyltransferase ZDHHC5	ZDHHC5	HIVASLQEREKLLRQSPPLPGREEEPGLGDS	LLRQS(1)PPLPGREEEPGLGDSGIQSTPGSGHAPR	3877	UID2454	Color2 [A=255, R=169, G=169, B=169]	1	4		S	4			2238	___1	0.99997	4.72601e-19	108.51	96.996	108.51	-0.055354	64221000	501	22.654	23.2829	23.3934	21.3854	23.5333	23.0697	19.1335	17.6057	16.9435	23.5333	18.965	19.1882
	0.661625	2.44002	Q09666	5782	Q09666	Q09666	Neuroblast differentiation-associated protein AHNAK	AHNAK	KFSLFKSKKPRHRSNSFSDEREFSGPSTPTG	S(0.001)NS(0.999)FSDER	2491	UID4759	Color2 [A=255, R=169, G=169, B=169]	1	4		S	2			1721	___2	0.99871	2.39765e-34	148.08	137.76	82.008	-0.50895	285660000	5782	24.1592	23.9071	23.9311	23.3523	23.8871	19.9148	20.1661	20.308	21.4645	23.8871	20.8998	17.2679
	0.65951	2.9217	P30533;D6REW6	50;50	P30533	P30533	Alpha-2-macroglobulin receptor-associated protein	LRPAP1	YSREKNQPKPSPKRESGEEFRMEKLNQLWEK	RES(1)GEEFRMEK	2160	UID1380	Color2 [A=255, R=169, G=169, B=169]	1	4		S	3			1473	___1	1	0.00426937	81.017	36.406	56.527	-0.63565	291270000	50	25.2728	25.3097	24.6883	23.5532	24.4674	24.0488	19.4763	18.0702	18.9777	24.4674	22.0436	21.2149
	0.65846	5.39561	E7ESM9;P20810-9;P20810-7;P20810-6;E9PSG1;P20810-5;F8W7E0	11;11;11;11;11;11;11	E7ESM9;P20810-5	E7ESM9	Calpastatin	CAST	_____MSQPGQKPAASPRPRRAAAARRTHEH	SQPGQKPAAS(1)PRPR	657	UID438	Color2 [A=255, R=169, G=169, B=169]	1	4		S	2			1405;456	___1	1	5.92202e-20	184.42	161.27	156.29	0.0013139	11331000000	11	28.3109	29.9683	30.1197	28.7355	29.8096	30.5194	26.2452	18.0369	29.2147	29.8096	29.1598	29.1939
	0.657788	1.69499	H7C477;H0Y7U4;Q8NI27-2;Q8NI27	129;161;214;1393	H7C477	H7C477	THO complex subunit 2	THOC2	NVKGGEKTPVSGSLKSPVPRSDIPEPEREQK	TPVSGSLKS(1)PVPR	1238	UID783	Color2 [A=255, R=169, G=169, B=169]	1	4		S	2			777	___1	0.99999	9.63891e-20	202.25	175.83	198.74	0.67492	35292000	129	22.5334	22.4832	21.1395	21.8061	22.24	22.114	19.3556	18.1882	20.7536	22.24	18.9219	19.1873
	0.656644	2.13269	C9J4K0;Q9BVC5-2;Q9BVC5	151;189;193	C9J4K0	C9J4K0	Ashwin	C2orf49	THRKSPSGPVKSPPLSPVGTTPVKLKRAAPK	KS(0.11)PS(0.346)GPVKS(0.546)PPLS(0.96)PVGT(0.019)T(0.019)PVK	422	UID3438	Color2 [A=255, R=169, G=169, B=169]	1	4		S	3			284	___2	0.959836	0.00127512	59.116	44.818	43.291	-0.50176	27527000	151	22.349	21.8845	21.4394	22.2747	19.0323	21.8316	17.7139	19.0086	20.4247	19.8693	21.0627	17.7498
	0.656508	2.43564	Q8TDB6;Q8TDB6-2	9;9	Q8TDB6	Q8TDB6	E3 ubiquitin-protein ligase DTX3L	DTX3L	_______MASHLRPPSPLLVRVYKSGPRVRR	ASHLRPPS(1)PLLVR	3533	UID2226	Color2 [A=255, R=169, G=169, B=169]	1	4		S	2			2076	___1	0.999984	0.00012023	100.73	66.342	91.914	0.2946	583190000	9	22.9374	22.8185	23.0583	20.9917	23.5578	24.0771	20.8934	17.8651	21.2891	23.5578	21.6177	22.0869
	0.653227	1.48905	Q9NYF8-4;E9PJA7	339;337	Q9NYF8-4	Q9NYF8-4	Bcl-2-associated transcription factor 1	BCLAF1	DGGDQETAKTGKFLKSPPLHKNLDAREKSTF	FLKS(1)PPLHK	4031	UID2559	Color2 [A=255, R=169, G=169, B=169]	1	4		S	2			2316	___1	1	0.0205117	60.518	49.108	60.518	-0.096965	20284000	339	20.3932	19.6453	20.9927	21.8224	22.1357	21.6443	18.7757	18.6204	17.664	22.1357	19.2366	18.7262
	0.651929	0.761666	V9GXZ1;E7ERL6;Q6P0Q8-2;Q6P0Q8	94;209;209;209	V9GXZ1	V9GXZ1	Microtubule-associated serine/threonine-protein kinase 2	MAST2	HGHTGNSPLDSPRNFSPNAPAHFSFVPARRT	NFS(1)PNAPAHFSFVPAR	631	UID413	Color2 [A=255, R=169, G=169, B=169]	1	4		S	3			451	___1	0.999501	0.0048857	44.294	38.921	44.294	-0.73306	2636100	94	20.2378	19.6182	19.5412	19.1449	19.2747	19.2801	18.2301	17.8986	17.9724	18.5125	18.2205	18.214
	0.650278	2.61735	O95365	549	O95365	O95365	Zinc finger and BTB domain-containing protein 7A	ZBTB7A	QEKHFKDEDEDEDVASPDGLGRLNVAGAGGG	HFKDEDEDEDVAS(1)PDGLGR	1847	UID1168	Color2 [A=255, R=169, G=169, B=169]	1	4		S	3			1157	___1	1	5.82414e-09	133.15	124.1	112.86	1.0655	63241000	549	22.8715	23.2785	20.155	23.1488	22.9276	24.0441	18.2763	18.1695	17.8564	22.9276	21.4364	18.5518
	0.64881	1.73467	J3KPW1;Q9H7L9	235;234	J3KPW1	J3KPW1	Sin3 histone deacetylase corepressor complex component SDS3	SUDS3	DLRTLNKLKSPKRPASPSSPEHLPATPAESP	RPAS(0.956)PS(0.48)S(0.564)PEHLPATPAESPAQR	1459	UID4071	Color2 [A=255, R=169, G=169, B=169]	1	4		S	3			911	___2	0.955729	1.61454e-10	107.47	98.869	93.176	-1.0779	49894000	235	22.2437	22.3038	21.942	24.1558	22.717	19.4914	18.306	18.2746	20.1626	22.717	20.9799	18.6157
	0.648392	2.65849	P63313;CON__P21752	23;23	P63313	P63313	Thymosin beta-10	TMSB10	GEIASFDKAKLKKTETQEKNTLPTKETIEQE	T(0.001)ET(0.999)QEKNTLPTK	4892	UID2976	Color2 [A=255, R=169, G=169, B=169]	1	4		T	2			1651	___1	0.999285	2.73721e-13	195.36	141.8	167.56	0.35547	78784000	23	24.5159	23.7502	23.8433	22.6892	22.4545	22.4712	19.6085	18.2396	19.5436	22.4545	18.5327	18.6712
	0.648318	2.66049	H0Y360;Q01433	47;76	H0Y360	H0Y360	AMP deaminase 2	AMPD2	GSGKPKAKYPFKKRASLQASTAAPEARGGLG	RAS(1)LQASTAAPEAR	1188	UID752	Color2 [A=255, R=169, G=169, B=169]	1	4		S	2			759	___1	1	1.83109e-24	202.96	172.14	182.17	0.40711	530200000	47	24.2505	22.733	23.5477	24.9712	24.8618	25.276	20.7597	18.3956	22.5237	24.8618	22.3443	22.2472
	0.648264	1.98235	Q92538	1784	Q92538	Q92538	Golgi-specific brefeldin A-resistance guanine nucleotide exchange factor 1	GBF1	EKPESPRAASSSSPGSPVASSPSRLSPTPDG	AASSS(0.046)S(0.02)PGS(0.934)PVASSPSR	3612	UID2279	Color2 [A=255, R=169, G=169, B=169]	1	4		S	2			2107	___1	0.933859	2.09009e-06	123.4	106.73	123.4	0.68057	32901000	1784	22.3608	22.3321	20.0487	22.322	22.2899	22.6834	18.8662	18.6273	17.9935	22.2899	18.8733	17.6438
	0.647995	2.96595	F6XE55;F6UH26;B1ALG1;B1ALG2;F6XG14;B1ALF6;P51531-2;P51531	81;41;41;41;81;83;1377;1377	F6XE55	F6XE55	Probable global transcription activator SNF2L2	SMARCA2	EKAKKRRGRPPAEKLSPNPPKLTKQMNAIID	GRPPAEKLS(1)PNPPK	158	UID108	Color2 [A=255, R=169, G=169, B=169]	1	4		S	3			80	___1	1	0.00347888	51.726	40.017	48.547	0.20572	66970000	81	23.0208	22.732	22.6665	20.0347	23.594	23.9146	17.5617	18.4327	17.397	23.594	21.8186	18.6161
	0.647915	1.92245	Q8TDJ6;Q8TDJ6-3	1400;1400	Q8TDJ6	Q8TDJ6	DmX-like protein 2	DMXL2	PDAGEGTKRHLSRTISVSGSTAKETVTVGKD	T(0.003)IS(0.997)VS(0.068)GS(0.804)T(0.128)AKET(0.001)VTVGK	3539	UID5382	Color2 [A=255, R=169, G=169, B=169]	1	4		S	2			2077	___2	0.997428	8.45577e-05	109.04	96.249	109.04	0.40877	67866000	1400	21.7331	21.5675	20.8911	22.2731	20.2982	21.9549	17.8955	18.9649	20.0336	20.2982	20.7834	17.9527
	0.646761	2.33439	P08670;B0YJC4	7;7	P08670	P08670	Vimentin	VIM	_________MSTRSVSSSSYRRMFGGPGTAS	S(0.002)VS(0.995)S(0.002)S(0.001)SYR	1973	UID1252	Color2 [A=255, R=169, G=169, B=169]	1	4		S	2			1304	___1	0.995391	0.00166898	96.143	68.814	96.143	0.87591	38625000	7	23.4738	23.2142	23.465	20.715	19.6521	20.4213	18.5778	18.8775	20.7197	19.1752	19.6347	17.5031
	0.646265	2.41247	Q14966-2;Q14966-4;Q14966-3;Q14966	552;552;552;552	Q14966-2	Q14966-2	Zinc finger protein 638	ZNF638	SRSRSPYRIRNPFRGSPKCFRSVSPERMSRR	NPFRGS(1)PK	2723	UID1747	Color2 [A=255, R=169, G=169, B=169]	1	4		S	2			1793	___1	1	0.0213419	70.552	44.283	70.552	-0.22603	27635000	552	20.3082	22.7073	21.6976	21.9752	21.6364	22.1199	17.3703	17.436	17.5657	21.6364	21.0593	18.8625
	0.645694	3.10674	P08238;Q58FF8	261;183	P08238;Q58FF8	P08238	Heat shock protein HSP 90-beta;Putative heat shock protein HSP 90-beta 2	HSP90AB1;HSP90AB2P	EKPKIEDVGSDEEDDSGKDKKKKTKKIKEKY	IEDVGS(1)DEEDDS(1)GKDKK	1952	UID4387	Color2 [A=255, R=169, G=169, B=169]	1	4		S	3			1297;1869	___2	1	0.001908	50.851	42.126	50.851	-0.7649	52227000	261	22.9749	23.1219	23.1967	23.5601	18.1718	23.5252	19.6119	17.6538	18.486	19.2588	17.5383	18.0687
	0.645495	-1.84372	Q96RU3-4;Q96RU3-3;E9PGQ4;Q96RU3-2;Q96RU3;H0Y7W6	296;296;296;296;296;258	Q96RU3-4	Q96RU3-4	Formin-binding protein 1	FNBP1	DIEFEDYTQPMKRTVSDNSLSNSRGEGKPDL	TVS(1)DNSLSNSR	783	UID510	Color2 [A=255, R=169, G=169, B=169]	1	4		S	2			513	___1	1	1.80489e-22	223.08	161.52	218.62	-0.028338	632780000	296	22.7038	23.9028	22.7813	25.2362	23.4502	25.2908	21.751	24.2736	17.8015	23.4502	23.8745	26.2626
	0.645179	2.12442	Q9UBF8-2;F8W860;Q9UBF8-3;Q9UBF8	496;179;179;511	Q9UBF8-2	Q9UBF8-2	Phosphatidylinositol 4-kinase beta	PI4KB	KEPVFIAAGDIRRRLSEQLAHTPTAFKRDPE	RLS(1)EQLAHTPTAFK	4068	UID2586	Color2 [A=255, R=169, G=169, B=169]	1	4		S	3			2341	___1	0.99977	0.000366082	67.645	52.259	62.94	0.69752	58254000	496	23.1917	22.7822	23.206	22.2958	22.609	22.4859	19.5268	21.0088	20.9655	22.609	21.5424	18.1229
	0.645139	2.72973	Q8TEA8	196	Q8TEA8	Q8TEA8	D-tyrosyl-tRNA(Tyr) deacylase 1	DTD1	SSKERNTPRKEDRSASSGAEGDVSSEREP__	S(0.006)AS(0.961)S(0.033)GAEGDVSSEREP	3547	UID2237	Color2 [A=255, R=169, G=169, B=169]	1	4		S	2			2082	___1	0.960638	5.61949e-08	143.93	129.24	143.93	-1.2523	71146000	196	22.4136	19.7439	22.4279	19.2288	23.0263	24.0304	18.3825	19.0982	22.4113	23.0263	20.0603	17.8929
	0.645078	-2.04323	P39687;H0YN26;H7BZ09	15;15;15	P39687	P39687	Acidic leucine-rich nuclear phosphoprotein 32 family member A	ANP32A	_MEMGRRIHLELRNRTPSDVKELVLDNSRSN	NRT(0.871)PS(0.129)DVKELVLDNSR	4862	UID2964	Color2 [A=255, R=169, G=169, B=169]	1	4		T	3			1503	___1	0.871001	0.000666464	66.965	60.349	66.965	1.4615	23127000	15	19.507	18.6962	18.4975	20.3452	18.6524	19.3171	18.8653	21.3316	22.5526	19.4218	22.5518	22.3708
	0.644853	4.20635	P32519-2;P32519	163;187	P32519-2	P32519-2	ETS-related transcription factor Elf-1	ELF1	PKRKKGRKTKPPRPDSPATTPNISVKKKNKD	T(0.005)KPPRPDS(0.987)PAT(0.006)T(0.001)PNISVK	2168	UID1388	Color2 [A=255, R=169, G=169, B=169]	1	4		S	3			1484	___1	0.987201	1.66488e-05	71.54	58.691	71.54	-1.6259	107320000	163	19.7037	24.6185	23.9605	19.3606	23.9538	24.9644	16.7466	17.1912	17.5411	23.9538	19.0607	16.7623
	0.644616	-1.81403	C9JS59;C9J266;Q5XPI4;Q5XPI4-2	675;529;675;675	C9JS59	C9JS59	E3 ubiquitin-protein ligase RNF123	RNF123	AVGGPLPLPRPGWLSSPTLGRANRFLSTAAV	PGWLS(0.122)S(0.757)PT(0.122)LGR	415	UID282	Color2 [A=255, R=169, G=169, B=169]	1	4		S	2			279	___1	0.756636	5.07504e-05	122.51	99.135	62.408	1.2717	14352000	675	18.7623	21.4817	21.2806	21.9144	20.1329	20.0193	17.476	20.7177	18.6702	19.377	18.6216	21.6091
	0.643811	-0.693221	E5RJ56;Q08495-3;B4DI75;Q08495-2;Q08495	289;264;249;289;289	E5RJ56	E5RJ56	Dematin	DMTN	TPFHTSLHQGTSKSSSLPAYGRTTLSRLQST	S(0.042)S(0.042)S(0.916)LPAYGR	234	UID158	Color2 [A=255, R=169, G=169, B=169]	1	4		S	2			134	___1	0.91553	0.020279	44.863	31.192	44.863	-1.4608	3146800	289	19.3062	20.5009	19.7119	19.3831	19.615	19.3892	18.3935	19.4444	19.2919	20.1596	19.09	20.2343
	0.642635	-2.69183	C9JUG3;Q8TE77-4;Q8TE77-2;Q8TE77	9;9;9;9	C9JUG3	C9JUG3	Protein phosphatase Slingshot homolog 3	SSH3	_______MALVTVSRSPPGSGASTPVGPWDQ	ALVT(0.018)VS(0.149)RS(0.831)PPGS(0.002)GASTPVGPWDQAVQR	490	UID330	Color2 [A=255, R=169, G=169, B=169]	1	4		S	3			335	___1	0.83083	1.08851e-24	137.5	130.63	137.5	0.93398	48358000	9	22.6939	21.8617	19.0503	20.7907	20.2271	23.2548	17.8039	22.7382	18.6492	20.2271	21.8175	23.6087
	0.641868	2.03711	Q8N573-3;Q8N573-2;Q8N573-5;Q8N573-8;Q8N573;H0YC07	239;299;306;306;307;20	Q8N573-3	Q8N573-3	Oxidation resistance protein 1	OXR1	QLSGRDFCHSKKMTGSNTEEIDSRIRDAGND	MT(0.001)GS(0.99)NT(0.009)EEIDSR	3437	UID2169	Color2 [A=255, R=169, G=169, B=169]	1	4		S	2			2036	___1	0.989968	0.0010023	69.795	58.284	69.795	-3.1775	24994000	239	22.8111	20.273	21.6337	22.9684	19.0269	21.3473	18.2741	17.4295	21.7417	19.2117	18.1994	18.2236
	0.641764	2.67761	P61006	185	P61006	P61006	Ras-related protein Rab-8A	RAB8A	KAKMDKKLEGNSPQGSNQGVKITPDQQKRSS	LEGNSPQGS(1)NQGVK	2366	UID1510	Color2 [A=255, R=169, G=169, B=169]	1	4		S	2			1616	___1	0.999997	0.000198349	105.17	82.159	105.17	0.13198	60315000	185	18.338	22.7076	22.6805	22.9669	22.5822	23.5235	19.1132	17.4703	21.7179	22.5822	22.8241	21.2452
	0.641337	1.8053	F8W7U3;E7ESD2;Q641Q2-2;Q641Q2;Q5SNT6;Q9Y4E1-6;Q9Y4E1-4;J3KP36;Q9Y4E1-3;Q9Y4E1-2;Q9Y4E1;Q9Y4E1-5	196;284;284;284;196;284;284;228;229;276;284;284	F8W7U3;Q5SNT6;Q9Y4E1-6	F8W7U3	WASH complex subunit FAM21A;WASH complex subunit FAM21B;WASH complex subunit FAM21C	FAM21A;FAM21B;FAM21C	EEDIEDIEENTRPKRSRPTSFADELAARIKG	S(1)RPT(0.419)S(0.581)FADELAAR	647	UID3579	Color2 [A=255, R=169, G=169, B=169]	1	4		S	2			1878;2429;453	___2	1	2.32196e-10	153.94	109.95	138.81	0.34834	148440000	196	19.0813	21.7742	22.0335	22.5787	21.4801	22.3263	18.8125	20.0051	20.0716	21.4801	21.2878	18.6143
	0.640497	1.9691	Q14160-2;Q14160;Q14160-3;H0YCG0	1394;1475;1475;495	Q14160-2	Q14160-2	Protein scribble homolog	SCRIB	TAKAERRHQERLRVQSPEPPAPERALSPAEL	VQS(1)PEPPAPER	2699	UID1731	Color2 [A=255, R=169, G=169, B=169]	1	4		S	2			1776	___1	1	3.72779e-06	89.43	63.993	89.43	-0.89689	89275000	1394	20.9814	21.6324	21.3453	21.6698	21.7152	21.6988	17.7468	18.2215	20.3986	21.7152	21.1117	18.7916
	0.639584	3.88552	Q01518-2;Q01518	307;308	Q01518-2	Q01518-2	Adenylyl cyclase-associated protein 1	CAP1	VRSGPKPFSAPKPQTSPSPKRATKKEPAVLE	PFSAPKPQT(0.001)S(0.998)PS(0.002)PK	2420	UID4703	Color2 [A=255, R=169, G=169, B=169]	1	4		S	2			1683	___2	0.997945	2.33034e-118	307.52	282.96	192.68	-0.31311	8586700000	307	25.4407	19.245	19.4168	26.4346	19.1125	26.5363	18.8234	18.3309	17.5142	19.5564	23.66	18.1163
	0.638948	2.77194	Q0JRZ9-3;Q0JRZ9	370;403	Q0JRZ9-3	Q0JRZ9-3	F-BAR domain only protein 2	FCHO2	PAISRHSPVQMNRNLSNEELTKSKPSAPPNE	NLS(1)NEELTK	2516	UID1627	Color2 [A=255, R=169, G=169, B=169]	1	4		S	2			1722	___1	1	0.000304934	126.03	71.835	126.03	-0.019343	161760000	370	23.2883	24.0068	23.8558	24.9836	23.9859	24.1589	22.2029	17.4551	23.5198	23.9859	22.5986	23.4091
	0.638832	1.16267	F6RY50;Q96FS4;E9PIB3	64;64;64	F6RY50	F6RY50	Signal-induced proliferation-associated protein 1	SIPA1	PLLRSGSDAGEARPPTPASPRARAHSHEEAS	S(0.132)GS(0.868)DAGEARPPT(0.817)PAS(0.183)PR	4642	UID6034	Color2 [A=255, R=169, G=169, B=169]	1	4		T	3			649	___2	0.816554	0.00193648	74.444	67.242	74.444	-0.29447	39003000	64	18.6403	21.8788	21.1068	23.7569	22.7026	19.3643	20.4105	18.5295	17.3123	22.7026	21.2312	20.2016
	0.638626	1.0501	Q9UPY3-2;Q9UPY3;Q9UPY3-3;H0YJZ6	1470;1470;368;149	Q9UPY3-2	Q9UPY3-2	Endoribonuclease Dicer	DICER1	NMLMGSGAFVKKISLSPFSTTDSAYEWKMPK	IS(0.197)LS(0.756)PFS(0.036)T(0.008)T(0.002)DSAYEWK	4171	UID2661	Color2 [A=255, R=169, G=169, B=169]	1	4		S	2			2390	___1	0.756317	0.00126259	55.261	46.662	55.261	-1.2743	6261900	1470	20.5579	19.8893	19.6931	21.4355	18.0365	20.3586	18.3079	18.7352	19.0045	18.0365	18.8456	17.7671
	0.637999	2.07583	H3BM38;O00161;H3BV99;H3BP15;H3BQY9	110;110;67;61;61	H3BM38	H3BM38	Synaptosomal-associated protein;Synaptosomal-associated protein 23	SNAP23	SGKAYKTTWGDGGENSPCNVVSKQPGPVTNG	TTWGDGGENS(1)PCNVVSK	1308	UID832	Color2 [A=255, R=169, G=169, B=169]	1	4		S	2			824	___1	0.999996	8.52115e-39	214.81	191.35	214.81	0.96928	86817000	110	22.5857	23.7577	23.1809	23.7503	23.4855	23.3679	20.5208	18.363	20.9526	23.4855	20.9043	21.4722
	0.637596	-2.37688	G8JL88;O14791-3;O14791;O14791-2	186;289;307;323	G8JL88	G8JL88	Apolipoprotein L1	APOL1	NLQSVPHASASRPRVTEPISAESGEQVERVN	VT(0.947)EPIS(0.087)AES(0.966)GEQVER	4664	UID2890	Color2 [A=255, R=169, G=169, B=169]	1	4		T	2			750	___1	0.947331	0.000192409	96.773	73.784	61.815	-3.8003	42144000	186	22.3598	20.024	18.8594	19.4125	21.7059	21.5455	17.0641	22.8563	19.7733	21.7059	18.4376	19.8507
	0.63757	2.74587	O95218-2;O95218	188;188	O95218-2	O95218-2	Zinc finger Ran-binding domain-containing protein 2	ZRANB2	EDEDDADLSKYNLDASEEEDSNKKKSNRRSR	Y(0.001)NLDAS(0.998)EEEDS(0.001)NKKK	1840	UID1163	Color2 [A=255, R=169, G=169, B=169]	1	4		S	3			1154	___1	0.998188	0.000527673	65.175	57.729	60.14	-1.8403	111220000	188	23.1579	24.0795	23.8346	23.3534	24.3106	23.6982	19.596	18.1676	20.8158	24.3106	19.1856	19.4979
	0.637449	0.945033	Q9Y286-2;Q9Y286	320;413	Q9Y286-2	Q9Y286-2	Sialic acid-binding Ig-like lectin 7	SIGLEC7	ANTIRGSASQGNLTESWADDNPRHHGLAAHS	GS(0.829)AS(0.171)QGNLTES(1)WADDNPR	4271	UID2731	Color2 [A=255, R=169, G=169, B=169]	1	4		S	2			2400	___1	0.999999	1.89226e-90	289.98	251.82	204.23	-0.45655	56896000	320	22.1211	22.8902	22.4406	21.6604	21.7558	22.2269	21.1623	20.3095	21.298	21.7558	20.6986	21.0646
	0.637231	4.00622	Q01518-2;Q01518	309;310	Q01518-2	Q01518-2	Adenylyl cyclase-associated protein 1	CAP1	SGPKPFSAPKPQTSPSPKRATKKEPAVLELE	SGPKPFSAPKPQT(0.021)S(0.979)PS(1)PK	2421	UID4704	Color2 [A=255, R=169, G=169, B=169]	1	4		S	2			1683	___2	0.999932	3.17746e-09	145.48	116.93	145.48	1.1384	270410000	309	25.4407	20.0334	20.1767	26.4346	19.1861	26.5363	17.9753	18.2422	19.0105	18.7159	23.66	17.9196
	0.63723	-1.35244	Q8TEQ0;Q8TEQ0-2	370;370	Q8TEQ0	Q8TEQ0	Sorting nexin-29	SNX29	DDVYGNSSGRKHRGHSESPEKPLEGNTCLSQ	GHS(0.82)ES(0.179)PEKPLEGNT(0.001)CLSQMHSWAPLK	3551	UID2241	Color2 [A=255, R=169, G=169, B=169]	1	4		S	4			2084	___1	0.819637	0.000263576	50.099	15.083	50.099	-0.18883	40685000	370	19.373	18.698	19.3835	23.0517	22.2016	19.1217	17.8882	20.8292	21.3544	22.2016	20.9813	20.563
	0.63721	-3.09227	P47974	57	P47974	P47974	Zinc finger protein 36, C3H1 type-like 2	ZFP36L2	AAPSSGFAPGFLRRHSASNLHALAHPAPSPG	RHS(0.762)AS(0.238)NLHALAHPAPSPGSCSPK	2255	UID1447	Color2 [A=255, R=169, G=169, B=169]	1	4		S	4			1544	___1	0.76161	1.99179e-05	61.725	53.537	61.725	-0.71983	57270000	57	18.8658	19.1754	19.2968	23.6558	19.9465	24.1462	19.862	22.6723	21.5582	19.0852	17.3016	23.8156
	0.636723	1.56673	Q15154;E7ETA6;Q15154-2;E7EV56	1188;1188;1188;1189	Q15154	Q15154	Pericentriolar material 1 protein	PCM1	KTEYMAFPKPFESSSSIGAEKPRNKKLPEEE	TEYMAFPKPFESS(0.001)S(0.02)S(0.979)IGAEKPR	2773	UID1775	Color2 [A=255, R=169, G=169, B=169]	1	4		S	3			1808	___1	0.979078	1.4476e-10	110.89	104.01	110.89	-0.5222	32916000	1188	21.6687	21.4942	19.5991	22.9971	21.1458	20.2477	17.4691	17.9177	19.8747	21.1458	20.8691	18.0413
	0.636563	2.66745	P08670;B0YJC4	420;420	P08670	P08670	Vimentin	VIM	EGEESRISLPLPNFSSLNLRETNLDSLPLVD	ISLPLPNFS(0.169)S(0.831)LNLR	1967	UID1247	Color2 [A=255, R=169, G=169, B=169]	1	4		S	2			1304	___1	0.83147	8.84479e-05	113.53	103.57	83.692	-1.3816	142500000	420	26.1878	19.9186	22.9154	19.623	23.5328	21.1564	17.3033	17.9342	21.7585	23.5328	22.2406	18.5388
	0.636152	2.87118	B0QY95;Q7L890;Q9NQG6	59;59;59	B0QY95	B0QY95	Mitochondrial dynamics protein MID51	MIEF1	LAVKRMYDRAISAPTSPTRLSHSGKRSWEEP	AISAPT(0.041)S(0.779)PT(0.179)R	144	UID98	Color2 [A=255, R=169, G=169, B=169]	1	4		S	2			64	___1	0.779431	0.000260783	115.29	75.438	115.29	1.6101	108190000	59	23.9021	23.0634	23.1592	23.7887	23.837	24.2664	21.2397	19.2579	22.7926	23.837	18.1239	18.3943
	0.635947	2.26344	H7C072;Q13769	199;328	H7C072	H7C072	THO complex subunit 5 homolog	THOC5	DSDAEEEQTTKRRRPTLGVQLDDKRKEMLKR	RRPT(1)LGVQLDDK	4695	UID2899	Color2 [A=255, R=169, G=169, B=169]	1	4		T	3			863	___1	1	0.000153735	105.99	73.833	45.614	0.93148	81435000	199	23.9372	24.622	23.0097	24.7022	18.998	20.1372	20.7335	18.1938	20.7645	19.1679	17.8032	18.1211
	0.635429	2.9954	Q5T5Y3-2;Q5T5Y3;Q5T5Y3-3	285;563;574	Q5T5Y3-2	Q5T5Y3-2	Calmodulin-regulated spectrin-associated protein 1	CAMSAP1	ADVVPQQADPEFPRASPRALGLTANARSPQG	ADVVPQQADPEFPRAS(1)PR	3011	UID1910	Color2 [A=255, R=169, G=169, B=169]	1	4		S	3			1887	___1	1	4.11362e-05	69.704	59.745	50.783	-0.76624	109610000	285	22.5723	22.7933	22.7242	24.2052	23.6963	24.1167	17.6948	19.2311	21.5759	23.6963	22.5873	18.3396
	0.63521	1.76579	J3KPK1;J3KQV8;O43426	1518;1604;1565	J3KPK1	J3KPK1	Synaptojanin-1	SYNJ1	TSPPVDPFTTLASKASPTLDFTER_______	AS(0.981)PT(0.019)LDFTER	1455	UID919	Color2 [A=255, R=169, G=169, B=169]	1	4		S	2			909	___1	0.980867	0.00199005	72.817	51.036	72.817	-1.3227	25795000	1518	18.6124	22.7645	21.1641	23.0869	19.4488	22.4694	19.1495	18.3277	18.8303	18.5986	19.1035	19.084
	0.634205	-3.27105	H0YAC7;B4DZI8;P35606	73;830;859	H0YAC7	H0YAC7	Coatomer subunit beta'	COPB2	PSRSTAQQELDGKPASPTPVIVASHTANKEE	STAQQELDGKPAS(0.996)PT(0.004)PVIVASHTANKEEK	310	UID211	Color2 [A=255, R=169, G=169, B=169]	1	4		S	3			186	___1	0.99594	1.89424e-120	282.45	271.65	282.45	-0.17493	3403700000	73	24.3382	24.5035	24.766	22.1996	25.8544	19.7741	17.5585	24.1478	23.6701	25.8544	22.1155	24.5014
	0.634169	1.29946	Q9C0C2;Q9C0C2-2	836;287	Q9C0C2	Q9C0C2	182 kDa tankyrase-1-binding protein	TNKS1BP1	QDRVVGKPAQLGTQRSQEADVQDWEFRKRDS	S(1)QEADVQDWEFR	3888	UID2457	Color2 [A=255, R=169, G=169, B=169]	1	4		S	2			2239	___1	1	1.51535e-07	137.62	109.33	95.981	-0.24163	12769000	836	20.5493	20.8541	20.0463	21.2313	20.9528	20.3357	18.5685	18.0788	18.6528	20.9528	17.7625	17.6788
	0.633906	2.02226	Q8IWT6	217	Q8IWT6	Q8IWT6	Volume-regulated anion channel subunit LRRC8A	LRRC8A	SEDVEATVPMLQRTKSRIEQGIVDRSETGVL	T(0.028)KS(0.972)RIEQGIVDR	3377	UID2136	Color2 [A=255, R=169, G=169, B=169]	1	4		S	3			2012	___1	0.972367	0.00012636	85.493	69.858	48.659	0.32502	34691000	217	19.3659	19.4535	20.2404	23.2737	21.807	23.1155	18.4944	18.7365	22.1735	21.807	21.0391	18.6636
	0.629419	-1.59827	C9JD14;C9JZN1;C9JIS1;C9JXA5;Q9HAV0;P62879	2;2;2;2;2;2	C9JD14	C9JD14	Guanine nucleotide-binding protein subunit beta-4;Guanine nucleotide-binding protein G(I)/G(S)/G(T) subunit beta-2	GNB4;GNB2	______________MSELEQLRQEAEQLRNQ	S(1)ELEQLRQEAEQLR	446	UID306	Color2 [A=255, R=169, G=169, B=169]	1	4		S	2			306	___1	1	0.00565453	50.562	38.18	50.562	0.70117	7098500	2	19.5037	19.8363	18.0892	20.7195	17.8568	20.3615	18.3994	20.7162	18.7434	17.8568	16.9378	19.3743
	0.628016	0.95229	P42566;B1AUU8;H7BYP0;P42566-2	796;662;473;482	P42566	P42566	Epidermal growth factor receptor substrate 15	EPS15	PCPLPPGKRSINKLDSPDPFKLNDPFQPFPG	S(1)INKLDS(1)PDPFK	2225	UID4581	Color2 [A=255, R=169, G=169, B=169]	1	4		S	2			1518	___2	1	2.17495e-14	194.23	161.37	108.52	-1.5982	120740000	796	20.9335	21.6164	20.0786	22.3918	21.987	20.1	18.1867	18.3163	18.196	21.987	19.2292	18.5764
	0.627285	2.66039	Q09666	5780	Q09666	Q09666	Neuroblast differentiation-associated protein AHNAK	AHNAK	KGKFSLFKSKKPRHRSNSFSDEREFSGPSTP	HRS(1)NS(0.974)FS(0.026)DER	2490	UID1608	Color2 [A=255, R=169, G=169, B=169]	1	4		S	3			1721	___1	0.999948	2.39765e-34	148.08	137.76	68.277	0.74588	259320000	5780	20.6082	23.3728	19.0818	22.6315	24.7172	23.3142	18.1486	18.2088	19.2738	24.7172	22.5662	18.0259
	0.626702	1.79715	Q13541	70	Q13541	Q13541	Eukaryotic translation initiation factor 4E-binding protein 1	EIF4EBP1	DRKFLMECRNSPVTKTPPRDLPTIPGVTSPS	T(0.845)PPRDLPT(0.153)IPGVT(0.001)S(0.001)PSSDEPPMEASQSHLR	4953	UID2995	Color2 [A=255, R=169, G=169, B=169]	1	4		T	3			1761	___1	0.844643	4.26992e-10	77.807	61.325	57.517	-1.49	92101000	70	19.6558	19.2376	21.3434	19.7202	20.0655	21.8135	18.6436	18.5319	17.9684	20.0655	18.6229	18.0854
	0.62655	1.72277	Q9UHB6;Q9UHB6-4;F8VQE1;Q9UHB6-2;Q9UHB6-5;F8VS07;Q9UHB6-3	490;491;329;330;331;187;188	Q9UHB6	Q9UHB6	LIM domain and actin-binding protein 1	LIMA1	LERPAQLANARETPHSPGVEDAPIAKVGVLA	ETPHS(1)PGVEDAPIAK	4082	UID2597	Color2 [A=255, R=169, G=169, B=169]	1	4		S	2			2351	___1	0.999993	6.91197e-81	278.64	241.82	236.05	0.31353	2631400000	490	26.0906	26.5566	25.0972	27.5574	27.2617	26.9134	22.9605	22.9552	24.3355	27.2617	24.3704	23.27
	0.624816	3.25152	P09769;F5H3M4	412;346	P09769	P09769	Tyrosine-protein kinase Fgr	FGR	KIADFGLARLIKDDEYNPCQGSKFPIKWTAP	LIKDDEY(1)NPCQGSK	5314	UID3125	Color2 [A=255, R=169, G=169, B=169]	1	4		Y	3			1316	___1	1	4.96148e-72	276.41	222.65	97.866	-0.29382	637270000	412	23.8892	24.9581	23.9991	25.4075	25.2621	25.1654	19.3784	17.196	21.4444	25.2621	22.3232	21.7341
	0.624392	1.64218	O00571-2;O00571;B4DLA0;B4E3C4	74;90;90;134	O00571-2	O00571-2	ATP-dependent RNA helicase DDX3X	DDX3X	RSDSRGKSSFFSDRGSGSRGRFDDRGRSDYD	SSFFSDRGS(0.992)GS(0.008)R	1634	UID1030	Color2 [A=255, R=169, G=169, B=169]	1	4		S	2			1035	___1	0.991943	4.01842e-05	125.84	102.16	125.84	-1.5207	178960000	74	23.5464	23.1921	23.9253	25.0327	22.5153	25.2096	22.5166	20.7471	23.8075	22.5153	22.9316	23.2601
	0.623201	2.44557	O75427;H7C5D9;C9JYK0	521;46;69	O75427	O75427	Leucine-rich repeat and calponin homology domain-containing protein 4	LRCH4	SFLFRSSSQSGSGPSSPDSVLRPRRYPQVPD	SSSQSGSGPS(0.106)S(0.892)PDS(0.002)VLRPR	1789	UID1130	Color2 [A=255, R=169, G=169, B=169]	1	4		S	3			1128	___1	0.891886	2.67011e-12	149.44	133.3	149.44	1.4104	49568000	521	19.1119	23.702	20.1496	19.2658	18.6719	24.3116	21.3668	18.0889	18.7871	23.5633	18.9849	19.4265
	0.623178	1.93496	Q9H3N1	270	Q9H3N1	Q9H3N1	Thioredoxin-related transmembrane protein 1	TMX1	EGTNKDFPQNAIRQRSLGPSLATDKS_____	QRS(1)LGPSLATDKS	3921	UID2486	Color2 [A=255, R=169, G=169, B=169]	1	4		S	2			2256	___1	0.999999	5.26413e-08	146.79	108.82	146.79	-0.32802	55117000	270	21.6739	20.4049	21.3326	23.3498	21.8974	22.3211	18.0854	18.3828	17.9405	21.8974	21.1576	19.1956
	0.623036	1.60693	H0YCM0;E9PM17;B3KNX7;Q13153;Q13153-2	103;114;212;212;212	H0YCM0	H0YCM0	Non-specific serine/threonine protein kinase;Serine/threonine-protein kinase PAK 1	PAK1	TKSVYTRSVIEPLPVTPTRDVATSPISPTEN	SVIEPLPVT(0.892)PT(0.108)R	4462	UID2830	Color2 [A=255, R=169, G=169, B=169]	1	4		T	2			92	___1	0.89229	0.00141732	99.941	80.67	99.941	1.1282	21346000	103	22.0499	21.3167	21.5195	19.2397	21.8831	20.52	18.0435	18.434	19.8835	21.8831	19.0962	17.9417
	0.621341	2.52832	F8W6I7;P09651-3;P09651-2;P09651;F8VTQ5;F8W646	6;6;6;6;6;6	F8W6I7	F8W6I7	Heterogeneous nuclear ribonucleoprotein A1;Heterogeneous nuclear ribonucleoprotein A1, N-terminally processed	HNRNPA1	__________MSKSESPKEPEQLRKLFIGGL	S(0.964)KS(0.036)ES(1)PKEPEQLR	1068	UID3842	Color2 [A=255, R=169, G=169, B=169]	1	4		S	2			682	___2	0.999957	2.01068e-74	241.3	217.92	104.95	0.42666	9069600000	6	22.0705	22.8288	21.7673	23.9282	21.6124	22.8586	17.2419	17.862	20.6756	21.6124	20.3405	18.1855
	0.620561	4.79686	F8W726;Q14157-4;Q14157-1;Q14157-3;Q14157;Q14157-5	465;447;454;454;454;454	F8W726	F8W726	Ubiquitin-associated protein 2-like	UBAP2L	SPAVATSTAAPPPPSSPLPSKSTSAPQMSPG	SPAVATSTAAPPPPS(0.181)S(0.79)PLPS(0.029)K	1077	UID696	Color2 [A=255, R=169, G=169, B=169]	1	4		S	3			687	___1	0.789676	4.10661e-129	308.52	284.23	114.15	0.80285	423220000	465	25.4741	24.9145	25.9636	18.9085	25.9572	25.7364	16.4372	18.6322	24.1319	25.9572	25.3707	18.528
	0.62048	2.51884	Q6JBY9;B7ZKW8	284;254	Q6JBY9	Q6JBY9	CapZ-interacting protein	RCSD1	EEVDGQHPAQEEVPESPQTSGPEAENRCGSP	RS(0.178)S(0.822)EEVDGQHPAQEEVPES(1)PQTSGPEAENR	3126	UID5126	Color2 [A=255, R=169, G=169, B=169]	1	4		S	4			1922	___2	0.999996	1.71639e-42	168.75	159.27	168.75	0.37192	135920000	284	19.3998	19.4766	23.0181	18.8932	18.901	23.2877	18.038	18.7224	22.2676	18.2935	21.8191	19.3214
	0.619269	1.08365	P48634-2;P48634-3;P48634	1206;1218;1219	P48634-2	P48634-2	Protein PRRC2A	PRRC2A	PSKEPLKEKLIPGPLSPVARGGSNGGSNVGM	LIPGPLS(1)PVAR	2262	UID1449	Color2 [A=255, R=169, G=169, B=169]	1	4		S	2			1547	___1	1	0.00089114	78.903	53.281	64.121	0.91163	118690000	1206	24.0413	23.8794	23.4169	23.7296	23.3669	23.7574	21.6147	21.3308	23.3067	23.3669	22.1667	21.9797
	0.618376	2.62363	H3BM38;O00161;H3BNE1;H3BR18;H3BPJ0;O00161-2;H3BNG6;H3BU94	20;20;20;20;20;20;20;20	H3BM38	H3BM38	Synaptosomal-associated protein;Synaptosomal-associated protein 23	SNAP23	SSEEIQQRAHQITDESLESTRRILGLAIESQ	AHQITDES(1)LESTRR	1305	UID829	Color2 [A=255, R=169, G=169, B=169]	1	4		S	3			824	___1	0.999949	1.76231e-18	157.91	147.55	151.48	-0.69253	347590000	20	25.1915	24.8819	24.5284	25.565	25.295	25.6692	22.9278	18.9657	19.431	25.295	24.4	24.5497
	0.618138	1.11009	Q09666	1042	Q09666	Q09666	Neuroblast differentiation-associated protein AHNAK	AHNAK	VDISAPKVDTNAPDLSLEGPEGKLKGPKFKM	VDTNAPDLS(1)LEGPEGK	2506	UID1621	Color2 [A=255, R=169, G=169, B=169]	1	4		S	2			1721	___1	1	4.46982e-05	108.25	78.892	98.508	-0.86201	33016000	1042	21.9945	21.5646	19.4515	22.0888	23.0068	19.9344	18.05	18.9829	18.9647	23.0068	19.8253	17.4276
	0.617851	-3.339	Q9NQC3-5;Q9NQC3;F8WAM4;Q9NQC3-4;Q9NQC3-2	15;15;15;15;15	Q9NQC3-5;Q9NQC3-2	Q9NQC3-5	Reticulon-4	RTN4	_MEDLDQSPLVSSSDSPPRPQPAFKYQFVRE	MEDLDQSPLVSSS(0.002)DS(0.998)PPRPQPAFK	3980	UID2522	Color2 [A=255, R=169, G=169, B=169]	1	4		S	2			2287;2288	___1	0.9983	2.75847e-69	239.57	218.82	166.21	0.95199	3107100000	15	26.493	26.1916	26.8039	24.178	26.9154	19.6448	21.0192	26.4992	17.6287	26.9154	24.3081	26.0669
	0.61661	1.73922	Q09666	5830	Q09666	Q09666	Neuroblast differentiation-associated protein AHNAK	AHNAK	GKHGKLKFGTFGGLGSKSKGHYEVTGSDDET	FGTFGGLGS(1)K	2483	UID1601	Color2 [A=255, R=169, G=169, B=169]	1	4		S	2			1721	___1	0.999986	0.00199764	72.652	53.922	67.456	0.2428	27431000	5830	21.759	19.702	21.3003	22.4589	20.6195	22.0924	18.6098	18.8497	21.2599	20.6195	22.0907	19.7184
	0.615215	2.33248	K7EQH1;Q96B23-2;Q96B23	66;66;66	K7EQH1	K7EQH1	Uncharacterized protein C18orf25	C18orf25	VISSMPCLLMELRRDSSESQLASTESDKPTT	RDS(0.959)S(0.039)ES(0.002)QLASTESDKPTTGR	1568	UID4139	Color2 [A=255, R=169, G=169, B=169]	1	4		S	3			983	___2	0.958762	2.38257e-51	218.88	204.78	218.88	-1.1304	320090000	66	22.712	21.6957	22.2432	23.2116	21.6636	22.7163	17.7182	18.5843	19.9516	21.6636	21.4202	18.7997
	0.615081	1.37395	Q6P2E9	6	Q6P2E9	Q6P2E9	Enhancer of mRNA-decapping protein 4	EDC4	__________MASCASIDIEDATQHLRDILK	ASCAS(1)IDIEDATQHLR	3152	UID1995	Color2 [A=255, R=169, G=169, B=169]	1	4		S	2			1927	___1	0.999932	7.52847e-18	166.9	148.8	166.9	-1.0329	20112000	6	21.4582	21.651	19.5806	21.4275	21.4601	20.7742	18.7314	16.9547	20.5374	21.4601	18.6579	19.1694
	0.615024	3.14852	P62995;P62995-3;H7C2L4;H7BXF3	201;101;21;60	P62995	P62995	Transformer-2 protein homolog beta	TRA2B	GRRIRVDFSITKRPHTPTPGIYMGRPTYGSS	RPHT(0.999)PT(0.001)PGIYMGR	4891	UID2975	Color2 [A=255, R=169, G=169, B=169]	1	4		T	3			1645	___1	0.999441	5.99988e-05	112.17	101.52	112.17	1.4703	106160000	201	22.6065	24.0346	23.5466	19.5626	23.3503	24.6506	17.7643	18.5164	18.3438	23.3503	20.9437	18.6392
	0.614304	-1.79199	Q96TA1-2;Q96TA1	628;641	Q96TA1-2	Q96TA1-2	Niban-like protein 1	FAM129B	VQDEEVGLPFEASPESPPPASPDGVTEIRGL	QVVSVVQDEEVGLPFEAS(0.007)PES(0.993)PPPAS(0.975)PDGVT(0.025)EIR	3789	UID5546	Color2 [A=255, R=169, G=169, B=169]	1	4		S	3			2185	___2	0.992942	2.20897e-28	132.98	114.32	132.98	-0.45043	157030000	628	18.9828	19.2703	19.6442	25.1913	22.4511	19.5331	18.3639	22.4097	18.1941	22.4511	17.7087	18.7992
	0.614135	2.97915	Q12906-4;Q12906-6;Q12906-7	482;482;482	Q12906-4	Q12906-4	Interleukin enhancer-binding factor 3	ILF3	LPTGAEGRDSSKGEDSAEETEAKPAVVAPAP	DS(0.098)S(0.098)KGEDS(0.777)AEET(0.027)EAKPAVVAPAPVVEAVSTPSAAFPSDATAENVK	2562	UID1650	Color2 [A=255, R=169, G=169, B=169]	1	4		S	4			1730	___1	0.776876	3.2683e-45	135.32	127.76	116.86	-0.51824	61181000	482	24.5593	19.1763	18.9314	23.3488	18.9312	24.4639	21.3293	17.8269	18.0447	18.7997	17.9484	17.5513
	0.613805	0.57797	Q13501;E7EMC7;Q13501-2	272;272;188	Q13501	Q13501	Sequestosome-1	SQSTM1	IDVEHGGKRSRLTPVSPESSSTEEKSSSQPS	LTPVS(1)PESSSTEEK	2660	UID4854	Color2 [A=255, R=169, G=169, B=169]	1	4		S	2			1759	___2	0.999968	1.84458e-18	180.84	155.4	160.48	0.61792	242280000	272	21.4111	23.2985	20.8105	24.4026	21.5079	20.0468	19.7713	19.1789	20.0703	21.5079	19.7924	19.8757
	0.612005	0.451936	G8JL88;O14791-3;O14791;O14791-2	193;296;314;330	G8JL88	G8JL88	Apolipoprotein L1	APOL1	ASASRPRVTEPISAESGEQVERVNEPSILEM	VT(0.001)EPIS(0.999)AES(1)GEQVER	1167	UID737	Color2 [A=255, R=169, G=169, B=169]	1	4		S	2			750	___1	1	3.82529e-36	168.69	135.95	153.26	-0.62156	185000000	193	23.064	24.4332	23.5314	19.1291	23.04	23.6572	24.038	23.5489	22.4037	23.04	23.2741	22.7976
	0.61176	1.43006	Q9UPT8;M0QY97	1114;721	Q9UPT8	Q9UPT8	Zinc finger CCCH domain-containing protein 4	ZC3H4	PAEAPSPTASPSGDASPPATAPYDPRVLAAG	AAKPGPAEAPSPTAS(0.001)PS(0.051)GDAS(0.947)PPAT(0.001)APYDPR	4163	UID2653	Color2 [A=255, R=169, G=169, B=169]	1	4		S	3			2386	___1	0.946979	2.01755e-08	74.841	66.367	74.841	0.26236	37952000	1114	21.1905	22.1264	22.6555	19.4092	21.8949	22.6508	19.7467	20.0403	20.5782	21.8949	21.9877	20.6199
	0.611135	1.94951	Q8TDJ6;Q8TDJ6-3	1404;1404	Q8TDJ6	Q8TDJ6	DmX-like protein 2	DMXL2	EGTKRHLSRTISVSGSTAKETVTVGKDGTRD	T(0.106)IS(0.893)VS(0.048)GS(0.808)T(0.143)AKET(0.001)VTVGK	3540	UID5383	Color2 [A=255, R=169, G=169, B=169]	1	4		S	2			2077	___2	0.808054	8.45577e-05	109.04	96.249	91.317	1.3999	23129000	1404	21.7331	21.5675	20.8911	22.2731	20.2982	21.9549	17.549	18.4791	20.0336	20.2982	20.7834	18.2111
	0.610808	2.05256	I3L436;Q8N122-3;Q8N122	23;705;863	I3L436	I3L436	Regulatory-associated protein of mTOR	RPTOR	QRVLDTSSLTQSAPASPTNKGVHIHQAGGSP	VLDTSSLTQSAPAS(0.972)PT(0.028)NK	1405	UID894	Color2 [A=255, R=169, G=169, B=169]	1	4		S	2			892	___1	0.972174	3.15176e-104	301.33	268.63	301.33	0.29517	91748000	23	22.2831	22.908	22.6958	21.7892	23.4074	23.1884	19.8064	18.1382	21.2381	23.4074	20.1998	20.7018
	0.610769	2.07997	Q0JRZ9-3;Q0JRZ9;J3KNW0	455;488;488	Q0JRZ9-3	Q0JRZ9-3	F-BAR domain only protein 2	FCHO2	TSGKLSGINEIPRPFSPPVTSNTSPPPAAPL	LS(0.002)GINEIPRPFS(0.988)PPVT(0.012)S(0.012)NT(0.542)S(0.444)PPPAAPLAR	2514	UID1626	Color2 [A=255, R=169, G=169, B=169]	1	4		S	3			1722	___1	0.98799	5.05262e-12	88.683	83.554	70.616	0.79826	45928000	455	18.5306	21.6303	19.2889	19.4694	17.7769	23.4129	20.8608	18.1762	21.6848	19.4572	19.0344	18.9623
	0.610003	0.518084	B8ZZQ6;P06454-2;P06454	2;2;2	B8ZZQ6	B8ZZQ6	Prothymosin alpha;Prothymosin alpha, N-terminally processed;Thymosin alpha-1	PTMA	______________MSDAAVDTSSEITTKDL	S(1)DAAVDTSSEITTK	392	UID267	Color2 [A=255, R=169, G=169, B=169]	1	4		S	2			256	___1	1	5.52143e-12	158.81	138.78	107.61	-0.95827	132260000	2	21.8876	23.7904	23.4741	23.3361	23.6461	23.514	23.0346	22.2184	23.2659	23.6461	23.08	23.2968
	0.609118	-3.03809	Q96B97-2;Q96B97;Q5JPT2;B7Z6E8;Q96B97-3	474;511;491;250;273	Q96B97-2	Q96B97-2	SH3 domain-containing kinase-binding protein 1	SH3KBP1	LTSSSLSSPDIFDSPSPEEDKEEHISLAHRG	RPPSQSLTSSSLSSPDIFDS(0.066)PS(0.934)PEEDKEEHISLAHR	3683	UID2325	Color2 [A=255, R=169, G=169, B=169]	1	4		S	5			2139	___1	0.934024	6.63495e-29	128.8	123.14	128.8	0.0029753	99519000	474	22.5828	23.2399	20.2634	22.0595	23.1829	23.9752	17.8719	23.5156	17.2168	23.1829	17.611	22.4213
	0.607893	2.79813	E7ERS3;Q86VM9;H3BRH3	866;842;85	E7ERS3	E7ERS3	Zinc finger CCCH domain-containing protein 18	ZC3H18	KGSRKRYEPSDKDRQSPPPAKRPNTSPDRGS	Y(0.001)EPS(0.047)DKDRQS(0.952)PPPAK	635	UID417	Color2 [A=255, R=169, G=169, B=169]	1	4		S	3			452	___1	0.951949	0.00674792	44.816	33.872	42.568	-0.14608	92168000	866	20.3162	24.5092	24.5847	20.1299	19.032	23.8966	21.1956	23.2388	22.6255	19.2094	23.0591	17.5329
	0.606542	2.28268	Q8IU68-2;Q8IU68	435;658	Q8IU68-2	Q8IU68-2	Transmembrane channel-like protein 8	TMC8	VEDLSRLLPEPGPSDSPGPKYPASQASRPQS	LLPEPGPS(0.004)DS(0.996)PGPK	3363	UID2125	Color2 [A=255, R=169, G=169, B=169]	1	4		S	2			2003	___1	0.995687	0.000127481	99.991	78.761	99.991	0.087527	23129000	435	19.4278	21.8075	22.3956	19.7353	21.8569	22.3836	18.4563	17.6535	18.057	21.8569	18.6932	18.7455
	0.605849	0.940109	Q6JBY9;B7ZKW8	105;75	Q6JBY9	Q6JBY9	CapZ-interacting protein	RCSD1	QANLTFDPAALLPGASPKSPGLKAMVSPFHS	LQANLTFDPAALLPGAS(1)PKS(1)PGLK	3131	UID1981	Color2 [A=255, R=169, G=169, B=169]	1	4		S	3			1922	___1	0.999845	3.25525e-05	58.712	51.519	58.712	1.2058	19296000	105	18.5902	19.4001	18.9688	20.6102	20.0956	20.5208	18.6606	18.4409	18.1761	20.0956	18.5597	18.0338
	0.604936	0.833238	Q13459;M0R300;M0R0P8;Q13459-2;M0R240;M0QXP0	1992;1976;1992;1992;128;165	Q13459	Q13459	Unconventional myosin-IXb	MYO9B	KEDITYRLPELDPRGSDEENLDSETSASTES	LPELDPRGS(1)DEENLDSETSASTESLLEER	2636	UID4844	Color2 [A=255, R=169, G=169, B=169]	1	4		S	3			1756	___2	0.999996	2.7937e-25	139.75	133.59	139.16	-0.11511	65508000	1992	20.698	19.3601	19.2059	21.8682	20.1325	20.544	18.8516	18.4266	17.4469	20.1325	18.7825	18.5989
	0.604801	2.00797	E9PG73;Q13427	672;687	E9PG73	E9PG73	Peptidyl-prolyl cis-trans isomerase G	PPIG	NSSNNSREKKADRDQSPFSKIKQSSQDNELK	KADRDQS(1)PFSK	770	UID503	Color2 [A=255, R=169, G=169, B=169]	1	4		S	2			510	___1	0.999999	3.32957e-07	168.67	117.31	161.21	0.17889	773960000	672	22.9401	23.7407	23.0155	22.8474	22.878	23.0184	18.9205	19.0966	20.4146	22.878	20.9951	19.8622
	0.604619	1.49444	Q13233	923	Q13233	Q13233	Mitogen-activated protein kinase kinase kinase 1	MAP3K1	LEKTGKGLCATKLSASSEDISERLASISVGP	LS(0.001)AS(0.944)S(0.055)EDISER	2584	UID1666	Color2 [A=255, R=169, G=169, B=169]	1	4		S	2			1743	___1	0.943833	0.00260862	65.563	48.195	65.563	-0.18091	5555000	923	18.4946	19.8464	20.2952	21.0199	18.5419	20.3948	18.1365	16.8352	18.1487	18.5419	18.1375	18.658
	0.603988	2.05925	B4DTZ6;P19634	354;693	B4DTZ6	B4DTZ6	Sodium/hydrogen exchanger;Sodium/hydrogen exchanger 1	SLC9A1	QKINNYLTVPAHKLDSPTMSRARIGSDPLAY	LDS(1)PTMSR	288	UID192	Color2 [A=255, R=169, G=169, B=169]	1	4		S	2			169	___1	0.999668	7.69803e-05	94.692	38.434	94.692	-0.79823	116380000	354	22.4222	23.2193	23.297	22.5772	23.2551	22.3804	19.0536	18.3486	20.4347	23.2551	21.2929	20.5448
	0.603889	1.58062	H3BM38;O00161;H3BNE1;H3BR18;H3BPJ0;O00161-2;H3BNG6;H3BU94	5;5;5;5;5;5;5;5	H3BM38	H3BM38	Synaptosomal-associated protein;Synaptosomal-associated protein 23	SNAP23	___________MDNLSSEEIQQRAHQITDES	MDNLS(0.998)S(0.002)EEIQQR	1307	UID831	Color2 [A=255, R=169, G=169, B=169]	1	4		S	2			824	___1	0.998309	3.54698e-11	176.25	148.04	153.81	1.108	35121000	5	19.0785	21.7013	20.9067	21.1746	20.4829	22.1911	20.0239	17.7796	17.554	20.4829	20.4467	20.8434
	0.602929	2.19322	G8JLK4;O75410;O75410-2;E5RFM9;R4GMT7;O75410-7;H0YAY0;E7EVI4;E7ET87;O75410-6;O75410-3;H0YBT8;O75410-5;O75410-4	520;504;516;476;468;459;291;309;308;94;309;154;66;78	G8JLK4	G8JLK4	Transforming acidic coiled-coil-containing protein 1	TACC1	VISQISDISNRDGHATDEEKLASTSCGQKSA	DGHAT(1)DEEKLASTSCGQK	4666	UID2892	Color2 [A=255, R=169, G=169, B=169]	1	4		T	3			755	___1	0.999999	1.15092e-05	88.036	79.748	80.98	0.52121	80444000	520	23.3185	24.0074	23.4029	19.9418	23.5039	23.4994	19.8934	18.3086	20.7186	23.5039	20.5945	21
	0.602244	1.8545	B4E3F5;Q96JC9	64;165	B4E3F5	B4E3F5	ELL-associated factor 1	EAF1	KPPVGPKTSPLKDNPSPEPQLDDIKRELRAE	T(0.479)S(0.53)PLKDNPS(0.991)PEPQLDDIKR	317	UID3367	Color2 [A=255, R=169, G=169, B=169]	1	4		S	3			196	___2	0.990778	6.78673e-05	68.129	59.033	50.498	0.12988	48151000	64	22.4888	18.6993	22.2432	22.268	23.2691	22.878	19.0213	18.6583	19.3304	23.2691	21.4694	20.4386
	0.602122	1.88592	Q15154;E7ETA6;Q15154-2;E7EV56;Q15154-3;E5RGQ4;E9PGW9;E7EV93	93;93;93;93;93;93;93;93	Q15154	Q15154	Pericentriolar material 1 protein	PCM1	KTPHTFPHSRYMSQMSVPEQAELEKLKQRIN	YMSQMS(1)VPEQAELEK	2778	UID1780	Color2 [A=255, R=169, G=169, B=169]	1	4		S	2			1808	___1	0.999999	4.81446e-26	190.41	162.73	135.47	0.54395	157480000	93	22.4815	22.1775	22.1194	24.6771	21.6341	21.354	17.9267	18.5902	21.2598	21.6341	21.2448	18.9605
	0.601172	1.93481	Q86YV0;M0QX12	988;422	Q86YV0	Q86YV0	RAS protein activator like-3	RASAL3	RTQAQLRDAVQSLQLSPRTRGSWSQPQPLKA	DAVQSLQLS(1)PR	3342	UID2116	Color2 [A=255, R=169, G=169, B=169]	1	4		S	2			2001	___1	0.999997	0.000144875	107.09	75.492	93.011	-1.3763	22133000	988	20.1911	21.5493	20.6825	21.8884	21.4989	22.3472	17.7712	17.8833	19.4013	21.4989	19.9872	18.6411
	0.598973	1.46642	Q3KQU3-4;Q3KQU3;Q3KQU3-2;C9JIR3;E9PLH3	116;116;116;77;77	Q3KQU3-4	Q3KQU3-4	MAP7 domain-containing protein 1	MAP7D1	MGPRDARPPRRSSQPSPTAVPASDSPPTKQE	RS(0.171)S(0.826)QPS(0.812)PT(0.191)AVPASDSPPTK	2902	UID5000	Color2 [A=255, R=169, G=169, B=169]	1	4		S	3			1853	___2	0.811841	6.60256e-07	89.272	76.609	70.449	0.30894	78239000	116	21.9653	21.7398	21.7713	23.1431	22.327	22.8173	19.5686	19.2138	19.706	22.327	20.7453	20.3046
	0.598356	1.29869	J3KN59;Q12982;Q12982-2	235;114;176	J3KN59	J3KN59	BCL2/adenovirus E1B 19 kDa protein-interacting protein 2	BNIP2	DDLPKPKTTEVIRKGSITEYTAAEEKEDGRR	KGS(1)ITEYTAAEEK	1409	UID896	Color2 [A=255, R=169, G=169, B=169]	1	4		S	2			896	___1	1	1.47028e-134	338.91	283.6	338.91	0.57078	263710000	235	23.5509	24.6271	24.6372	24.8251	24.1319	25.1624	22.8471	22.5082	21.8992	24.1319	22.5488	22.4922
	0.597754	1.54587	A8K8G0;P51858-2;P51858;P51858-3	133;158;165;181	A8K8G0	A8K8G0	Hepatoma-derived growth factor	HDGF	EKGALKRRAGDLLEDSPKRPKEAENPEGEEK	RAGDLLEDS(1)PK	65	UID41	Color2 [A=255, R=169, G=169, B=169]	1	4		S	2			42	___1	1	2.11242e-15	192.65	163.1	127.78	-0.8108	4379900000	133	23.0871	24.2212	24.0865	23.2866	23.4614	23.8646	21.8485	21.3057	21.2574	23.4614	20.9442	20.9745
	0.595909	-0.344133	Q9UPU5	63	Q9UPU5	Q9UPU5	Ubiquitin carboxyl-terminal hydrolase 24	USP24	LDYGGYEPMDSGGGPSPGPGGGPRGDGGGDG	NDINEAVALLT(0.001)NERPGLDY(0.001)GGYEPMDS(0.005)GGGPS(0.993)PGPGGGPR	4166	UID2656	Color2 [A=255, R=169, G=169, B=169]	1	4		S	4			2387	___1	0.99342	3.2412e-08	60.395	53.337	60.395	0.69328	3125600	63	20.7346	19.4881	19.0591	19.5462	19.397	18.9214	18.3247	19.1266	17.5839	19.397	18.5358	18.9821
	0.595462	1.54177	Q9BUH6	148	Q9BUH6	Q9BUH6	Protein PAXX	C9orf142	WSLERRLAAAEETAVSPRKSPRPAGPQLFLP	LAAAEETAVS(1)PR	3837	UID2429	Color2 [A=255, R=169, G=169, B=169]	1	4		S	2			2216	___1	0.999961	1.53834e-12	180.48	153.77	180.48	-0.29881	102510000	148	21.759	21.7915	21.3702	22.958	21.0954	22.0814	19.4603	18.0612	19.657	21.0954	19.6346	20.1286
	0.595045	3.04198	Q9NZM3-4;Q9NZM3-3;Q9NZM3-2;Q9NZM3	889;889;862;889	Q9NZM3-4	Q9NZM3-4	Intersectin-2	ITSN2	QKKSAFTRTVSPGSVSPIHGQGQVVENLKAQ	TVSPGS(0.138)VS(0.862)PIHGQGQVVENLK	4046	UID2570	Color2 [A=255, R=169, G=169, B=169]	1	4		S	3			2327	___1	0.862025	1.22646e-09	99.711	86.674	93.966	0.4331	109040000	889	23.4098	23.4844	23.6191	21.9133	24.3986	24.0253	18.2642	18.4552	18.2455	24.3986	18.9096	17.87
	0.593208	3.29941	E7EX17;B4DS13;P23588	406;367;406	E7EX17	E7EX17	Eukaryotic translation initiation factor 4B	EIF4B	LDEPKLERRPRERHPSWRSEETQERERSRTG	ERHPS(1)WR	272	UID3333	Color2 [A=255, R=169, G=169, B=169]	1	4		S	2			160	___2	1	0.00241728	137.13	105.71	120.12	-1.3917	1310300000	406	23.9316	19.8755	24.2325	18.9486	23.2377	24.5234	18.7889	18.2246	18.0518	23.2377	18.499	18.1984
	0.592817	1.79497	P33176	933	P33176	P33176	Kinesin-1 heavy chain	KIF5B	AQIAKPIRPGQHPAASPTHPSAIRGGGAFVQ	PIRPGQHPAAS(0.991)PT(0.009)HPSAIR	2170	UID1389	Color2 [A=255, R=169, G=169, B=169]	1	4		S	4			1485	___1	0.991472	6.10827e-07	107.21	96.597	107.21	1.1437	201860000	933	23.1057	22.3438	21.8547	20.3094	23.5998	21.7157	18.6423	18.2763	20.5745	23.5998	18.6967	18.5885
	0.591129	1.16542	G3XAA9;E9PJN1;O75676-2;O75676	347;347;347;347	G3XAA9	G3XAA9	Ribosomal protein S6 kinase;Ribosomal protein S6 kinase alpha-4	RPS6KA4	AEEFTRLEPVYSPPGSPPPGDPRIFQGYSFV	LEPVY(0.619)S(0.383)PPGS(0.999)PPPGDPR	828	UID3689	Color2 [A=255, R=169, G=169, B=169]	1	4		S	2			533	___2	0.998531	0.00383202	50.305	27.069	50.305	0.20583	14191000	347	20.1016	21.0096	19.8605	21.2233	21.2653	20.9533	18.1076	18.4583	18.8813	21.2653	19.4957	18.4194
	0.590837	0.816055	K7ESA4;K7ELQ4;P17544-5;P17544-4;P17544-2;P17544-3;P17544-6;P17544	51;51;51;51;51;51;51;51	K7ESA4	K7ESA4	Cyclic AMP-dependent transcription factor ATF-7	ATF7	KFGPARTDSVIIADQTPTPTRFLKNCEEVGL	TDSVIIADQT(0.993)PT(0.891)PT(0.117)R	4728	UID6063	Color2 [A=255, R=169, G=169, B=169]	1	4		T	2			970	___2	0.99262	0.000319545	95.57	80.89	95.57	2.0371	6543800	51	20.3313	21.2918	19.2441	21.0121	18.6621	19.8882	18.4949	18.2057	19.0489	18.6145	18.034	17.9927
	0.59067	1.70838	X6RGC9;K7ES93;O43914-3;O43914-2;O43914	77;120;78;88;89	X6RGC9	X6RGC9	TYRO protein tyrosine kinase-binding protein	TYROBP	GAAEATRKQRITETESPYQELQGQRSDVYSD	ITETES(1)PYQELQGQR	1578	UID997	Color2 [A=255, R=169, G=169, B=169]	1	4		S	2			994	___1	1	2.50893e-166	360.81	313.93	346.54	0.26799	167260000	77	23.9272	24.6603	22.7564	24.4284	23.8991	23.3795	20.3858	18.9987	21.8808	23.8991	20.828	21.2594
	0.590374	2.45126	P35658-2;P35658-4;P35658;P35658-3;P35658-5	437;437;437;437;437	P35658-2	P35658-2	Nuclear pore complex protein Nup214	NUP214	LEGERQPKSPGSTPTTPTSSQAPQKLDASAA	SPGS(0.771)T(0.229)PT(0.001)T(0.998)PTSSQAPQK	4857	UID6112	Color2 [A=255, R=169, G=169, B=169]	1	4		T	2			1494	___2	0.998195	1.47001e-18	173.19	157.8	173.19	1.2112	72851000	437	23.6427	23.2025	23.6941	23.3992	22.9726	22.82	19.2672	19.0741	19.8863	22.9726	18.8538	18.3409
	0.590343	3.13934	Q9UQ35;Q9UQ35-2;I3L4D8;I3L182	506;506;506;410	Q9UQ35	Q9UQ35	Serine/arginine repetitive matrix protein 2	SRRM2	KRGRSRSRTPTKRGHSRSRSPQWRRSRSAQR	GHS(1)RS(1)RS(1)PQWR	4192	UID8975	Color2 [A=255, R=169, G=169, B=169]	1	4		S	3			2392	___3	1	0.000751307	75.764	64.231	75.764	1.0139	99412000	506	19.0709	19.6438	22.9612	25.326	22.3209	25.1406	19.9239	18.2922	17.8513	22.3209	18.0055	18.4447
	0.589644	1.46152	Q9Y286-2;Q9Y286	311;404	Q9Y286-2	Q9Y286-2	Sialic acid-binding Ig-like lectin 7	SIGLEC7	DVGDIGMKDANTIRGSASQGNLTESWADDNP	DANT(0.028)IRGS(0.917)AS(0.055)QGNLTESWADDNPR	4269	UID5879	Color2 [A=255, R=169, G=169, B=169]	1	4		S	3			2400	___2	0.917101	5.74025e-104	296.52	269.09	121.7	-0.13469	166350000	311	19.5989	21.1361	19.4007	21.2429	18.8725	21.7673	18.5444	17.9865	18.0536	18.0353	18.8112	18.3522
	0.58941	3.82881	X6RGP5;J3KNL6;O15027-2;O15027-4;O15027-3;O15027;O15027-5	49;1327;1149;1149;1149;1149;1149	X6RGP5	X6RGP5	Protein transport protein Sec16A	SEC16A	EKRDNNWRYDPRFTGSFDDDPDPHRDPYGEE	FT(0.001)GS(0.999)FDDDPDPHRDPYGEEVDRR	1425	UID903	Color2 [A=255, R=169, G=169, B=169]	1	4		S	4			902	___1	0.999051	8.22009e-18	134.03	121.39	77.51	-1.1299	194360000	49	19.2399	24.1667	24.0072	24.9958	24.9814	25.7576	16.9095	18.0254	17.1389	24.9814	21.0904	18.1993
	0.58932	2.01692	J3KNG9;P04920-2;P04920-3;P04920	91;159;164;173	J3KNG9	J3KNG9	Anion exchange protein;Anion exchange protein 2	SLC4A2	EDDSADRKAERTSPSSPAPLPHQEATPRASK	TSPS(0.136)S(0.863)PAPLPHQEATPR	1423	UID901	Color2 [A=255, R=169, G=169, B=169]	1	4		S	2			900	___1	0.862849	5.41423e-06	116.35	91.026	116.35	0.7957	22321000	91	22.651	19.7218	21.6667	21.6482	19.0691	22.866	20.4919	18.3869	18.1368	18.1666	18.1461	19.1646
	0.589013	1.8085	G3V3Z8;P49757-4;P49757-2;P49757-3;P49757;P49757-9;P49757-8;P49757-7;P49757-6;P49757-5	294;379;390;427;438;136;232;243;281;292	G3V3Z8	G3V3Z8	Protein numb homolog	NUMB	AASPGLFQAGHRRTPSEADRWLEEVSKSVRA	T(0.009)PS(0.991)EADRWLEEVSK	1135	UID714	Color2 [A=255, R=169, G=169, B=169]	1	4		S	2			728	___1	0.990809	0.000763876	78.401	46.53	78.401	-0.90792	18263000	294	20.5844	21.3743	20.4453	21.5826	20.8808	22.1754	17.9994	18.0574	19.6194	20.8808	18.9306	18.1009
	0.588851	2.29736	Q6VY07;Q6VY07-2;B4DF77	528;528;64	Q6VY07	Q6VY07	Phosphofurin acidic cluster sorting protein 1	PACS1	LKERQLSKPLSERTNSSDSERSPDLGHSTQI	T(0.003)NS(0.803)S(0.155)DS(0.031)ERS(0.008)PDLGHSTQIPR	3200	UID2028	Color2 [A=255, R=169, G=169, B=169]	1	4		S	3			1944	___1	0.802687	8.83742e-10	108.64	92.34	108.64	-1.3236	23112000	528	19.3771	18.9922	23.3938	19.2721	19.6632	21.9503	20.8182	18.3732	22.5615	18.5215	17.9557	19.091
	0.58844	1.73062	P85037;P85037-2	445;282	P85037	P85037	Forkhead box protein K1	FOXK1	RSGGLQTPECLSREGSPIPHDPEFGSKLASV	EGS(1)PIPHDPEFGSK	2393	UID4684	Color2 [A=255, R=169, G=169, B=169]	1	4		S	2			1670	___2	1	3.04319e-08	143.58	107.67	143.58	0.27395	116160000	445	20.1911	20.2834	21.2977	22.0176	21.02	21.8034	18.4404	17.5529	18.3559	21.02	19.9841	19.7487
	0.587927	-1.65434	Q9Y2J2-2;Q9Y2J2;Q9Y2J2-3;Q9Y2J2-4;J3KT37	478;460;478;478;135	Q9Y2J2-2	Q9Y2J2-2	Band 4.1-like protein 3;Band 4.1-like protein 3, N-terminally processed	EPB41L3	AAEVGTGQYATTKGISQTNLITTVTPEKKAE	GIS(0.994)QT(0.006)NLITTVTPEKK	4280	UID2737	Color2 [A=255, R=169, G=169, B=169]	1	4		S	2			2404	___1	0.994262	7.48369e-08	134.25	121.13	118.21	-1.5357	41506000	478	20.6536	21.0445	20.501	19.7181	20.0211	20.5771	17.0832	20.5285	18.3128	20.0211	19.1396	21.4306
	0.587635	1.54487	B1AKJ5;O43847;O43847-2	94;94;94	B1AKJ5	B1AKJ5	Nardilysin	NRD1	ARLGADESEEEGRRGSLSNAGDPEIVKSPSD	RGS(1)LSNAGDPEIVK	151	UID103	Color2 [A=255, R=169, G=169, B=169]	1	4		S	2			73	___1	0.99963	1.13384e-24	206.63	161.47	206.63	-0.47929	440350000	94	24.1508	24.4883	24.6474	24.3665	24.1802	24.6173	21.8724	21.5052	22.2303	24.1802	22.0175	21.9824
	0.587324	1.94284	Q9Y2K6	377	Q9Y2K6	Q9Y2K6	Ubiquitin carboxyl-terminal hydrolase 20	USP20	AEAQPPSPRSSSPCRTPEPDNDAHLRSSSRP	S(0.123)S(0.136)S(0.771)PCRT(0.969)PEPDNDAHLR	5261	UID6246	Color2 [A=255, R=169, G=169, B=169]	1	4		T	3			2405	___2	0.969301	0.00226069	65.454	53.762	65.454	-0.77162	25587000	377	21.6624	20.2467	21.2459	22.566	22.106	21.6538	17.7069	17.4549	19.0941	22.106	18.6225	18.2739
	0.586927	0.83177	Q9NX76	8	Q9NX76	Q9NX76	CKLF-like MARVEL transmembrane domain-containing protein 6	CMTM6	________MENGAVYSPTTEEDPGPARGPRS	MENGAVYS(0.999)PT(0.001)TEEDPGPAR	4025	UID2554	Color2 [A=255, R=169, G=169, B=169]	1	4		S	2			2310	___1	0.998785	1.32713e-37	210.39	192.23	210.39	-0.32841	83102000	8	20.8911	21.9952	19.4939	21.8475	21.7846	20.218	18.3879	18.3764	20.9046	21.7846	18.6065	18.3132
	0.585748	2.19763	G8JL88;O14791-3;O14791;O14791-2	190;293;311;327	G8JL88	G8JL88	Apolipoprotein L1	APOL1	VPHASASRPRVTEPISAESGEQVERVNEPSI	VTEPIS(1)AESGEQVER	1166	UID3886	Color2 [A=255, R=169, G=169, B=169]	1	4		S	2			750	___2	1	3.82529e-36	181.72	154.08	181.72	0.75317	262860000	190	22.8594	19.6093	23.2231	18.7611	20.7811	19.4057	21.4354	17.5354	20.8967	18.9558	18.5319	19.3673
	0.58468	2.50529	Q15366-6;Q15366-3;Q15366;Q15366-2;B4DLC0;H3BSS4	185;185;189;189;185;20	Q15366-6	Q15366-6	Poly(rC)-binding protein 2	PCBP2	PPKGVTIPYRPKPSSSPVIFAGGQDRYSTGS	GVTIPYRPKPS(0.003)S(0.019)S(0.978)PVIFAGGQDR	2790	UID1784	Color2 [A=255, R=169, G=169, B=169]	1	4		S	3			1812	___1	0.977586	1.21793e-15	122.09	109.07	122.09	0.87825	140990000	185	23.284	23.7671	23.8572	22.1471	23.6471	24.6992	20.3828	22.0826	21.0894	23.6471	21.609	18.1809
	0.584594	2.75577	Q6PJG2	923	Q6PJG2	Q6PJG2	ELM2 and SANT domain-containing protein 1	ELMSAN1	KTSQKFPRVPLPRRESPSEERLEPKREVKEP	RES(0.986)PS(0.014)EERLEPK	3170	UID2008	Color2 [A=255, R=169, G=169, B=169]	1	4		S	3			1934	___1	0.986281	0.00154688	62.861	49.448	62.861	0.9812	96532000	923	18.8046	23.6075	23.4968	24.0746	24.2008	23.6882	17.6942	18.4742	17.9637	24.2008	21.0468	18.9772
	0.583884	1.03479	P13796;Q5TBN3;Q5TBN5	7;7;7	P13796	P13796	Plastin-2	LCP1	_________MARGSVSDEEMMELREAFAKVD	ARGS(1)VS(1)DEEMMELR	2016	UID4431	Color2 [A=255, R=169, G=169, B=169]	1	4		S	2			1354	___2	1	1.17122e-06	132.79	106.19	76.358	-0.71237	104170000	7	20.308	19.2895	18.9866	23.8568	20.4899	20.3751	17.9753	18.5432	17.6271	20.4899	19.6366	17.874
	0.583807	0.957121	Q96PK6	206	Q96PK6	Q96PK6	RNA-binding protein 14	RBM14	FGNSTGGFDGQARQPTPPFFGRDRSPLRRSP	QPT(1)PPFFGR	5169	UID3053	Color2 [A=255, R=169, G=169, B=169]	1	4		T	2			2171	___1	1	0.0179339	89.08	32.164	79.986	-0.42405	67333000	206	22.5475	23.0314	22.2091	23.2428	22.8862	23.312	21.086	20.7988	20.4687	22.8862	21.7535	21.4672
	0.583779	1.41419	Q7Z333-3;Q7Z333;Q7Z333-4	947;947;947	Q7Z333-3	Q7Z333-3	Probable helicase senataxin	SETX	SVIYSNLTREQAPDISPKSDTLTDSQIDRDL	EQAPDIS(1)PK	3243	UID2049	Color2 [A=255, R=169, G=169, B=169]	1	4		S	2			1962	___1	1	0.00537203	62.799	46.326	62.799	-1.2175	10030000	947	19.2397	21.0389	18.9006	20.699	20.3581	21.2851	18.0033	17.6099	18.7495	20.3581	18.6643	17.9884
	0.583456	2.63383	Q4KMP7	132	Q4KMP7	Q4KMP7	TBC1 domain family member 10B	TBC1D10B	VAGVETSRALAAGADSPKTEEARPSPAPGPG	ALAAGADS(0.998)PKT(0.002)EEARPSPAPGPGTPTGTPTR	2921	UID1863	Color2 [A=255, R=169, G=169, B=169]	1	4		S	3			1859	___1	0.997671	8.62015e-19	111.67	101.67	76.274	-1.4465	106180000	132	22.5147	19.6884	22.8088	18.9075	23.4074	23.7308	17.7629	18.1696	21.0068	23.4074	21.6566	19.5423
	0.583133	2.18887	R4GNB4;Q9H7M9	64;235	R4GNB4	R4GNB4	Platelet receptor Gi24	C10orf54	QAASNRRAQELVRMDSNIQGIENPGFEASPP	MDS(1)NIQGIENPGFEAS(1)PPAQGIPEAK	3950	UID2500	Color2 [A=255, R=169, G=169, B=169]	1	4		S	3			2267	___1	1	4.11641e-12	98.267	94.852	78.544	0.82572	65904000	64	21.6914	22.1887	22.7395	19.3624	21.0455	22.6642	18.528	18.743	20.2483	21.0455	19.2165	18.4533
	0.582657	1.67604	O75563	6	O75563	O75563	Src kinase-associated phosphoprotein 2	SKAP2	__________MPNPSSTSSPYPLPEEIRNLL	PNPS(0.004)S(0.948)T(0.048)SSPYPLPEEIR	1793	UID1133	Color2 [A=255, R=169, G=169, B=169]	1	4		S	2			1130	___1	0.947919	1.57271e-06	125.98	103.76	125.98	-0.65875	37095000	6	20.9162	20.8683	22.3519	21.2301	23.105	21.8974	19.1104	18.2235	20.6654	23.105	20.6905	20.4495
	0.582622	1.76063	Q96LT7-2;Q96LT7	9;9	Q96LT7-2	Q96LT7-2	Protein C9orf72	C9orf72	_______MSTLCPPPSPAVAKTEIALSGKSP	STLCPPPS(1)PAVAK	3741	UID2368	Color2 [A=255, R=169, G=169, B=169]	1	4		S	2			2165	___1	1	0.000303848	101.39	69.519	101.39	-0.84528	8643300	9	21.4173	20.1972	19.9426	20.0817	19.3038	21.7115	20.3089	17.6279	19.2899	19.1795	17.4943	18.5795
	0.582571	2.56554	F5GYV5;H7BZV4;F8WCT1;F5H7X4;Q66PJ3-7;Q66PJ3-4;Q66PJ3-3;Q66PJ3-2;Q66PJ3	140;130;140;260;137;313;313;324;332	F5GYV5	F5GYV5	ADP-ribosylation factor-like protein 6-interacting protein 4	ARL6IP4	QVEALPGPSLDQWHRSAGEEEDGPVLTDEQK	S(1)AGEEEDGPVLTDEQK	932	UID612	Color2 [A=255, R=169, G=169, B=169]	1	4		S	2			606	___1	1	3.12391e-57	258.91	222.33	128.06	1.419	46094000	140	22.0263	23.3699	22.3525	23.3344	19.1754	22.9686	20.9359	17.7618	22.2053	19.767	17.2122	18.8417
	0.581188	1.39388	E9PDH4;Q9Y2I7-2;Q9Y2I7-3;Q9Y2I7-4;Q9Y2I7	307;210;221;307;307	E9PDH4	E9PDH4	1-phosphatidylinositol 3-phosphate 5-kinase	PIKFYVE	VQEDAGKSPARNRSASITNLSLDRSGSPMVP	S(0.01)AS(0.99)ITNLSLDR	751	UID494	Color2 [A=255, R=169, G=169, B=169]	1	4		S	2			496	___1	0.989799	0.000259202	98.407	80.588	83.137	-1.1689	33128000	307	22.5141	22.513	22.6064	21.6558	20.4709	21.8254	19.8953	18.9403	19.4832	20.4709	20.4769	20.6739
	0.579645	1.16756	H3BRF9;Q96K21-3;Q96K21-2;Q96K21;H3BRM1;Q96K21-4	331;286;344;354;262;179	H3BRF9	H3BRF9	Abscission/NoCut checkpoint regulator	ZFYVE19	QDPERVTLQDYRLPDSDDDEDEETAIQRVLQ	LPDS(1)DDDEDEETAIQR	1339	UID854	Color2 [A=255, R=169, G=169, B=169]	1	4		S	2			847	___1	1	8.89164e-111	313.87	286.41	285.43	-1.2973	98343000	331	21.6865	22.9531	23.1183	23.0587	22.3508	23.5917	21.0026	21.3121	20.8111	22.3508	21.7765	21.0973
	0.579571	2.05825	Q9ULT0;Q2T9J9;H7C055;Q9ULT0-3	51;51;51;51	Q9ULT0	Q9ULT0	Tetratricopeptide repeat protein 7A	TTC7A	LQTLSMPGGGGNRRGSPSAAFTFPDTDDFGK	RGS(0.992)PS(0.008)AAFTFPDTDDFGK	2884	UID1840	Color2 [A=255, R=169, G=169, B=169]	1	4		S	2			1850	___1	0.992163	9.32841e-10	143.57	111.93	143.57	-0.73419	36175000	51	21.6488	21.2422	21.6214	22.8523	20.6683	22.672	18.1443	18.4366	18.2476	20.6683	19.1367	18.2341
	0.578329	1.32887	J3KSW1;Q8WYR1-2;Q8WYR1	507;121;507	J3KSW1	J3KSW1	Phosphoinositide 3-kinase regulatory subunit 5	PIK3R5	LLAPASRPQRRRPFLSGDEDPKASTLRVVVF	RPFLS(1)GDEDPKASTLR	1490	UID938	Color2 [A=255, R=169, G=169, B=169]	1	4		S	3			926	___1	0.999995	6.60861e-05	78.78	71.28	78.78	-0.13944	26705000	507	19.1511	22.2677	19.9519	19.3199	21.9856	22.5573	19.9287	20.2471	21.3723	21.9856	21.0828	18.8555
	0.578045	2.22482	Q12906-4;Q12906-6;Q12906-7;Q12906-5;Q12906-2;Q12906-3;Q12906	382;382;382;382;382;382;382	Q12906-4	Q12906-4	Interleukin enhancer-binding factor 3	ILF3	ITPMKRPMEEDGEEKSPSKKKKKIQKKEEKA	RPMEEDGEEKS(0.995)PS(0.005)K	2563	UID1651	Color2 [A=255, R=169, G=169, B=169]	1	4		S	3			1730	___1	0.994987	2.4743e-18	143.99	135.28	143.99	-0.41454	122740000	382	22.1497	22.9804	23.2857	21.1659	23.8771	22.3149	18.4502	18.0913	21.2474	23.8771	21.6911	20.33
	0.577768	1.7954	R4GMW8;P28715	810;384	R4GMW8	R4GMW8	DNA repair protein complementing XP-G cells	BIVM-ERCC5;ERCC5	ARGRNAPAAVDEGSISPRTLSAIKRALDDDE	NAPAAVDEGS(0.089)IS(0.911)PR	2144	UID1368	Color2 [A=255, R=169, G=169, B=169]	1	4		S	2			1450	___1	0.910933	0.000124594	110.78	96.285	110.78	0.90545	7154100	810	19.4498	19.6581	18.0048	19.7166	18.2827	20.2564	21.176	19.1839	17.3952	19.0875	22.1901	18.0389
	0.577105	2.87721	Q13459;M0R300;M0R0P8;Q13459-2	1267;1267;1267;1267	Q13459	Q13459	Unconventional myosin-IXb	MYO9B	TSLALDSRVSPPAPGSAPETPEDKSKPCGSP	VSPPAPGS(1)APET(1)PEDK	2650	UID4852	Color2 [A=255, R=169, G=169, B=169]	1	4		S	2			1756	___2	0.999961	5.13295e-61	183.82	159.59	143.25	0.26793	259740000	1267	24.9865	24.6127	23.512	25.9881	19.9894	25.0989	18.3053	18.9367	22.4846	19.5551	22.8691	20.2014
	0.576438	1.00182	O95295	133	O95295	O95295	SNARE-associated protein Snapin	SNAPIN	ARRRAMLDSGIYPPGSPGK____________	AMLDSGIYPPGS(1)PGK	1842	UID1165	Color2 [A=255, R=169, G=169, B=169]	1	4		S	2			1156	___1	0.999986	0.000108842	84.41	63.569	73.834	-1.0988	24643000	133	19.8216	20.6835	20.1557	19.7843	21.1983	20.6195	18.2509	18.6234	17.2589	21.1983	19.435	18.6036
	0.576381	1.51677	Q9UIB8-7;Q9UIB8-3;Q9UIB8-2;Q9UIB8	165;279;290;296	Q9UIB8-7	Q9UIB8-7	SLAM family member 5	CD84	YIMASRNTQPAESRIYDEILQSKVLPSKEEP	IY(1)DEILQSK	5349	UID3149	Color2 [A=255, R=169, G=169, B=169]	1	4		Y	2			2357	___1	1	4.45878e-12	105.1	69.663	105.1	-0.89272	11850000	165	20.1545	20.7725	21.9736	20.5611	20.0486	19.3058	18.3203	18.6721	17.6892	20.0486	20.0122	18.1004
	0.574205	0.70358	B4DIR9;Q9NYJ8	492;524	B4DIR9	B4DIR9	TGF-beta-activated kinase 1 and MAP3K7-binding protein 2	TAB2	PTLAHVDRISETRKLSMGSDDAAYTQALLVH	KLS(0.782)MGS(0.217)DDAAY(0.001)TQALLVHQK	235	UID159	Color2 [A=255, R=169, G=169, B=169]	1	4		S	3			135	___1	0.782308	2.70551e-05	66.613	53.439	66.613	-0.5744	6500800	492	20.3512	18.8637	19.7917	20.1222	21.6322	20.0201	18.4466	18.484	18.3586	21.6322	19.0517	18.7639
	0.573263	0.830781	J3KTA1;Q96IG2-2;Q96IG2	419;385;417	J3KTA1	J3KTA1	F-box/LRR-repeat protein 20	FBXL20	THLPNIKVHAYFAPVTPPPSVGGSRQRFCRC	VHAY(0.005)FAPVT(0.993)PPPS(0.001)VGGS(0.001)R	4718	UID2908	Color2 [A=255, R=169, G=169, B=169]	1	4		T	3			928	___1	0.992961	0.00453636	48.656	35.993	48.656	-0.90855	11565000	419	19.1568	19.4787	19.4473	19.0708	22.2809	19.7932	20.3893	18.5151	18.3987	22.2809	18.3633	18.8199
	0.5726	2.15223	Q5T200-2;Q5T200	877;877	Q5T200-2	Q5T200-2	Zinc finger CCCH domain-containing protein 13	ZC3H13	RLLSQVVRPQESRSLSPSHLTEDRQGRWKEE	S(0.003)LS(0.997)PSHLTEDR	3001	UID1907	Color2 [A=255, R=169, G=169, B=169]	1	4		S	2			1884	___1	0.996688	0.000105259	112.84	68.887	108.56	0.47147	51905000	877	19.8661	22.9862	22.7589	23.8895	22.2115	22.8012	18.0649	19.2574	18.9629	22.2115	21.4916	18.9965
	0.572273	2.83253	E9PG73;Q13427;C9JM79	343;358;351	E9PG73	E9PG73	Peptidyl-prolyl cis-trans isomerase G	PPIG	TPSRSRSRDRFRRSETPPHWRQEMQRAQRMR	FRRS(1)ET(1)PPHWR	4595	UID6023	Color2 [A=255, R=169, G=169, B=169]	1	4		T	3			510	___2	1	0.00752102	53.136	40.971	53.136	-0.17585	75065000	343	23.0061	22.631	22.917	23.9259	22.85	24.0293	17.3455	18.8029	19.5194	22.85	21.9485	18.6522
	0.571733	2.22331	Q8WUA2	178	Q8WUA2	Q8WUA2	Peptidyl-prolyl cis-trans isomerase-like 4	PPIL4	DDPFDDPPDLLIPDRSPEPTREQLDSGRIGA	INHTVILDDPFDDPPDLLIPDRS(0.938)PEPT(0.062)R	3563	UID2250	Color2 [A=255, R=169, G=169, B=169]	1	4		S	3			2089	___1	0.938042	2.16474e-05	60.139	54.89	60.139	0.8647	43210000	178	22.5996	20.0807	19.8282	19.9791	18.7424	23.8125	18.4372	18.0068	18.1461	19.9319	20.2559	18.7134
	0.569816	-0.814918	K4DI84;Q96QH2-2;Q96QH2;M0R149	48;48;48;48	K4DI84	K4DI84	PML-RARA-regulated adapter molecule 1	PRAM1	PKKPPKPEFGKLKKFSQPELSEHPKKAPLPE	KFS(1)QPELSEHPK	1533	UID970	Color2 [A=255, R=169, G=169, B=169]	1	4		S	3			949	___1	0.999974	0.00158742	60.161	46.808	59.261	-0.36106	33679000	48	20.9341	21.1672	19.1899	18.7365	19.3645	19.4773	17.7764	20.1282	18.0769	19.5704	18.8117	19.1293
	0.568336	1.33845	Q96KR1	1054	Q96KR1	Q96KR1	Zinc finger RNA-binding protein	ZFR	SQRFNIHNNRKRRRDSDGVDGFEAEGKKDKK	RDS(1)DGVDGFEAEGKK	3739	UID2366	Color2 [A=255, R=169, G=169, B=169]	1	4		S	3			2163	___1	1	0.00396797	49.865	40.797	49.865	-0.49406	8008700	1054	20.2531	20.3021	19.0427	21.5377	19.8551	20.7591	17.6804	18.1614	18.3838	19.8551	18.3476	17.0766
	0.568179	1.90042	E9PHY5;E9PK52;O43491-4;E9PII3;O43491-2;O43491-3;E9PJP4;E9PQN0;E9PRG1;E9PIG0;E9PQD2;O43491	7;7;7;7;7;7;7;7;7;7;7;7	E9PHY5;O43491	E9PHY5	Band 4.1-like protein 2	EPB41L2	_________MTTEVGSVSEVKKDSSQLGTDA	T(0.013)T(0.013)EVGS(0.78)VS(0.194)EVKK	806	UID526	Color2 [A=255, R=169, G=169, B=169]	1	4		S	2			1082;519	___1	0.780409	0.00370847	50.805	36.802	50.805	-0.69115	14708000	7	18.6974	21.6053	20.6811	20.7544	21.0165	21.867	18.212	18.0169	17.9357	21.0165	17.7583	17.4415
	0.567966	1.66743	Q6PJG2;H7C1L3	461;283	Q6PJG2	Q6PJG2	ELM2 and SANT domain-containing protein 1	ELMSAN1	LRGGVIQSTRRRRRASQEANLLTLAQKAVEL	RAS(1)QEANLLTLAQK	3169	UID2007	Color2 [A=255, R=169, G=169, B=169]	1	4		S	2			1934	___1	1	5.67033e-08	142.91	115.58	142.91	0.39326	55517000	461	20.2839	21.7689	20.5652	20.0026	20.8727	22.1508	17.9387	18.6787	18.6288	20.8727	20.3264	18.477
	0.567463	2.42533	O15427	464	O15427	O15427	Monocarboxylate transporter 4	SLC16A3	AEPEKNGEVVHTPETSV______________	NGEVVHTPET(0.137)S(0.863)V	1678	UID1059	Color2 [A=255, R=169, G=169, B=169]	1	4		S	2			1068	___1	0.863406	2.5307e-06	92.943	73.965	86.911	-3.2943	28061000	464	21.9989	18.712	22.5827	18.8507	22.6038	22.2067	17.6877	17.6526	17.9895	22.6038	18.4152	17.9429
	0.567278	3.30986	Q09666	210	Q09666	Q09666	Neuroblast differentiation-associated protein AHNAK	AHNAK	VDVETQSGKTVIRLPSGSGAASPTGSAVDIR	LPS(1)GSGAAS(1)PTGSAVDIR	2497	UID4764	Color2 [A=255, R=169, G=169, B=169]	1	4		S	2			1721	___2	0.999968	1.44994e-64	256.08	202.91	256.08	0.19433	1168200000	210	25.4633	25.7979	24.3523	26.5639	25.9882	24.8738	17.8455	20.7774	23.2266	25.9882	23.0931	17.6852
	0.566614	2.80601	Q15836	11	Q15836	Q15836	Vesicle-associated membrane protein 3	VAMP3	_____MSTGPTAATGSNRRLQQTQNQVDEVV	STGPTAAT(0.002)GS(0.998)NRR	2818	UID1800	Color2 [A=255, R=169, G=169, B=169]	1	4		S	2			1828	___1	0.998354	6.41915e-16	185.95	157.98	185.32	-1.3446	527800000	11	24.687	25.5852	26.4713	26.2452	25.824	25.4268	22.2367	19.0365	25.7553	25.824	24.5755	24.7067
	0.565607	-1.34974	Q13501;E7EMC7;E3W990;D6RBF1;C9J6J8	24;24;24;24;24	Q13501	Q13501	Sequestosome-1	SQSTM1	YLLGKEDAAREIRRFSFCCSPEPEAEAEAAA	RFS(0.95)FCCS(0.05)PEPEAEAEAAAGPGPCER	2661	UID1705	Color2 [A=255, R=169, G=169, B=169]	1	4		S	3			1759	___1	0.949906	4.54741e-06	68.361	61.486	63.724	0.22467	11171000	24	20.0364	20.3206	19.7087	21.8751	18.8872	20.3723	17.5298	20.4925	20.811	18.4317	20.5059	21.2653
	0.565406	1.67923	C9JB56;H7C4P1;P42331-5;P42331-3;P42331-6;P42331;P42331-4;P42331-2	56;222;323;355;356;362;363;356	C9JB56	C9JB56	Rho GTPase-activating protein 25	ARHGAP25	RDHEVLFPKSKDIPLSPPAQKNDPKKAPVAR	SKDIPLS(1)PPAQK	436	UID299	Color2 [A=255, R=169, G=169, B=169]	1	4		S	2			299	___1	1	6.01395e-15	196.11	147.67	196.11	0.26765	421560000	56	24.2173	24.7436	23.7893	24.341	24.1868	24.638	20.8752	20.7188	21.9008	24.1868	21.8404	21.4942
	0.565351	2.59624	E9PG73;Q13427;C9JM79	341;356;349	E9PG73	E9PG73	Peptidyl-prolyl cis-trans isomerase G	PPIG	YRTPSRSRSRDRFRRSETPPHWRQEMQRAQR	FRRS(1)ET(1)PPHWR	772	UID3654	Color2 [A=255, R=169, G=169, B=169]	1	4		S	3			510	___2	1	0.00752102	53.136	40.971	53.136	-0.17585	75065000	341	23.0061	22.631	22.917	23.9259	22.85	24.0293	17.7995	19.157	17.9009	22.85	21.9485	18.9976
	0.565266	2.11176	H0Y9J2;D6R938;Q13557-8;Q13557-12;Q13557;E9PBG7;E9PF82;Q13557-10;Q13557-6;Q13557-11	41;336;337;337;337;371;371;351;351;362	H0Y9J2	H0Y9J2	Calcium/calmodulin-dependent protein kinase type II subunit delta	CAMK2D	KKPDGVKESTESSNTTIEDEDVKARKQEIIK	ESTESSNT(0.012)T(0.988)IEDEDVK	4531	UID2852	Color2 [A=255, R=169, G=169, B=169]	1	4		T	2			369	___1	0.988098	4.37061e-25	186.75	154.46	186.75	-0.52009	29840000	41	22.5068	22.544	22.7335	20.1462	21.0243	22.1585	19.3848	19.0176	17.9302	21.0243	18.2094	18.002
	0.565074	1.82982	Q86YV0;Q86YV0-2	51;51	Q86YV0	Q86YV0	RAS protein activator like-3	RASAL3	GGFRWGRFAGWGRALSHQEPMVSTQPAPRSI	ALS(1)HQEPMVSTQPAPR	3341	UID2115	Color2 [A=255, R=169, G=169, B=169]	1	4		S	2			2001	___1	0.999987	2.60057e-05	87.49	76.016	63.037	-0.33043	59281000	51	21.8024	21.7399	21.0998	21.916	18.4405	21.5349	17.4454	18.824	19.6038	18.2972	20.9396	18.0262
	0.564992	1.2062	Q7Z6E9-2;Q7Z6E9	1243;1277	Q7Z6E9-2	Q7Z6E9-2	E3 ubiquitin-protein ligase RBBP6	RBBP6	SSTLVDYTSTSSTGGSPVRKSEEKTDTKRTV	VTGTEGSSSTLVDYTS(0.002)T(0.002)S(0.006)S(0.018)T(0.069)GGS(0.904)PVRK	3276	UID2073	Color2 [A=255, R=169, G=169, B=169]	1	4		S	3			1972	___1	0.903732	1.7125e-08	83.559	75.992	83.559	0.40931	12583000	1243	20.839	22.2506	19.4302	19.4563	20.8811	20.8224	18.19	18.1093	16.9065	20.8811	18.177	17.7882
	0.56463	-1.12792	Q9BTU6	9	Q9BTU6	Q9BTU6	Phosphatidylinositol 4-kinase type 2-alpha	PI4K2A	_______MDETSPLVSPERAQPPDYTFPSGS	MDET(0.197)S(0.803)PLVS(1)PER	3826	UID5571	Color2 [A=255, R=169, G=169, B=169]	1	4		S	2			2213	___2	1	2.69187e-25	140.31	123.08	115.06	0.1226	44785000	9	20.63	21.2145	19.5354	20.1557	20.3093	19.082	18.1788	19.4643	17.969	20.3093	16.8561	19.6177
	0.563873	2.4476	E9PQN2;E9PKI6;E9PK91;Q9NYF8-3;Q9NYF8-2;Q9NYF8;E9PK09;H0YF00;Q9NYF8-4;E9PJA7	283;285;285;283;283;285;285;26;285;283	E9PQN2;Q9NYF8-4	E9PQN2	Bcl-2-associated transcription factor 1	BCLAF1	ERSGSGSVGNGSSRYSPSQNSPIHHIPSRRS	Y(0.23)S(0.768)PS(0.009)QNS(0.993)PIHHIPSR	839	UID548	Color2 [A=255, R=169, G=169, B=169]	1	4		S	3			2316;536	___1	0.768223	0.000219813	73.783	63.984	73.783	0.97857	86371000	283	22.8304	23.7375	23.0353	23.0079	19.3565	22.6544	19.8213	18.1069	18.332	19.9176	17.5865	18.5467
	0.563865	1.37958	Q9H1E3	19	Q9H1E3	Q9H1E3	Nuclear ubiquitous casein and cyclin-dependent kinase substrate 1	NUCKS1	PVRNRKVVDYSQFQESDDADEDYGRDSGPPT	VVDYSQFQES(1)DDADEDYGRDSGPPTKK	3908	UID2474	Color2 [A=255, R=169, G=169, B=169]	1	4		S	3			2248	___1	1	4.16537e-197	373.09	341.85	189.35	0.93726	1884800000	19	25.1785	26.4532	25.3403	25.1696	25.0754	25.9532	23.8561	22.9738	18.5769	25.0754	22.7582	23.2211
	0.56314	1.72215	Q8ND56-2;Q8ND56;B4DTG6	192;192;151	Q8ND56-2	Q8ND56-2	Protein LSM14 homolog A	LSM14A	LSQGRSSPQLDPLRKSPTMEQAVQTASAHLP	S(0.825)PT(0.175)MEQAVQTASAHLPAPAAVGR	3468	UID5340	Color2 [A=255, R=169, G=169, B=169]	1	4		S	3			2049	___2	0.824738	4.63975e-08	83.879	75.489	71.506	-0.91771	67863000	192	21.489	19.6089	20.2198	19.6916	21.7038	22.459	18.0457	18.3287	20.036	21.7038	19.9499	18.5642
	0.562386	1.86215	P51116	601	P51116	P51116	Fragile X mental retardation syndrome-related protein 2	FXR2	NRSRRRRNRGNRTDGSISGDRQPVTVADYIS	T(0.025)DGS(0.973)IS(0.002)GDRQPVTVADYISR	2307	UID1477	Color2 [A=255, R=169, G=169, B=169]	1	4		S	3			1572	___1	0.972977	2.08095e-05	68.689	59.757	61.039	1.1816	47852000	601	19.799	21.5092	21.8408	22.1766	21.411	21.784	17.6937	18.8148	17.1364	21.411	20.2141	18.2272
	0.56213	1.1956	O00264-2;O00264	129;181	O00264-2	O00264-2	Membrane-associated progesterone receptor component 1	PGRMC1	HVGKLLKEGEEPTVYSDEEEPKDESARKND_	LLKEGEEPTVYS(1)DEEEPKDESAR	1618	UID1021	Color2 [A=255, R=169, G=169, B=169]	1	4		S	3			1025	___1	1	9.81338e-158	328.04	314.6	321.36	-1.1661	2065400000	129	24.5097	25.9855	26.0172	25.3608	25.0999	26.2744	23.8804	23.5717	23.6662	25.0999	24.1843	24.2153
	0.561606	2.04878	Q5VU10;P78346;P78346-2	195;251;251	Q5VU10	Q5VU10	Ribonuclease P protein subunit p30	RPP30	KTAFGIISTVKKPRPSEGDEDCLPASKKAKC	KPRPS(1)EGDEDCLPASK	2386	UID1529	Color2 [A=255, R=169, G=169, B=169]	1	4		S	3			1662	___1	1	7.29083e-05	99.93	70.804	99.93	-0.74769	100850000	195	23.7519	24.0261	23.6048	23.2215	23.5504	23.8683	19.8001	19.083	21.3414	23.5504	20.7596	20.8358
	0.561452	0.692786	Q15154;E7ETA6;Q15154-2;E7EV56	1231;1231;1231;1232	Q15154	Q15154	Pericentriolar material 1 protein	PCM1	EGEVEKPFIKTGFSVSVEKSTSSNRKNQLDT	TGFS(0.078)VS(0.922)VEK	2774	UID1776	Color2 [A=255, R=169, G=169, B=169]	1	4		S	2			1808	___1	0.922026	0.0205988	44.612	27.774	44.612	-1.5908	14363000	1231	18.8692	21.669	18.3861	22.8689	18.5735	19.3536	19.2502	18.3741	20.6152	19.1333	20.1198	18.7952
	0.560534	-1.72183	G8JL88;O14791-3;O14791;O14791-2	186;289;307;323	G8JL88	G8JL88	Apolipoprotein L1	APOL1	NLQSVPHASASRPRVTEPISAESGEQVERVN	VT(0.947)EPIS(0.087)AES(0.966)GEQVER	4664	UID6040	Color2 [A=255, R=169, G=169, B=169]	1	4		T	2			750	___2	0.947331	0.000192409	96.773	73.784	61.815	-3.8003	42144000	186	19.8252	22.5086	18.6401	19.1141	19.31	20.345	18.6479	22.6923	18.1492	19.1219	21.9636	20.5497
	0.560444	1.41182	H0YD46;Q15054-3;Q15054-2;Q15054	31;201;268;307	H0YD46	H0YD46	DNA polymerase delta subunit 3	POLD3	KVLQKEKKRGKRVALSDDETKETENMRKKRR	VALS(1)DDETKETENMR	1265	UID804	Color2 [A=255, R=169, G=169, B=169]	1	4		S	2			795	___1	0.999925	0.00115729	77.562	56.529	77.562	0.09431	116820000	31	21.7004	21.0309	21.449	22.564	22.2631	22.3719	20.455	18.3914	20.2153	22.2631	21.0975	21.4716
	0.560183	1.85389	Q9BXP5-5;Q9BXP5-4;Q9BXP5-2;Q9BXP5-3;Q9BXP5;H7C3A1	507;543;544;543;544;174	Q9BXP5-5	Q9BXP5-5	Serrate RNA effector molecule homolog	SRRT	HTLDDRTQLWASEPGTPPLPTSLPSQNPILK	TQLWAS(0.001)EPGT(0.999)PPLPTSLPSQNPILK	5186	UID3061	Color2 [A=255, R=169, G=169, B=169]	1	4		T	2			2225	___1	0.999401	6.23988e-15	122.75	109.15	122.75	0.04129	88021000	507	21.1253	21.2132	21.3093	20.3671	21.3371	22.4689	18.2178	19.0576	18.0502	21.3371	19.3977	17.9314
	0.560171	-3.26779	A9Z1X7;E9PCT1;Q8IYB3;Q8IYB3-2;M0R088	705;708;696;694;669	A9Z1X7	A9Z1X7	Serine/arginine repetitive matrix protein 1	SRRM1	RHSPSPRPRAPQTSSSPPPVRRGASSSPQRR	APQTSS(0.025)S(0.975)PPPVR	96	UID58	Color2 [A=255, R=169, G=169, B=169]	1	4		S	2			56	___1	0.974617	9.0763e-34	231.52	200.17	153.81	1.3229	221910000	705	24.2945	24.6409	19.0195	24.5206	25.4126	25.0414	17.6378	23.295	22.9031	25.4126	18.0594	23.1196
	0.558545	1.7613	H3BRH4;O00418	18;18	H3BRH4	H3BRH4	Eukaryotic elongation factor 2 kinase	EEF2K	DEDLIFRLEGVDGGQSPRAGHDGDSDGDSDD	LEGVDGGQS(1)PR	1341	UID856	Color2 [A=255, R=169, G=169, B=169]	1	4		S	2			848	___1	1	0.00232516	54.023	20.794	54.023	-0.40292	36160000	18	22.4658	21.8329	21.4966	22.3658	22.4083	21.7385	18.8854	17.8186	20.2483	22.4083	18.1364	18.7873
	0.558469	1.19235	E9PS08;E9PJ81;E9PRQ7;Q04323;Q04323-2	58;200;196;200;200	E9PS08	E9PS08	UBX domain-containing protein 1	UBXN1	SQPPPVAPEPGPVPSSPSQEPPTKREYDQCR	YGGSVGSQPPPVAPEPGPVPS(0.181)S(0.782)PS(0.033)QEPPT(0.004)KR	825	UID537	Color2 [A=255, R=169, G=169, B=169]	1	4		S	3			532	___1	0.781872	6.25892e-38	163.63	148.55	163.63	0.67515	82963000	58	23.2857	23.1198	19.1252	19.9334	23.7796	18.9205	20.4145	19.0419	17.7723	23.7796	21.6081	18.6076
	0.556862	3.35891	P29966	118	P29966	P29966	Myristoylated alanine-rich C-kinase substrate	MARCKS	VEKEAPAEGEAAEPGSPTAAEGEAASAASST	EAPAEGEAAEPGS(0.991)PT(0.009)AAEGEAASAASSTSSPK	2152	UID1372	Color2 [A=255, R=169, G=169, B=169]	1	4		S	3			1458	___1	0.991294	2.07632e-50	183.17	172.65	157.42	-0.15754	462230000	118	25.8776	26.8957	25.9839	23.4556	25.6204	24.9138	18.3435	18.2135	24.1457	25.6204	22.2893	20.8339
	0.556478	2.73598	Q4KMQ2-3;Q4KMQ2;Q4KMQ2-2	891;909;930	Q4KMQ2-3	Q4KMQ2-3	Anoctamin-6	ANO6	AERMIEAVDNNLRPKSE______________	MIEAVDNNLRPKS(1)E	2929	UID1868	Color2 [A=255, R=169, G=169, B=169]	1	4		S	2			1860	___1	1	6.19956e-24	197.75	165.25	165.45	1.3855	264690000	891	22.2166	22.7472	23.1406	21.802	23.1521	23.5627	17.6421	18.3352	20.8027	23.1521	19.301	18.016
	0.555047	2.91146	Q32MZ4-3;Q32MZ4-2;Q32MZ4	658;690;714	Q32MZ4-3	Q32MZ4-3	Leucine-rich repeat flightless-interacting protein 1	LRRFIP1	GVAKDNAKIDGATQSSPAEPKSEDADRCTLP	IDGATQS(0.017)S(0.983)PAEPK	2889	UID1844	Color2 [A=255, R=169, G=169, B=169]	1	4		S	2			1852	___1	0.983055	3.69327e-11	155.17	93.352	141.87	0.58337	135620000	658	24.6073	24.5834	23.2071	23.549	24.3825	23.7131	16.9726	17.8583	21.8959	24.3825	20.5833	18.5568
	0.555043	2.62577	E7EMW7;O95071-2;O95071	1543;1549;1549	E7EMW7	E7EMW7	E3 ubiquitin-protein ligase UBR5	UBR5	SQSSYIIRNPQQRRISQSQPVRGRDEEQDDI	RIS(0.993)QS(0.007)QPVR	578	UID377	Color2 [A=255, R=169, G=169, B=169]	1	4		S	2			422	___1	0.993343	0.00643941	68.536	28.039	66.056	0.86266	163540000	1543	23.6591	24.0628	24.1216	24.1804	24.5551	24.612	19.8563	18.0298	22.5781	24.5551	22.8655	22.4463
	0.55469	1.56813	Q8IY17-5;Q8IY17-2;Q8IY17-3;Q8IY17;Q8IY17-4	372;372;411;411;420	Q8IY17-5	Q8IY17-5	Neuropathy target esterase	PNPLA6	TSLETPSAPLLSRCVSMPGDISGLQGGPRSD	CVS(1)MPGDISGLQGGPR	3388	UID2142	Color2 [A=255, R=169, G=169, B=169]	1	4		S	2			2017	___1	1	4.59568e-05	108.71	88.409	98.439	-0.088838	53325000	372	22.3445	20.9126	20.1834	23.0425	21.1578	21.4088	17.8143	19.1734	19.8036	21.1578	20.789	17.7881
	0.55451	1.59354	Q9NZT2-2;Q9NZT2	378;378	Q9NZT2-2	Q9NZT2-2	Opioid growth factor receptor	OGFR	GDEAGGHGEDRPEPLSPKESKKRKLELSRRE	SQGDEAGGHGEDRPEPLS(1)PK	4049	UID2573	Color2 [A=255, R=169, G=169, B=169]	1	4		S	3			2329	___1	1	8.90518e-31	187.72	172.63	121.62	0.3558	1099200000	378	26.707	26.1165	27.0581	27.9083	26.645	26.9945	23.9022	23.4349	24.1452	26.645	24.6318	24.6713
	0.554106	1.93141	Q12888;Q12888-3;Q12888-2;A6NNK5;C9JXV0	380;385;385;385;385	Q12888	Q12888	Tumor suppressor p53-binding protein 1	TP53BP1	PSPDAFRSTPFIVPSSPTEQEGRQDKPMDTS	STPFIVPS(0.003)S(0.983)PT(0.014)EQEGR	2555	UID1649	Color2 [A=255, R=169, G=169, B=169]	1	4		S	2			1729	___1	0.982702	1.83246e-12	155.06	126.89	155.06	2.2699	38567000	380	22.1975	22.6636	22.5118	22.0093	22.8392	21.0613	20.8606	18.5576	18.2559	22.8392	17.6322	18.6126
	0.553897	2.3331	B4DTZ6;P19634	364;703	B4DTZ6	B4DTZ6	Sodium/hydrogen exchanger;Sodium/hydrogen exchanger 1	SLC9A1	AHKLDSPTMSRARIGSDPLAYEPKEDLPVIT	IGS(1)DPLAYEPK	287	UID191	Color2 [A=255, R=169, G=169, B=169]	1	4		S	2			169	___1	1	3.53404e-08	88.552	66.321	81.239	-0.92326	48320000	364	19.5082	22.725	23.229	22.3839	21.8581	22.7565	20.1176	18.7386	20.205	21.8581	17.8814	18.5875
	0.553604	1.7401	Q09666;E9PKR9;E9PLK4;E9PJZ0;E9PJC6;Q09666-2;E9PQE3	41;41;41;41;41;41;41	Q09666	Q09666	Neuroblast differentiation-associated protein AHNAK	AHNAK	AQRDDGVFVQEVTQNSPAARTGVVKEGDQIV	DDGVFVQEVTQNS(1)PAAR	2475	UID1596	Color2 [A=255, R=169, G=169, B=169]	1	4		S	2			1721	___1	0.999999	5.70155e-57	248.54	203.26	248.54	0.26821	56110000	41	21.7808	22.741	21.5253	23.719	21.7657	21.579	20.4962	18.3233	20.5641	21.7657	17.6466	18.8201
	0.553197	0.895477	I3L456;F5H355;Q15276-2;Q15276	97;367;410;410	I3L456	I3L456	Rab GTPase-binding effector protein 1	RABEP1	NDMFKDGLRRAQSTDSLGTSGSLQSKALGYN	AQS(0.946)T(0.119)DS(0.918)LGT(0.013)S(0.004)GSLQSK	998	UID645	Color2 [A=255, R=169, G=169, B=169]	1	4		S	2			624	___1	0.917595	1.09202e-27	196.01	126.66	78.166	-0.87312	49185000	97	19.856	19.5217	19.6142	19.23	22.741	19.6549	17.6848	17.7971	18.1704	22.741	19.0798	18.4288
	0.55179	3.01542	Q27J81-2	1229	Q27J81-2	Q27J81-2	Inverted formin-2	INF2	ASKGTGKRRKKRPSRSQEGLRPRPKAK____	S(1)QEGLRPR	2869	UID1829	Color2 [A=255, R=169, G=169, B=169]	1	4		S	2			1844	___1	1	0.00707244	93.667	62.87	93.667	-0.43485	81771000	1229	24.3147	19.2843	24.3094	23.8506	18.5989	24.5747	18.8147	18.7592	18.2641	18.682	18.9062	18.5124
	0.550966	-1.30235	Q53LP3	213	Q53LP3	Q53LP3	Ankyrin repeat domain-containing protein SOWAHC	SOWAHC	QRPARQNLRDLVMGSSPQLKRSVCPGGSSPG	DLVMGS(0.143)S(0.857)PQLKR	2945	UID1875	Color2 [A=255, R=169, G=169, B=169]	1	4		S	2			1864	___1	0.856521	0.00818598	46.063	30.401	46.063	0.25144	24188000	213	19.5243	20.5651	20.4138	21.0748	20.8093	20.9604	17.8302	20.8091	18.3914	20.8093	20.0319	21.4138
	0.550764	-1.89356	Q9UQ35	2398	Q9UQ35	Q9UQ35	Serine/arginine repetitive matrix protein 2	SRRM2	PRVPLSAYERVSGRTSPPLLDRARSRTPPSA	VS(0.007)GRT(0.028)S(0.965)PPLLDR	4255	UID2722	Color2 [A=255, R=169, G=169, B=169]	1	4		S	2			2392	___1	0.964517	0.000443155	121.45	73.025	100.22	-0.28585	442090000	2398	23.5938	19.9157	24.5529	24.4995	18.0033	19.9452	22.0518	24.2445	23.8881	19.3152	23.6579	24.6465
	0.550459	0.355728	Q9Y570-2;Q9Y570;Q9Y570-4	56;243;243	Q9Y570-2	Q9Y570-2	Protein phosphatase methylesterase 1	PPME1	RVSMVGQVKQCEGITSPEGSKSIVEGIIEEE	QCEGIT(0.032)S(0.965)PEGS(0.003)K	4348	UID2782	Color2 [A=255, R=169, G=169, B=169]	1	4		S	2			2435	___1	0.965454	1.25227e-07	139.7	128.49	117.77	-2.9074	60270000	56	23.4906	19.3803	18.6003	24.4727	23.5871	18.979	18.6648	17.9485	17.6436	23.5871	18.3566	18.6404
	0.550207	0.872616	Q06210-2;Q06210	243;261	Q06210-2	Q06210-2	Glutamine--fructose-6-phosphate aminotransferase [isomerizing] 1	GFPT1	TGKDKKGSCNLSRVDSTTCLFPVEEKAVEYY	VDS(0.977)T(0.023)TCLFPVEEK	2455	UID1581	Color2 [A=255, R=169, G=169, B=169]	1	4		S	2			1703	___1	0.976658	1.99984e-56	260.7	235.86	228.8	0.48309	429620000	243	24.7792	25.4692	25.4063	25.7821	25.4693	25.96	24.5707	23.5568	23.0575	25.4693	24.2096	24.7712
	0.549273	1.44747	Q8TDN4-4;Q8TDN4-2;Q8TDN4	88;150;415	Q8TDN4-4	Q8TDN4-4	CDK5 and ABL1 enzyme substrate 1	CABLES1	TQFLLPTNAFGARRNTIDSTSSFSQFRNLSH	RNT(1)IDSTSSFSQFR	5139	UID3043	Color2 [A=255, R=169, G=169, B=169]	1	4		T	2			2078	___1	0.999998	0.000442045	83.729	52.34	83.729	0.30559	27460000	88	20.8074	20.8884	20.8233	21.2983	18.8971	21.0907	17.9826	17.9088	19.5645	18.6817	20.5	19.3946
	0.548623	-1.18603	H7C3X8;A1A5A9;H0Y494;J3KPC8;H0Y4E8;Q9Y2K2-3;Q9Y2K2-4;Q9Y2K2	454;392;503;551;545;493;445;493	H7C3X8	H7C3X8	Serine/threonine-protein kinase SIK3	SIK3;KIAA0999	TLQLLNGMGPLGRRASDGGANIQLHAQQLLK	RAS(1)DGGANIQLHAQQLLK	15	UID8	Color2 [A=255, R=169, G=169, B=169]	1	4		S	3			5	___1	1	0.000784569	52.019	41.384	52.019	-0.21783	12647000	454	21.642	21.0174	18.6925	20.2312	19.4787	20.5178	18.2328	19.2859	19.0714	19.4787	18.2553	20.9353
	0.54852	3.35639	Q9UJY4	400	Q9UJY4	Q9UJY4	ADP-ribosylation factor-binding protein GGA2	GGA2	GMVSGQNCCEEKRNPSSSTLPGGGVQNPSAD	RNPS(0.938)S(0.05)S(0.012)T(0.001)LPGGGVQNPSADR	4121	UID2625	Color2 [A=255, R=169, G=169, B=169]	1	4		S	2			2362	___1	0.938092	9.53921e-13	140.35	103.26	140.35	0.51635	162020000	400	23.7138	24.7249	24.2723	23.495	23.8817	24.6012	17.8769	18.3505	22.6983	23.8817	18.5866	17.6052
	0.547842	1.71424	Q9NWH9;H0YL55;H7BXE3	289;213;271	Q9NWH9	Q9NWH9	SAFB-like transcription modulator	SLTM	SEASKPKDGQDAIAQSPEKESKDYEMNANHK	DGQDAIAQS(1)PEKESK	4022	UID2552	Color2 [A=255, R=169, G=169, B=169]	1	4		S	2			2308	___1	0.999965	1.22886e-59	233.9	174.78	233.9	0.64204	53962000	289	18.492	19.8352	19.6603	23.5326	24.0261	22.5963	18.3559	17.9012	18.3322	24.0261	20.3323	19.1428
	0.547748	1.99999	E7EX17;B4DS13;P23588	502;458;497	E7EX17	E7EX17	Eukaryotic translation initiation factor 4B	EIF4B	NAWVKRSSNPPARSQSSDTEQQSPTSGGGKV	SQS(1)SDTEQQSPTSGGGK	275	UID3335	Color2 [A=255, R=169, G=169, B=169]	1	4		S	2			160	___2	0.999712	1.01551e-128	334.04	300.77	334.04	0.57646	408840000	502	19.8327	23.0751	21.9647	23.5458	23.1062	22.2687	18.4842	18.0272	22.0279	23.1062	18.3349	18.4991
	0.547005	1.95901	Q96JM3	445	Q96JM3	Q96JM3	Chromosome alignment-maintaining phosphoprotein 1	CHAMP1	IRSPAGSPELRKPSGSPDLWKLSPDQRKTSP	PS(0.002)GS(0.998)PDLWK	3724	UID2358	Color2 [A=255, R=169, G=169, B=169]	1	4		S	2			2157	___1	0.998302	0.00344612	70.028	11.329	70.028	-3.9554	80515000	445	19.1233	19.0475	20.0799	20.3966	25.0469	20.2794	18.3445	18.6352	17.6535	25.0469	23.416	18.5067
	0.546973	-2.76656	K7EIH3;K7EQ37;K7EN81;Q70J99-2;Q70J99;Q70J99-3	150;131;143;150;150;150	K7EIH3	K7EIH3	Protein unc-13 homolog D	UNC13D	YCLLGIEQGVGVPGGSPGSRHRQKAVVRHTI	DVS(0.001)GFS(0.001)DPY(0.001)CLLGIEQGVGVPGGS(0.856)PGS(0.14)R	1546	UID978	Color2 [A=255, R=169, G=169, B=169]	1	4		S	3			950	___1	0.855746	8.40864e-12	87.368	78.077	44.75	1.5574	70364000	150	23.0825	21.9301	19.5436	23.4468	22.0445	24.1793	17.4894	23.5744	20.7851	22.0445	18.8086	21.9692
	0.546543	3.00277	F6RY50;Q96FS4;E9PIB3	55;55;55	F6RY50	F6RY50	Signal-induced proliferation-associated protein 1	SIPA1	TFEPRPVRGPLLRSGSDAGEARPPTPASPRA	S(0.033)GS(0.967)DAGEARPPTPASPR	1029	UID664	Color2 [A=255, R=169, G=169, B=169]	1	4		S	3			649	___1	0.967084	2.43907e-05	86.727	74.234	78.975	-0.0026675	306060000	55	19.0084	24.294	18.0768	24.5688	24.9863	25.2232	22.103	20.5824	22.8511	24.9863	23.453	17.84
	0.546431	2.56424	Q7Z5L9-2;Q7Z5L9	175;175	Q7Z5L9-2	Q7Z5L9-2	Interferon regulatory factor 2-binding protein 2	IRF2BP2	NGFSKLEEPPELNRQSPNPRRGHAVPPTLVP	LEEPPELNRQS(1)PNPR	3268	UID2068	Color2 [A=255, R=169, G=169, B=169]	1	4		S	3			1970	___1	1	2.48498e-07	136.17	89.849	49.463	0.74378	204950000	175	23.1444	24.94	24.7863	19.0246	24.0646	24.9028	22.0838	18.2593	21.736	24.0646	23.4145	24.206
	0.545997	2.56849	Q9UHB6;Q9UHB6-4;F8VQE1;Q9UHB6-2;Q9UHB6-5;F8VS07;Q9UHB6-3	604;605;443;444;445;301;302	Q9UHB6	Q9UHB6	LIM domain and actin-binding protein 1	LIMA1	RPFTVAASFQSTSVKSPKTVSPPIRKGWSMS	SRPFTVAASFQSTSVKS(0.999)PK	4090	UID2604	Color2 [A=255, R=169, G=169, B=169]	1	4		S	3			2351	___1	0.999393	8.46452e-07	97.068	90.27	97.068	0.3254	58607000	604	23.0159	21.7832	21.7915	22.8696	22.0849	24.5022	17.8161	18.6895	18.0889	22.0849	20.603	18.5299
	0.545902	1.33563	E7EPN9;Q9Y520-2;Q9Y520-3;Q9Y520-6;Q9Y520-4;Q9Y520-5;Q9Y520;Q9Y520-7;H7C5N8	2107;1862;2105;2105;2105;2058;2105;2107;653	E7EPN9	E7EPN9	Protein PRRC2C	PRRC2C	QPRAGPIKAQKLPDLSPVENKEHKPGPIGKE	LPDLS(1)PVENK	596	UID387	Color2 [A=255, R=169, G=169, B=169]	1	4		S	2			434	___1	1	1.06224e-05	147.58	115.36	145.09	-0.085935	36931000	2107	22.0805	22.7021	19.2718	21.9193	22.9332	21.9865	18.8429	18.6303	18.6685	22.9332	19.3014	18.3997
	0.545312	2.26458	P08670;B0YJC4	72;72	P08670	P08670	Vimentin	VIM	PGGVYATRSSAVRLRSSVPGVRLLQDSVDFS	LRS(0.983)S(0.017)VPGVR	1968	UID1248	Color2 [A=255, R=169, G=169, B=169]	1	4		S	2			1304	___1	0.982622	0.00649195	86.014	66.024	86.014	-0.63703	109650000	72	23.9254	25.2031	23.7131	22.8708	21.6982	22.1739	17.9292	19.0801	20.9707	21.6982	21.1694	18.8835
	0.544341	1.42184	Q13459;M0R0P8	2141;2141	Q13459	Q13459	Unconventional myosin-IXb	MYO9B	PLEEDGQPPGAKRRYSDPPTYCLPPASGQTN	RRY(0.015)S(0.954)DPPT(0.016)Y(0.015)CLPPASGQTNG	2641	UID1698	Color2 [A=255, R=169, G=169, B=169]	1	4		S	3			1756	___1	0.954031	0.00172418	41.446	34.406	41.446	-1.2586	20319000	2141	21.3434	22.5149	19.8091	21.7273	18.9577	22.4194	18.8708	19.2456	19.3884	18.7401	21.0047	18.9627
	0.543569	1.68395	Q14764	873	Q14764	Q14764	Major vault protein	MVP	LGRRVASGPSPGEGISPQSAQAPQAPGDNHV	VASGPSPGEGIS(1)PQSAQAPQAPGDNHVVPVLR	2720	UID1744	Color2 [A=255, R=169, G=169, B=169]	1	4		S	3			1790	___1	0.999687	5.49185e-38	163.43	154.74	163.43	-0.46926	54291000	873	22.2209	21.6736	21.0882	19.2479	22.9118	21.6706	17.8147	18.0231	20.4212	22.9118	18.8718	18.3318
	0.54348	2.01948	Q96JH7	125	Q96JH7	Q96JH7	Deubiquitinating protein VCIP135	VCPIP1	PKKNTELVKVMGLSNYHCKLLSPILARYGMD	NT(0.001)ELVKVMGLS(0.999)NY(1)HCK	5344	UID6296	Color2 [A=255, R=169, G=169, B=169]	1	4		Y	2			2156	___2	0.999985	0.00104319	57.348	30.642	57.348	-0.23142	25580000	125	20.7097	20.2445	22.6484	19.6912	21.4856	19.0559	18.4374	17.7589	22.7794	21.4856	22.0084	19.2772
	0.542988	1.86066	Q14814-6;Q14814-3;Q14814-5;Q14814-4;Q14814-2;Q14814	205;205;250;251;250;251	Q14814-6	Q14814-6	Myocyte-specific enhancer factor 2D	MEF2D	PVANGNSLNKVIPAKSPPPPTHSTQLGAPSR	VIPAKS(1)PPPPTHSTQLGAPSR	2721	UID1745	Color2 [A=255, R=169, G=169, B=169]	1	4		S	3			1791	___1	0.999873	1.31065e-06	75.226	68.577	75.226	0.43331	34221000	205	21.857	22.3263	20.1877	19.7271	22.8663	22.0383	17.6488	18.8154	20.2078	22.8663	21.7326	18.267
	0.542955	1.25779	Q9NQC3-5;Q9NQC3;F8WAM4;Q9NQC3-4;Q9NQC3-2	7;7;7;7;7	Q9NQC3-5;Q9NQC3-2	Q9NQC3-5	Reticulon-4	RTN4	_________MEDLDQSPLVSSSDSPPRPQPA	MEDLDQS(1)PLVSS(0.002)S(0.014)DS(0.984)PPRPQPAFK	3977	UID2521	Color2 [A=255, R=169, G=169, B=169]	1	4		S	3			2287;2288	___1	0.999998	6.24187e-16	121.41	115.93	121.41	-0.50146	227880000	7	21.4628	20.6853	19.8814	19.5459	20.6744	20.6882	17.5461	17.779	20.0643	20.6744	19.4597	18.4931
	0.541951	3.68109	E7EPD0;O60784;O60784-4;O60784-2;O60784-3	424;462;430;463;417	E7EPD0	E7EPD0	Target of Myb protein 1	TOM1	LEERAKAADRLPNLSSPSAEGPPGPPSGPAP	LPNLSS(1)PSAEGPPGPPSGPAPR	588	UID384	Color2 [A=255, R=169, G=169, B=169]	1	4		S	2			431	___1	0.999729	2.0325e-146	323.22	289.28	323.22	0.67835	1014500000	424	26.5611	26.6583	18.5848	20.1086	27.0654	25.6449	24.4744	22.5685	25.6782	27.0654	25.2303	17.0365
	0.541838	1.46305	H0Y360;Q01433;H0YCL9;Q01433-2;E9PIJ1;Q01433-3;Q01433-5;Q01433-4	161;190;157;109;72;71;72;115	H0Y360	H0Y360	AMP deaminase 2	AMPD2	PDILLRAKQDFLKTDSDSDLQLYKEQGEGQG	T(0.035)DS(0.861)DS(0.104)DLQLYK	1193	UID757	Color2 [A=255, R=169, G=169, B=169]	1	4		S	2			759	___1	0.860719	0.000389372	92.247	57.444	92.247	1.3839	9738000	161	20.5556	21.6192	21.1452	20.1657	19.0734	20.1623	17.8341	17.6112	18.4178	18.721	18.2266	18.1468
	0.541827	0.993965	Q86W92-2;Q86W92-3;Q86W92-4;Q86W92;F5GZP6	595;448;570;601;432	Q86W92-2	Q86W92-2	Liprin-beta-1	PPFIBP1	SRGIMKLFGKLRRSQSTTFNPDDMSEPEFKR	S(0.045)QS(0.93)T(0.024)TFNPDDMSEPEFK	3329	UID2105	Color2 [A=255, R=169, G=169, B=169]	1	4		S	2			1994	___1	0.930159	2.62885e-13	157.91	147	119.47	-0.10986	7637400	595	19.4544	20.7567	19.8634	19.3868	20.4429	20.3566	18.1297	18.776	18.3995	20.4429	18.8119	17.8169
	0.541581	3.00281	O60271-5;O60271-3;O60271-4;O60271-2;O60271;O60271-9;D6RHI8	217;217;217;217;217;74;74	O60271-5	O60271-5	C-Jun-amino-terminal kinase-interacting protein 4	SPAG9	ISLGIFPLPAGDGLLTPDAQKGGETPGSEQW	ERPIS(1)LGIFPLPAGDGLLT(1)PDAQK	4767	UID2926	Color2 [A=255, R=169, G=169, B=169]	1	4		T	3			1097	___1	1	8.17318e-06	78.531	68.473	66.426	1.6237	117120000	217	24.3665	23.5359	23.2096	22.7177	18.436	25.291	18.1224	20.5456	20.8302	18.8872	21.5799	17.5503
	0.54143	2.37072	Q16204	419	Q16204	Q16204	Coiled-coil domain-containing protein 6	CCDC6	GTSHGITRPSPRRSNSPDKFKRPTPPPSPNT	RS(0.036)NS(0.964)PDKFK	2832	UID1812	Color2 [A=255, R=169, G=169, B=169]	1	4		S	3			1831	___1	0.96367	0.00113938	86.911	75.689	73.435	0.38697	153020000	419	21.9337	23.2978	22.9409	21.0158	22.812	22.2858	17.4797	17.4286	18.3908	22.812	20.5649	19.4656
	0.541057	-2.11551	I3L2J0;I3L2I4	20;20	I3L2J0	I3L2J0		CIC	KKACTGLSGPGSGSKSPPATRAKALRRRGAG	ACTGLSGPGS(0.004)GS(0.106)KS(0.832)PPAT(0.059)R	1395	UID886	Color2 [A=255, R=169, G=169, B=169]	1	4		S	3			889	___1	0.831645	4.06191e-05	68.569	62.271	68.569	-1.2032	57659000	20	21.7424	18.9012	19.1241	21.5299	23.6067	23.6346	20.0025	22.1878	19.2189	23.6067	18.5141	22.6808
	0.540356	1.95692	P16403	2	P16403	P16403	Histone H1.2	HIST1H1C	______________MSETAPAAPAAAPPAEK	S(0.86)ET(0.14)APAAPAAAPPAEKAPVKK	2054	UID1307	Color2 [A=255, R=169, G=169, B=169]	1	4		S	3			1372	___1	0.860228	9.40985e-10	119.65	7.6176	70.569	-0.5543	56622000	2	22.3722	24.4643	22.0617	19.3126	21.4042	21.0315	21.7874	18.592	18.1389	18.5624	17.4533	18.6611
	0.540222	2.38546	Q8WYB5-3;Q8WYB5-2;Q8WYB5	39;39;39	Q8WYB5-3	Q8WYB5-3	Histone acetyltransferase KAT6B	KAT6B	KQRPSEERICHAVSTSHGLDKKTVSEQLELS	ICHAVS(0.5)T(0.5)S(0.999)HGLDK	3602	UID5423	Color2 [A=255, R=169, G=169, B=169]	1	4		S	2			2101	___2	0.999229	0.00459528	65.305	17.702	65.305	-0.31367	143010000	39	22.6096	22.3077	24.0274	20.0775	24.8564	19.524	19.7533	17.7593	24.651	24.8564	17.9726	18.1084
	0.539986	2.90494	Q9UQ35	2034	Q9UQ35	Q9UQ35	Serine/arginine repetitive matrix protein 2	SRRM2	RSRTPPAIRRRSRSRTPLLPRKRSRSRSPLA	S(1)RT(1)PLLPR	5250	UID6238	Color2 [A=255, R=169, G=169, B=169]	1	4		T	2			2392	___2	1	0.0177305	96.009	29.089	47.559	0.74342	195920000	2034	18.7883	19.6055	24.9591	19.1033	25.1436	26.0159	21.1205	18.0095	18.5414	25.1436	22.6672	23.562
	0.538615	2.20214	E7EUC4;Q9NRH2	363;569	E7EUC4	E7EUC4	SNF-related serine/threonine-protein kinase	SNRK	LDKDSGFTYSWHRRDSSEGPPGSEGDGGGQS	RDS(0.764)S(0.234)EGPPGS(0.002)EGDGGGQSKPSNASGGVDK	675	UID449	Color2 [A=255, R=169, G=169, B=169]	1	4		S	3			465	___1	0.763687	2.53126e-08	80.923	74.2	49.814	1.2959	104090000	363	20.0479	22.8327	23.3332	23.4203	24.4123	19.6259	18.2256	17.2751	17.9384	24.4123	18.3625	18.0942
	0.53829	2.79713	H7C477;H0Y7U4;Q8NI27-2;Q8NI27;H0Y594	153;185;238;1417;13	H7C477	H7C477	THO complex subunit 2	THOC2	EPEREQKRRKIDTHPSPSHSSTVKVSIA___	KIDT(0.007)HPS(0.99)PS(0.001)HSS(0.001)T(0.001)VK	1237	UID782	Color2 [A=255, R=169, G=169, B=169]	1	4		S	3			777	___1	0.990175	0.000100543	104.84	87.26	104.84	0.56404	216920000	153	23.8638	24.7347	23.3133	22.174	24.4248	24.5853	18.9584	18.2471	17.8687	24.4248	18.5549	18.8646
	0.538272	0.885519	M0R0C4;M0QZ28;F8WE01;Q9Y4J8-6;Q9Y4J8-10;Q9Y4J8-11;Q9Y4J8-13;Q9Y4J8-2;Q9Y4J8-14;Q9Y4J8-15;Q9Y4J8	88;284;663;310;314;371;602;605;609;602;662	M0R0C4	M0R0C4	Dystrobrevin alpha	DTNA	VDSEFARTQFEDLVPSPTSEKAFLAQIHARK	T(0.001)QFEDLVPS(0.774)PT(0.166)S(0.059)EK	1109	UID705	Color2 [A=255, R=169, G=169, B=169]	1	4		S	2			709	___1	0.774065	0.011451	45.723	36.291	42.568	0.26477	11576000	88	20.105	20.7421	20.0035	20.014	20.9233	20.3447	18.166	18.4404	19.2663	20.9233	19.2987	18.695
	0.537884	1.63941	E9PI52;Q7L4I2	32;32	E9PI52	E9PI52	Arginine/serine-rich coiled-coil protein 2	RSRC2	SPDRDKKKEQSEVSVSPRASKHHYSRSRSRS	KKEQSEVSVS(1)PR	812	UID527	Color2 [A=255, R=169, G=169, B=169]	1	4		S	3			520	___1	0.999709	1.99302e-06	131.72	107.24	124.5	0.041227	177290000	32	22.4091	22.8055	23.8514	24.6665	23.7485	24.018	21.1037	19.7709	22.0825	23.7485	22.1705	22.5221
	0.537539	-2.33255	H0Y4V9;Q92615;H0Y641	167;601;77	H0Y4V9	H0Y4V9	La-related protein 4B	LARP4B	VPASCAVSATYERSPSPAHLPDDPKVAEKQR	S(0.022)PS(0.978)PAHLPDDPK	1209	UID765	Color2 [A=255, R=169, G=169, B=169]	1	4		S	2			763	___1	0.977948	1.66238e-05	122.46	92.128	104.04	0.55566	194410000	167	21.78	22.7396	22.2673	22.3288	22.9333	23.7839	20.6468	24.2447	18.5699	22.9333	17.9857	22.7622
	0.535582	0.813092	H0Y764;Q6ZNJ1-2;Q6ZNJ1-3;Q6ZNJ1;H7C3Y7	2027;2555;2709;2739;1078	H0Y764	H0Y764	Neurobeachin-like protein 2	NBEAL2	SSQFARKLWRSSRRISQVSSGETEYNPTEAR	RIS(1)QVSSGETEYNPTEAR	1232	UID780	Color2 [A=255, R=169, G=169, B=169]	1	4		S	2			773	___1	1	3.65723e-47	222.3	213.48	181.32	0.44652	193740000	2027	23.1046	24.6305	23.8522	24.4148	23.9308	23.9311	22.0656	22.2319	22.9387	23.9308	22.8698	22.5013
	0.534833	1.96395	C9J6P4;Q7Z2W4-3;Q7Z2W4-2;Q7Z2W4	273;273;273;273	C9J6P4	C9J6P4	Zinc finger CCCH-type antiviral protein 1	ZC3HAV1	QEFLASASASAERSCTPSPDQISHRASLEDA	S(0.015)CT(0.986)PS(0.999)PDQISHR	4514	UID5999	Color2 [A=255, R=169, G=169, B=169]	1	4		T	2			289	___2	0.986188	0.000644799	100.22	89.465	90.412	-0.4536	65853000	273	22.0884	21.0249	20.0096	22.8036	22.3023	23.2306	18.0348	18.8102	18.626	22.3023	20.4944	18.1467
	0.533907	1.35088	O15541	253	O15541	O15541	RING finger protein 113A	RNF113A	EGRYGVYEDENYEVGSDDEEIPFKCFICRQS	YGVYEDENYEVGS(1)DDEEIPFK	1685	UID1064	Color2 [A=255, R=169, G=169, B=169]	1	4		S	2			1071	___1	0.999999	1.65e-09	100.97	89.047	100.97	-0.197	20002000	253	21.724	19.0221	19.6957	21.8614	20.753	21.7514	18.4127	17.8559	19.5612	20.753	19.4433	19.0939
	0.533559	0.922738	Q09666	1298	Q09666	Q09666	Neuroblast differentiation-associated protein AHNAK	AHNAK	IDVSGPKVDVEVPDVSLEGPEGKLKGPKFKM	VDVEVPDVS(1)LEGPEGK	2507	UID1622	Color2 [A=255, R=169, G=169, B=169]	1	4		S	2			1721	___1	1	4.28235e-08	134.88	113.31	134.88	1.1278	37577000	1298	21.8654	23.1161	20.0248	22.5516	22.9553	20.6543	18.3364	18.7976	18.3742	22.9553	19.1962	18.4628
	0.533518	1.38349	Q6JBY9;B7ZKW8;F6T4W9	120;90;96	Q6JBY9	Q6JBY9	CapZ-interacting protein	RCSD1	SPKSPGLKAMVSPFHSPPSTPSSPGVRSRPS	AMVS(0.988)PFHS(0.988)PPS(0.472)T(0.434)PS(0.061)S(0.057)PGVR	3119	UID8273	Color2 [A=255, R=169, G=169, B=169]	1	4		S	3			1922	___3	0.988061	5.50888e-06	80.361	68.788	45.395	-0.36533	112460000	120	21.1732	19.452	20.3675	22.3393	20.5788	21.1808	17.7931	18.7929	19.6984	20.5788	20.7184	18.4701
	0.533168	1.70514	O95544;O95544-2	64;64	O95544	O95544	NAD kinase	NADK	ASPALGSTKEFRRTRSLHGPCPVTTFGPKAC	S(1)LHGPCPVTTFGPK	1856	UID1175	Color2 [A=255, R=169, G=169, B=169]	1	4		S	2			1163	___1	1	6.49267e-08	136.83	121.66	136.83	0.13943	169790000	64	23.0166	23.1838	22.628	23.5723	23.2656	23.4276	19.4248	19.1568	20.7453	23.2656	21.4458	20.896
	0.533035	2.23508	Q5JRI1;O75494-5;O75494-4;O75494-6;O75494-3;O75494-2;O75494	133;133;133;133;133;133;133	Q5JRI1	Q5JRI1	Serine/arginine-rich splicing factor 10	SRSF10	RSRSRSYERRRSRSRSFDYNYRRSYSPRNRP	S(1)FDYNYR	1790	UID4281	Color2 [A=255, R=169, G=169, B=169]	1	4		S	2			1129	___2	0.999999	0.00338575	101.71	80.745	95.909	0.73891	55330000	133	18.8338	23.1932	21.6416	24.11	21.6514	22.9304	17.7092	18.0656	17.7936	21.6514	18.6291	17.9195
	0.532911	1.84428	Q6PJF5-2;Q6PJF5;K7EPV3	148;177;177	Q6PJF5-2	Q6PJF5-2	Inactive rhomboid protein 2	RHBDF2	LELPSQEAPSFQGTESPKPCKMPKIVDPLAR	DLELPSQEAPSFQGT(0.031)ES(0.969)PKPCK	3163	UID2003	Color2 [A=255, R=169, G=169, B=169]	1	4		S	3			1933	___1	0.969322	6.26997e-07	75.82	61.051	75.82	-0.072421	20319000	148	19.6825	22.0992	21.8606	19.899	21.4082	22.1028	17.6909	18.7078	18.0833	21.4082	20.8938	18.8777
	0.532129	2.69984	P08238;Q58FF8	255;177	P08238;Q58FF8	P08238	Heat shock protein HSP 90-beta;Putative heat shock protein HSP 90-beta 2	HSP90AB1;HSP90AB2P	EDKDDEEKPKIEDVGSDEEDDSGKDKKKKTK;ENKDDEEKPKIEDVGSDEEDDSGKDKKKKTK	IEDVGS(1)DEEDDS(1)GKDKK	1951	UID4386	Color2 [A=255, R=169, G=169, B=169]	1	4		S	3			1297;1869	___2	1	7.58588e-96	296.35	255.25	50.851	-0.7649	41662000000	255	22.9749	23.1219	23.1967	23.5601	18.0006	23.5252	19.6119	17.3802	17.921	18.3897	17.5437	19.1589
	0.531567	2.11911	F8W6I7;P09651-3;P09651-2;P09651;F8VTQ5;F8W646	4;4;4;4;4;4	F8W6I7	F8W6I7	Heterogeneous nuclear ribonucleoprotein A1;Heterogeneous nuclear ribonucleoprotein A1, N-terminally processed	HNRNPA1	____________MSKSESPKEPEQLRKLFIG	S(0.003)KS(0.91)ES(0.087)PKEPEQLR	1067	UID691	Color2 [A=255, R=169, G=169, B=169]	1	4		S	2			682	___1	0.910494	2.48812e-16	194.23	175.02	194.23	1.2364	158680000	4	23.7927	22.3716	19.3933	24.713	18.074	19.702	18.502	18.3894	18.1574	19.3005	23.7622	18.0522
	0.530527	2.03382	E9PMQ6;Q00613-2;Q00613	238;303;303	E9PMQ6	E9PMQ6	Heat shock factor protein 1	HSF1	PLSSSPLVRVKEEPPSPPQSPRVEEASPGRP	VKEEPPS(1)PPQS(1)PR	865	UID3718	Color2 [A=255, R=169, G=169, B=169]	1	4		S	2			556	___2	1	0.00793683	64.675	51.162	64.675	-0.26816	42781000	238	21.8472	21.2724	20.8161	22.2516	22.1263	22.2714	17.47	17.4569	17.8864	22.1263	18.184	17.8463
	0.529807	3.10534	Q13177	141	Q13177	Q13177	Serine/threonine-protein kinase PAK 2;PAK-2p27;PAK-2p34	PAK2	VLKFYDSNTVKQKYLSFTPPEKDGFPSGTPA	YLS(1)FTPPEK	2579	UID1662	Color2 [A=255, R=169, G=169, B=169]	1	4		S	2			1740	___1	0.999728	2.04151e-51	221.86	208.73	119.53	0.04551	1402300000	141	26.6986	26.9898	26.4048	26.3503	25.7136	27.74	24.4139	26.3475	25.9266	25.7136	24.4068	18.9246
	0.52924	1.78679	B5MBZ0;Q9HC35;Q9HC35-2;F2Z2B5	910;899;841;163	B5MBZ0	B5MBZ0	Echinoderm microtubule-associated protein-like 4	EML4	APVSSTESVIQSNTPTPPPSQPLNETAEEES	APVSSTESVIQS(0.098)NT(0.902)PT(1)PPPSQPLNETAEEESR	4494	UID2839	Color2 [A=255, R=169, G=169, B=169]	1	4		T	3			198	___1	0.999915	9.9808e-51	190.73	184.13	190.73	0.57341	333610000	910	21.6025	21.8403	22.3336	20.3856	22.8813	22.9044	19.6157	18.1199	20.7004	22.8813	21.4598	21.4633
	0.52902	1.61201	H0YG16;Q07866-7;Q07866-6;Q07866-4;G3V5R9;Q07866-9;H0YGB8;H0YJU9;H0YJL0;H0YJT3;G5E9S8;G3V2E7;F8W6L3;G3V3H3;E7EVH7;Q07866-8;Q07866-2;Q07866-3;Q07866;Q07866-5;Q07866-10	155;524;524;524;524;524;24;104;123;100;522;524;549;524;696;524;524;524;524;524;524	H0YG16	H0YG16	Kinesin light chain 1	KLC1	VLNDPENMEKRRSRESLNVDVVKYESGPDGG	S(1)RES(1)LNVDVVK	1275	UID3963	Color2 [A=255, R=169, G=169, B=169]	1	4		S	2			800	___2	1	0.000261265	117.07	78.67	61.11	-2.371	237900000	155	18.9664	21.9665	20.6187	19.3364	18.8595	22.0947	17.8646	18.3433	17.8144	18.1646	19.4887	18.466
	0.52749	2.35629	P09769;F5H3M4;Q5TGY6	34;34;34	P09769	P09769	Tyrosine-protein kinase Fgr	FGR	AGLEGDFRSYGAADHYGPDPTKARPASSFAH	SYGAADHY(1)GPDPTK	5315	UID3126	Color2 [A=255, R=169, G=169, B=169]	1	4		Y	2			1316	___1	1	1.02578e-07	145.09	124.8	132.56	-0.021076	151600000	34	24.0164	23.8944	23.119	18.5478	24.4802	23.6224	19.3032	21.9527	20.9014	24.4802	22.6228	17.6685
	0.526425	0.934648	Q13568-5;Q13568-4;Q13568;Q13568-3;Q13568-2	360;436;446;452;462	Q13568-5	Q13568-5	Interferon regulatory factor 5	IRF5	SGELSWSADSIRLQISNPDLKDRMVEQFKEL	LQIS(1)NPDLKDR	2668	UID1708	Color2 [A=255, R=169, G=169, B=169]	1	4		S	3			1764	___1	1	9.5854e-06	149.23	127.47	54.471	0.42481	62520000	360	22.7361	23.3214	19.3491	22.6506	22.1385	20.2891	17.9712	18.5337	20.7497	22.1385	20.0438	18.4236
	0.525849	3.31059	Q9NZ63	261	Q9NZ63	Q9NZ63	Uncharacterized protein C9orf78	C9orf78	RPLRVGDTEKPEPERSPPNRKRPANEKATDD	VGDTEKPEPERS(1)PPNR	4041	UID2566	Color2 [A=255, R=169, G=169, B=169]	1	4		S	3			2323	___1	1	1.74905e-05	116.39	98.565	116.39	-0.058786	392910000	261	25.2144	25.5175	25.5464	19.3132	26.3717	25.534	18.0259	19.7425	18.2353	26.3717	24.9765	20.6777
	0.524639	0.749171	O75923-5;O75923-11;O75923-2;O75923-8;O75923-7;O75923-13	166;167;166;167;166;167	O75923-5	O75923-5	Dysferlin	DYSF	VAGGGQSRAETWSLLSDSTMDTRYSGKKWPA	AET(0.032)WS(0.966)LLS(0.947)DS(0.042)T(0.01)MDT(0.002)R	1798	UID1136	Color2 [A=255, R=169, G=169, B=169]	1	4		S	2			1137	___1	0.946689	0.00162046	57.288	44.672	57.288	-0.024793	10090000	166	19.1623	20.9282	19.3028	20.4405	19.7921	20.2948	18.2913	18.7363	19.6973	19.7921	19.6034	18.5115
	0.523907	2.50711	P04792;F8WE04	15;15	P04792	P04792	Heat shock protein beta-1	HSPB1	_MTERRVPFSLLRGPSWDPFRDWYPHSRLFD	GPS(1)WDPFRDWYPHSR	1920	UID1214	Color2 [A=255, R=169, G=169, B=169]	1	4		S	3			1254	___1	1	8.03745e-06	127.97	103.67	127.97	0.12634	437060000	15	25.2562	24.7532	23.5459	25.915	24.4894	23.4448	22.9462	20.1138	22.9075	24.4894	17.8368	18.7589
	0.523011	1.27424	B4DH53;Q66K74	715;741	B4DH53	B4DH53	Microtubule-associated protein 1S;MAP1S heavy chain;MAP1S light chain	MAP1S	ARRSASPHDVDLCLVSPCEFEHRKAVPMAPA	SASPHDVDLCLVS(1)PCEFEHR	231	UID155	Color2 [A=255, R=169, G=169, B=169]	1	4		S	3			129	___1	0.999992	4.6573e-09	92.565	80.933	92.565	-0.55763	63387000	715	20.8904	21.5191	19.2693	21.4626	20.9393	20.3167	17.8684	16.5607	20.0173	20.9393	18.0174	18.6267
	0.521473	3.11429	O15143	310	O15143	O15143	Actin-related protein 2/3 complex subunit 1B	ARPC1B	GLTARERFQNLDKKASSEGGTAAGAGLDSLH	KAS(0.93)S(0.069)EGGTAAGAGLDSLHK	1670	UID1055	Color2 [A=255, R=169, G=169, B=169]	1	4		S	3			1058	___1	0.930174	1.04285e-09	133.64	120.53	116.92	-0.2255	182530000	310	24.774	24.7338	25.0186	19.5005	23.741	25.4286	18.3151	21.3704	22.9023	23.741	22.9664	18.2653
	0.521386	1.3849	Q9HCN4-3;Q9HCN4-2;Q9HCN4-4;Q9HCN4;Q9HCN4-5	219;235;302;314;328	Q9HCN4-3	Q9HCN4-3	GPN-loop GTPase 1	GPN1	MGSVALDAGTAKDSLSPVLHPSDLILTRGTL	DS(0.022)LS(0.972)PVLHPS(0.007)DLILTR	3971	UID2516	Color2 [A=255, R=169, G=169, B=169]	1	4		S	3			2280	___1	0.971647	0.00012201	101.01	86.589	50.608	-1.4296	44851000	219	23.5941	22.6344	21.3199	23.1138	22.2775	19.281	18.9054	17.7313	18.7495	22.2775	17.5723	18.0383
	0.520839	2.72098	P16150	355	P16150	P16150	Leukosialin	SPN	PTLTTFFGRRKSRQGSLAMEELKSGSGPSLK	S(1)RQGS(1)LAMEELK	2039	UID4446	Color2 [A=255, R=169, G=169, B=169]	1	4		S	3			1367	___2	1	1.30664e-21	218.4	145.79	45.14	0.054069	2027400000	355	22.0724	22.1721	23.5246	18.8324	21.7345	23.6642	17.9186	17.7689	20.8578	21.7345	18.8484	18.767
	0.520668	1.1407	C9JRJ5;Q9UGP4	277;277	C9JRJ5	C9JRJ5	LIM domain-containing protein 1	LIMD1	LWSTASSQRVSPGLPSPNLENGAPAVGPVQP	VS(0.087)PGLPS(0.913)PNLENGAPAVGPVQPR	486	UID327	Color2 [A=255, R=169, G=169, B=169]	1	4		S	3			332	___1	0.9131	1.58481e-05	63.69	44.152	63.69	1.6245	7971500	277	21.0994	20.126	20.062	19.6394	20.3434	20.4545	17.6294	17.8697	17.151	20.3434	19.022	18.4329
	0.520447	0.520199	F5H0W4;Q9UBW5-2;Q9UBW5;S4R418	349;343;375;348	F5H0W4	F5H0W4	Bridging integrator 2	BIN2	EVLPSSTTPSPGGALSPSGQPSSSATEVVLR	AKS(0.985)QEEVLPS(0.016)S(0.034)T(0.032)T(0.034)PS(0.029)PGGALS(0.777)PS(0.081)GQPS(0.005)S(0.003)S(0.001)AT(0.002)EVVLR	955	UID3772	Color2 [A=255, R=169, G=169, B=169]	1	4		S	3			613	___2	0.776901	7.27586e-07	55.355	45.974	55.355	0.069877	5228100	349	19.8418	20.0265	19.0389	21.3522	19.6199	19.9536	18.7183	19.0448	18.4877	19.6199	19.2663	18.4033
	0.520166	2.84572	F5H2U2;Q13523	280;294	F5H2U2	F5H2U2	Serine/threonine-protein kinase PRP4 homolog	PRPF4B	IINESRSRDRGKKSRSPVDLRGKSKDRRSRS	S(1)RS(1)PVDLR	993	UID3790	Color2 [A=255, R=169, G=169, B=169]	1	4		S	2			622	___2	1	0.0185707	86.014	54.378	72.848	-0.04449	111160000	280	24.11	23.61	23.727	25.2383	20.6476	24.3873	18.5563	18.6163	21.2172	18.7924	18.5088	18.282
	0.519483	2.38113	O60307	1223	O60307	O60307	Microtubule-associated serine/threonine-protein kinase 3	MAST3	HPPAPARSPRLRRGQSADKLGTGERLDGEAG	RGQS(1)ADKLGTGER	1722	UID1090	Color2 [A=255, R=169, G=169, B=169]	1	4		S	3			1100	___1	0.999905	0.000667113	66.809	56.484	57.284	-0.1961	87252000	1223	22.6454	23.329	23.6574	23.4863	23.9594	23.4809	19.6845	19.2076	18.5407	23.9594	18.3808	18.6319
	0.519175	1.65801	J3KPF0;F8VWT9;Q9Y4D8-2;Q9Y4D8-4;Q9Y4D8	2330;2356;2080;2068;2080	J3KPF0	J3KPF0	Probable E3 ubiquitin-protein ligase HECTD4	HECTD4	SPGDVAGIGWERTEGTPPPPGQPAKGRVYFT	T(0.001)EGT(0.999)PPPPGQPAK	4647	UID2886	Color2 [A=255, R=169, G=169, B=169]	1	4		T	2			673	___1	0.998564	0.00267907	79.633	65.375	79.633	1.0784	53115000	2330	23.2881	22.4648	22.8136	20.0655	23.4743	20.0388	19.0029	18.9576	17.6766	23.4743	22.3813	19.8446
	0.518913	1.95438	C9JMQ6;C9JQ82;C9JBS3;C9JEJ8;C9JHN6;C9JT62;C9JHS7;C9JK79;C9JHZ8;C9JES8;C9JZI8;C9J5E5;C9JIZ1;Q00341-2;Q00341	31;31;31;31;31;31;31;31;31;31;31;31;31;67;31	C9JMQ6	C9JMQ6	Vigilin	HDLBP	RSGLVPQQIKVATLNSEEESDPPTYKDAFPP	VATLNS(1)EEESDPPTYK	424	UID290	Color2 [A=255, R=169, G=169, B=169]	1	4		S	2			286	___1	0.999968	1.07816e-18	175.26	145.53	175.26	1.2553	22672000	31	21.4729	22.1419	21.8636	21.4499	21.3998	21.477	17.8004	17.6825	18.6608	21.3998	17.9328	17.9456
	0.518607	1.45928	Q15149-4;Q15149-7;Q15149-8;Q15149-9;Q15149-5;Q15149-6;Q15149-3;Q15149-2;Q15149	3893;3861;3871;3879;3893;3897;3916;3920;4030	Q15149-4	Q15149-4	Plectin	PLEC	SDARKLTFRGLRKQITMEELVRSQVMDEATA	KQIT(1)MEELVR	4979	UID3005	Color2 [A=255, R=169, G=169, B=169]	1	4		T	2			1807	___1	1	0.00601701	76.655	56.135	63.408	-1.2026	15955000	3893	21.3219	22.3961	21.9322	18.8048	18.79	20.6947	18.0432	18.489	19.4246	18.6171	20.4293	19.1422
	0.517638	0.863193	Q9C0C2	1620	Q9C0C2	Q9C0C2	182 kDa tankyrase-1-binding protein	TNKS1BP1	HLFQDSTEPRASRVPSSDEEVVEEPQSRRTR	VPS(1)S(1)DEEVVEEPQSR	3890	UID5609	Color2 [A=255, R=169, G=169, B=169]	1	4		S	2			2239	___2	1	0.000416036	90.259	72.823	90.259	-0.80971	5040200	1620	19.4957	18.9636	19.3681	21.0313	19.9654	19.6966	17.5375	17.731	18.081	19.9654	18.5508	18.1191
	0.517426	2.04589	Q9Y613	498	Q9Y613	Q9Y613	FH1/FH2 domain-containing protein 1	FHOD1	LWDSPETAPAARTPQSPAPCVLLRAQRSLAP	TPQS(1)PAPCVLLR	4366	UID2796	Color2 [A=255, R=169, G=169, B=169]	1	4		S	2			2444	___1	0.999998	1.47457e-07	137.95	123.74	128.68	0.75178	53753000	498	22.2834	22.7637	22.2878	23.0838	22.5752	22.8059	18.4935	17.7534	21.108	22.5752	21.7641	20.8304
	0.517267	1.80483	Q8ND56-2;Q8ND56;B4DTG6	183;183;142	Q8ND56-2	Q8ND56-2	Protein LSM14 homolog A	LSM14A	QDTRSLKTQLSQGRSSPQLDPLRKSPTMEQA	T(0.01)QLS(0.789)QGRS(0.217)S(0.984)PQLDPLRK	3470	UID5342	Color2 [A=255, R=169, G=169, B=169]	1	4		S	3			2049	___2	0.984194	0.000143846	63.408	50.618	62.999	-0.34598	136900000	183	21.489	19.9779	19.2661	19.9798	21.7038	22.459	17.5358	18.0393	20.036	21.7038	19.9499	17.9565
	0.515257	1.34464	Q9HCN4-3;Q9HCN4-2;Q9HCN4-4;Q9HCN4;Q9HCN4-5	217;233;300;312;326	Q9HCN4-3	Q9HCN4-3	GPN-loop GTPase 1	GPN1	KDMGSVALDAGTAKDSLSPVLHPSDLILTRG	DS(0.885)LS(0.115)PVLHPSDLILTR	3970	UID2515	Color2 [A=255, R=169, G=169, B=169]	1	4		S	2			2280	___1	0.88464	5.74446e-05	112.24	101.18	109.07	0.46948	16288000	217	22.6664	21.3763	20.5044	21.8489	19.3503	20.6497	17.4318	17.9073	18.0429	19.3639	18.8332	18.1129
	0.514886	1.47874	B8ZZI9;Q6ULP2-3;Q6ULP2-5;Q6ULP2-2;Q6ULP2-4;Q6ULP2	248;617;617;617;617;617	B8ZZI9	B8ZZI9	Aftiphilin	AFTPH	AWQSHRTDENIDTPGTPKTHSVPSATSKGAV	TDENIDT(0.008)PGT(0.992)PK	4508	UID2845	Color2 [A=255, R=169, G=169, B=169]	1	4		T	2			254	___1	0.992445	9.9567e-07	142.39	128.74	142.39	0.22941	25915000	248	21.821	21.2392	21.4081	22.5813	21.9109	21.4122	18.2374	18.3572	17.6096	21.9109	18.8407	18.6346
	0.514802	2.08016	P49585;C9JEJ2	323;323	P49585	P49585	Choline-phosphate cytidylyltransferase A	PCYT1A	GRMLQAISPKQSPSSSPTRERSPSPSFRWPF	MLQAIS(1)PKQS(0.996)PS(0.008)S(0.014)S(0.942)PT(0.04)R	2277	UID7762	Color2 [A=255, R=169, G=169, B=169]	1	4		S	2			1555	___3	0.942304	7.54677e-06	89.374	71.01	89.374	-0.35054	31039000	323	21.5253	21.8841	21.2521	21.3109	19.5915	23.186	17.5733	18.2764	18.6137	19.1816	19.8821	18.5101
	0.51456	2.25384	E7EX40;Q6WKZ4-2;Q6WKZ4-3;Q6WKZ4	195;195;343;343	E7EX40	E7EX40	Rab11 family-interacting protein 1	RAB11FIP1	QPEAKGEIKDSSPSSSPSPKGFRKKHLFSST	GEIKDS(0.454)S(0.546)PS(0.012)S(0.117)S(0.896)PS(0.975)PK	703	UID6770	Color2 [A=255, R=169, G=169, B=169]	1	4		S	3			478	___3	0.895812	9.46294e-08	142.66	123.39	66.76	0.80906	184790000	195	19.4108	23.2601	21.8379	24.1774	22.5392	23.9728	20.2017	19.2155	21.7104	22.5392	17.9891	18.2775
	0.514035	1.25515	Q96QC0	313	Q96QC0	Q96QC0	Serine/threonine-protein phosphatase 1 regulatory subunit 10	PPP1R10	APVPGIKIKKKKKVLSPTAAKPSPFEGKTST	VLS(1)PTAAKPSPFEGK	3759	UID2376	Color2 [A=255, R=169, G=169, B=169]	1	4		S	2			2175	___1	0.999857	9.29637e-19	180.27	155.78	180.27	0.17366	243710000	313	23.1695	23.5213	22.378	22.0846	23.2799	23.1502	20.0696	19.9252	20.8655	23.2799	21.9162	21.3215
	0.513919	-1.54869	F5H5Y2;P43307-2;P43307;C9JBX5	241;241;268;200	F5H5Y2	F5H5Y2	Translocon-associated protein subunit alpha	SSR1	MSWIPQETLNQINKASPRRLPRKRAQKRSVG	VEMGTSSQNDVDMSWIPQETLNQINKAS(1)PR	1012	UID652	Color2 [A=255, R=169, G=169, B=169]	1	4		S	3			638	___1	1	2.69996e-26	126.8	119.99	126.8	-1.6399	152970000	241	22.9304	22.2037	22.5313	22.5495	20.5683	21.6573	18.5854	21.9645	18.4034	20.5683	20.0693	22.5546
	0.513873	0.759107	Q8TEA7-3;Q8TEA7-2;Q8TEA7	827;851;890	Q8TEA7-3	Q8TEA7-3	TBC domain-containing protein kinase-like protein	TBCK	GGINKIKPTGLLTIPSPQI____________	IKPTGLLTIPS(0.999)PQI	3545	UID2236	Color2 [A=255, R=169, G=169, B=169]	1	4		S	2			2081	___1	0.999386	0.0389356	45.825	33.328	45.825	0.0046558	22135000	827	22.063	21.3423	20.1909	21.5844	21.5603	20.8669	19.2171	19.6842	19.4085	21.5603	19.4306	18.6503
	0.513863	1.58785	Q7Z417	629	Q7Z417	Q7Z417	Nuclear fragile X mental retardation-interacting protein 2	NUFIP2	FLSKDYEIESQNPLASPTNTLLGSAKEQRYQ	DYEIESQNPLAS(0.997)PT(0.003)NTLLGSAK	3253	UID2054	Color2 [A=255, R=169, G=169, B=169]	1	4		S	2			1965	___1	0.996779	1.50871e-76	259.18	230.31	259.18	1.2079	123500000	629	23.7587	22.3224	21.3385	22.9953	20.6744	23.4296	20.3905	18.4549	20.0175	20.6744	20.366	21.1316
	0.513799	1.25516	P20020-6;P20020-3;P20020-4;P20020;F8W1V5;P20020-5;P20020-2	17;17;17;17;17;17;17	P20020-6	P20020-6	Plasma membrane calcium-transporting ATPase 1	ATP2B1	GDMANNSVAYSGVKNSLKEANHDGDFGITLA	NS(1)LKEANHDGDFGITLAELR	2094	UID1335	Color2 [A=255, R=169, G=169, B=169]	1	4		S	3			1398	___1	0.999991	7.83961e-05	62.237	53.294	62.237	0.68999	16173000	17	21.0545	21.0097	21.3517	21.5093	20.1277	20.9198	18.4319	18.3312	18.8543	20.1277	19.161	19.0907
	0.513601	1.32895	Q96CX2	187	Q96CX2	Q96CX2	BTB/POZ domain-containing protein KCTD12	KCTD12	AGAPSPTLELASRSPSGGAAGPLLTPSQSLD	S(0.122)PS(0.878)GGAAGPLLTPSQSLDGSR	3697	UID2337	Color2 [A=255, R=169, G=169, B=169]	1	4		S	3			2146	___1	0.877982	8.14696e-75	245.48	229.05	116.45	-0.84731	106900000	187	23.0753	23.7283	22.1937	22.6819	22.1856	23.1909	19.9711	20.1348	20.0015	22.1856	20.4042	20.0872
	0.513328	2.13149	X6RGP5;J3KNL6;O15027-2;O15027-4;O15027-3;O15027;O15027-5	686;1964;1786;1786;1786;1786;1786	X6RGP5	X6RGP5	Protein transport protein Sec16A	SEC16A	LLPSAPQTLPDGPLASPARVPMFPVPLPPGP	LLPSAPQTLPDGPLAS(1)PAR	1426	UID904	Color2 [A=255, R=169, G=169, B=169]	1	4		S	2			902	___1	0.999986	3.07646e-08	131.31	109.43	131.31	-0.19008	61800000	686	22.9271	22.505	22.6092	18.6056	21.7768	22.2995	17.6025	17.8596	20.4649	21.7768	19.4541	18.8601
	0.51299	0.632625	P55010;H0YK29;H0YK11;H0YMJ8;H0YM54;H0YLZ1;H0YN40	10;10;10;10;10;10;10	P55010	P55010	Eukaryotic translation initiation factor 5	EIF5	______MSVNVNRSVSDQFYRYKMPRLIAKV	S(0.006)VS(0.994)DQFYR	2350	UID1500	Color2 [A=255, R=169, G=169, B=169]	1	4		S	2			1599	___1	0.993667	0.00992135	62.558	45.172	57.859	0.8855	13862000	10	20.7626	20.2963	18.4899	22.4231	21.2149	19.5867	17.9464	17.9694	18.0612	21.2149	18.2139	17.8838
	0.512574	1.80007	E7EX40;Q6WKZ4-2;Q6WKZ4-3;Q6WKZ4	197;197;345;345	E7EX40	E7EX40	Rab11 family-interacting protein 1	RAB11FIP1	EAKGEIKDSSPSSSPSPKGFRKKHLFSSTEN	GEIKDS(0.271)S(0.729)PS(0.002)S(0.132)S(0.866)PS(1)PK	704	UID3621	Color2 [A=255, R=169, G=169, B=169]	1	4		S	2			478	___2	0.999868	9.46294e-08	142.66	123.39	142.66	-0.81701	215290000	197	18.517	18.6824	19.7076	22.9572	22.732	23.0072	18.9114	18.063	18.7252	22.732	18.4922	18.3961
	0.512434	-2.85615	Q5VTL8	320	Q5VTL8	Q5VTL8	Pre-mRNA-splicing factor 38B	PRPF38B	EREAKEREKERRRSRSIDRGLERRRSRSRER	S(1)IDRGLER	3042	UID1928	Color2 [A=255, R=169, G=169, B=169]	1	4		S	2			1900	___1	1	0.0391918	54.471	20.51	54.471	0.27471	131320000	320	23.5252	22.8751	23.2057	24.1822	23.8524	24.2376	17.7951	23.9607	21.7317	23.8524	18.5148	23.6282
	0.511549	0.666777	Q86V88	168	Q86V88	Q86V88	Magnesium-dependent phosphatase 1	MDP1	GLETFAKAQTGPLRSSLEESPFEA_______	AQT(0.006)GPLRS(0.137)S(0.857)LEESPFEA	3317	UID2098	Color2 [A=255, R=169, G=169, B=169]	1	4		S	2			1990	___1	0.857257	5.10641e-05	109.35	84.97	109.35	0.0046587	16654000	168	21.002	21.1048	18.294	20.5741	21.5726	19.4602	19.9064	18.7619	21.2739	21.5726	19.9044	18.6871
	0.511478	1.0805	Q9UQ35	2104	Q9UQ35	Q9UQ35	Serine/arginine repetitive matrix protein 2	SRRM2	RSATPPATRNHSGSRTPPVALNSSRMSCFSR	T(1)PPVALNSSR	5244	UID3082	Color2 [A=255, R=169, G=169, B=169]	1	4		T	2			2392	___1	0.999999	0.000763583	65.842	48.368	65.842	0.5656	144190000	2104	18.8521	22.0559	21.9302	21.2696	21.8051	20.6351	19.2977	18.7766	18.6861	21.8051	19.838	19.9129
	0.510968	2.001	F5H5W4;F5GX36;P56524	606;216;632	F5H5W4	F5H5W4	Histone deacetylase 4	HDAC4	IPVSFGGHRPLSRAQSSPASATFPVSVQEPP	AQS(0.882)S(0.088)PAS(0.021)AT(0.008)FPVSVQEPPTKPR	912	UID600	Color2 [A=255, R=169, G=169, B=169]	1	4		S	3			589	___1	0.882304	5.59753e-07	76.967	68.878	76.967	1.919	30813000	606	22.0794	22.0663	18.937	20.7889	22.1752	22.2685	17.5812	18.0127	20.7097	22.1752	21.9095	18.3333
	0.509275	1.52726	B4E2G4;O00443	259;259	B4E2G4	B4E2G4	Phosphatidylinositol 4-phosphate 3-kinase C2 domain-containing subunit alpha	PIK3C2A	TDLEITDSKVSNLQVSPKSEDISKFDWLDLD	VSNLQVS(1)PK	313	UID214	Color2 [A=255, R=169, G=169, B=169]	1	4		S	2			192	___1	0.999897	0.0364117	49.978	23.384	49.978	-0.98709	15592000	259	20.9666	21.2756	20.8704	21.6098	20.6166	21.2791	18.3974	17.7139	16.9544	20.6166	17.8494	18.4298
	0.508648	2.50109	Q9NRL2-2;Q9NRL2	1381;1413	Q9NRL2-2	Q9NRL2-2	Bromodomain adjacent to zinc finger domain protein 1A	BAZ1A	SLQESESKRRCRKRQSPEPSPVTLGRRSSGR	KRQS(1)PEPSPVTLGR	4002	UID2535	Color2 [A=255, R=169, G=169, B=169]	1	4		S	3			2295	___1	0.999992	7.6426e-05	105	90.397	93.495	1.9849	100760000	1381	23.1764	23.3641	23.2367	22.797	23.7345	23.9731	20.0441	18.3834	17.6123	23.7345	17.8429	19.1628
	0.508349	2.22522	Q9UQ35;Q9UQ35-2;I3L4D8;I3L182	778;778;778;682	Q9UQ35	Q9UQ35	Serine/arginine repetitive matrix protein 2	SRRM2	SSPRSKAKSRLSLRRSLSGSSPCPKQKSQTP	S(1)LS(0.998)GS(0.002)SPCPK	4227	UID2703	Color2 [A=255, R=169, G=169, B=169]	1	4		S	2			2392	___1	0.999982	0.00339039	80.17	54.313	77.674	-0.20947	202450000	778	22.3428	23.2395	23.0428	23.4838	22.7729	23.1386	19.0865	18.213	20.9788	22.7729	18.4015	19.1713
	0.508213	1.24026	F8W7U3;E7ESD2;Q641Q2-2;Q641Q2;Q5SNT6;Q9Y4E1-6;Q9Y4E1-4;J3KP36;Q9Y4E1-3;Q9Y4E1-2;Q9Y4E1;Q9Y4E1-5	199;287;287;287;199;287;287;231;232;279;287;287	F8W7U3;Q5SNT6;Q9Y4E1-6	F8W7U3	WASH complex subunit FAM21A;WASH complex subunit FAM21B;WASH complex subunit FAM21C	FAM21A;FAM21B;FAM21C	IEDIEENTRPKRSRPTSFADELAARIKGDAM;IEDIEENTRPKRSRPTSFADELAARIKGDAV	S(0.022)RPT(0.801)S(0.177)FADELAAR	4569	UID6015	Color2 [A=255, R=169, G=169, B=169]	1	4		T	3			1878;2429;453	___2	0.801168	0.000104741	118.21	100.47	118.21	1.0064	56251000	199	21.5578	21.4702	20.8338	22.3222	19.2733	21.494	18.1976	18.8941	19.832	18.7948	20.1024	18.9393
	0.507926	1.13796	H0YFN7;Q4ADV7-2;Q4ADV7-3;Q4ADV7	909;1017;980;1017	H0YFN7	H0YFN7	RAB6A-GEF complex partner protein 1	RIC1	PSSSGGFEFFRNRSISLSQSAENVPASKFSL	S(0.034)IS(0.965)LS(0.001)QSAENVPASK	1268	UID806	Color2 [A=255, R=169, G=169, B=169]	1	4		S	2			798	___1	0.965267	0.000233034	102.72	75.236	102.72	0.85951	16445000	909	20.9599	22.1583	19.0734	20.3661	21.2474	21.4007	18.468	18.745	18.8019	21.2474	19.2566	18.0784
	0.507845	2.43578	J3KSW1;Q8WYR1-2;Q8WYR1	478;92;478	J3KSW1	J3KSW1	Phosphoinositide 3-kinase regulatory subunit 5	PIK3R5	LDEPVSPPSRAQRSRSLPQPKLGTQLPSWLL	S(0.093)RS(0.907)LPQPK	1491	UID939	Color2 [A=255, R=169, G=169, B=169]	1	4		S	2			926	___1	0.907138	0.0234026	68.49	25.688	68.49	1.8536	90350000	478	22.9635	23.5688	23.9482	23.9937	23.0043	23.669	18.2122	20.4046	21.3892	23.0043	21.2765	18.2768
	0.507781	2.86376	P08559-3;P08559;P08559-2;P08559-4;Q5JPU3;P29803	262;293;300;331;12;291	P08559-3	P08559-3	Pyruvate dehydrogenase E1 component subunit alpha, somatic form, mitochondrial;Pyruvate dehydrogenase E1 component subunit alpha, testis-specific form, mitochondrial	PDHA1;PDHA2	GPILMELQTYRYHGHSMSDPGVSYRTREEIQ	YHGHS(1)MSDPGVSYR	1954	UID1239	Color2 [A=255, R=169, G=169, B=169]	1	4		S	2			1298	___1	0.999688	1.34079e-08	146.96	131.48	142.45	-0.35204	1539200000	262	24.6208	25.3259	24.9394	24.3659	25.3378	25.9962	20.2503	23.0011	22.9788	25.3378	22.3347	18.0317
	0.5072	2.28868	H0YG16;Q07866-7;Q07866-6;Q07866-4;H0YJK1;G3V5R9;Q07866-9	231;547;591;600;7;591;600	H0YG16	H0YG16	Kinesin light chain 1	KLC1	SRESEPKNPGMKRASSLNVLNVGGKAAEDRF	AS(0.003)S(0.997)LNVLNVGGK	1273	UID811	Color2 [A=255, R=169, G=169, B=169]	1	4		S	2			800	___1	0.997373	8.01848e-12	164.57	120.2	111.52	-0.10281	332730000	231	23.9803	25.1303	24.8231	24.6488	24.2112	25.6323	23.0341	19.0796	22.7606	24.2112	23.461	24.8184
	0.50681	1.66836	Q9H1B7	659	Q9H1B7	Q9H1B7	Interferon regulatory factor 2-binding protein-like	IRF2BPL	SSVHSTTASARRNSSSPVSPASVPGQRRLAS	RNS(0.744)S(0.493)S(0.763)PVS(0.978)PAS(0.022)VPGQR	3902	UID8768	Color2 [A=255, R=169, G=169, B=169]	1	4		S	2			2246	___3	0.763073	9.16408e-05	101.53	85.653	101.53	0.21992	37646000	659	20.4836	20.174	19.9112	23.6111	18.4213	22.2959	17.9402	18.0364	17.8717	18.4984	18.6089	18.0051
	0.506117	2.15834	F5GWT4;F5H2M7;Q9H4A3-4;Q9H4A3-2;Q9H4A3;Q9H4A3-5;Q9H4A3-6;Q9H4A3-7	1784;2530;1625;1785;2032;2284;2292;2445	F5GWT4	F5GWT4	Serine/threonine-protein kinase WNK1	WNK1	AFLSRDVDDGSGSPHSPHQLSSKSLPSQNLS	DVDDGS(0.038)GS(0.962)PHS(1)PHQLSSK	906	UID595	Color2 [A=255, R=169, G=169, B=169]	1	4		S	3			583	___1	0.999847	1.17353e-07	129.43	120.93	129.43	0.59166	370800000	1784	22.1613	22.7584	22.5333	22.3869	23.4435	23.2651	17.9405	18.0755	20.3726	23.4435	21.0884	20.0215
	0.506059	1.9595	Q5VTL8	527	Q5VTL8	Q5VTL8	Pre-mRNA-splicing factor 38B	PRPF38B	HSDSKDQSDKHDRRRSQSIEQESQEKQHKNK	RRS(1)QS(1)IEQESQEK	3040	UID1926	Color2 [A=255, R=169, G=169, B=169]	1	4		S	3			1900	___1	1	1.02122e-05	125.45	100.67	124.84	-0.68228	456390000	527	19.388	22.9505	22.6695	19.2004	23.9726	21.9871	18.4871	18.2162	22.2114	23.9726	22.6709	20.7721
	0.5055	2.07402	Q9UQ35;Q9UQ35-2	1497;1497	Q9UQ35	Q9UQ35	Serine/arginine repetitive matrix protein 2	SRRM2	SSPEPKALPQTPRPRSRSPSSPELNNKCLTP	S(0.987)RS(0.964)PS(0.058)S(0.991)PELNNK	4234	UID9010	Color2 [A=255, R=169, G=169, B=169]	1	4		S	2			2392	___3	0.986844	9.04235e-05	116.06	95.918	116.06	-3.294	52621000	1497	19.3409	19.6593	20.8179	23.9879	19.1818	23.4741	18.367	18.5266	18.5085	19.1818	18.5856	17.9476
	0.505011	1.64999	C9JB56;H7C4P1;P42331-5;P42331-3;P42331-6;P42331;P42331-4	205;371;472;504;505;511;512	C9JB56	C9JB56	Rho GTPase-activating protein 25	ARHGAP25	SQRTSTYDNVPSLPGSPGEEASALSSQACDS	T(0.004)S(0.004)T(0.004)Y(0.004)DNVPS(0.2)LPGS(0.785)PGEEAS(0.001)ALSSQACDSK	441	UID301	Color2 [A=255, R=169, G=169, B=169]	1	4		S	3			299	___1	0.784879	6.91143e-06	65.765	59.331	65.765	0.42469	18135000	205	19.2719	21.5349	20.8781	19.6989	21.5548	21.5094	17.5803	17.2781	17.7409	21.5548	19.6456	19.2286
	0.504542	1.72283	O94804	450	O94804	O94804	Serine/threonine-protein kinase 10	STK10	GDLSPAANRSQKASQSRPNSSALETLGGEKL	AS(0.023)QS(0.977)RPNS(0.172)S(0.718)ALET(0.111)LGGEK	1823	UID1149	Color2 [A=255, R=169, G=169, B=169]	1	4		S	2			1145	___1	0.977151	1.62775e-27	194.7	162.4	170.64	0.49202	261440000	450	19.1402	19.3907	19.744	22.8514	19.3595	23.7421	20.7656	19.4224	21.5329	19.1406	19.3672	18.9414
	0.504501	1.33779	R4GNB2;Q5VZ89-6;Q5VZ89;X6RAE7;Q5VZ89-5;Q5VZ89-3;X6R5W5;Q5VZ89-4;R4GN35;Q5VZ89-2	1346;1110;1110;382;1110;292;133;107;1395;583	R4GNB2;R4GN35	R4GN35	DENN domain-containing protein 4C	DENND4C	RSSPHGSLGSVVNSLSGLKLDNILSGPKIDV	SSPHGSLGSVVNS(0.139)LS(0.861)GLK	3085	UID1949	Color2 [A=255, R=169, G=169, B=169]	1	4		S	3			1906;2456	___1	0.860967	0.00233349	45.424	38.015	45.424	-0.0038964	8407800	1395	19.9337	19.146	20.7416	19.9567	20.3093	20.9579	17.9782	17.9984	18.6625	20.3093	18.4416	18.3857
	0.503655	1.90487	Q96T37-4;Q96T37-2;Q96T37-3;Q96T37	250;294;294;294	Q96T37-4	Q96T37-4	Putative RNA-binding protein 15	RBM15	GHRHPPGGGGGQRSLSPGGAALGYRDYRLQQ	S(0.001)LS(0.999)PGGAALGYR	3780	UID2391	Color2 [A=255, R=169, G=169, B=169]	1	4		S	2			2183	___1	0.999396	0.000130333	99.752	45.595	99.752	-1.167	52752000	250	20.5457	22.8484	19.898	23.2114	23.0098	23.0495	18.286	18.9511	22.1132	23.0098	22.3587	19.0352
	0.503412	-1.37061	E9PP21;P21291	159;192	E9PP21	E9PP21	Cysteine and glycine-rich protein 1	CSRP1	PKGFGFGQGAGALVHSE______________	GFGFGQGAGALVHS(1)E	884	UID578	Color2 [A=255, R=169, G=169, B=169]	1	4		S	2			565	___1	1	0.000243968	73.927	63.974	73.927	0.46715	15695000	159	20.2225	20.5289	20.5248	21.7786	19.6517	21.322	18.493	20.6388	19.9108	19.0445	18.0889	21.3167
	0.503255	0.699318	Q8IUW3	317	Q8IUW3	Q8IUW3	Spermatogenesis-associated protein 2-like protein	SPATA2L	PEPSAFSFLSLRRELSRPGDLATPESSAAAS	ELS(0.993)RPGDLAT(0.007)PESSAAASPR	3367	UID2128	Color2 [A=255, R=169, G=169, B=169]	1	4		S	3			2007	___1	0.99256	0.00707159	50.945	42.301	50.945	-2.135	13910000	317	20.7455	21.6833	18.9369	19.1691	22.0664	19.1341	18.185	18.1218	18.2554	22.0664	17.5002	17.3576
	0.503226	1.88754	Q9NXV6	131	Q9NXV6	Q9NXV6	CDKN2A-interacting protein	CDKN2AIP	TTRDELVAKVKKRGISSSNEGVEEPSKKRVI	GIS(0.975)S(0.025)SNEGVEEPSK	4030	UID2558	Color2 [A=255, R=169, G=169, B=169]	1	4		S	2			2315	___1	0.974591	2.29948e-74	278.64	229.98	274.45	-0.93954	70844000	131	22.7313	22.6743	21.4556	23.8669	23.6859	22.6026	20.6706	19.0966	21.9262	23.6859	17.5569	18.2711
	0.502725	1.16425	Q9H7F0;Q9H7F0-2	817;540	Q9H7F0	Q9H7F0	Probable cation-transporting ATPase 13A3	ATP13A3	SAIDPEAIPVKLVHDSLEDLQMTRYHFAMNG	LVHDS(1)LEDLQMTR	3949	UID2499	Color2 [A=255, R=169, G=169, B=169]	1	4		S	2			2266	___1	1	1.72064e-12	169.17	135.43	169.17	1.5183	171080000	817	21.6502	22.0973	21.6762	21.6158	21.366	21.82	19.9866	18.6483	20.0737	21.366	19.8335	20.6813
	0.502549	0.85566	Q14160-2;Q14160;Q14160-3	772;853;853	Q14160-2	Q14160-2	Protein scribble homolog	SCRIB	ERRGGGLRLPLLPPESPGPLRQRHVACLARS	LPLLPPES(1)PGPLR	2698	UID1730	Color2 [A=255, R=169, G=169, B=169]	1	4		S	2			1776	___1	1	0.00129035	65.395	15.112	65.395	1.384	6072900	772	21.0183	20.2427	20.4392	19.0175	19.1477	20.3448	18.3821	18.4806	17.4814	19.963	19.4531	19.1177
	0.502425	-2.004	O94804	454	O94804	O94804	Serine/threonine-protein kinase 10	STK10	PAANRSQKASQSRPNSSALETLGGEKLANGS	ASQSRPNS(0.993)S(0.007)ALETLGGEK	1824	UID4300	Color2 [A=255, R=169, G=169, B=169]	1	4		S	3			1145	___2	0.992955	6.40277e-89	277.27	235.9	156.36	0.25979	673970000	454	19.4745	24.1155	22.9587	20.4903	19.0577	18.9568	18.028	21.7589	18.0546	19.1134	21.507	22.9744
	0.50221	2.56107	Q9UQ35	2032	Q9UQ35	Q9UQ35	Serine/arginine repetitive matrix protein 2	SRRM2	RSRSRTPPAIRRRSRSRTPLLPRKRSRSRSP	S(1)RT(1)PLLPR	4239	UID5865	Color2 [A=255, R=169, G=169, B=169]	1	4		S	2			2392	___2	1	0.0177305	96.009	29.089	47.559	0.74342	195920000	2032	18.6457	19.8133	24.9591	20.3078	25.1436	26.0159	21.1205	18.6972	17.7206	25.1436	22.6672	23.562
	0.501849	-2.09302	Q13239-2;Q13239-4;Q13239;Q13239-3;Q13239-5	82;163;190;207;230	Q13239-2	Q13239-2	Src-like-adapter	SLA	CLTQSTAAPAVRASSSPVTLRQKTVDWRRVS	ASS(0.012)S(0.988)PVTLR	2588	UID1667	Color2 [A=255, R=169, G=169, B=169]	1	4		S	2			1744	___1	0.988393	0.000437791	109.42	73.085	109.42	-0.14339	130010000	82	23.1108	24.2928	23.5763	25.1736	23.5034	20.238	17.9858	22.6012	21.8816	23.5034	22.0149	23.4924
	0.501592	2.1458	Q96RU3-4;Q96RU3-3;E9PGQ4;Q96RU3-2;Q96RU3;H0Y7W6	296;296;296;296;296;258	Q96RU3-4	Q96RU3-4	Formin-binding protein 1	FNBP1	DIEFEDYTQPMKRTVSDNSLSNSRGEGKPDL	TVS(1)DNSLSNSR	783	UID3660	Color2 [A=255, R=169, G=169, B=169]	1	4		S	2			513	___2	1	1.80489e-22	223.08	161.52	218.62	-0.028338	632780000	296	21.7991	19.7986	18.7976	23.8667	19.1942	24.0091	20.4263	18.6049	18.6576	18.7355	18.6884	18.0642
	0.501112	1.89622	Q4KMP7;Q4KMP7-2	687;112	Q4KMP7	Q4KMP7	TBC1 domain family member 10B	TBC1D10B	AAGGAPSPPPPVRRASAGPAPGPVVTAEGLH	RAS(1)AGPAPGPVVTAEGLHPSLPS(0.961)PT(0.038)GNS(0.001)TPLGSSK	2922	UID5014	Color2 [A=255, R=169, G=169, B=169]	1	4		S	3			1859	___2	0.999976	1.38074e-28	125.05	104.36	125.05	0.67421	99890000	687	23.4253	22.7528	21.8036	23.9542	21.8941	22.2411	17.534	17.8449	21.9522	21.8941	20.0947	19.1994
	0.500737	-1.9943	J3KRE2;J3KTF8;J3QQX2;P52565;J3KS60;J3KRY1;P52565-2	24;24;24;24;24;24;24	J3KRE2	J3KRE2	Rho GDP-dissociation inhibitor 1	ARHGDIA	EQLAQIAAENEEDEHSVNYKPPAQKSIQEIQ	AEQEPTAEQLAQIAAENEEDEHS(1)VNYKPPAQK	1476	UID929	Color2 [A=255, R=169, G=169, B=169]	1	4		S	4			918	___1	0.999765	0.000199735	49.847	43.348	48.248	0.33775	36809000	24	20.0032	23.2912	21.7752	20.6988	21.9759	22.4298	18.3233	22.2058	18.5431	21.9759	17.9224	22.0082
	0.500679	1.74118	Q9NQC3-5;Q9NQC3;F8WAM4;Q9NQC3-4;Q9NQC3-2	15;15;15;15;15	Q9NQC3-5;Q9NQC3-2	Q9NQC3-5	Reticulon-4	RTN4	_MEDLDQSPLVSSSDSPPRPQPAFKYQFVRE	MEDLDQSPLVSSS(0.002)DS(0.998)PPRPQPAFK	3980	UID5672	Color2 [A=255, R=169, G=169, B=169]	1	4		S	2			2287;2288	___2	0.9983	2.75847e-69	239.57	218.82	166.21	0.95199	3107100000	15	24.329	22.1136	22.0123	24.9097	23.2828	22.7471	18.3766	20.1448	22.1695	23.2828	21.1129	18.4973
	0.500611	-2.59676	P32246	352	P32246	P32246	C-C chemokine receptor type 1	CCR1	ERVSSTSPSTGEHELSAGF____________	VSSTSPSTGEHELS(1)AGF	2167	UID1387	Color2 [A=255, R=169, G=169, B=169]	1	4		S	2			1483	___1	1	5.0527e-39	220.32	198.55	217.2	-0.36772	217840000	352	23.1504	24.1752	24.0598	22.788	24.0947	24.6001	18.0285	25.23	20.8792	24.0947	23.2144	24.915
	0.500444	1.55611	E7EUC4;Q9NRH2	312;518	E7EUC4	E7EUC4	SNF-related serine/threonine-protein kinase	SNRK	ENLPPKLSRLKMNIASPGTVHKRYHRRKSQG	MNIAS(0.997)PGT(0.003)VHKR	674	UID448	Color2 [A=255, R=169, G=169, B=169]	1	4		S	3			465	___1	0.996732	0.00825313	42.095	30.883	42.095	-0.1978	31986000	312	20.2239	21.8389	21.8689	22.2923	22.1477	22.4228	18.9938	20.619	20.1265	22.1477	20.6078	18.2155
	0.500243	-1.12306	Q9UQ80;F8VR77	2;2	Q9UQ80	Q9UQ80	Proliferation-associated protein 2G4	PA2G4	______________MSGEDEQQEQTIAEDLV	S(1)GEDEQQEQTIAEDLVVTK	4256	UID2723	Color2 [A=255, R=169, G=169, B=169]	1	4		S	2			2393	___1	1	4.21103e-76	261.98	241.62	237.01	0.31084	308020000	2	24.2871	22.8818	24.3372	24.801	23.7894	24.6604	22.492	24.4793	23.2917	23.7894	22.0439	24.5335
	0.499603	1.67824	Q9Y3P9;B7Z2B4	996;335	Q9Y3P9	Q9Y3P9	Rab GTPase-activating protein 1	RABGAP1	RVKGISSTKEVLDEDTDEEKETLKNQLREME	EVLDEDT(1)DEEKETLK	5266	UID3098	Color2 [A=255, R=169, G=169, B=169]	1	4		T	2			2420	___1	0.999998	0.00107834	126.48	108.22	126.48	-0.64392	14947000	996	18.5406	21.8534	21.4043	20.2207	20.6012	21.924	17.9831	18.3647	18.8598	20.6012	18.6822	18.2756
	0.499465	-1.9676	Q58FF8	148	Q58FF8	Q58FF8	Putative heat shock protein HSP 90-beta 2	HSP90AB2P	YPITLYLEKEREKEISDGKAEEEKGEKEEEN	EIS(1)DGKAEEEKGEK	2953	UID1878	Color2 [A=255, R=169, G=169, B=169]	1	4		S	2			1869	___1	1	0.00670135	59.294	18.569	59.294	4.2062	44201000	148	24.8164	18.9792	19.6525	19.6098	20.8606	20.1115	17.7681	23.2571	19.6707	20.8606	17.9798	18.4341
	0.499441	2.70034	Q9UQ35;Q9UQ35-2;I3L4D8;I3L182	510;510;510;414	Q9UQ35	Q9UQ35	Serine/arginine repetitive matrix protein 2	SRRM2	SRSRTPTKRGHSRSRSPQWRRSRSAQRWGRS	GHS(1)RS(1)RS(1)PQWR	4194	UID8977	Color2 [A=255, R=169, G=169, B=169]	1	4		S	3			2392	___3	1	0.000751307	75.764	64.231	75.764	1.0139	99412000	510	19.706	19.9833	22.9612	25.326	22.3209	25.1406	19.9239	18.4119	17.903	22.3209	18.1057	19.2531
	0.499425	1.85845	H0YBF7;Q9ULH1;Q9ULH1-2;H0YBM4	538;717;720;131	H0YBF7	H0YBF7	Arf-GAP with SH3 domain, ANK repeat and PH domain-containing protein 1	ASAP1	HVEYEWNLRQEEIDESDDDLDDKPSPIKKER	QEEIDES(1)DDDLDDKPSPIKK	1258	UID797	Color2 [A=255, R=169, G=169, B=169]	1	4		S	3			791	___1	1	2.52099e-17	156.23	140.5	156.23	0.46762	88361000	538	19.5045	18.7568	19.3712	22.6831	21.684	23.8615	20.0213	18.9198	17.9357	21.684	19.3416	18.6611
	0.499266	-2.8126	Q9Y286-2;Q9Y286	313;406	Q9Y286-2	Q9Y286-2	Sialic acid-binding Ig-like lectin 7	SIGLEC7	GDIGMKDANTIRGSASQGNLTESWADDNPRH	GS(0.033)AS(0.967)QGNLTESWADDNPR	4270	UID2730	Color2 [A=255, R=169, G=169, B=169]	1	4		S	2			2400	___1	0.967227	3.56167e-244	352.05	322.52	352.05	-0.19728	124460000	313	22.5321	18.8435	17.8391	20.337	24.3752	24.5594	18.0552	21.8231	22.2614	24.3752	18.4929	23.2754
	0.49751	2.59059	P62995	14	P62995	P62995	Transformer-2 protein homolog beta	TRA2B	__MSDSGEQNYGERESRSASRSGSAHGSGKS	SDSGEQNYGERES(1)R	2376	UID1519	Color2 [A=255, R=169, G=169, B=169]	1	4		S	2			1645	___1	1	3.12846e-25	209.33	185.35	209.33	0.29195	224720000	14	24.1573	25.772	24.7463	24.5674	25.0801	24.0798	20.4371	18.5281	22.4213	25.0801	18.5564	20.2005
	0.496565	2.06547	F8VPD4;P27708	1796;1859	F8VPD4	F8VPD4	CAD protein;Glutamine-dependent carbamoyl-phosphate synthase;Aspartate carbamoyltransferase;Dihydroorotase	CAD	LPDGRFHLPPRIHRASDPGLPAEEPKEKSSR	IHRAS(1)DPGLPAEEPKEK	1041	UID671	Color2 [A=255, R=169, G=169, B=169]	1	4		S	3			656	___1	1	1.22846e-05	96.591	83.876	46.337	-0.049196	397960000	1796	23.1276	23.1237	23.2836	23.0866	22.5228	23.1789	20.0159	19.7975	20.2689	22.5228	18.5214	18.5714
	0.496148	2.34434	P29350;P29350-3;P29350-2;P29350-4	536;538;497;536	P29350	P29350	Tyrosine-protein phosphatase non-receptor type 6	PTPN6	KKLEVLQSQKGQESEYGNITYPPAMKNAHAK	GQES(0.003)EY(0.997)GNITYPPAMK	5320	UID3131	Color2 [A=255, R=169, G=169, B=169]	1	4		Y	2			1454	___1	0.996667	2.07446e-08	147.96	127.83	133.32	-0.31233	72562000	536	20.2645	22.5191	22.5434	21.2421	22.9364	23.3623	18.2393	18.3524	17.7064	22.9364	18.2181	18.1404
	0.496018	1.89566	K4DI84;Q96QH2-2;Q96QH2	204;204;252	K4DI84	K4DI84	PML-RARA-regulated adapter molecule 1	PRAM1	PRKLWQPEAGEATPRSPQPELSTFPKKPAQP	S(1)PQPELSTFPK	1535	UID972	Color2 [A=255, R=169, G=169, B=169]	1	4		S	2			949	___1	0.999994	1.58978e-07	110.31	93.364	110.31	0.31226	125090000	204	22.6409	21.6103	22.3387	22.5353	22.586	22.9645	18.583	17.9581	20.5726	22.586	20.6811	20.5342
	0.495396	2.91455	C9JFE4;Q13098-5;Q13098;Q13098-7;J3QQX0	454;470;474;510;62	C9JFE4	C9JFE4	COP9 signalosome complex subunit 1	GPS1	VLRNQIHVKSPPREGSQGELTPANSQSRMST	EGS(1)QGELTPANSQSR	450	UID309	Color2 [A=255, R=169, G=169, B=169]	1	4		S	2			312	___1	1	3.14307e-31	198.81	177.51	198.81	0.42174	270380000	454	23.1856	23.9299	23.2501	24.236	24.8693	24.5526	20.4396	18.0402	22.0644	24.8693	16.8483	18.6759
	0.49484	1.96667	P00973;F8VPW7;F8VUC8;H0YI20;F8VXY3;P00973-2;P00973-4;P00973-3	50;50;50;46;50;50;50;50	P00973	P00973	2'-5'-oligoadenylate synthase 1	OAS1	DIICGFLKERCFRGSSYPVCVSKVVKGGSSG	GS(0.035)S(0.946)Y(0.019)PVCVSK	1880	UID1190	Color2 [A=255, R=169, G=169, B=169]	1	4		S	2			1187	___1	0.945743	0.00876851	52.837	44.836	52.837	0.45677	95814000	50	19.3696	23.9207	18.2268	25.5958	18.3486	23.4274	20.3978	19.401	23.3844	19.5077	22.4198	18.9015
	0.494702	1.54095	O43353-2;O43353	394;531	O43353-2	O43353-2	Receptor-interacting serine/threonine-protein kinase 2	RIPK2	GLQPYPEILVVSRSPSLNLLQNKSM______	S(0.007)PS(0.993)LNLLQNK	1695	UID1070	Color2 [A=255, R=169, G=169, B=169]	1	4		S	2			1080	___1	0.993149	0.00207258	71.03	47.658	71.03	0.56809	20228000	394	21.2774	21.3472	21.1869	21.735	21.2435	21.4008	18.1839	18.2423	20.4239	21.2435	18.1377	18.1305
	0.49467	1.75636	Q9H1E3	58	Q9H1E3	Q9H1E3	Nuclear ubiquitous casein and cyclin-dependent kinase substrate 1	NUCKS1	EAKNKRRSGKNSQEDSEDSEDKDVKTKKDDS	NSQEDS(1)EDS(1)EDKDVK	3909	UID2475	Color2 [A=255, R=169, G=169, B=169]	1	4		S	2			2248	___1	1	3.87486e-74	208.43	174.64	143.28	0.83858	109570000	58	22.3313	22.1704	22.9408	21.2224	23.1029	22.3441	18.3701	18.9573	20.7811	23.1029	21.0366	19.8758
	0.494487	1.93118	H0Y2V6;Q5SW79;Q5SW79-2;Q5SW79-3;H0Y4T4	1129;1165;1067;1067;10	H0Y2V6	H0Y2V6	Centrosomal protein of 170 kDa	CEP170	LAQPRRTRLGSLSARSDSEATISRSSASSRT	S(0.977)DS(0.023)EATISR	1180	UID749	Color2 [A=255, R=169, G=169, B=169]	1	4		S	2			757	___1	0.977134	5.3569e-05	90.149	79.276	90.149	-1.008	62364000	1129	19.4347	23.1316	22.4403	21.1256	21.3627	21.771	18.2231	17.3302	18.4658	21.3627	18.8125	19.4308
	0.492991	1.57419	Q8TD16;Q8TD16-2	582;582	Q8TD16	Q8TD16	Protein bicaudal D homolog 2	BICD2	TSPGGRTSPEARGRRSPILLPKGLLAPEAGR	S(1)PILLPK	3524	UID2222	Color2 [A=255, R=169, G=169, B=169]	1	4		S	2			2072	___1	1	0.0121429	69.825	18.479	50.04	-0.30277	77214000	582	19.0054	23.0394	23.3347	23.7468	23.3346	23.4716	20.0259	19.4786	21.1205	23.3346	21.996	21.7871
	0.492844	2.38023	P04049;P04049-2	43;43	P04049	P04049	RAF proto-oncogene serine/threonine-protein kinase	RAF1	ISPTIVQQFGYQRRASDDGKLTDPSKTSNTI	RAS(1)DDGKLTDPSK	1909	UID1207	Color2 [A=255, R=169, G=169, B=169]	1	4		S	3			1241	___1	1	2.84452e-11	152.71	129.29	152.71	-0.15208	462160000	43	24.5043	25.7552	25.9854	25.1866	26.4697	24.4935	20.9803	19.4149	24.522	26.4697	24.6374	23.873
	0.492689	0.871026	M0QXB4;O14579-3;O14579	99;99;99	M0QXB4	M0QXB4	Coatomer subunit epsilon	COPE	VRMFADYLAHESRRDSIVAELDREMSRSVDV	RDS(1)IVAELDR	1583	UID1000	Color2 [A=255, R=169, G=169, B=169]	1	4		S	2			997	___1	1	0.0138786	53.252	22.921	53.252	2.3232	8846900	99	20.5829	21.127	19.6052	19.7894	20.6377	19.6401	17.7016	17.8871	18.6333	20.6377	18.0116	17.8501
	0.492312	-1.77845	A6NG51;Q13813-3;Q13813;Q13813-2	2100;2075;2095;2100	A6NG51	A6NG51	Spectrin alpha chain, non-erythrocytic 1	SPTAN1	LEAQSHFRKVEDLFLTFAKKASAFNSWFENA	VEDLFLT(1)FAK	4442	UID2818	Color2 [A=255, R=169, G=169, B=169]	1	4		T	3			22	___1	1	0.0175976	49.715	10.567	49.715	3.1599	11006000	2100	19.5858	19.7504	19.4949	19.9431	20.4298	21.8023	17.4607	21.9147	18.0689	20.4298	17.9677	20.005
	0.491724	2.17709	E7EX40;Q6WKZ4-2;Q6WKZ4-3;Q6WKZ4	197;197;345;345	E7EX40	E7EX40	Rab11 family-interacting protein 1	RAB11FIP1	EAKGEIKDSSPSSSPSPKGFRKKHLFSSTEN	GEIKDS(0.271)S(0.729)PS(0.002)S(0.132)S(0.866)PS(1)PK	704	UID6771	Color2 [A=255, R=169, G=169, B=169]	1	4		S	2			478	___3	0.999868	9.46294e-08	142.66	123.39	142.66	-0.81701	215290000	197	19.0709	23.2601	21.8379	24.1774	22.5392	23.9728	20.2017	18.4498	21.7104	22.5392	17.9299	19.1672
	0.491535	1.79592	E9PCX8;Q68CZ2;E7ERH3;Q68CZ2-2	763;660;420;420	E9PCX8	E9PCX8	Tensin-3	TNS3	RGVGSGPHPPDTQQPSPSKAFKPRFPGDQVV	GVGSGPHPPDTQQPS(0.995)PS(0.005)K	739	UID490	Color2 [A=255, R=169, G=169, B=169]	1	4		S	2			493	___1	0.994976	9.50134e-08	130.64	91.109	130.64	0.70253	166110000	763	23.7437	22.1071	21.2364	19.7727	23.6539	22.2221	17.4594	18.5914	21.2786	23.6539	21.3504	18.9509
	0.491408	-2.40446	Q9UKJ3-2;Q9UKJ3	957;1035	Q9UKJ3-2	Q9UKJ3-2	G patch domain-containing protein 8	GPATCH8	SGRRDFIRSKIYRSQSPHYFRSGRGEGPGKK	S(0.002)QS(0.998)PHYFR	4138	UID2637	Color2 [A=255, R=169, G=169, B=169]	1	4		S	2			2367	___1	0.998243	0.00548435	74.376	54.073	72.928	0.72936	47591000	957	21.8607	22.045	21.6583	19.7715	22.8825	22.9476	18.0789	22.2989	21.0172	22.8825	16.9752	22.3401
	0.490301	2.41753	F8VXC8;Q8TAQ2-2;Q8TAQ2-3;Q8TAQ2	306;306;306;306	F8VXC8	F8VXC8	SWI/SNF complex subunit SMARCC2	SMARCC2	KKGGNYKKRKRSPSPSPTPEAKKKNAKKGPS	KRS(0.992)PS(0.042)PS(0.963)PT(0.002)PEAK	1056	UID3831	Color2 [A=255, R=169, G=169, B=169]	1	4		S	2			674	___2	0.962889	4.02809e-12	177.76	162.49	139.58	0.28004	189880000	306	24.3072	25.0928	25.2167	24.2381	25.0038	19.5599	19.8816	18.2127	22.5885	25.0038	19.1857	18.8742
	0.490162	1.63679	Q9Y2H0-3;Q9Y2H0-1;Q9Y2H0	434;970;973	Q9Y2H0-3	Q9Y2H0-3	Disks large-associated protein 4	DLGAP4	KRLLAAKRAASVRQNSATESADSIEIYVPEA	QNS(0.79)AT(0.203)ES(0.007)ADSIEIYVPEAQTR	4279	UID2736	Color2 [A=255, R=169, G=169, B=169]	1	4		S	2			2403	___1	0.789918	5.70612e-09	90.754	69.801	78.069	1.2437	21047000	434	21.2385	21.0743	21.1629	21.3028	19.5766	21.7859	17.639	17.9677	18.3599	19.5766	18.9724	18.5389
	0.490151	1.59686	Q01167-2;Q01167	398;398	Q01167-2	Q01167-2	Forkhead box protein K2	FOXK2	HSSGAQTPESLSREGSPAPLEPEPGAAQPKL	EGS(1)PAPLEPEPGAAQPK	2419	UID1552	Color2 [A=255, R=169, G=169, B=169]	1	4		S	2			1681	___1	1	0.00771722	40.983	28.028	40.983	2.4303	13494000	398	20.4717	21.8807	21.411	20.3908	20.277	20.4913	17.4874	18.1705	18.393	20.277	18.1514	17.4064
	0.490068	1.58573	F8WF93;H7BZZ2;F8WE30;H7C0X4;Q92685	11;9;11;10;11	F8WF93	F8WF93	Dol-P-Man:Man(5)GlcNAc(2)-PP-Dol alpha-1,3-mannosyltransferase	ALG3	_____MAAGLRKRGRSGSAAQAEGLCKQWLQ	S(1)GS(1)AAQAEGLCK	1110	UID3856	Color2 [A=255, R=169, G=169, B=169]	1	4		S	2			710	___2	1	1.15551e-07	142.94	107.5	56.122	0.27709	155150000	11	21.8168	21.6244	20.9214	22.7035	19.139	21.9111	17.674	18.7599	18.588	17.8775	19.3645	18.0041
	0.490026	2.13515	E7EX17;B4DS13;P23588	503;459;498	E7EX17	E7EX17	Eukaryotic translation initiation factor 4B	EIF4B	AWVKRSSNPPARSQSSDTEQQSPTSGGGKVA	S(0.062)QS(0.938)S(0.995)DT(0.004)EQQSPTSGGGK	276	UID3336	Color2 [A=255, R=169, G=169, B=169]	1	4		S	2			160	___2	0.99525	1.15724e-12	156.06	136.89	156.06	0.98843	91300000	503	19.9409	23.0751	21.9647	23.5458	23.1062	22.2687	17.3574	17.5255	22.0279	23.1062	18.2533	18.1263
	0.489775	1.34202	F5H3B1;F5H1R6;Q92934	14;14;99	F5H3B1	F5H3B1	Bcl2-associated agonist of cell death	BAD	__MGEEPSPFRGRSRSAPPNLWAAQRYGREL	S(0.204)RS(0.796)APPNLWAAQR	970	UID627	Color2 [A=255, R=169, G=169, B=169]	1	4		S	3			615	___1	0.795591	0.00167319	58.814	51.222	48.216	0.46424	17597000	14	19.841	21.6753	21.2107	20.2919	21.3201	21.6552	18.5525	20.1101	19.505	21.3201	20.4243	18.1272
	0.489698	1.49947	H3BVD2;P29590-12;P29590-2;P29590-5;P29590-9;P29590-13;P29590-3;P29590-8;P29590-11;P29590	174;482;530;530;530;482;530;530;482;530	H3BVD2	H3BVD2	Protein PML	PML	KAVSPPHLDGPPSPRSPVIGSEVFLPNSNHV	AVS(1)PPHLDGPPS(1)PRS(0.995)PVIGS(0.005)EVFLPNSNHVASGAGEAEER	1353	UID7166	Color2 [A=255, R=169, G=169, B=169]	1	4		S	4			858	___3	0.994911	7.75641e-13	84.082	77.583	84.082	-0.56413	27260000	174	21.8744	20.5988	19.5734	23.2643	21.8068	22.5175	18.2909	18.5131	19.028	21.8068	20.3503	18.8541
	0.489485	-3.57901	F5H0W4;Q9UBW5-2;Q9UBW5;S4R418	432;426;458;431	F5H0W4	F5H0W4	Bridging integrator 2	BIN2	GSPTSPRASLGTGTASPRTSLEVSPNPEPPE	ASLGT(0.021)GT(0.001)AS(0.978)PR	957	UID623	Color2 [A=255, R=169, G=169, B=169]	1	4		S	2			613	___1	0.977935	1.72435e-24	162.31	119.01	159.66	0.27229	889350000	432	19.3761	27.3353	26.9939	26.7387	26.8157	19.9254	17.9372	25.6628	25.6966	26.8157	24.9846	26.4157
	0.489173	1.07911	Q92609;Q92609-2;C9J3F6	541;563;515	Q92609	Q92609	TBC1 domain family member 5	TBC1D5	QLNKGLSSKNISSSPSVESLPGGREFTGSPP	NISS(0.01)S(0.106)PS(0.865)VES(0.019)LPGGR	3624	UID2285	Color2 [A=255, R=169, G=169, B=169]	1	4		S	2			2111	___1	0.864706	0.000118723	91.207	58.932	91.207	-3.807	12803000	541	20.8529	21.9877	20.6358	19.7885	20.136	21.1039	18.9519	18.131	20.1505	17.8964	18.8362	19.4748
	0.488752	1.20248	Q7Z3T8	946	Q7Z3T8	Q7Z3T8	Zinc finger FYVE domain-containing protein 16	ZFYVE16	ITRNEIIQSPISQVPSVEKLSMNTGNEGLPT	NEIIQS(0.991)PIS(0.009)QVPS(1)VEK	3246	UID2052	Color2 [A=255, R=169, G=169, B=169]	1	4		S	2			1963	___1	0.999801	8.62894e-08	105.5	93.933	79.311	-0.20902	36101000	946	19.983	20.4579	21.1741	19.6648	20.6273	21.4226	18.6706	19.1728	18.2135	20.6273	19.0932	18.6025
	0.488572	2.16668	E7EX40;Q6WKZ4-2;Q6WKZ4-3;Q6WKZ4	191;191;339;339	E7EX40	E7EX40	Rab11 family-interacting protein 1	RAB11FIP1	VYLEQPEAKGEIKDSSPSSSPSPKGFRKKHL	GEIKDS(0.049)S(0.947)PS(0.019)S(0.045)S(0.036)PS(0.904)PK	702	UID6769	Color2 [A=255, R=169, G=169, B=169]	1	4		S	2			478	___3	0.946534	9.46294e-08	142.66	123.39	97.502	0.5916	264070000	191	19.2718	23.2601	21.8379	24.1774	22.5392	23.9728	20.2017	18.4733	21.7104	22.5392	17.9216	19.1604
	0.488495	2.69052	Q9UQ35;Q9UQ35-2;I3L4D8;I3L182	508;508;508;412	Q9UQ35	Q9UQ35	Serine/arginine repetitive matrix protein 2	SRRM2	GRSRSRTPTKRGHSRSRSPQWRRSRSAQRWG	GHS(1)RS(1)RS(1)PQWR	4193	UID8976	Color2 [A=255, R=169, G=169, B=169]	1	4		S	3			2392	___3	1	0.000751307	75.764	64.231	75.764	1.0139	99412000	508	20.2784	19.6391	22.9612	25.326	22.3209	25.1406	19.9239	18.5081	17.9007	22.3209	17.9462	19.0967
	0.487952	2.35677	J3QSD7;Q9NYV4-3;Q9NYV4-2;Q9NYV4	1082;1082;1083;1083	J3QSD7	J3QSD7	Cyclin-dependent kinase 12	CDK12	KETTSGTSTEPVKNSSPAPPQPAPGKVESGA	NS(0.226)S(0.774)PAPPQPAPGK	1524	UID963	Color2 [A=255, R=169, G=169, B=169]	1	4		S	2			946	___1	0.773642	0.000445971	69.65	48.749	69.65	2.0182	41602000	1082	18.9083	19.7173	23.3966	20.092	23.167	23.2214	18.2561	18.2155	20.8897	23.167	18.7188	18.8675
	0.48765	3.00024	Q13459;M0R300;M0R0P8;Q13459-2	1271;1271;1271;1271	Q13459	Q13459	Unconventional myosin-IXb	MYO9B	LDSRVSPPAPGSAPETPEDKSKPCGSPRVQE	VSPPAPGS(1)APET(1)PEDK	4947	UID6142	Color2 [A=255, R=169, G=169, B=169]	1	4		T	2			1756	___2	1	5.13295e-61	183.82	159.59	183.82	0.51569	282120000	1271	24.9865	24.6127	23.512	25.9881	18.5506	25.0989	17.149	18.1126	22.4846	19.526	22.8691	20.2014
	0.487379	1.25462	Q9Y666;H0YB78	973;331	Q9Y666	Q9Y666	Solute carrier family 12 member 7	SLC12A7	TASHTAAAARTQAPPTPDKVQMTWTREKLIA	T(0.006)QAPPT(0.963)PDKVQMT(0.023)WT(0.007)R	5280	UID3106	Color2 [A=255, R=169, G=169, B=169]	1	4		T	3			2446	___1	0.963388	0.00270338	62.966	51.198	62.966	0.39052	7912900	973	19.7151	20.6424	20.4031	19.477	20.6274	21.6537	18.3729	18.122	19.2341	17.6345	19.2198	19.1935
	0.487378	1.69625	E9PHY5;E9PK52;O43491-4;E9PII3;O43491-2;O43491-3;E9PJP4;E9PQN0;E9PRG1;E9PIG0;E9PQD2;O43491	87;87;87;87;87;87;87;87;87;87;87;87	E9PHY5;O43491	E9PHY5	Band 4.1-like protein 2	EPB41L2	RGISRFIPPWLKKQKSYTLVVAKDGGDKKEP	QKS(0.996)YT(0.004)LVVAK	803	UID523	Color2 [A=255, R=169, G=169, B=169]	1	4		S	2			1082;519	___1	0.995723	0.000363625	126.19	97.771	126.19	0.53557	789170000	87	23.7822	23.7303	23.6469	25.144	25.39	25.0246	20.5468	20.3829	21.7034	25.39	22.3233	21.9954
	0.487328	2.00095	Q09666	4100	Q09666	Q09666	Neuroblast differentiation-associated protein AHNAK	AHNAK	PKADIDVSGPKVDIDTPDIDIHGPEGKLKGP	VDIDT(1)PDIDIHGPEGK	4910	UID2981	Color2 [A=255, R=169, G=169, B=169]	1	4		T	2			1721	___1	1	2.64956e-08	148.7	133.2	147.36	-0.63086	271910000	4100	24.6301	24.9643	23.6256	23.8358	25.0411	23.6319	18.5882	19.7077	22.0045	25.0411	21.7959	20.1112
	0.487175	2.22635	Q9Y5S2	1690	Q9Y5S2	Q9Y5S2	Serine/threonine-protein kinase MRCK beta	CDC42BPB	KHSTPSNSSNPSGPPSPNSPHRSQLPLEGLE	HSTPSNSSNPSGPPS(0.997)PNS(0.003)PHR	4360	UID2790	Color2 [A=255, R=169, G=169, B=169]	1	4		S	3			2441	___1	0.996883	6.17937e-14	146.65	130.53	141.21	1.6354	617260000	1690	20.0968	22.7068	23.9704	21.4878	24.0675	24.2771	20.075	18.9119	23.0814	24.0675	24.3556	22.9744
	0.486626	2.24449	F6PQP6;O95208-3;I3L2B2;O95208-2	192;153;192;192	F6PQP6	F6PQP6		EPN2	LSTSHSEQEYGKAGGSPASYHGSTSPRVSSE	AGGS(0.993)PAS(0.968)Y(0.02)HGS(0.012)T(0.005)S(0.002)PR	1024	UID3810	Color2 [A=255, R=169, G=169, B=169]	1	4		S	3			647	___2	0.992772	0.00843592	43.164	28.074	43.164	0.18502	66989000	192	19.9929	20.4565	21.6488	19.5462	22.8175	23.4414	18.1695	18.1556	18.7036	22.8175	18.0086	17.9896
	0.486598	1.67666	P05771-2;P05771	311;311	P05771-2	P05771-2	Protein kinase C beta type	PRKCB	EANEELRQKFERAKISQGTKVPEEKTTNTVS	AKIS(0.82)QGT(0.18)KVPEEK	1929	UID1222	Color2 [A=255, R=169, G=169, B=169]	1	4		S	3			1271	___1	0.819813	8.92827e-05	84.41	62.178	75.911	0.16833	50644000	311	19.2227	19.4507	18.9943	21.947	22.1082	22.3758	17.7726	17.4824	18.8532	22.1082	19.0726	18.2719
	0.48584	1.56556	Q86YV5	824	Q86YV5	Q86YV5	Tyrosine-protein kinase SgK223	SGK223	QPPPLPQKKIVSRAASSPDGFFWTQGSPKPG	AAS(0.818)S(0.182)PDGFFWTQGSPKPGTASPK	3344	UID5268	Color2 [A=255, R=169, G=169, B=169]	1	4		S	3			2002	___2	0.818478	5.0387e-15	114.01	100.92	114.01	-0.45202	63553000	824	20.7691	20.6299	20.56	22.1252	20.7355	21.2497	17.7885	18.3284	19.1194	20.7355	17.8061	17.2426
	0.485724	1.89271	B3KR49;E9PJF0;E9PQW4;P27361-2;P27361-3;P27361	88;202;202;202;202;202	B3KR49	B3KR49	Mitogen-activated protein kinase;Mitogen-activated protein kinase 3	MAPK3	LARIADPEHDHTGFLTEYVATRWYRAPEIML	IADPEHDHTGFLT(0.999)EY(0.996)VAT(0.004)R	4463	UID5981	Color2 [A=255, R=169, G=169, B=169]	1	4		T	3			98	___2	0.999486	2.86148e-07	115.5	98.574	105.92	0.06657	35099000	88	22.908	19.1089	22.9671	22.5401	21.0134	22.7019	18.3043	19.2935	19.7713	21.0134	19.9016	18.8586
	0.484992	1.09038	P22681	669	P22681	P22681	E3 ubiquitin-protein ligase CBL	CBL	LVGPECDHPKIKPSSSANAIYSLAARPLPVP	IKPS(0.111)S(0.111)S(0.778)ANAIYSLAAR	2120	UID1350	Color2 [A=255, R=169, G=169, B=169]	1	4		S	2			1416	___1	0.777537	0.000220657	68.919	43.984	68.919	2.4786	7782800	669	21.0167	20.5535	20.2541	20.3727	19.3368	20.53	18.0757	17.718	18.538	18.9265	18.5175	18.7899
	0.484642	0.978519	Q9UI08;Q9UI08-2;B7Z3I5;H0YJN0	331;333;337;148	Q9UI08	Q9UI08	Ena/VASP-like protein	EVL	PNSSEAGRKPWERSNSVEKPVSSILSRTPSV	SNS(1)VEKPVSSILSR	4109	UID5765	Color2 [A=255, R=169, G=169, B=169]	1	4		S	2			2356	___2	0.999987	5.33514e-61	271.97	254.97	203.52	0.39372	7303500000	331	21.8519	21.3901	20.3699	21.7589	20.6236	20.8261	18.7232	18.5264	18.6296	20.6236	18.4912	18.7218
	0.484317	0.970334	Q2KHT3-3;Q2KHT3	67;980	Q2KHT3-3	Q2KHT3-3	Protein CLEC16A	CLEC16A	SKNVARSAAVETASLSPSLVPARQPTISLLC	SAAVET(0.002)ASLS(0.796)PS(0.202)LVPAR	2871	UID1831	Color2 [A=255, R=169, G=169, B=169]	1	4		S	2			1846	___1	0.796087	2.45521e-07	132.59	117.2	132.59	1.7492	15185000	67	21.0068	21.9234	20.31	20.2256	21.007	20.344	18.2837	18.3807	18.3758	21.007	18.3478	18.3213
	0.484292	1.92906	Q6ZUJ8;Q6ZUJ8-3;Q6ZUJ8-2	694;293;516	Q6ZUJ8	Q6ZUJ8	Phosphoinositide 3-kinase adapter protein 1	PIK3AP1	IRHSQHLPAKVEFGVYESGPRKSVIPPRTEL	VEFGVY(0.975)ES(0.025)GPR	5339	UID3143	Color2 [A=255, R=169, G=169, B=169]	1	4		Y	2			1949	___1	0.975129	0.00139463	79.974	55.819	79.974	3.6628	17105000	694	20.3144	19.5961	22.6006	21.6417	21.098	21.5088	17.9966	18.5175	18.3033	21.098	18.3343	17.8445
	0.482219	2.16468	B3KR49;E9PJF0;E9PQW4;P27361-2;P27361-3;P27361	90;204;204;204;204;204	B3KR49	B3KR49	Mitogen-activated protein kinase;Mitogen-activated protein kinase 3	MAPK3	RIADPEHDHTGFLTEYVATRWYRAPEIMLNS	IADPEHDHTGFLT(0.999)EY(0.996)VAT(0.004)R	5294	UID6260	Color2 [A=255, R=169, G=169, B=169]	1	4		Y	3			98	___2	0.996006	2.86148e-07	115.5	98.574	105.92	0.06657	35099000	90	22.908	19.9602	22.9671	22.5401	21.0134	22.7019	17.5224	19.0791	19.7713	21.0134	19.9016	18.1381
	0.481806	-0.953848	Q9Y2U5	239	Q9Y2U5	Q9Y2U5	Mitogen-activated protein kinase kinase kinase 2	MAP3K2	LDGESYPKSRMPRAQSYPDNHQEFSDYDNPI	AQS(0.95)Y(0.049)PDNHQEFS(0.001)DYDNPIFEK	4290	UID2744	Color2 [A=255, R=169, G=169, B=169]	1	4		S	3			2407	___1	0.950005	0.000566908	49.186	42.753	47.478	-1.0542	37543000	239	22.4679	21.7772	22.3978	19.6062	22.1636	19.6165	20.976	21.8413	20.797	22.1636	20.6744	21.8988
	0.481652	1.58185	B4DSB0;O95453-2;O95453-3;O95453	444;558;573;619	B4DSB0	B4DSB0	Poly(A)-specific ribonuclease PARN	PARN	GRKKAKKLKRMKKELSPAGSISKNSPATLFE	ELS(1)PAGSISK	283	UID190	Color2 [A=255, R=169, G=169, B=169]	1	4		S	2			163	___1	0.999989	0.000668941	99.343	32.775	99.343	-0.15737	22789000	444	20.9601	22.2985	20.0004	22.671	18.3501	22.5507	18.2104	17.9126	21.4007	19.4594	19.1782	18.8935
	0.481552	2.92654	G3XAC1;Q9BXS9-5;Q9BXS9-7;Q9BXS9-4;Q9BXS9-2;Q9BXS9-3;Q9BXS9	644;692;716;730;733;751;752	G3XAC1	G3XAC1	Solute carrier family 26 member 6	SLC26A6	DAVTFALQHPRPVPDSPVSVTRL________	PVPDS(1)PVS(0.986)VT(0.014)RL	1145	UID721	Color2 [A=255, R=169, G=169, B=169]	1	4		S	2			737	___1	1	7.07477e-05	117.86	79.292	97.86	-0.15437	215000000	644	24.0885	24.513	24.8213	23.4566	25.0319	24.0342	20.3258	19.1661	21.3831	25.0319	17.263	18.203
	0.481449	-2.76696	P14317;E7EVW7	308;271	P14317	P14317	Hematopoietic lineage cell-specific protein	HCLS1	PLPKKISSEAWPPVGTPPSSESEPVRTSREH	KISSEAWPPVGT(0.998)PPS(0.001)S(0.001)ESEPVR	4824	UID2948	Color2 [A=255, R=169, G=169, B=169]	1	4		T	3			1356	___1	0.997971	1.58222e-05	66.365	52.056	66.365	-1.5429	46778000	308	22.3748	22.5461	23.0595	21.0816	18.6766	22.939	16.9389	23.2717	17.7716	18.3295	17.6122	22.537
	0.481218	-1.20978	F5GZ35;B7Z9C6;H0Y507;Q5TCZ1-2;Q5TCZ1-3;Q5TCZ1;F8WCK5	256;288;348;228;393;421;283	F5GZ35	F5GZ35	SH3 and PX domain-containing protein 2A	SH3PXD2A	SPAVARIAPQRAQISSPNLRTRPPPRRESSL	AQIS(0.129)S(0.871)PNLR	379	UID256	Color2 [A=255, R=169, G=169, B=169]	1	4		S	2			245	___1	0.871141	0.00405957	67.726	48.98	67.726	2.5666	10619000	256	20.0285	20.2208	21.0135	19.1833	19.4796	19.8396	18.0911	20.6068	18.5092	18.0555	20.9901	21.7799
	0.480474	1.3655	E5RHL7;E5RIF2;Q9Y6D6	407;1023;1569	E5RHL7	E5RHL7	Brefeldin A-inhibited guanine nucleotide-exchange protein 1	ARFGEF1	PSPVSEKPLDTISQKSVDIHDSIQPRSVDNR	S(1)VDIHDSIQPR	566	UID368	Color2 [A=255, R=169, G=169, B=169]	1	4		S	2			407	___1	1	0.00032921	95.094	78.432	95.094	0.78132	11598000	407	19.5852	20.0716	19.4726	22.6185	18.4571	21.5345	18.1913	17.7985	21.0164	17.7861	17.9401	18.0397
	0.480254	0.705535	Q0VD83-3;Q0VD83;Q0VD83-4;Q0VD83-2	563;563;572;101	Q0VD83-3	Q0VD83-3	Apolipoprotein B receptor	APOBR	SVTKGQGPELMGGAQTPTKQPEEREAGEVEL	GQGPELMGGAQT(1)PTKQPEER	4925	UID2987	Color2 [A=255, R=169, G=169, B=169]	1	4		T	2			1723	___1	0.999989	6.83567e-112	291.68	258.68	291.68	1.0769	566130000	563	24.895	25.2578	22.7875	25.6673	24.1231	24.81	23.7028	22.816	23.8158	24.1231	23.7681	23.3072
	0.479977	1.181	O14974-5;O14974-4;O14974-3;O14974-2;O14974	908;936;939;960;995	O14974-5	O14974-5	Protein phosphatase 1 regulatory subunit 12A	PPP1R12A	LEMEKRERRALERRISEMEEELKMLPDLKAD	RIS(1)EMEEELK	1656	UID1049	Color2 [A=255, R=169, G=169, B=169]	1	4		S	2			1049	___1	1	0.00287116	60.49	24.546	53.034	-1.1543	15863000	908	20.9235	19.9441	20.0583	19.6656	21.1279	20.3258	17.2821	17.7364	18.3279	21.1279	18.5112	17.9903
	0.479513	1.18454	H0YD13;H0Y2P0;E7EPC6;P16070-18;P16070-12;P16070-14;P16070-13;P16070-11;P16070-10;P16070-16;P16070-8;P16070-17;P16070-6;P16070-4;P16070-3;P16070-7;P16070-5;P16070;H0YE40;J3KN83	150;234;658;284;305;340;369;373;437;612;618;635;643;643;655;657;678;686;26;205	H0YD13	H0YD13	CD44 antigen	CD44	NSRRRCGQKKKLVINSGNGAVEDRKPSGLNG	LVINS(1)GNGAVEDR	586	UID383	Color2 [A=255, R=169, G=169, B=169]	1	4		S	2			430	___1	1	6.67232e-06	130.07	99.196	65.043	2.7558	34924000	150	21.802	19.0226	22.2779	23.2007	21.7154	22.1095	19.9519	19.3272	20.2983	21.7154	19.7045	20.3256
	0.478503	2.24412	B5MBZ0;Q9HC35;Q9HC35-2	94;94;94	B5MBZ0	B5MBZ0	Echinoderm microtubule-associated protein-like 4	EML4	PMSCITNGSGANRKPSHTSAVSIAGKETLSS	KPS(0.998)HT(0.001)SAVSIAGK	324	UID221	Color2 [A=255, R=169, G=169, B=169]	1	4		S	2			198	___1	0.998334	1.84733e-05	127.62	103.37	127.62	0.23726	237760000	94	24.079	23.042	22.8677	23.9188	23.2015	23.2567	18.4958	17.758	19.779	23.2015	18.5015	19.3146
	0.478449	1.5643	B0QY16;B0AZU2;Q6ICG6-3;Q6ICG6;Q6ICG6-2	174;271;255;289;294	B0QY16	B0QY16	Uncharacterized protein KIAA0930	KIAA0930	DSSPASPMHERVTSFSTPPTPERNNRPAFFS	VT(0.001)S(0.172)FS(0.824)T(0.003)PPT(1)PER	137	UID91	Color2 [A=255, R=169, G=169, B=169]	1	4		S	2			58	___1	0.823611	2.49217e-05	130.47	106.64	130.47	1.1421	89169000	174	19.7605	19.6268	21.0605	21.4078	21.811	21.53	17.4758	18.2575	17.4896	21.811	18.9263	18.1102
	0.47831	1.50335	H3BPL0;H3BRU8;Q9UBH5;O95090;H3BR84;Q9UBD8;H3BPM8;Q13286-5;Q13286-4;Q13286-6;Q13286-2;B4DXL3;Q13286-3;Q13286	12;12;12;12;12;12;12;12;12;12;12;12;12;12	H3BPL0	H3BPL0	Battenin	CLN3	____MGGCAGSRRRFSDSEGEETVPEPRLPL	RFS(1)DS(1)EGEET(0.001)VPEPR	304	UID205	Color2 [A=255, R=169, G=169, B=169]	1	4		S	3			180	___1	0.99973	1.09754e-18	171.64	149.8	58.693	0.085353	169310000	12	22.1441	23.1805	23.01	22.9174	22.7784	23.0718	20.6315	18.8602	21.5901	22.7784	21.372	22.1758
	0.477279	2.78378	E9PN66;E9PNB3;E9PKN9;E9PS55;E9PMY0;E9PMW4;E9PQ46;E9PIN5;E9PIK4;U3KQ32;E9PKZ4;E9PPM1;O14683	14;14;14;14;14;14;14;42;14;14;14;14;14	E9PN66	E9PN66	Tumor protein p53-inducible protein 11	TP53I11	__MAAKQPPPLMKKHSQTDLVSRLKTRKILG	KHS(1)QTDLVSR	815	UID530	Color2 [A=255, R=169, G=169, B=169]	1	4		S	3			524	___1	0.99999	1.17851e-07	172.33	140.12	166.24	0.95342	530950000	14	25.8375	25.4085	25.2235	25.4826	25.4321	25.9771	21.532	18.1758	18.2862	25.4321	24.6007	24.9233
	0.47719	1.4666	P35367	275	P35367	P35367	Histamine H1 receptor	HRH1	LKRKPKDAGGGSVLKSPSQTPKEMKSPVVFS	DAGGGSVLKS(0.998)PS(0.002)QTPK	2182	UID1401	Color2 [A=255, R=169, G=169, B=169]	1	4		S	2			1490	___1	0.99787	4.61346e-31	201.4	167.4	169.37	-0.034172	146500000	275	23.4118	24.2787	22.7049	23.123	23.2017	23.6544	21.4133	19.1095	21.6802	23.2017	21.4431	22.5652
	0.477029	1.41321	Q6UWF3-3;Q6UWF3;I3L1W2;Q6UWF3-2	69;76;76;69	Q6UWF3-3	Q6UWF3-3	SLP adapter and CSK-interacting membrane protein	SCIMP	KQVDEEKMYENVLNESPVQLPPLPPRNWPSL	MYENVLNES(1)PVQLPPLPPR	3191	UID2023	Color2 [A=255, R=169, G=169, B=169]	1	4		S	2			1942	___1	1	5.37376e-90	281.65	239.61	142.01	1.0085	180030000	69	24.7174	23.521	21.3037	23.9131	22.8402	21.8175	18.0604	19.3842	22.1889	22.8402	21.1453	18.9528
	0.476716	1.32917	Q9UKA4	448	Q9UKA4	Q9UKA4	A-kinase anchor protein 11	AKAP11	SPRPVKASREDSGLFSPIRSSAFSPLGGCTP	EDS(0.001)GLFS(0.999)PIR	4125	UID2628	Color2 [A=255, R=169, G=169, B=169]	1	4		S	2			2365	___1	0.998916	0.00150126	83.397	46.052	83.397	-0.054828	21988000	448	22.0332	21.9659	21.5301	21.4989	21.2049	21.4031	18.5414	18.6155	17.9801	21.2049	18.8342	18.8806
	0.476587	1.60555	Q13045-2;Q13045-3;Q13045	801;845;856	Q13045-2	Q13045-2	Protein flightless-1 homolog	FLII	VLTVDYTRNAEAVLQSPGLSGKVKRDAEKKD	NAEAVLQS(0.997)PGLS(0.003)GK	2566	UID1654	Color2 [A=255, R=169, G=169, B=169]	1	4		S	2			1735	___1	0.996759	1.91418e-13	164.66	147.14	154.65	-0.63763	27266000	801	21.1938	22.0809	21.4877	21.5478	22.1242	21.9324	17.5938	18.742	18.6204	22.1242	20.2871	18.6975
	0.476449	2.02265	Q5JRI1;O75494-5;O75494-4;O75494-6;O75494-3;O75494-2;O75494	131;131;131;131;131;131;131	Q5JRI1	Q5JRI1	Serine/arginine-rich splicing factor 10	SRSF10	YRRSRSRSYERRRSRSRSFDYNYRRSYSPRN	S(1)RS(1)FDYNYR	1791	UID4282	Color2 [A=255, R=169, G=169, B=169]	1	4		S	2			1129	___2	0.999994	0.0035839	101.71	80.745	101.71	0.204	45550000	131	18.9139	23.1932	21.6416	24.11	21.6514	22.9304	18.231	17.8899	18.4414	21.6514	18.079	18.5058
	0.476438	1.17021	Q86UE4;E5RJU9;H0YB56	298;275;181	Q86UE4	Q86UE4	Protein LYRIC	MTDH	GGGWNEKSVKLSSQISAGEEKWNSVSPASAG	LSSQIS(1)AGEEK	3306	UID2089	Color2 [A=255, R=169, G=169, B=169]	1	4		S	2			1985	___1	1	1.41518e-75	257.96	210.04	158.01	-0.54778	1245400000	298	22.848	22.8535	21.6578	22.8837	23.6104	22.1499	20.399	20.2732	23.4946	23.6104	23.6743	21.3269
	0.476282	2.62282	Q15149-4;Q15149-7;Q15149-8;Q15149-9;Q15149-5;Q15149-6;Q15149-3;Q15149-2;Q15149	4249;4217;4227;4235;4249;4253;4272;4276;4386	Q15149-4	Q15149-4	Plectin	PLEC	DMLSGNAGGFRSRSSSVGSSSSYPISPAVSR	S(0.096)S(0.096)S(0.809)VGSSSSYPISPAVSR	2760	UID1767	Color2 [A=255, R=169, G=169, B=169]	1	4		S	2			1807	___1	0.808677	2.05469e-27	181.69	167.11	181.69	0.32965	79924000	4249	23.4089	25.1099	19.0527	19.2017	19.2023	24.0198	17.7067	18.7475	18.0586	18.0951	23.5609	18.177
	0.476246	1.55666	Q5JTD0-4;Q5JTD0-2;Q5JTD0	347;412;422	Q5JTD0-4	Q5JTD0-4	Tight junction-associated protein 1	TJAP1	EEDLLVSWQRAFVDRTPPPAAVAQRTAFGRD	AFVDRT(1)PPPAAVAQR	5030	UID3016	Color2 [A=255, R=169, G=169, B=169]	1	4		T	3			1871	___1	1	0.000306029	86.367	76.309	86.367	0.5747	33330000	347	21.902	22.8206	21.944	19.268	22.0881	22.1551	18.2507	18.4844	20.6004	22.0881	20.7589	19.9566
	0.475068	1.17024	Q5T5U3	1513	Q5T5U3	Q5T5U3	Rho GTPase-activating protein 21	ARHGAP21	PSEEPSPPHNSKHNKSPTLSCRFAILKESPR	HNKS(0.974)PT(0.023)LS(0.003)CR	3010	UID1909	Color2 [A=255, R=169, G=169, B=169]	1	4		S	3			1886	___1	0.974425	0.0120281	45.908	39.605	45.908	-0.72227	31995000	1513	21.0698	21.9224	20.9129	19.4016	22.9589	21.5756	18.6444	18.9205	19.2076	22.9589	21.3952	20.0031
	0.474756	2.12004	Q9Y4E8	229	Q9Y4E8	Q9Y4E8	Ubiquitin carboxyl-terminal hydrolase 15	USP15	KNEDGTWPRGPSTPKSPGASNFSTLPKISPS	S(1)PGASNFSTLPK	4342	UID2778	Color2 [A=255, R=169, G=169, B=169]	1	4		S	2			2431	___1	0.999999	1.17851e-19	175.8	135.74	126.1	0.26532	129850000	229	21.5295	23.0851	21.538	20.9243	22.6219	22.8844	17.421	17.6827	20.6799	22.6219	21.8977	19.9478
	0.474132	2.18086	P42566;B1AUU8;H7BYP0;P42566-2	796;662;473;482	P42566	P42566	Epidermal growth factor receptor substrate 15	EPS15	PCPLPPGKRSINKLDSPDPFKLNDPFQPFPG	S(1)INKLDS(1)PDPFK	2225	UID1431	Color2 [A=255, R=169, G=169, B=169]	1	4		S	2			1518	___1	1	2.17495e-14	194.23	161.37	108.52	-1.5982	120740000	796	22.7097	24.0227	23.3047	23.8335	23.4188	22.8936	17.8218	18.019	20.5019	23.4188	21.3085	20.2835
	0.474028	1.18844	P30533	247	P30533	P30533	Alpha-2-macroglobulin receptor-associated protein	LRPAP1	NQGLDRLRRVSHQGYSTEAEFEEPRVIDLWD	VSHQGYS(0.981)T(0.019)EAEFEEPR	2161	UID1381	Color2 [A=255, R=169, G=169, B=169]	1	4		S	2			1473	___1	0.981152	9.3909e-32	204.78	184.39	202.5	-0.56478	288060000	247	21.5424	22.5156	22.5127	22.3064	22.2086	22.8705	19.9857	19.9014	17.9155	22.2086	20.6204	20.7163
	0.473706	3.33248	E9PMQ6;Q00613-2;Q00613	298;363;363	E9PMQ6	E9PMQ6	Heat shock factor protein 1	HSF1	LTDARGHTDTEGRPPSPPPTSTPEKCLSVAC	GHTDTEGRPPS(1)PPPTSTPEK	864	UID567	Color2 [A=255, R=169, G=169, B=169]	1	4		S	3			556	___1	0.999947	1.56436e-14	149.18	133.08	149.18	-0.94526	183300000	298	19.3982	23.6302	23.6083	23.2534	25.4437	25.5098	17.9344	17.301	23.015	25.4437	17.4423	18.2814
	0.473535	1.37427	Q8WXG6-6;Q8WXG6-8;Q8WXG6-5;Q8WXG6-4;Q8WXG6-7;Q8WXG6-3;Q8WXG6-2;Q8WXG6	770;770;770;770;813;813;813;813	Q8WXG6-6	Q8WXG6-6	MAP kinase-activating death domain protein	MADD	QAEIGEGAQKLLRPNSLRLASDSDAESDSRA	LLRPNS(1)LR	3600	UID2272	Color2 [A=255, R=169, G=169, B=169]	1	4		S	2			2100	___1	1	0.0349749	56.916	22.195	56.916	0.88684	40066000	770	22.4852	22.8605	22.1351	22.6329	22.1227	21.1228	19.7578	18.0206	20.8993	22.1227	18.9381	20.2078
	0.473461	1.27916	K7EM16;P50552	53;284	K7EM16	K7EM16	Vasodilator-stimulated phosphoprotein	VASP	AMLARRRKATQVGEKTPKDESANQEEPEARV	ATQVGEKT(1)PKDESANQEEPEAR	4730	UID2915	Color2 [A=255, R=169, G=169, B=169]	1	4		T	3			972	___1	0.999995	7.45386e-31	181.33	164.88	181.33	0.04614	75374000	53	24.1595	23.5699	21.544	22.6284	23.8669	19.7768	18.504	18.5822	21.947	23.8669	18.1574	17.8506
	0.472912	2.39079	Q9NQH7-3;Q9NQH7-5;Q9NQH7-2;Q9NQH7-4;Q9NQH7	248;248;169;225;248	Q9NQH7-3	Q9NQH7-3	Probable Xaa-Pro aminopeptidase 3	XPNPEP3	VRGVQQLIQRLRLIKSPAEIERMQIAGKLTS	S(1)PAEIER	3992	UID2529	Color2 [A=255, R=169, G=169, B=169]	1	4		S	2			2289	___1	1	0.0426361	41.502	7.7638	40.352	0.39325	147950000	248	24.0927	24.53	22.5813	25.1249	24.5672	23.5584	17.2729	18.6198	18.0159	24.5672	19.3074	17.9586
	0.472581	2.5092	Q9Y5S2	1693	Q9Y5S2	Q9Y5S2	Serine/threonine-protein kinase MRCK beta	CDC42BPB	TPSNSSNPSGPPSPNSPHRSQLPLEGLEQPA	HSTPSNSSNPS(0.017)GPPS(0.983)PNS(1)PHR	4361	UID5941	Color2 [A=255, R=169, G=169, B=169]	1	4		S	3			2441	___2	0.999566	5.44979e-07	82.773	71.25	82.773	1.2728	78628000	1693	22.753	23.266	23.4775	23.9344	23.4034	23.4643	18.3687	17.4463	17.1834	23.4034	18.2852	19.3331
	0.471936	1.17567	H7C5L6;P78362;P78362-2	104;497;508	H7C5L6	H7C5L6	SRSF protein kinase 2;SRSF protein kinase 2 N-terminal;SRSF protein kinase 2 C-terminal	SRPK2	ESSPSHDRSRTVSASSTGDLPKAKTRAADLL	TVS(1)AS(0.076)S(0.853)T(0.072)GDLPK	1379	UID4026	Color2 [A=255, R=169, G=169, B=169]	1	4		S	2			878	___2	0.852614	8.66848e-05	117.77	82.76	113.25	-0.16185	61598000	104	22.7216	22.7934	22.2781	23.2845	22.536	23.3806	20.2654	20.9246	21.6613	22.536	20.8764	20.1243
	0.471298	1.60805	Q9Y5S1	3	Q9Y5S1	Q9Y5S1	Transient receptor potential cation channel subfamily V member 2	TRPV2	_____________MTSPSSSPVFRLETLDGG	T(0.095)S(0.906)PS(0.018)S(0.694)S(0.289)PVFR	4357	UID5938	Color2 [A=255, R=169, G=169, B=169]	1	4		S	2			2440	___2	0.905506	0.000593044	90.614	75.276	90.614	-0.033499	134250000	3	23.5436	24.832	23.2988	24.8289	23.9986	19.6803	19.8645	20.5787	21.9362	23.9986	22.5603	18.9071
	0.47065	0.825637	Q9UPU7;Q9UPU7-2	473;473	Q9UPU7	Q9UPU7	TBC1 domain family member 2B	TBC1D2B	SEGEGNGPPPTVAPSSPSVVPVARDQLELDR	LSEGEGNGPPPTVAPS(0.051)S(0.908)PS(0.041)VVPVAR	4170	UID2660	Color2 [A=255, R=169, G=169, B=169]	1	4		S	3			2388	___1	0.907902	2.76405e-08	84.097	70.909	84.097	0.70747	16344000	473	21.3698	21.8605	20.7811	20.2303	21.4196	19.4527	20.1758	19.3152	18.5207	21.4196	18.5552	18.516
	0.469742	1.66338	P49327	2204	P49327	P49327	Fatty acid synthase;[Acyl-carrier-protein] S-acetyltransferase;[Acyl-carrier-protein] S-malonyltransferase;3-oxoacyl-[acyl-carrier-protein] synthase;3-oxoacyl-[acyl-carrier-protein] reductase;3-hydroxyacyl-[acyl-carrier-protein] dehydratase;Enoyl-[acyl-carrier-protein] reductase;Oleoyl-[acyl-carrier-protein] hydrolase	FASN	ELSSKADEASELACPTPKEDGLAQQQTQLNL	ADEASELACPT(1)PK	4876	UID2969	Color2 [A=255, R=169, G=169, B=169]	1	4		T	2			1552	___1	1	4.80608e-10	153.09	129.3	136.6	-0.26832	37545000	2204	22.3266	23.393	22.2833	21.4827	21.7235	21.9819	19.9965	18.639	19.0837	21.7235	17.8911	19.1106
	0.469275	1.10548	Q96S66-4;Q96S66-3;Q96S66-2;Q96S66	253;317;388;438	Q96S66-4	Q96S66-4	Chloride channel CLIC-like protein 1	CLCC1	LRERDVDLRFQTGNKSPEVLRAFDVPDAEAR	FQTGNKS(1)PEVLR	3764	UID2377	Color2 [A=255, R=169, G=169, B=169]	1	4		S	2			2178	___1	0.999993	5.61293e-05	122.64	102.43	122.64	0.093333	66702000	253	21.9708	22.2586	20.7621	19.3942	21.8852	21.0841	20.0542	18.4893	20.6114	21.8852	18.1443	19.3221
	0.468314	1.81889	Q96JH7	123	Q96JH7	Q96JH7	Deubiquitinating protein VCIP135	VCPIP1	GAPKKNTELVKVMGLSNYHCKLLSPILARYG	NT(0.001)ELVKVMGLS(1)NY(1)HCK	3717	UID5502	Color2 [A=255, R=169, G=169, B=169]	1	4		S	2			2156	___2	0.999501	0.00104319	57.348	30.642	47.894	0.62152	25580000	123	20.7097	19.1707	22.6484	18.4497	21.4856	20.0018	17.7092	18.4727	22.7794	21.4856	22.0084	19.0734
	0.467947	2.52074	O15427	436	O15427	O15427	Monocarboxylate transporter 4	SLC16A3	VAAAEEEKLHKPPADSGVDLREVEHFLKAEP	LHKPPADS(1)GVDLR	1679	UID1060	Color2 [A=255, R=169, G=169, B=169]	1	4		S	3			1068	___1	1	0.000225799	76.341	68.662	76.341	-1.5232	49413000	436	19.3996	23.3811	23.3629	23.1664	19.6637	23.7329	16.9666	18.9967	20.5507	19.702	21.4209	18.7035
	0.467866	1.83618	Q6PKG0;Q6PKG0-3;E5RH50;H0YBW1	517;440;312;225	Q6PKG0	Q6PKG0	La-related protein 1	LARP1	CPEFVPRQHYQKETESAPGSPRAVTPVPTKT	ET(0.001)ES(0.923)APGS(0.076)PR	3173	UID2011	Color2 [A=255, R=169, G=169, B=169]	1	4		S	2			1936	___1	0.923354	0.00183638	76.143	47.446	76.143	0.47143	54489000	517	23.1868	23.4171	19.4146	22.8886	22.9126	22.5963	17.6803	18.6667	18.4498	22.9126	21.8734	18.4432
	0.467641	2.11572	E9PQN2;E9PKI6;E9PK91;Q9NYF8-3;Q9NYF8-2;Q9NYF8;E9PK09;H0YF00;Q9NYF8-4;E9PJA7	288;290;290;288;288;290;290;31;290;288	E9PQN2;Q9NYF8-4	E9PQN2	Bcl-2-associated transcription factor 1	BCLAF1	GSVGNGSSRYSPSQNSPIHHIPSRRSPAKTI	Y(0.77)S(0.229)PS(0.002)QNS(0.999)PIHHIPSR	841	UID549	Color2 [A=255, R=169, G=169, B=169]	1	4		S	3			2316;536	___1	0.999347	7.1162e-05	96.143	80.024	87.85	0.54233	158080000	288	19.2503	23.029	22.4064	21.5075	22.4983	22.7613	19.0109	18.24	19.8752	22.4983	17.4148	18.3253
	0.467563	2.43014	Q09666	5400	Q09666	Q09666	Neuroblast differentiation-associated protein AHNAK	AHNAK	VSVGAPDLSLEASEGSIKLPKMKLPQFGIST	VSVGAPDLSLEAS(0.016)EGS(0.984)IKLPK	2511	UID1625	Color2 [A=255, R=169, G=169, B=169]	1	4		S	3			1721	___1	0.983973	1.86531e-11	131.42	122.37	78.991	0.47263	94826000	5400	23.1104	22.0242	23.078	23.1932	22.5954	24.6378	18.1453	20.9481	23.1449	22.5954	21.9889	18.1166
	0.466606	2.36259	Q6JBY9;B7ZKW8	268;238	Q6JBY9	Q6JBY9	CapZ-interacting protein	RCSD1	RATEEAKNGEKARRSSEEVDGQHPAQEEVPE	RS(0.178)S(0.822)EEVDGQHPAQEEVPES(1)PQTSGPEAENR	3125	UID5125	Color2 [A=255, R=169, G=169, B=169]	1	4		S	4			1922	___2	0.822471	3.02426e-43	193.3	175.57	168.75	0.37192	656620000	268	20.4218	19.8136	23.0181	19.7888	18.7918	23.2877	17.0439	18.5378	22.2676	18.4988	21.8191	19.3214
	0.466154	3.04453	P26368-2;P26368	2;2	P26368-2	P26368-2	Splicing factor U2AF 65 kDa subunit	U2AF2	______________MSDFDEFERQLNENKQE	S(1)DFDEFER	2138	UID1362	Color2 [A=255, R=169, G=169, B=169]	1	4		S	2			1439	___1	1	0.000903581	155.84	142.89	155.84	0.35565	152350000	2	23.7213	24.2541	24.4963	24.2344	23.9553	24.9111	17.7467	18.6256	23.2901	23.9553	18.7087	18.2167
	0.465962	0.728408	A8MVR0;Q9Y6Y0	120;338	A8MVR0	A8MVR0	Influenza virus NS1A-binding protein	IVNS1ABP	PQSSPTSTPKLSKSLSFEMQQDELIEKPMSP	S(0.213)LS(0.787)FEMQQDELIEKPMSPMQYAR	77	UID50	Color2 [A=255, R=169, G=169, B=169]	1	4		S	3			49	___1	0.786786	0.00549609	41.562	36.131	41.562	-1.0475	4309200	120	19.737	20.3042	19.3969	20.8471	19.2435	20.2723	18.1981	18.4055	18.9653	18.9985	19.7119	18.9272
	0.465763	0.999501	Q3KQU3-4;Q3KQU3;Q3KQU3-2;C9JIR3;E9PLH3	70;70;70;31;31	Q3KQU3-4	Q3KQU3-4	MAP7 domain-containing protein 1	MAP7D1	MKNATSSKQLPLEPESPSGQVGPRPAPPQEE	QLPLEPES(0.837)PS(0.163)GQVGPRPAPPQEESPSSEAK	2898	UID1847	Color2 [A=255, R=169, G=169, B=169]	1	4		S	3			1853	___1	0.836985	9.65272e-06	106.42	91.733	63.97	-2.0565	22357000	70	21.6797	19.3406	19.1667	20.7185	21.8245	20.7198	18.9576	18.4501	21.4553	21.8245	17.7656	17.8558
	0.46547	1.68246	H0YE41;E9PPF2;E9PM19;P29597	71;292;107;292	H0YE41	H0YE41	Tyrosine-protein kinase;Non-receptor tyrosine-protein kinase TYK2	TYK2	VCHLRLLAQAEGEPCYIRDSGVAPTDPGPES	LLAQAEGEPCY(1)IR	5301	UID3113	Color2 [A=255, R=169, G=169, B=169]	1	4		Y	2			549	___1	1	0.000730361	105.2	78.597	105.2	0.14937	25841000	71	21.3025	21.7256	21.4048	20.9668	21.8657	22.3323	17.6351	19.2854	19.5745	21.8657	20.2606	18.1661
	0.463955	1.33619	P05412	63	P05412	P05412	Transcription factor AP-1	JUN	SLKPHLRAKNSDLLTSPDVGLLKLASPELER	NSDLLT(0.018)S(0.982)PDVGLLK	1927	UID1220	Color2 [A=255, R=169, G=169, B=169]	1	4		S	2			1267	___1	0.981792	2.6916e-08	144.27	129.23	144.27	1.1825	33071000	63	23.4471	22.0256	20.3887	22.8344	21.1471	21.3843	20.4708	18.6086	20.005	21.1471	17.5529	18.6174
	0.463478	1.40257	A8MUE1;Q8NHJ6-2;C9JST2;Q8NHJ6	318;318;317;318	A8MUE1;Q8NHJ6-2	Q8NHJ6-2	Leukocyte immunoglobulin-like receptor subfamily B member 4	LILRB4	GAAEPEPKDGGLQRRSSPAADVQGENFCAAV	S(0.891)S(0.109)PAADVQGENFCAAVK	68	UID44	Color2 [A=255, R=169, G=169, B=169]	1	4		S	3			2061;44	___1	0.89079	1.80201e-32	203.04	172.56	98.165	-0.14227	148380000	318	22.6147	22.2174	23.1209	23.2448	23.4911	23.2603	20.2718	19.4358	20.8787	23.4911	21.8753	22.0233
	0.463438	2.09711	Q08J23-3;Q08J23-2;Q08J23	507;708;743	Q08J23-3	Q08J23-3	tRNA (cytosine(34)-C(5))-methyltransferase	NSUN2	PDNDVTEGQRAGEPNSPDAEEANSPDVTAGC	AGEPNS(1)PDAEEANSPDVTAGCDPAGVHPPR	2464	UID1588	Color2 [A=255, R=169, G=169, B=169]	1	4		S	3			1718	___1	0.999994	8.8088e-19	111.23	104.65	111.23	-0.88021	50375000	507	22.7404	23.2469	18.7246	19.9578	23.2717	23.4842	20.4429	17.709	18.258	23.2717	17.4819	18.1636
	0.463314	1.6491	Q9H4G0-2;Q9H4G0-4;Q9H4G0-3;Q9H4G0;H7C2K6;X6RC15	682;604;675;784;212;145	Q9H4G0-2	Q9H4G0-2	Band 4.1-like protein 1	EPB41L1	MIPGPQTVATEIRSLSPIIGKDVLTSTYGAT	S(0.001)LS(0.999)PIIGK	3931	UID2490	Color2 [A=255, R=169, G=169, B=169]	1	4		S	2			2259	___1	0.999443	4.11667e-06	74.267	33.543	58.433	0.22954	165420000	682	23.0125	24.185	23.6757	25.0488	24.5333	24.5098	20.0449	20.231	21.582	24.5333	22.5385	21.8552
	0.463225	-2.17748	H0Y704;J3KNL4;O15231-2;O15231-3;H7BZT5;O15231-9;O15231-5;O15231-4;O15231-7;O15231;O15231-8;O15231-6	224;233;228;466;468;103;244;406;436;465;468;497	H0Y704	H0Y704	Zinc finger protein 185	ZNF185	RQSSPSGSEQLVRRESCGSSVLTDFEGKDVA	RES(0.995)CGS(0.005)SVLTDFEGKDVATK	1231	UID779	Color2 [A=255, R=169, G=169, B=169]	1	4		S	3			772	___1	0.994863	4.93235e-23	167.28	155.32	143.21	-0.12996	165650000	224	24.0699	24.8401	19.5061	24.0124	23.3504	23.5134	17.6638	22.9996	23.6435	23.3504	22.5723	22.9831
	0.462409	1.45069	X6R610;Q5TCX8-3;Q5TCX8	68;69;622	X6R610	X6R610	Mitogen-activated protein kinase kinase kinase MLK4	KIAA1804;MLK4	KERIRPLSDGNSPWSTILIKNQKTMPLASLF	PLSDGNS(1)PWS(1)T(1)ILIK	5041	UID9320	Color2 [A=255, R=169, G=169, B=169]	1	4		T	2			1893	___3	0.999996	0.00771277	58.268	10.375	58.268	-0.6865	20255000	68	18.8804	19.0093	22.0969	20.3462	19.5324	20.9809	18.498	18.9142	21.0846	18.9281	18.5917	18.2681
	0.462374	1.4925	Q9UQ35	2123	Q9UQ35	Q9UQ35	Serine/arginine repetitive matrix protein 2	SRRM2	ALNSSRMSCFSRPSMSPTPLDRCRSPGMLEP	MS(0.005)CFS(0.947)RPS(0.052)MS(0.965)PT(0.031)PLDR	4206	UID2685	Color2 [A=255, R=169, G=169, B=169]	1	4		S	3			2392	___1	0.964693	6.55657e-05	80.236	61.403	80.236	-0.55881	77502000	2123	21.0584	21.7699	21.547	23.2829	21.3189	21.6728	21.1995	18.1405	21.6702	21.3189	22.6767	22.4226
	0.46212	1.67921	G3V599;O15320-9;O15320-8;O15320-6;O15320-4;O15320-3;O15320-10;O15320;O15320-5;O15320-7;O15320-2	1170;597;555;560;635;606;623;635;640;563;592	G3V599	G3V599	cTAGE family member 5	CTAGE5	PPQRQDRFCSNSGRLSGPAELRSFNMPSLDK	FCS(0.011)NS(0.011)GRLS(0.978)GPAELR	1140	UID718	Color2 [A=255, R=169, G=169, B=169]	1	4		S	2			734	___1	0.977551	0.000188645	88.507	48.394	88.507	0.53308	93273000	1170	21.1045	22.3339	21.7456	21.0196	21.5054	22.3164	17.8016	18.6336	19.7164	21.5054	19.4344	18.657
	0.462021	1.39696	Q9Y5S1	7	Q9Y5S1	Q9Y5S1	Transient receptor potential cation channel subfamily V member 2	TRPV2	_________MTSPSSSPVFRLETLDGGQEDG	T(0.354)S(0.646)PS(0.001)S(0.083)S(0.916)PVFR	4359	UID5939	Color2 [A=255, R=169, G=169, B=169]	1	4		S	2			2440	___2	0.915831	0.000858927	80.245	71.482	80.245	0.76272	100040000	7	23.5436	24.832	19.4853	24.8289	18.1361	18.4923	19.8645	18.8259	21.9362	20.0097	22.5603	18.5814
	0.461869	3.15164	H3BQP2;H3BNP3;H3BTL2;H3BS02;O14874-2;O14874-3;O14874	31;31;31;31;31;31;31	H3BQP2	H3BQP2	[3-methyl-2-oxobutanoate dehydrogenase [lipoamide]] kinase, mitochondrial	BCKDK	PLRPLLGPALALRARSTSATDTHHVEMARER	S(0.942)T(0.057)S(0.001)ATDTHHVEMAR	1321	UID839	Color2 [A=255, R=169, G=169, B=169]	1	4		S	2			835	___1	0.94215	1.36499e-89	305.69	285.1	305.69	0.0028577	308720000	31	26.1213	25.5012	25.2349	19.6461	25.0586	25.2313	18.1642	18.8238	18.6047	25.0586	18.7141	18.5452
	0.461722	-1.13182	J3KP75;O75167-5;O75167-2;O75167;O75167-4	548;480;491;560;571	J3KP75	J3KP75	Phosphatase and actin regulator;Phosphatase and actin regulator 2	PHACTR2	QEAKMELKRRLSRKLSLRPTVAELQARRILR	KLS(0.946)LRPT(0.054)VAELQAR	1450	UID915	Color2 [A=255, R=169, G=169, B=169]	1	4		S	3			907	___1	0.946283	0.00105298	60.401	46.988	50.053	-0.99749	20648000	548	21.6764	21.6166	21.4071	20.533	21.144	18.922	18.2919	20.2901	21.0826	21.144	18.732	20.6501
	0.461568	1.13636	Q9BTU6	5	Q9BTU6	Q9BTU6	Phosphatidylinositol 4-kinase type 2-alpha	PI4K2A	___________MDETSPLVSPERAQPPDYTF	MDET(0.008)S(0.992)PLVSPER	3825	UID2420	Color2 [A=255, R=169, G=169, B=169]	1	4		S	2			2213	___1	0.992493	2.31198e-06	131.06	112.79	131.06	1.4325	37635000	5	20.6867	22.4656	21.4451	21.5366	17.7262	19.1123	18.2038	18.7247	17.8348	19.7095	20.3409	18.5537
	0.461497	1.49215	H7C5I3;J3KR55;P35236;P35236-2;P35236-3;E9PE54;E7EUM0;C9JBA9;F8WF66;C9IYI6	65;147;66;105;171;66;66;66;66;66	H7C5I3	H7C5I3	Tyrosine-protein phosphatase non-receptor type 7	PTPN7	DVRSLGAVEPICSVNTPREVTLHFLRTAGHP	SLGAVEPICS(0.073)VNT(0.927)PR	4696	UID2900	Color2 [A=255, R=169, G=169, B=169]	1	4		T	2			876	___1	0.927122	2.21661e-11	159.18	133.19	132.23	-1.4221	30523000	65	22.6688	23.3378	22.2929	20.0086	20.8598	21.7409	18.3642	18.6188	17.2572	20.8598	19.6172	19.4044
	0.460408	1.45916	J3KNG9;P04920-2;P04920-3;P04920;C9J9M9;C9J722;C9J035	31;99;104;113;113;113;113	J3KNG9	J3KNG9	Anion exchange protein;Anion exchange protein 2	SLC4A2	CTPGPGRKPRRRPGASPTGETPTIEEGEEDE	RRPGAS(0.866)PT(0.127)GET(0.007)PTIEEGEEDEDEASEAEGAR	1420	UID900	Color2 [A=255, R=169, G=169, B=169]	1	4		S	3			900	___1	0.865545	7.33292e-27	131.58	125.35	131.58	-0.082924	21625000	31	22.8007	18.0165	20.8019	18.5553	21.9085	20.9816	17.5221	19.2744	17.3432	21.9085	21.2801	18.1002
	0.460047	1.6702	Q6ZUJ8;Q6ZUJ8-3;Q6ZUJ8-2	656;255;478	Q6ZUJ8	Q6ZUJ8	Phosphoinositide 3-kinase adapter protein 1	PIK3AP1	ESFRFQQENLKRLRDSITRRQREKQKSGKQT	LRDS(0.999)IT(0.001)R	3216	UID2033	Color2 [A=255, R=169, G=169, B=169]	1	4		S	2			1949	___1	0.999442	0.0250381	81.95	17.11	81.95	-0.41507	26026000	656	20.0648	23.345	22.8838	22.3492	19.7179	20.9655	18.9	18.1376	17.816	19.7179	18.413	19.1032
	0.459823	1.87209	Q15418-2;E9PGT3;Q15418-3;E9PRI4;Q15418;Q5SVM6	372;352;271;347;363;21	Q15418-2	Q15418-2	Ribosomal protein S6 kinase alpha-1;Ribosomal protein S6 kinase	RPS6KA1	TFYFDTEFTSRTPKDSPGIPPSAGAHQLFRG	T(0.002)PKDS(0.998)PGIPPSAGAHQLFR	2797	UID1789	Color2 [A=255, R=169, G=169, B=169]	1	4		S	3			1816	___1	0.998473	6.32761e-07	108.96	98.677	107.57	0.04702	144120000	372	21.9576	23.2684	22.4832	20.3126	24.0364	24.0205	19.8742	18.4167	21.957	24.0364	22.5518	22.304
	0.459621	1.77313	I3L2J0;Q96RK0	1082;173	I3L2J0	I3L2J0	Protein capicua homolog	CIC	PEIQLPLPPGKRRTQSLSALPKERDSSSEKD	T(0.007)QS(0.993)LS(0.001)ALPK	1399	UID890	Color2 [A=255, R=169, G=169, B=169]	1	4		S	2			889	___1	0.992644	0.00145532	95.618	44.173	64.439	1.8309	48660000	1082	20.9778	19.5955	21.3669	18.5769	22.0326	21.8261	17.2762	18.0122	20.5344	22.0326	18.4292	17.8907
	0.459319	2.25268	Q15418-2;E9PAN7	28;28	Q15418-2	Q15418-2	Ribosomal protein S6 kinase alpha-1	RPS6KA1	WALIPWLPRKQRPRISQTSLPVPGPGSGPQR	IS(0.988)QT(0.012)SLPVPGPGSGPQR	2795	UID1788	Color2 [A=255, R=169, G=169, B=169]	1	4		S	2			1816	___1	0.988301	6.56045e-06	115.5	36.479	115.5	-0.35146	96558000	28	23.7835	23.5503	23.1517	23.9593	23.2142	23.8746	18.2312	17.959	21.556	23.2142	21.927	21.1279
	0.459119	1.58512	P07900;P07900-2;Q86U12;G3V2J8	231;353;52;162	P07900	P07900	Heat shock protein HSP 90-alpha	HSP90AA1	YPITLFVEKERDKEVSDDEAEEKEDKEEEKE	DKEVS(1)DDEAEEK	1946	UID1232	Color2 [A=255, R=169, G=169, B=169]	1	4		S	2			1291	___1	1	0.00139666	80.312	59.082	80.312	-0.90118	12642000	231	21.6264	21.9359	21.8257	19.7194	17.7452	20.6766	17.4967	18.0946	18.4794	19.105	18.4596	17.9644
	0.459009	0.739182	C9J4K0;Q9BVC5-2;Q9BVC5	151;189;193	C9J4K0	C9J4K0	Ashwin	C2orf49	THRKSPSGPVKSPPLSPVGTTPVKLKRAAPK	KS(0.11)PS(0.346)GPVKS(0.546)PPLS(0.96)PVGT(0.019)T(0.019)PVK	422	UID288	Color2 [A=255, R=169, G=169, B=169]	1	4		S	3			284	___1	0.959836	0.00127512	59.116	44.818	43.291	-0.50176	27527000	151	19.037	20.1337	20.4223	19.3324	19.255	18.6401	18.4458	18.1775	17.6621	19.255	18.6976	18.447
	0.458656	2.72405	H0Y449;P67809;C9J5V9	215;165;135	H0Y449	H0Y449	Nuclease-sensitive element-binding protein 1	YBX1	RRRGPPRNYQQNYQNSESGEKNEGSESAPEG	NYQQNYQNS(0.937)ES(0.063)GEKNEGSESAPEGQAQQR	1196	UID759	Color2 [A=255, R=169, G=169, B=169]	1	4		S	3			760	___1	0.93741	8.53431e-80	237.32	225.12	237.32	-0.36421	262830000	215	25.46	25.5991	20.0105	19.8381	25.7007	25.759	18.1543	17.5669	18.2868	25.7007	19.281	18.5874
	0.45809	1.04507	Q6NYC8;Q6NYC8-2	224;224	Q6NYC8	Q6NYC8	Phostensin	PPP1R18	SREQSPRRKEVESRLSPGESAYQKLGLTEAH	LS(1)PGESAYQK	3145	UID1989	Color2 [A=255, R=169, G=169, B=169]	1	4		S	2			1926	___1	0.999998	7.72589e-26	193.77	119.84	110.74	0.23228	398490000	224	25.1635	25.0193	23.8213	26.5689	25.9453	24.6017	22.2223	21.6878	23.4945	25.9453	21.9684	22.5289
	0.457844	1.20559	G8JLD5;O00429-7;O00429-4;O00429-5;O00429-3;O00429-2;O00429;O00429-8;O00429-6	592;413;579;590;590;605;616;618;629	G8JLD5	G8JLD5	Dynamin-1-like protein	DNM1L	LLAEEKSKPIPIMPASPQKGHAVNLLDVPVP	SKPIPIMPAS(1)PQK	1171	UID741	Color2 [A=255, R=169, G=169, B=169]	1	4		S	2			752	___1	1	0.000444056	85.006	63.893	85.006	0.020754	81888000	592	22.3022	22.1532	20.4732	21.6227	21.8307	20.9329	20.4017	18.471	19.1582	21.8307	17.6243	18.8339
	0.457591	1.96805	O43719	642	O43719	O43719	HIV Tat-specific factor 1	HTATSF1	KEEEEDTYEKVFDDESDEKEDEEYADEKGLE	VFDDES(1)DEKEDEEYADEK	1706	UID1078	Color2 [A=255, R=169, G=169, B=169]	1	4		S	3			1087	___1	0.999999	4.15261e-06	82.007	71.949	82.007	-0.2941	20920000	642	21.5595	19.1522	22.334	21.4537	21.4756	21.8721	17.3541	17.9228	18.5506	21.4756	18.4554	18.149
	0.457452	3.44417	P13498	168	P13498	P13498	Cytochrome b-245 light chain	CYBA	SNPPPRPPAEARKKPSEEEAAVAAGGPPGGP	KKPS(1)EEEAAVAAGGPPGGPQVNPIPVTDEVV	2009	UID1275	Color2 [A=255, R=169, G=169, B=169]	1	4		S	3			1345	___1	1	4.64213e-26	119.93	109.6	109.56	-0.5958	201000000	168	25.035	24.63	25.2003	19.751	23.7613	26.1346	18.016	18.2303	17.8674	23.7613	18.403	18.7583
	0.457095	1.59383	P04049;P04049-2;B4E1N6;H7C155;B4E0X2	642;662;427;521;561	P04049	P04049	RAF proto-oncogene serine/threonine-protein kinase	RAF1	RAAHTEDINACTLTTSPRLPVF_________	AAHTEDINACTLT(0.005)T(0.056)S(0.939)PR	1905	UID1206	Color2 [A=255, R=169, G=169, B=169]	1	4		S	3			1241	___1	0.938804	6.56371e-27	188.58	167.21	90.822	-1.587	40287000	642	22.4024	23.6738	22.6371	23.6157	19.6866	19.2421	18.3638	18.4914	18.7771	20.1176	18.6175	17.7512
	0.456222	1.58823	Q09666	5780	Q09666	Q09666	Neuroblast differentiation-associated protein AHNAK	AHNAK	KGKFSLFKSKKPRHRSNSFSDEREFSGPSTP	HRS(1)NS(0.974)FS(0.026)DER	2490	UID4758	Color2 [A=255, R=169, G=169, B=169]	1	4		S	3			1721	___2	0.999948	2.39765e-34	148.08	137.76	68.277	0.74588	259320000	5780	24.1592	23.9071	23.9311	23.3523	23.8871	19.6693	20.1661	20.308	21.4645	23.8871	20.8998	18.8487
	0.456165	1.36353	Q9UL46;H0YM70;H0YLG1;H0YLD2	10;10;10;10	Q9UL46	Q9UL46	Proteasome activator complex subunit 2	PSME2	______MAKPCGVRLSGEARKQVEVFRQNLF	AKPCGVRLS(1)GEAR	4141	UID2640	Color2 [A=255, R=169, G=169, B=169]	1	4		S	2			2370	___1	1	0.0126948	40.941	23.711	40.941	-0.1072	32924000	10	21.7921	23.0775	22.3497	23.7427	18.4747	19.5522	18.6573	18.5271	20.0147	18.7875	18.8021	18.4265
	0.456143	1.43466	Q8NDT2;Q8NDT2-2	562;235	Q8NDT2	Q8NDT2	Putative RNA-binding protein 15B	RBM15B	EGDWTSPSKSSDRRNSLEGYSRSVRSRSGER	RNS(1)LEGYSR	3476	UID2198	Color2 [A=255, R=169, G=169, B=169]	1	4		S	2			2053	___1	0.999999	0.00423885	78.903	45.814	78.903	1.0627	43478000	562	19.5218	22.9609	22.4776	22.6826	23.2193	21.1827	19.662	18.7645	18.2838	23.2193	18.3395	19.197
	0.455982	2.08049	G3V5B3;G3V3E6;Q96HE7;G3V503	66;106;106;106	G3V5B3	G3V5B3	ERO1-like protein alpha	ERO1L	ISQCGRRDCAVKPCQSDEVPDGIKSASYKYS	RDCAVKPCQS(1)DEVPDGIK	1126	UID713	Color2 [A=255, R=169, G=169, B=169]	1	4		S	3			726	___1	1	2.43642e-05	78.987	71.772	41.257	-0.27656	73512000	66	20.0987	22.5997	22.7347	21.0683	22.6043	23.3048	19.1236	18.5127	20.3493	22.6043	18.0183	18.917
	0.455453	1.9225	C9JB56;H7C4P1;P42331-5;P42331-3;P42331-6;P42331;P42331-4	227;393;494;526;527;533;534	C9JB56	C9JB56	Rho GTPase-activating protein 25	ARHGAP25	ALSSQACDSKGDTLASPNSETGPGKKNSGEE	GDTLAS(1)PNSETGPGKK	437	UID300	Color2 [A=255, R=169, G=169, B=169]	1	4		S	2			299	___1	1	6.34107e-46	229.92	202.25	215.11	0.26883	480640000	227	25.4464	25.7458	23.3472	24.1259	25.6152	22.9088	20.2955	19.4537	20.9445	25.6152	18.1603	19.0572
	0.454498	1.6947	Q15154;E7ETA6;Q15154-2;E7EV56;Q15154-3;E5RGQ4;E9PGW9;E7EV93	65;65;65;65;65;65;65;65	Q15154	Q15154	Pericentriolar material 1 protein	PCM1	KKFGVESDKRVTNDISPESSPGVGRRRTKTP	VTNDIS(1)PESSPGVGR	2775	UID4927	Color2 [A=255, R=169, G=169, B=169]	1	4		S	2			1808	___2	1	1.14634e-95	301.88	259.09	301.88	-0.51407	583500000	65	18.9013	21.3279	18.4405	22.4917	21.8029	22.4227	19.0137	17.4387	20.9063	21.8029	17.5338	17.8772
	0.454142	1.82035	B7WPE2;Q32P44;H7C355;G3V195	882;881;122;664	B7WPE2	B7WPE2	Echinoderm microtubule-associated protein-like 3	EML3	QWRVLGAGGAGPAPATPSRTPSLSPASSLDV	VLGAGGAGPAPAT(0.973)PS(0.027)R	4496	UID2840	Color2 [A=255, R=169, G=169, B=169]	1	4		T	2			208	___1	0.973072	8.08213e-05	126.67	98.288	97.235	1.1888	33876000	882	22.5763	22.0197	20.935	19.3067	22.7584	22.1966	18.4612	18.3376	21.1758	22.7584	17.209	17.4227
	0.45403	1.82032	F8WAN4;Q9P2Q2	679;694	F8WAN4	F8WAN4	FERM domain-containing protein 4A	FRMD4A	VRSPHYVHSTRSVDISPTRLHSLALHFRHRS	SVDIS(0.886)PT(0.114)R	1094	UID702	Color2 [A=255, R=169, G=169, B=169]	1	4		S	2			703	___1	0.885968	0.00334308	85.731	46.709	85.731	1.8324	21274000	679	21.0092	21.5675	21.7453	22.2462	19.5753	22.8509	18.2128	18.7232	18.4184	18.5232	18.5951	18.3383
	0.453807	0.757702	Q96CX2	176	Q96CX2	Q96CX2	BTB/POZ domain-containing protein KCTD12	KCTD12	YSEPEQQEGASAGAPSPTLELASRSPSGGAA	GVHKEGS(1)LGDELLPLGYSEPEQQEGASAGAPS(0.921)PT(0.078)LELAS(0.001)R	3695	UID5485	Color2 [A=255, R=169, G=169, B=169]	1	4		S	4			2146	___2	0.920505	1.52852e-29	132.6	117.32	90.151	-0.089376	602080000	176	19.6451	19.8895	19.2258	22.0595	19.1537	20.1254	18.0089	18.6352	17.6567	19.3393	19.9323	18.4956
	0.453247	2.05622	Q3V6T2-5;Q3V6T2-4;Q3V6T2-2;Q3V6T2-3;Q3V6T2;H0Y470;H7C2C6;H0Y7U8;B3KW94;H0Y7K3	1416;1416;1417;1416;1417;462;592;398;40;42	Q3V6T2-5	Q3V6T2-5	Girdin	CCDC88A	KLIKSKKDINRERQKSLTLTPTRSDSSEGFL	QKS(1)LTLTPTR	2906	UID1852	Color2 [A=255, R=169, G=169, B=169]	1	4		S	2			1856	___1	0.999974	0.00156951	105.13	73.656	105.13	0.17372	70022000	1416	19.9965	22.6042	22.8726	23.9268	22.68	23.5431	18.2429	18.0282	20.4515	22.68	20.5552	20.4662
	0.452807	1.92301	R4GMW8;P28715	767;341	R4GMW8	R4GMW8	DNA repair protein complementing XP-G cells	BIVM-ERCC5;ERCC5	CEKLKTEKEPDATPPSPRTLLAMQAALLGSS	LKTEKEPDATPPS(1)PR	2143	UID1367	Color2 [A=255, R=169, G=169, B=169]	1	4		S	3			1450	___1	0.999852	0.000101251	80.236	70.448	51.819	-0.50052	131500000	767	23.3077	24.0705	23.7227	23.7622	24.0434	24.3966	19.723	22.2233	18.5388	24.0434	22.3875	19.0456
	0.451971	0.817875	O60333-2;O60333;O60333-4	1441;1487;1487	O60333-2	O60333-2	Kinesin-like protein KIF1B	KIF1B	VRGEENLAGWRPRGDSLILEHQWELEKLELL	GDS(1)LILEHQWELEK	1728	UID1091	Color2 [A=255, R=169, G=169, B=169]	1	4		S	2			1101	___1	1	2.86384e-05	118.51	84.617	50.155	0.98576	8795900	1441	20.7546	20.5483	20.6516	21.2396	19.6257	20.3858	18.4364	18.6502	18.0394	18.5237	19.2901	19.096
	0.451922	0.478747	Q0VD83-3;Q0VD83;Q0VD83-4	413;413;422	Q0VD83-3	Q0VD83-3	Apolipoprotein B receptor	APOBR	WVLEEEGDEEREAEVSPFPKQPQVLGTERTE	VWVLEEEGDEEREAEVS(1)PFPK	2527	UID1635	Color2 [A=255, R=169, G=169, B=169]	1	4		S	3			1723	___1	1	0.000660972	49.638	41.925	49.638	0.27168	24500000	413	23.1684	19.2619	19.9511	23.3016	18.4327	19.914	18.6803	18.9376	18.8693	19.9497	19.2258	18.9905
	0.451559	1.71101	P07948-2;P07948;A8K4G3;H0Y3C5;J3KPD6;P08631-3;P08631-2;P08631-4;P08631	376;397;391;410;411;389;390;410;411	P07948-2	P07948-2	Tyrosine-protein kinase Lyn;Non-specific protein-tyrosine kinase;Tyrosine-protein kinase HCK	LYN;HCK	KIADFGLARVIEDNEYTAREGAKFPIKWTAP	VIEDNEY(0.846)T(0.154)AR	5313	UID3124	Color2 [A=255, R=169, G=169, B=169]	1	4		Y	2			1293	___1	0.845568	0.000139547	125.82	83.708	94.692	0.80311	459650000	376	26.1464	25.6302	25.8802	19.204	26.0264	26.2928	21.5589	22.3838	17.0483	26.0264	24.0628	23.0915
	0.451541	0.841784	Q66K14-2;Q66K14	411;411	Q66K14-2	Q66K14-2	TBC1 domain family member 9B	TBC1D9B	KTPSKQPGSIGSRKASVVDPSTESSPAPQEG	KAS(0.988)VVDPS(0.003)T(0.002)ES(0.003)S(0.004)PAPQEGSEQPASPASPLSSR	3093	UID8255	Color2 [A=255, R=169, G=169, B=169]	1	4		S	3			1909	___3	0.988446	2.46524e-26	119.88	113.22	119.88	-1.164	80111000	411	21.0033	20.7617	19.2348	22.1185	21.5036	20.3888	18.1183	18.5579	17.6148	21.5036	18.3664	17.8127
	0.451503	-2.51625	E7EPN9;Q9Y520-2;Q9Y520-3;Q9Y520-6;Q9Y520-4;Q9Y520-5;Q9Y520;Q9Y520-7	880;635;878;878;878;878;878;880	E7EPN9	E7EPN9	Protein PRRC2C	PRRC2C	IRESSEAQVQKFLSRSVEDVRPHHTDANNQS	S(0.996)VEDVRPHHT(0.004)DANNQSACFEAPDQK	598	UID389	Color2 [A=255, R=169, G=169, B=169]	1	4		S	4			434	___1	0.995845	1.38302e-16	129.35	114.22	129.35	-1.4453	118150000	880	23.5353	24.1327	20.031	24.4903	23.5818	24.5922	17.2827	22.2298	18.7238	23.5818	18.5971	23.0542
	0.450902	-0.978554	E7ERF4;P30566-2;P30566	9;9;9	E7ERF4	E7ERF4	Adenylosuccinate lyase	ADSL	_______MAAGGDHGSPDSYRSPLASRYASP	AAGGDHGS(0.998)PDS(0.002)YR	630	UID412	Color2 [A=255, R=169, G=169, B=169]	1	4		S	2			450	___1	0.998024	0.00044132	107.99	88.9	107.99	0.53836	11833000	9	19.1713	19.8887	19.0712	19.8424	22.2968	19.5295	17.4246	18.5257	18.159	22.2968	18.199	20.5435
	0.450544	2.3492	E7EPN9;Q9Y520-2;Q9Y520-3;Q9Y520-6;Q9Y520-4;Q9Y520-5;Q9Y520;Q9Y520-7;H7C5N8	2675;2430;2673;2608;2673;2626;2673;2675;1156	E7EPN9	E7EPN9	Protein PRRC2C	PRRC2C	MELKAFGSGIDIKPGTPPIAGRSTTPTSSPF	AFGS(0.005)GIDIKPGT(0.995)PPIAGR	4555	UID2862	Color2 [A=255, R=169, G=169, B=169]	1	4		T	3			434	___1	0.994854	0.00136214	59.469	51.127	51.029	-0.63136	55538000	2675	22.6462	23.2902	22.5253	21.7321	22.7257	23.758	18.4687	18.1927	18.0179	22.7257	17.6601	18.315
	0.450163	0.81159	E7ER32;B0QY83;Q969V6	385;335;385	E7ER32	E7ER32	MKL/myocardin-like protein 1	MKL1	KTELIERLRAYQDQISPVPGAPKAPAATSIL	AYQDQIS(1)PVPGAPK	143	UID97	Color2 [A=255, R=169, G=169, B=169]	1	4		S	2			63	___1	0.999929	0.000575422	68.972	53.343	68.972	1.0024	7652900	385	19.3033	20.6732	18.7747	20.4261	20.7136	20.1117	17.5911	17.9541	17.7748	20.7136	18.9607	18.1419
	0.449916	1.99634	H3BTK3;I3L3X8;H3BSW7;H3BUY4;H3BPY5;H3BNU9;Q9Y2V2	32;32;32;32;32;32;32	H3BTK3	H3BTK3	Calcium-regulated heat stable protein 1	CARHSP1	SVGLLDTPRSRERSPSPLRGNVVPSPLPTRR	ERS(1)PS(1)PLR	1324	UID3992	Color2 [A=255, R=169, G=169, B=169]	1	4		S	2			836	___2	1	1.7381e-06	94.616	73.746	81.771	-2.0498	216930000	32	23.3084	22.2552	22.7825	23.8271	23.8166	23.5727	18.1241	20.4898	20.9856	23.8166	21.3641	18.4391
	0.449435	1.65486	Q5VTL8	529	Q5VTL8	Q5VTL8	Pre-mRNA-splicing factor 38B	PRPF38B	DSKDQSDKHDRRRSQSIEQESQEKQHKNKDE	RRS(1)QS(1)IEQESQEK	3041	UID1927	Color2 [A=255, R=169, G=169, B=169]	1	4		S	3			1900	___1	1	1.02122e-05	125.45	100.67	124.84	-0.68228	460150000	529	18.0388	22.9505	22.6695	18.9521	23.9726	21.9871	18.5673	18.8656	22.2114	23.9726	22.6709	20.7721
	0.449365	1.60573	Q8TDB6	221	Q8TDB6	Q8TDB6	E3 ubiquitin-protein ligase DTX3L	DTX3L	TERKPLSQQERDSCISPSEPETKAEQKSNYF	DSCIS(1)PSEPETK	3534	UID2227	Color2 [A=255, R=169, G=169, B=169]	1	4		S	2			2076	___1	0.999818	3.07886e-10	160.56	139.11	150.49	-2.0784	78472000	221	23.479	21.9906	21.6254	24.1632	23.7318	23.2249	19.4895	18.476	20.1328	23.7318	19.0128	19.9888
	0.449321	1.29972	Q9Y2W1	379	Q9Y2W1	Q9Y2W1	Thyroid hormone receptor-associated protein 3	THRAP3	QTNTDKEKIKEKGSFSDTGLGDGKMKSDSFA	GS(0.024)FS(0.922)DT(0.054)GLGDGK	4298	UID2750	Color2 [A=255, R=169, G=169, B=169]	1	4		S	2			2408	___1	0.922153	0.0013778	67.952	56.541	67.952	1.1295	17114000	379	18.7687	21.7252	21.4273	21.8318	19.7178	21.9468	19.3057	18.0154	18.4105	19.3435	19.6913	20.5707
	0.449058	1.92859	C9J6P4;Q7Z2W4-3;Q7Z2W4-2;Q7Z2W4	275;275;275;275	C9J6P4	C9J6P4	Zinc finger CCCH-type antiviral protein 1	ZC3HAV1	FLASASASAERSCTPSPDQISHRASLEDAPV	S(0.027)CT(0.974)PS(0.999)PDQISHR	427	UID3443	Color2 [A=255, R=169, G=169, B=169]	1	4		S	2			289	___2	0.999213	0.000126361	101.39	82.147	90.861	-0.98034	119430000	275	22.0884	21.0249	19.4082	22.8036	22.3023	23.2306	17.3311	17.9496	18.0386	22.3023	20.4944	18.4253
	0.448693	1.39412	Q9Y2D5;Q9Y2D5-5;Q9Y2D5-7;Q9Y2D5-6;Q9Y2D5-4	748;837;837;979;979	Q9Y2D5	Q9Y2D5	A-kinase anchor protein 2	AKAP2	EEELKRQRQVLQSTQSPRTKNAPSLPSRTCY	QVLQS(0.039)T(0.133)QS(0.829)PR	4275	UID2734	Color2 [A=255, R=169, G=169, B=169]	1	4		S	2			2402	___1	0.828931	0.0134592	48.822	27.042	48.822	0.77963	18066000	748	22.2945	19.6164	21.0164	22.1625	18.8413	21.9684	18.2288	19.4787	20.3628	19.3715	19.3195	17.9996
	0.44827	1.73622	B0QY16;B0AZU2;Q6ICG6-3;Q6ICG6;Q6ICG6-2	191;288;272;306;311	B0QY16	B0QY16	Uncharacterized protein KIAA0930	KIAA0930	PPTPERNNRPAFFSPSLKRKVPRNRIAEMKK	NNRPAFFS(0.009)PS(0.991)LKR	134	UID88	Color2 [A=255, R=169, G=169, B=169]	1	4		S	3			58	___1	0.9909	6.66952e-05	117.98	77.26	59.513	-0.45242	28210000	191	22.2536	21.7108	22.0767	23.0359	18.9274	22.1319	17.8824	18.5698	19.0567	18.6229	18.7301	18.3683
	0.447897	1.71541	F8W7U3;E7ESD2;Q641Q2-2;Q641Q2;Q5SNT6;Q9Y4E1-6;Q9Y4E1-4;J3KP36;Q9Y4E1-3;Q9Y4E1-2;Q9Y4E1;Q9Y4E1-5	264;352;352;352;264;352;352;296;297;344;352;328	F8W7U3;Q5SNT6;Q9Y4E1-6	F8W7U3	WASH complex subunit FAM21A;WASH complex subunit FAM21B;WASH complex subunit FAM21C	FAM21A;FAM21B;FAM21C	EDNLFAPPKLTDEDFSPFGSGGGLFSGGKGL;EDNLFTPPKLTDEDFSPFGSGGGLFSGGKGL	LTDEDFS(1)PFGSGGGLFSGGK	646	UID428	Color2 [A=255, R=169, G=169, B=169]	1	4		S	2			1878;2429;453	___1	0.999999	6.15756e-19	165.16	154.99	165.16	-0.43114	43670000	264	22.9687	20.8738	20.4171	22.2926	20.8956	23.2971	20.1388	18.7855	17.9661	20.8956	17.947	18.6837
	0.447872	1.00678	G5E9X3;Q9Y2H6-2;Q9Y2H6	203;147;203	G5E9X3	G5E9X3	Fibronectin type-III domain-containing protein 3A	FNDC3A	KKLKDRQGTQKDKMSSPPSSPQKCPSPINEH	MS(0.026)S(0.97)PPS(0.002)S(0.002)PQK	1165	UID735	Color2 [A=255, R=169, G=169, B=169]	1	4		S	2			748	___1	0.970036	0.0187845	44.564	32.698	44.564	-0.22659	19006000	203	18.7504	20.4911	20.1073	21.7666	22.8166	19.7386	18.1336	18.1869	19.3401	22.8166	17.4767	17.5277
	0.447639	1.95217	P08621-4;P08621	130;226	P08621-4	P08621-4	U1 small nuclear ribonucleoprotein 70 kDa	SNRNP70	SGRDDTSRYDERPGPSPLPHRDRDRDRERER	YDERPGPS(1)PLPHR	1958	UID1242	Color2 [A=255, R=169, G=169, B=169]	1	4		S	3			1301	___1	1	8.28936e-05	91.475	76.087	90.348	0.38869	317130000	130	20.7193	22.8499	21.3097	23.6956	21.0209	23.8101	18.4633	20.2523	18.3158	21.0209	20.015	17.6424
	0.447107	1.90534	B7Z941;Q9Y624	235;284	B7Z941	B7Z941	Junctional adhesion molecule A	F11R	TKKGTSSKKVIYSQPSARSEGEFKQTSSFLV	VIYSQPS(1)AR	377	UID255	Color2 [A=255, R=169, G=169, B=169]	1	4		S	2			244	___1	0.999728	0.000808978	99.53	52.333	80.102	-0.13154	30484000	235	22.3446	20.9512	22.3169	22.657	21.2148	22.6153	18.7359	18.56	17.2172	21.2148	17.8415	18.3841
	0.447003	1.34956	P19838-3;P19838;P19838-2	727;907;908	P19838-3	P19838-3	Nuclear factor NF-kappa-B p105 subunit;Nuclear factor NF-kappa-B p50 subunit	NFKB1	SSPVKTTSQAHSLPLSPASTRQQIDELRDSD	TTSQAHS(0.012)LPLS(0.982)PAS(0.003)T(0.003)R	2089	UID1331	Color2 [A=255, R=169, G=169, B=169]	1	4		S	2			1396	___1	0.981858	3.0008e-06	130.92	110.71	130.92	1.6127	33652000	727	21.3663	19.8541	21.0911	19.4397	20.494	21.6609	17.7748	18.7146	17.5397	20.494	19.6844	18.6918
	0.446661	0.829103	H3BPE1;H3BQK9;Q9UPN3;E9PNZ4;F5GZL7;F8W8Q1;Q9UPN3-4;Q9UPN3-3;Q9UPN3-2;E9PLY5;H0Y390	1371;1408;1376;1525;1376;1376;1376;1341;1376;1334;510	H3BPE1	H3BPE1	Microtubule-actin cross-linking factor 1, isoforms 1/2/3/5	MACF1	VESQQKSPGKRRRMLSSSDAITQEFMDLRTR	MLS(0.821)S(0.089)S(0.089)DAIT(0.001)QEFMDLR	1331	UID849	Color2 [A=255, R=169, G=169, B=169]	1	4		S	2			841	___1	0.820554	8.02344e-05	78.069	61.044	78.069	1.3027	1929100	1371	19.5374	19.7771	19.0361	20.1559	18.5676	19.967	18.0771	18.2824	19.0447	20.2121	17.7234	17.4613
	0.446518	1.78914	Q02040	537	Q02040	Q02040	A-kinase anchor protein 17A	AKAP17A	CKEVQSSCRVVPEDGSPEKRCPGGVLSCIPD	VVPEDGS(1)PEKR	2430	UID1560	Color2 [A=255, R=169, G=169, B=169]	1	4		S	2			1688	___1	1	0.00113704	83.137	54.181	47.712	2.478	204960000	537	20.8721	22.4292	23.0139	23.0696	23.4191	22.8051	19.4987	18.2873	18.1555	23.4191	22.6913	22.1389
	0.446287	1.15086	Q16706	80	Q16706	Q16706	Alpha-mannosidase 2	MAN2A1	NNEIISNIRDSVINLSESVEDGPKSSQSNFS	DSVINLS(0.924)ES(0.076)VEDGPK	2854	UID1818	Color2 [A=255, R=169, G=169, B=169]	1	4		S	2			1839	___1	0.924397	0.000275313	71.531	62.209	71.531	0.75447	7236000	80	18.5983	20.4776	20.6566	19.4616	19.9478	20.3946	17.7797	17.9283	17.8216	19.9478	18.2321	18.3014
	0.446278	2.71963	H0YLH9;Q14005-3;H3BVH5;Q14005-2;Q14005	270;265;920;966;966	H0YLH9	H0YLH9	Pro-interleukin-16;Interleukin-16	IL16	ESQGPVLKMPSQRARSFPLTRSQSCETKLLD	ARS(1)FPLTR	1291	UID820	Color2 [A=255, R=169, G=169, B=169]	1	4		S	2			818	___1	1	0.00768642	92.538	56.114	92.538	-0.14926	131840000	270	23.4924	23.4268	24.7538	24.4524	23.4753	24.6636	18.0485	21.5391	18.5753	23.4753	22.1232	17.8161
	0.44564	1.36425	D6REM6;A8MXP9;P43243;D6R991	188;188;188;188	D6REM6	D6REM6	Matrin-3	MATR3	VPRDDWEEKRHFRRDSFDDRGPSLNPVLDYD	RDS(1)FDDR	83	UID52	Color2 [A=255, R=169, G=169, B=169]	1	4		S	2			52	___1	1	7.40697e-18	156.11	139.58	61.78	0.19454	720200000	188	26.0989	27.0607	25.9916	26.7291	25.8992	25.4204	22.0174	23.1174	24.4974	25.8992	24.4627	23.1001
	0.444905	-1.93944	B4DH53;Q66K74	703;729	B4DH53	B4DH53	Microtubule-associated protein 1S;MAP1S heavy chain;MAP1S light chain	MAP1S	EAGLSLPLRGPRARRSASPHDVDLCLVSPCE	S(0.999)AS(0.999)PHDVDLCLVS(0.002)PCEFEHR	229	UID153	Color2 [A=255, R=169, G=169, B=169]	1	4		S	3			129	___1	0.998754	3.46374e-09	89.622	83.164	50.432	0.046813	139240000	703	20.7513	21.4586	22.7053	20.0843	21.6661	24.3257	18.4686	23.627	20.6738	21.6661	22.4133	24.2084
	0.443708	2.70157	P17252;F5H5C4;B7Z8Q0;P05129	497;514;401;514	P17252	P17252	Protein kinase C alpha type;Protein kinase C gamma type	PRKCA;PRKCG	FGMCKEHMMDGVTTRTFCGTPDYIAPEIIAY	T(1)FCGTPDYIAPEIIAYQPYGK	4830	UID2951	Color2 [A=255, R=169, G=169, B=169]	1	4		T	2			1379	___1	0.999843	1.36837e-29	181.72	173.53	181.72	0.11404	216590000	497	24.3455	23.4948	23.8782	19.8081	22.4016	24.5364	17.657	17.2216	17.9515	22.4016	20.4922	20.6572
	0.443672	2.30723	H0YLH9;Q14005-3;H3BVH5;Q14005-2;Q14005	149;144;799;845;845	H0YLH9	H0YLH9	Pro-interleukin-16;Interleukin-16	IL16	IRASSSSSSIRQRISSFETFGSSQLPDKGAQ	IS(0.001)S(0.999)FETFGSSQLPDK	1298	UID822	Color2 [A=255, R=169, G=169, B=169]	1	4		S	2			818	___1	0.999016	4.51594e-09	148.7	126.17	141.75	1.5103	89251000	149	23.303	23.0134	23.014	23.5787	22.6363	24.3462	20.4813	18.0725	21.4244	22.6363	17.8984	20.183
	0.443637	1.2653	Q9Y4E1-6;Q9Y4E1-4;J3KP36;Q9Y4E1-3;Q9Y4E1-2;Q9Y4E1;Q9Y4E1-5	478;478;422;423;470;478;454	Q9Y4E1-6	Q9Y4E1-6	WASH complex subunit FAM21C	FAM21C	FSAPHSKPSKTRKVQSTADIFGDEEGDLFKE	VQS(0.984)T(0.016)ADIFGDEEGDLFK	4339	UID2775	Color2 [A=255, R=169, G=169, B=169]	1	4		S	2			2429	___1	0.984468	4.77945e-06	116.82	88.184	116.82	-1.0305	17399000	478	20.9217	19.0772	19.7464	21.0488	17.8076	21.0903	18.0027	17.1097	18.4096	17.8076	18.0888	18.8238
	0.443531	2.98257	Q9Y2W1	698	Q9Y2W1	Q9Y2W1	Thyroid hormone receptor-associated protein 3	THRAP3	PSTFRKHGLAHDEMKSPREPGYKAEGKYKDD	HGLAHDEMKS(1)PR	4299	UID2751	Color2 [A=255, R=169, G=169, B=169]	1	4		S	3			2408	___1	1	4.92568e-05	110.84	84.865	58.32	-0.028077	395360000	698	23.3919	25.4716	25.5039	22.4032	25.1249	23.8318	17.9286	18.3085	17.3877	25.1249	18.29	18.5035
	0.44332	-1.11526	Q00839-2;Q00839	59;59	Q00839-2	Q00839-2	Heterogeneous nuclear ribonucleoprotein U	HNRNPU	DEEAGGRPAMEPGNGSLDLGGDSAGRSGAGL	LQAALDDEEAGGRPAMEPGNGS(1)LDLGGDSAGR	2408	UID1547	Color2 [A=255, R=169, G=169, B=169]	1	4		S	3			1676	___1	0.999654	5.47744e-13	92.702	80.064	92.702	-2.0164	7142200	59	18.7748	20.4537	18.2212	19.6462	19.5513	20.4006	18.7819	21.4093	18.8263	19.5513	18.5503	18.7982
	0.443284	1.32579	Q53EL6-2;Q53EL6;Q5VZS7	65;76;62	Q53EL6-2	Q53EL6-2	Programmed cell death protein 4	PDCD4	RRLRKNSSRDSGRGDSVSDSGSDALRSGLTV	DS(0.003)GRGDS(0.993)VS(0.003)DSGSDALR	2930	UID1869	Color2 [A=255, R=169, G=169, B=169]	1	4		S	2			1861	___1	0.993176	0.000109788	79.676	63.013	62.475	1.3485	71520000	65	22.9134	22.0507	21.9461	21.3729	21.403	22.2372	18.6981	19.1665	18.2313	21.403	21.5905	20.4178
	0.443228	1.2313	Q9NZ52-2;Q9NZ52;B7Z456;J3KSS7;Q9NZ52-3;Q9NZ52-4;J3KSG3	126;159;37;87;37;87;37	Q9NZ52-2	Q9NZ52-2	ADP-ribosylation factor-binding protein GGA3	GGA3	VQSDPPIPVDRTLIPSPPPRPKNPVFDDEEK	T(0.001)LIPS(0.999)PPPRPK	4038	UID2563	Color2 [A=255, R=169, G=169, B=169]	1	4		S	2			2322	___1	0.999159	0.0125424	61.435	31.962	61.435	0.17263	47355000	126	22.6606	22.2476	22.0724	20.5629	22.9098	22.3348	19.3114	19.473	19.8951	22.9098	22.2389	21.0431
	0.443166	1.30739	E9PMG1;H0YDT0;Q96D71-4;Q96D71-3;Q96D71;Q96D71-2;H0YCF0;H7C1V2	272;258;272;272;272;272;77;37	E9PMG1	E9PMG1	RalBP1-associated Eps domain-containing protein 1	REPS1	RTVASATTAIEIRRQSSSYDDPWKITDEQRQ	RQS(0.909)S(0.557)S(0.443)Y(0.091)DDPWK	858	UID564	Color2 [A=255, R=169, G=169, B=169]	1	4		S	2			553	___1	0.909403	0.000213339	94.191	71.55	94.191	-1.2537	16465000	272	19.1625	19.658	20.8181	20.1606	19.1642	21.3386	18.118	18.6695	18.2019	18.9015	18.3151	18.0106
	0.442955	1.9333	O76024	32	O76024	O76024	Wolframin	WFS1	PAPQPQARSRLNATASLEQERSERPRAPGPQ	LNAT(0.017)AS(0.983)LEQER	1817	UID1147	Color2 [A=255, R=169, G=169, B=169]	1	4		S	2			1141	___1	0.98338	0.00450363	58.098	37.636	58.098	1.9228	13672000	32	20.2713	19.157	22.7782	19.6993	18.9754	22.4199	19.7274	18.8546	19.1853	18.8699	17.462	18.4726
	0.442878	2.00353	Q8ND56-2;Q8ND56;B4DTG6	183;183;142	Q8ND56-2	Q8ND56-2	Protein LSM14 homolog A	LSM14A	QDTRSLKTQLSQGRSSPQLDPLRKSPTMEQA	T(0.01)QLS(0.789)QGRS(0.217)S(0.984)PQLDPLRK	3470	UID2192	Color2 [A=255, R=169, G=169, B=169]	1	4		S	3			2049	___1	0.984194	0.000143846	63.408	50.618	62.999	-0.34598	136900000	183	21.9037	23.3217	21.9368	22.0658	19.1247	22.6445	17.1917	18.9922	19.2719	20.0369	19.213	17.4937
	0.442609	0.254336	P49768-7;P49768-2;P49768;E7ES96	333;362;366;274	P49768-7	P49768-7	Presenilin-1;Presenilin-1 NTF subunit;Presenilin-1 CTF subunit;Presenilin-1 CTF12;Presenilin	PSEN1	HRSTPESRAAVQELSSSILAGEDPEERGVKL	AAVQELS(0.113)S(0.947)S(0.94)ILAGEDPEER	2286	UID4617	Color2 [A=255, R=169, G=169, B=169]	1	4		S	3			1562	___2	0.946607	7.7923e-07	110.37	89.903	65.47	-0.29337	13891000	333	20.279	19.4481	18.9136	21.4528	21.138	18.7815	18.1844	18.456	17.4322	21.138	18.7853	18.3677
	0.442473	3.11958	O75995	27	O75995	O75995	SAM and SH3 domain-containing protein 3	SASH3	KEPTQKKKLSLQRSSSFKDFAKSKPSSPVVS	S(0.445)S(0.566)S(0.989)FKDFAK	1816	UID4296	Color2 [A=255, R=169, G=169, B=169]	1	4		S	2			1139	___2	0.989101	0.00906058	77.744	53.279	71.555	0.30495	2257600000	27	25.701	25.037	25.511	27.0462	25.2803	26.3424	18.592	22.8423	24.3057	25.2803	23.3412	17.8119
	0.442146	1.69868	P13796	290	P13796	P13796	Plastin-2	LCP1	NYHLENAGCNKIGNFSTDIKDSKAYYHLLEQ	IGNFS(0.873)T(0.127)DIKDSK	2018	UID1283	Color2 [A=255, R=169, G=169, B=169]	1	4		S	2			1354	___1	0.872555	0.000555168	86.756	65.717	86.756	-0.15369	24782000	290	19.1914	21.2474	22.0644	21.7938	21.8944	22.6264	18.9552	19.0706	17.3872	21.8944	18.2666	18.4883
	0.44149	-1.02575	B4DME9;Q9NSK0;Q9NSK0-3	513;590;608	B4DME9	B4DME9	Kinesin light chain 4	KLC4	GTEPRPSSSNMKRAASLNYLNQPSAAPLQVS	AAS(1)LNYLNQPSAAPLQVSR	250	UID169	Color2 [A=255, R=169, G=169, B=169]	1	4		S	2			142	___1	1	1.5854e-37	205.06	190.03	183.56	0.18468	149810000	513	21.8711	22.5706	21.7116	22.1968	22.9077	23.0545	20.1402	21.9293	21.6068	22.9077	20.83	22.9904
	0.441356	1.67633	P02549-2;P02549;V9GY79	37;37;37	P02549-2	P02549-2	Spectrin alpha chain, erythrocytic 1	SPTA1	EEIQERRQEVLTRYQSFKERVAERGQKLEDS	YQS(1)FKER	1889	UID1198	Color2 [A=255, R=169, G=169, B=169]	1	4		S	2			1220	___1	0.999995	0.0382076	72.021	24.954	72.021	1.0527	33768000	37	19.8011	20.3445	22.4435	19.4354	23.5532	19.0661	17.8852	18.9351	19.6078	23.5532	21.7164	18.2678
	0.441299	1.19903	Q9Y616	110	Q9Y616	Q9Y616	Interleukin-1 receptor-associated kinase 3	IRAK3	HRRAIHLITNYGAVLSPSEKSYQEGGFPNIL	AIHLITNYGAVLS(0.942)PS(0.058)EK	4367	UID2797	Color2 [A=255, R=169, G=169, B=169]	1	4		S	3			2445	___1	0.941971	2.1335e-05	77.959	67.678	77.959	-1.388	8647400	110	21.5372	20.9347	20.9785	19.6517	18.634	20.2323	18.6411	18.6851	20.1011	19.803	17.6714	17.6785
	0.440912	-1.14081	Q8WWM7-6;Q8WWM7-8;Q8WWM7-5;Q8WWM7-4;Q8WWM7-9;Q8WWM7-2;Q8WWM7;Q8WWM7-3;H3BUF6;H3BRB0	680;680;680;680;680;680;680;680;686;6	Q8WWM7-6	Q8WWM7-6	Ataxin-2-like protein	ATXN2L	EFNPTKPLLSVNKSTSTPTSPGPRTHSTPSI	STS(0.939)T(0.031)PT(0.013)S(0.016)PGPR	3577	UID2261	Color2 [A=255, R=169, G=169, B=169]	1	4		S	2			2095	___1	0.939017	0.000240706	99.283	72.68	99.283	0.10377	104700000	680	20.1592	25.3735	19.8869	21.7175	24.72	19.8345	17.5418	18.9149	18.0335	24.72	18.5273	21.262
	0.440557	1.63352	Q86WC4	324	Q86WC4	Q86WC4	Osteopetrosis-associated transmembrane protein 1	OSTM1	QKKRKLILPKRLKSSTSFANIQENSN_____	S(0.096)S(0.096)T(0.766)S(0.041)FANIQENSN	5096	UID6186	Color2 [A=255, R=169, G=169, B=169]	1	4		T	2			1995	___2	0.766408	0.000564107	116.13	102.72	116.13	0.28696	27863000	324	19.2487	20.1313	22.0122	20.123	18.3167	21.2693	17.8277	17.6755	19.0359	19.6052	18.4096	18.8169
	0.440298	2.22957	Q6JBY9;B7ZKW8	298;268	Q6JBY9	Q6JBY9	CapZ-interacting protein	RCSD1	ESPQTSGPEAENRCGSPREEKPAGEEAEMEK	CGS(1)PREEKPAGEEAEMEK	3127	UID1977	Color2 [A=255, R=169, G=169, B=169]	1	4		S	3			1922	___1	1	7.87369e-06	82.885	72.251	70.828	-0.50917	161110000	298	23.9906	22.7052	22.2417	25.7941	23.1012	24.5499	22.5748	18.2779	22.0713	23.1012	18.1895	21.0409
	0.440009	-1.98068	B4DH53;Q66K74	705;731	B4DH53	B4DH53	Microtubule-associated protein 1S;MAP1S heavy chain;MAP1S light chain	MAP1S	GLSLPLRGPRARRSASPHDVDLCLVSPCEFE	S(0.999)AS(0.999)PHDVDLCLVS(0.002)PCEFEHR	230	UID154	Color2 [A=255, R=169, G=169, B=169]	1	4		S	3			129	___1	0.998754	3.46374e-09	89.622	83.164	50.432	0.046813	174410000	705	20.7513	21.4586	22.7053	18.774	21.6661	24.3257	18.3036	23.627	20.6738	21.6661	22.4133	24.2084
	0.439984	1.98246	Q9NRL2-2;Q9NRL2	699;731	Q9NRL2-2	Q9NRL2-2	Bromodomain adjacent to zinc finger domain protein 1A	BAZ1A	ESKDTEQKELDQDMVTEDEDDPGSHKRGRRG	DT(0.001)EQKELDQDMVT(0.998)EDEDDPGS(0.001)HKR	5211	UID3068	Color2 [A=255, R=169, G=169, B=169]	1	4		T	4			2295	___1	0.998015	0.000237384	64.488	57.457	44.683	0.088595	59397000	699	21.2013	21.5742	21.3957	21.2653	22.8548	23.0548	18.0469	17.6841	18.9998	22.8548	17.877	18.5382
	0.439905	1.34105	H0YG16;Q07866-7;Q07866-6;Q07866-4;G3V5R9;Q07866-9;H0YGB8;H0YJU9;H0YJL0;H0YJT3;G5E9S8;G3V2E7;F8W6L3;G3V3H3;E7EVH7;Q07866-8;Q07866-2;Q07866-3;Q07866;Q07866-5;Q07866-10	152;521;521;521;521;521;21;101;120;97;519;521;546;521;693;521;521;521;521;521;521	H0YG16	H0YG16	Kinesin light chain 1	KLC1	VAEVLNDPENMEKRRSRESLNVDVVKYESGP	S(1)RES(1)LNVDVVK	1274	UID3962	Color2 [A=255, R=169, G=169, B=169]	1	4		S	2			800	___2	1	0.000199303	100.19	67.664	61.11	-2.371	87633000	152	19.3624	21.9665	20.6187	19.0943	18.6531	22.0947	18.0359	18.3665	18.0052	19.2689	19.4887	19.0704
	0.439721	1.09667	O75369-8	1474	O75369-8	O75369-8	Filamin-B	FLNB	VLGPRADDTDSQSWRSPLKALSEFFKGDPKG	ADDT(0.001)DS(0.023)QS(0.02)WRS(0.957)PLK	1764	UID1114	Color2 [A=255, R=169, G=169, B=169]	1	4		S	2			1121	___1	0.957037	0.00660359	58.487	43.813	58.487	-3.042	14778000	1474	21.1774	21.5536	19.7712	22.6671	19.2575	21.0322	18.1698	17.556	18.9997	18.8657	18.5404	19.0074
	0.439227	-0.406422	K7ESA4;K7ELQ4;P17544-5;P17544-4;P17544-2;P17544-3;P17544-6;P17544	53;53;53;53;53;53;53;53	K7ESA4	K7ESA4	Cyclic AMP-dependent transcription factor ATF-7	ATF7	GPARTDSVIIADQTPTPTRFLKNCEEVGLFN	TDSVIIADQT(0.993)PT(0.891)PT(0.117)R	4729	UID6064	Color2 [A=255, R=169, G=169, B=169]	1	4		T	2			970	___2	0.890659	0.000319545	95.57	80.89	95.57	2.0371	6543800	53	20.3313	21.2918	18.4499	21.0121	19.4847	18.6225	17.9255	18.3191	19.0489	19.5787	17.5327	18.7591
	0.439	0.740739	Q17RU2;Q04864	3;3	Q17RU2	Q17RU2	Proto-oncogene c-Rel	REL	_____________MASGAYNPYIEIIEQPRQ	AS(1)GAYNPYIEIIEQPR	2435	UID1565	Color2 [A=255, R=169, G=169, B=169]	1	4		S	2			1695	___1	0.999923	0.000248883	94.461	84.122	94.461	-0.96813	4320900	3	19.6728	20.5561	19.9259	20.828	20.23	19.8767	17.8793	18.357	18.6147	20.23	19.361	18.6829
	0.438472	1.59242	S4R3H4;E7EQT4;Q9UKV3-5;Q9UKV3	599;617;657;657	S4R3H4	S4R3H4	Apoptotic chromatin condensation inducer in the nucleus	ACIN1	RSRSRSASSNSRKSLSPGVSRDSSTSYTETK	KS(0.002)LS(0.998)PGVSR	620	UID403	Color2 [A=255, R=169, G=169, B=169]	1	4		S	2			444	___1	0.998209	0.000832926	106.67	59.481	106.67	0.92898	37226000	599	21.9894	21.6154	21.669	22.3573	22.6162	22.2731	17.6018	18.8129	20.2364	22.6162	20.535	19.0417
	0.438118	0.538382	P06727	259	P06727	P06727	Apolipoprotein A-IV	APOA4	QMKKNAEELKARISASAEELRQRLAPLAEDV	ISAS(1)AEELR	1933	UID1225	Color2 [A=255, R=169, G=169, B=169]	1	4		S	2			1276	___1	0.999682	0.00405957	67.726	31.301	61.65	-0.91786	19531000	259	18.6117	19.4568	20.5032	21.9806	21.1113	21.5743	20.4359	19.7917	20.4713	21.1113	20.043	20.4098
	0.437996	1.45308	H0Y5W0;Q7Z6Z7-2;Q7Z6Z7-3;Q7Z6Z7	1923;2889;2880;2889	H0Y5W0	H0Y5W0	E3 ubiquitin-protein ligase HUWE1	HUWE1	TSAAGSSEQPRAGSSTPGDAPPAVAEVQGRS	AGS(0.021)S(0.152)T(0.827)PGDAPPAVAEVQGR	4672	UID2893	Color2 [A=255, R=169, G=169, B=169]	1	4		T	2			769	___1	0.827331	2.66334e-07	131.82	113.69	131.82	1.0192	27180000	1923	21.5575	22.3915	21.0321	20.2192	22.377	21.7297	19.7049	18.5778	18.615	22.377	17.4226	18.4607
	0.437961	-5.04866	P27824;B4DGP8;B4E2T8	583;618;475	P27824	P27824	Calnexin	CANX	EDRKPKAEEDEILNRSPRNRKPRRE______	AEEDEILNRS(1)PR	218	UID146	Color2 [A=255, R=169, G=169, B=169]	1	4		S	3			124	___1	1	2.27508e-98	321.81	298.3	76.85	-0.53536	15429000000	583	29.1298	30.3249	30.486	30.4438	30.1512	17.7736	18.3356	28.4145	29.2484	18.5474	28.186	29.0734
	0.437261	1.33449	Q5QPR4;Q5QPR3;Q9UQ88-4;Q9UQ88-3;Q9UQ88-2;Q9UQ88;Q9UQ88-5;Q9UQ88-10	546;579;570;579;580;583;197;239	Q5QPR4	Q5QPR4	Cyclin-dependent kinase 11A	CDK11A	DFGLAREYGSPLKAYTPVVVTQWYRAPELLL	AYT(1)PVVVTQWYR	5031	UID3017	Color2 [A=255, R=169, G=169, B=169]	1	4		T	2			1877	___1	0.999959	0.00153747	95.401	67.992	94.191	2.162	11401000	546	20.7774	21.1719	20.1673	21.1875	19.1873	20.8397	17.6043	18.7009	18.3804	19.1873	18.0099	16.9407
	0.436691	-1.95202	Q9BYX2-2;Q9BYX2;Q9BYX2-4;Q9BYX2-6;Q9BYX2-5	909;920;702;460;494	Q9BYX2-2	Q9BYX2-2	TBC1 domain family member 2A	TBC1D2	ERRASRRRAVSEGCASEDEVEGEA_______	RAVS(1)EGCAS(1)EDEVEGEA	3853	UID2441	Color2 [A=255, R=169, G=169, B=169]	1	4		S	2			2231	___1	1	7.56022e-19	176.99	170.75	100.67	0.56487	81030000	909	20.2902	21.4895	22.0193	20.6674	21.8073	23.3461	17.4346	22.4512	19.0037	21.8073	20.788	23.2468
	0.436681	1.30631	Q13459;M0R300;M0R0P8;Q13459-2;M0QZY4;M0R2J3	717;717;717;717;107;17	Q13459	Q13459	Unconventional myosin-IXb	MYO9B	GRLRAERAEKAAGMSSPGAQSHPEELPRGAS	AAGMS(0.017)S(0.983)PGAQSHPEELPR	2633	UID1691	Color2 [A=255, R=169, G=169, B=169]	1	4		S	3			1756	___1	0.982737	1.4921e-14	162.81	146.46	116.65	0.91169	181540000	717	23.1061	22.3979	20.285	23.4843	18.8397	21.3385	17.7097	19.1597	20.9214	19.2297	21.2319	18.5102
	0.436559	0.881794	Q2M2I8	846	Q2M2I8	Q2M2I8	AP2-associated protein kinase 1	AAK1	SLIPGLEPPVPQRLPSQTESVTSNRTDSLTG	LPS(0.827)QT(0.165)ES(0.008)VTSNR	2876	UID1834	Color2 [A=255, R=169, G=169, B=169]	1	4		S	2			1848	___1	0.827243	0.00166775	66.595	49.653	49.35	1.3085	11879000	846	20.0616	20.9694	20.1143	22.3352	19.0899	20.182	18.0206	17.8086	18.4216	19.0899	18.8767	19.0246
	0.436285	-1.80477	Q9UQ35;Q9UQ35-2;I3L4D8;I3L182	983;983;983;887	Q9UQ35	Q9UQ35	Serine/arginine repetitive matrix protein 2	SRRM2	SHSGSSSPDTKVKPETPPRQSHSGSISPYPK	VKPET(1)PPR	5256	UID3093	Color2 [A=255, R=169, G=169, B=169]	1	4		T	2			2392	___1	1	0.00126995	55.881	34.235	44.203	-1.5561	261150000	983	24.1428	24.3892	24.4306	22.9094	23.9919	19.1263	22.3671	24.2526	23.3746	23.9919	23.7855	24.2117
	0.436162	2.48807	Q7L7X3-2;Q7L7X3-3;Q7L7X3	247;421;421	Q7L7X3-2	Q7L7X3-2	Serine/threonine-protein kinase TAO1	TAOK1	YREEGDPRTRASDPQSPPQVSRHKSHYRNRE	ASDPQS(1)PPQVSR	3240	UID2047	Color2 [A=255, R=169, G=169, B=169]	1	4		S	2			1959	___1	0.999977	6.60454e-05	111.31	99.78	111.31	0.094562	61278000	247	19.6303	23.2365	23.3306	22.8657	23.0016	23.7829	17.5011	18.411	20.9139	23.0016	18.4229	18.1316
	0.435952	1.78454	C9J542;P50479-2;P50479	61;120;120	C9J542	C9J542	PDZ and LIM domain protein 4	PDLIM4	DPEIQDGSPTTSRRPSGTGTGPEDGRPSLGS	RPS(0.895)GT(0.052)GT(0.052)GPEDGRPS(0.001)LGSPYGQPPR	423	UID289	Color2 [A=255, R=169, G=169, B=169]	1	4		S	3			285	___1	0.895329	2.55815e-05	60.093	50.035	47.757	-0.018954	24660000	61	20.9931	22.3642	22.2431	22.7213	19.0546	22.3363	18.0193	18.0682	18.2991	18.7549	18.6019	18.963
	0.435794	1.56273	R4GNB2;Q5VZ89-6;Q5VZ89;X6RAE7;Q5VZ89-3;X6R5W5;Q5VZ89-4;R4GN35;Q5VZ89-2	1623;1387;1387;659;569;410;384;1672;860	R4GNB2;R4GN35	R4GN35	DENN domain-containing protein 4C	DENND4C	EIKRASGDVQTMKISSVPNSLSKRNVSLTRS	IS(0.001)S(0.999)VPNSLSK	3063	UID1941	Color2 [A=255, R=169, G=169, B=169]	1	4		S	2			1906;2456	___1	0.999025	0.000692789	98.898	36.732	98.898	1.1586	30703000	1672	22.1615	22.6664	21.7757	19.3438	22.3341	21.7506	18.7429	18.7235	20.6642	22.3341	17.8411	18.2062
	0.434182	2.13705	F5H3N1;Q86YS7;Q86YS7-2;Q86YS7-3;F5H2A1;F5H5R1;H0YGJ3;H0YFE9	62;260;260;260;260;260;59;63	F5H3N1	F5H3N1	C2 domain-containing protein 5	C2CD5	LDKLSSPAAFLPACNSPSKEMKESPLVHPPS	LSSPAAFLPACNS(0.845)PS(0.155)K	977	UID628	Color2 [A=255, R=169, G=169, B=169]	1	4		S	2			618	___1	0.845236	7.87388e-05	109.24	91.603	109.24	0.62703	41672000	62	22.5169	19.3991	23.1291	22.3108	22.339	23.0008	19.1385	18.4627	20.7082	22.339	17.5311	18.6629
	0.433917	1.07053	P10644-2;P10644;K7EPB2;K7EMU2;K7EMZ6;K7EIE5;K7EID3;K7EJ40;K7EK41	83;83;83;83;83;83;83;83;83	P10644-2	P10644-2	cAMP-dependent protein kinase type I-alpha regulatory subunit;cAMP-dependent protein kinase type I-alpha regulatory subunit, N-terminally processed	PRKAR1A	LQKAGTRTDSREDEISPPPPNPVVKGRRRRG	EDEIS(1)PPPPNPVVK	2000	UID1266	Color2 [A=255, R=169, G=169, B=169]	1	4		S	2			1328	___1	1	1.45298e-27	193.71	176.14	134.99	-0.15701	2927200000	83	27.6063	28.1199	27.7461	27.2672	27.8277	28.3435	25.3782	25.4743	26.2576	27.8277	27.4768	26.8569
	0.432913	0.728596	P02671-2;P02671	364;364	P02671-2	P02671-2	Fibrinogen alpha chain;Fibrinopeptide A;Fibrinogen alpha chain	FGA	PGSPRPGSTGTWNPGSSERGSAGHWTSESSV	PGSTGTWNPGS(0.94)S(0.06)ER	1901	UID1202	Color2 [A=255, R=169, G=169, B=169]	1	4		S	2			1224	___1	0.940023	9.67472e-104	310.93	298.88	258.91	-0.28638	1110400000	364	25.9723	26.7628	26.6749	27.4546	26.6956	27.2075	26.0615	25.9192	25.1958	26.6956	25.0949	25.143
	0.432524	-2.21336	Q5TBH0;Q5TBG7;Q5TBH2;Q5TBH1;Q9HC98;Q9HC98-3;Q9HC98-4;Q9HC98-2	138;206;206;206;206;224;231;240	Q5TBH0	Q5TBH0	Serine/threonine-protein kinase Nek6	NEK6	LGLGRFFSSETTAAHSLVGTPYYMSPERIHE	FFSSETTAAHS(1)LVGTPYYMSPER	3020	UID1915	Color2 [A=255, R=169, G=169, B=169]	1	4		S	3			1891	___1	0.999587	5.83884e-28	169.44	160.36	151.95	-0.15801	170230000	138	18.9572	21.8005	19.0084	24.4206	24.5159	24.1911	17.9043	22.6307	17.2804	24.5159	18.5308	21.6133
	0.432522	1.27703	Q9Y3Z3-2;Q9Y3Z3;Q9Y3Z3-4;A6NDZ3	254;278;278;63	Q9Y3Z3-2	Q9Y3Z3-2	Deoxynucleoside triphosphate triphosphohydrolase SAMHD1	SAMHD1	EDICFIKEQIVGPLESPVEDSLWPYKGRPEN	EQIVGPLES(0.988)PVEDS(0.012)LWPYK	4331	UID2771	Color2 [A=255, R=169, G=169, B=169]	1	4		S	2			2425	___1	0.988057	0.000307248	56.122	34.893	56.122	-0.0099328	7412600	254	21.2544	20.4845	18.1962	20.4659	18.2177	21.7235	18.3816	17.8424	18.1614	18.622	18.5246	18.0165
	0.432491	2.5342	B1AKJ5;O43847;O43847-2	86;86;86	B1AKJ5	B1AKJ5	Nardilysin	NRD1	DLGENSRVARLGADESEEEGRRGSLSNAGDP	LGADES(0.768)EEEGRRGS(0.229)LS(0.002)NAGDPEIVK	150	UID102	Color2 [A=255, R=169, G=169, B=169]	1	4		S	3			73	___1	0.76843	5.75401e-08	81.967	65.029	68.96	-0.90704	29624000	86	19.2176	19.5161	23.9725	20.0716	20.1588	23.6501	17.5416	18.548	18.8277	19.5736	18.613	18.2721
	0.432338	0.955784	B4DX66;Q12929	425;685	B4DX66	B4DX66	Epidermal growth factor receptor kinase substrate 8	EPS8	RDSQRHKQLPVDRRKSQMEEVQDELIHRLTI	RKS(1)QMEEVQDELIHR	300	UID202	Color2 [A=255, R=169, G=169, B=169]	1	4		S	4			177	___1	1	0.000172875	75.97	58.054	55.864	-0.17084	48854000	425	22.9871	21.0483	19.0603	23.2123	19.4384	21.709	20.2085	20.2163	20.4374	19.2379	20.9541	18.8381
	0.432223	-1.76388	Q05655;Q05655-2	299;299	Q05655	Q05655	Protein kinase C delta type;Protein kinase C delta type regulatory subunit;Protein kinase C delta type catalytic subunit	PRKCD	QKLLAEALNQVTQRASRRSDSASSEPVGIYQ	LLAEALNQVT(0.211)QRAS(0.789)R	2450	UID1577	Color2 [A=255, R=169, G=169, B=169]	1	4		S	2			1699	___1	0.78905	0.0026841	52.784	37.862	51.009	0.36631	42277000	299	19.2681	19.18	19.7779	21.6114	19.9204	20.9679	17.0262	21.1224	21.1455	19.9204	22.353	22.4678
	0.43211	1.33847	Q92766-4;Q92766;Q92766-2	111;1320;1375	Q92766-4	Q92766-4	Ras-responsive element-binding protein 1	RREB1	VAGDAPVEQATAETASPVHREEHGRGESHEP	QVAGDAPVEQATAET(0.15)AS(0.85)PVHR	3639	UID2293	Color2 [A=255, R=169, G=169, B=169]	1	4		S	3			2117	___1	0.849975	1.05211e-06	75.193	61.129	75.193	2.8387	14669000	111	20.5196	22.2201	21.4913	19.2554	20.8546	20.5549	18.3233	18.1846	17.3462	20.8546	17.7929	18.2196
	0.431649	1.32244	F8W7U3;E7ESD2;Q641Q2-2;Q641Q2;Q5SNT6;Q9Y4E1-6;Q9Y4E1-4;J3KP36;Q9Y4E1-3;Q9Y4E1-2;Q9Y4E1;Q9Y4E1-5	353;441;441;441;353;441;441;385;386;433;441;417	F8W7U3;Q5SNT6;Q9Y4E1-6	F8W7U3	WASH complex subunit FAM21A;WASH complex subunit FAM21B;WASH complex subunit FAM21C	FAM21A;FAM21B;FAM21C	SLKEPQKPEQPTPRKSPYGPPPTGLFDDDDG;SMKEPQKPEQPTPRKSPYGPPPTGLFDDDDG	KS(0.996)PY(0.003)GPPPT(0.001)GLFDDDDGDDDDDFFSAPHSKPSK	644	UID426	Color2 [A=255, R=169, G=169, B=169]	1	4		S	4			1878;2429;453	___1	0.996153	1.51387e-09	84.424	78.822	84.424	0.23147	17009000	353	21.7613	19.9386	18.9002	22.163	20.8575	21.9148	18.129	18.1129	17.1199	20.8575	18.4145	17.9215
	0.431476	1.22221	Q15691	155	Q15691	Q15691	Microtubule-associated protein RP/EB family member 1	MAPRE1	SLVAPALNKPKKPLTSSSAAPQRPISTQRTA	KPLT(0.019)S(0.972)S(0.007)S(0.002)AAPQRPISTQR	2800	UID1792	Color2 [A=255, R=169, G=169, B=169]	1	4		S	3			1820	___1	0.971692	3.54697e-10	143.47	128.79	116.45	-0.23785	949630000	155	25.8499	26.0807	25.775	26.9233	26.6088	27.7691	24.6558	23.5565	18.3412	26.6088	25.4655	25.8318
	0.431433	-2.3176	H0YE82;H7C1L7;H0YEB7;C9JEV6;H7C3G9;Q9UJ70;Q9UJ70-2	25;76;63;25;76;76;122	H0YE82	H0YE82	N-acetyl-D-glucosamine kinase	NAGK	GVDPLVPLRSLGLSLSGGDQEDAGRILIEEL	SLGLS(0.001)LS(0.999)GGDQEDAGR	448	UID307	Color2 [A=255, R=169, G=169, B=169]	1	4		S	2			308	___1	0.999411	1.79348e-26	192.32	173.58	145.69	0.85441	72903000	25	23.04	23.5242	22.5368	23.503	22.1023	23.2634	17.4186	22.8109	21.21	22.1023	17.8532	22.3603
	0.431215	1.81695	O94804	191	O94804	O94804	Serine/threonine-protein kinase 10	STK10	FGVSAKNLKTLQKRDSFIGTPYWMAPEVVMC	RDS(0.992)FIGT(0.008)PYWMAPEVVMCETMK	1829	UID1155	Color2 [A=255, R=169, G=169, B=169]	1	4		S	3			1145	___1	0.992108	1.31556e-07	82.986	74.44	71.299	0.37213	59138000	191	22.0277	22.077	22.3127	21.5829	20.8388	22.2348	18.06	18.0514	18.0971	20.8388	18.2208	18.7288
	0.431074	1.5845	F8W7U3;E7ESD2;Q641Q2-2;Q641Q2;Q5SNT6;Q9Y4E1-6;Q9Y4E1-4;J3KP36;Q9Y4E1-3;Q9Y4E1-2;Q9Y4E1;Q9Y4E1-5	200;288;288;288;200;288;288;232;233;280;288;288	F8W7U3;Q5SNT6;Q9Y4E1-6	F8W7U3	WASH complex subunit FAM21A;WASH complex subunit FAM21B;WASH complex subunit FAM21C	FAM21A;FAM21B;FAM21C	EDIEENTRPKRSRPTSFADELAARIKGDAMG;EDIEENTRPKRSRPTSFADELAARIKGDAVG	S(0.603)RPT(0.451)S(0.946)FADELAAR	648	UID3580	Color2 [A=255, R=169, G=169, B=169]	1	4		S	3			1878;2429;453	___2	0.946155	3.87293e-12	173.26	127.27	61.962	0.22077	230110000	200	18.9776	21.7742	22.0335	22.5787	21.4801	22.3263	17.9406	20.0051	20.0716	21.4801	21.2878	18.6199
	0.431043	1.97422	B8ZZI9;Q6ULP2-3;Q6ULP2-5;Q6ULP2-2;Q6ULP2-4;Q6ULP2	13;382;382;382;382;382	B8ZZI9	B8ZZI9	Aftiphilin	AFTPH	___MDSVKTSDDEVGSPKEESRKFTNFQSPN	TSDDEVGS(1)PKEESR	390	UID265	Color2 [A=255, R=169, G=169, B=169]	1	4		S	2			254	___1	0.999985	4.60162e-12	160.79	144.16	160.79	0.51264	132040000	13	22.2297	23.8259	23.568	22.6182	24.0336	22.2661	18.0158	18.6584	21.7126	24.0336	19.0955	18.8659
	0.43073	1.20873	Q9H1B7	547	Q9H1B7	Q9H1B7	Interferon regulatory factor 2-binding protein-like	IRF2BPL	PSGRGAAASLRKRKASPEPPDSAEGALKLGE	KAS(1)PEPPDSAEGALK	3900	UID2466	Color2 [A=255, R=169, G=169, B=169]	1	4		S	3			2246	___1	1	8.83442e-05	106.57	91.025	106.57	-1.479	161620000	547	19.3837	23.8111	23.8485	23.4744	23.7325	24.7192	21.3128	21.6581	21.7874	23.7325	21.9242	21.8269
	0.42971	2.01566	S4R3H4;E7EQT4;Q9UKV3-5;Q9UKV3;G3V3B0;Q9UKV3-3;Q9UKV3-2	946;964;991;1004;245;246;277	S4R3H4	S4R3H4	Apoptotic chromatin condensation inducer in the nucleus	ACIN1	VSITIDDPVRTAQVPSPPRGKISNIVHISNL	TAQVPS(1)PPR	626	UID409	Color2 [A=255, R=169, G=169, B=169]	1	4		S	2			444	___1	1	0.00041689	110.39	88.394	102.52	-0.083092	93230000	946	23.4531	23.9096	23.4147	22.5558	23.7734	23.9855	20.4702	20.4447	17.5292	23.7734	18.4886	18.7035
	0.429425	-1.16259	Q9Y2U5	331	Q9Y2U5	Q9Y2U5	Mitogen-activated protein kinase kinase kinase 2	MAP3K2	IFTPEYDDSRIRRRGSDIDNPTLTVMDISPP	RRGS(0.992)DIDNPT(0.008)LTVMDISPPSR	4294	UID2746	Color2 [A=255, R=169, G=169, B=169]	1	4		S	3			2407	___1	0.992262	3.26676e-05	65.275	56.483	65.275	1.0373	21302000	331	20.308	20.7995	20.5792	18.5314	20.9786	21.9164	18.9464	21.3646	18.1361	20.9786	18.6018	20.9825
	0.429354	1.0858	Q96C19	74	Q96C19	Q96C19	EF-hand domain-containing protein D2	EFHD2	LLRRADLNQGIGEPQSPSRRVFNPYTEFKEF	RADLNQGIGEPQS(0.998)PS(0.002)R	3690	UID2332	Color2 [A=255, R=169, G=169, B=169]	1	4		S	2			2143	___1	0.997969	1.39107e-07	124.87	110.51	44.196	0.77391	475830000	74	25.2847	24.952	25.1144	26.1408	24.0728	25.5414	22.8219	22.4334	23.685	24.0728	23.3195	23.7935
	0.429249	2.01072	R4GNB2;Q5VZ89-6;Q5VZ89;X6RAE7;Q5VZ89-5;R4GN35;Q5VZ89-2	989;753;753;25;753;1038;229	R4GNB2;R4GN35	R4GN35	DENN domain-containing protein 4C	DENND4C	PTEPPAWGSSIVKVPSGIFDVNSRKSSTGSI	VPS(1)GIFDVNSR	3091	UID1953	Color2 [A=255, R=169, G=169, B=169]	1	4		S	2			1906;2456	___1	0.999967	0.00475547	57.106	51.809	57.106	0.044498	45021000	1038	22.0612	22.9192	22.7303	22.7025	22.4823	22.5691	17.1844	19.2364	17.9739	22.4823	19.9145	17.9413
	0.429111	1.26828	J3KNR0;P27448-3;P27448-4;P27448-2;P27448;P27448-8;P27448-6;P27448-7;H0YIY6;H0YKP9	492;469;469;492;469;390;453;476;221;48	J3KNR0	J3KNR0	MAP/microtubule affinity-regulating kinase 3	MARK3	KSSGSAVGGKGIAPASPMLGNASNPNKADIP	GIAPAS(0.998)PMLGNAS(0.002)NPNKADIPER	1431	UID907	Color2 [A=255, R=169, G=169, B=169]	1	4		S	3			904	___1	0.997762	0.000164099	52.909	44.415	52.909	-0.77167	20539000	492	20.2368	20.9184	21.0499	19.0958	20.2591	18.9096	18.124	17.8891	18.3748	20.2591	21.3445	19.2883
	0.429007	1.26931	Q9UQ35	2132	Q9UQ35	Q9UQ35	Serine/arginine repetitive matrix protein 2	SRRM2	FSRPSMSPTPLDRCRSPGMLEPLGSSRTPMS	CRS(1)PGMLEPLGSSR	4182	UID2668	Color2 [A=255, R=169, G=169, B=169]	1	4		S	3			2392	___1	0.999996	0.0013385	58.864	53.204	58.864	-0.54715	11229000	2132	19.9888	20.3722	20.3734	19.3952	19.8613	21.9212	17.8417	18.6867	17.9242	19.8613	19.7906	18.7381
	0.428827	2.5648	J3QQM5;Q9BT23	29;29	J3QQM5	J3QQM5	LIM domain-containing protein 2	LIMD2	HDAKGGGSSTVQRSKSFSLRAQVKETCAACQ	S(0.002)KS(0.993)FS(0.005)LR	1501	UID949	Color2 [A=255, R=169, G=169, B=169]	1	4		S	2			935	___1	0.992604	0.0300799	78.149	22.618	78.149	0.69677	93649000	29	18.6646	21.808	22.5013	24.7289	23.4544	24.9866	18.3655	18.0862	18.5052	23.4544	17.8975	18.6596
	0.428766	2.37756	P35658-2;P35658-4;P35658;P35658-3;P35658-5	433;433;433;433;433	P35658-2	P35658-2	Nuclear pore complex protein Nup214	NUP214	ERLSLEGERQPKSPGSTPTTPTSSQAPQKLD	S(0.008)PGS(0.977)T(0.015)PT(0.008)T(0.991)PTSSQAPQK	2194	UID4560	Color2 [A=255, R=169, G=169, B=169]	1	4		S	2			1494	___2	0.976624	1.47001e-18	173.19	157.8	143.88	0.38793	72851000	433	23.6427	23.2025	23.6941	23.3992	22.9726	22.82	19.2672	18.4144	19.8863	22.9726	16.9017	18.172
	0.428685	0.903112	P13796;Q5TBN3;Q5TBN5	7;7;7	P13796	P13796	Plastin-2	LCP1	_________MARGSVSDEEMMELREAFAKVD	ARGS(1)VS(1)DEEMMELR	2016	UID1281	Color2 [A=255, R=169, G=169, B=169]	1	4		S	2			1354	___1	1	1.17122e-06	132.79	106.19	76.358	-0.71237	104170000	7	22.2061	19.1966	19.4324	23.1676	21.2544	21.8738	19.964	18.81	18.0326	21.2544	20.4493	20.2435
	0.428665	0.724969	O14545	409	O14545	O14545	TRAF-type zinc finger domain-containing protein 1	TRAFD1	ATATNHVTEGIPRLDSQPQETSPELPRRRVR	LDS(1)QPQET(0.009)S(0.991)PELPR	1648	UID4191	Color2 [A=255, R=169, G=169, B=169]	1	4		S	2			1041	___2	1	0.000458804	110.35	95.657	110.35	0.21466	9087000	409	21.056	20.3475	19.7048	21.0572	20.6931	19.2488	17.5222	18.189	18.6883	20.6931	18.5013	17.8496
	0.427433	1.46634	O15085;O15085-2;F8W8P9	1295;1335;711	O15085	O15085	Rho guanine nucleotide exchange factor 11	ARHGEF11	MGLCSLEHLPPRTRNSGIWESPELDRNLAED	T(0.16)RNS(0.84)GIWESPELDR	1665	UID1053	Color2 [A=255, R=169, G=169, B=169]	1	4		S	2			1054	___1	0.839583	0.00170161	69.935	59.167	62.377	-0.76512	20571000	1295	21.9105	21.3143	21.0727	20.5445	18.4562	20.9806	18.204	17.7438	17.0684	19.8381	17.2363	18.0703
	0.426577	2.03541	Q5VY93;V9GYM8;Q92974-3;Q92974-2;Q92974	646;690;617;644;645	Q5VY93	Q5VY93	Rho guanine nucleotide exchange factor 2	ARHGEF2	GMALPTLPRGLFRSESLESPRGERLLQDAIR	SES(1)LESPR	3055	UID1935	Color2 [A=255, R=169, G=169, B=169]	1	4		S	2			1905	___1	0.999956	0.000214114	119.74	85.211	99.855	0.58559	977890000	646	23.7128	25.3065	23.81	26.1329	25.8652	23.8491	21.5434	18.5178	24.8188	25.8652	18.6389	21.3321
	0.426449	0.887878	M0QY76;M0R0H3;P26651;M0QZ04	99;110;93;100	M0QY76	M0QY76	Tristetraprolin	ZFP36	PLAPRLGPELSPSPTSPTATSTTPSRYKTEL	LGPELSPS(0.006)PT(0.054)S(0.933)PT(0.007)ATSTTPSR	1586	UID1001	Color2 [A=255, R=169, G=169, B=169]	1	4		S	2			1001	___1	0.933352	2.73953e-11	131.31	115.72	128.05	1.2735	37224000	99	21.5864	21.5954	20.3089	19.8179	21.9216	20.2265	17.8903	18.1519	18.7112	21.9216	18.8538	18.712
	0.426224	1.23614	Q9NSI8;Q9NSI8-3	90;158	Q9NSI8	Q9NSI8	SAM domain-containing protein SAMSN-1	SAMSN1	WTMKKKVGKKYIKALSEEKDEEDGENAHPYR	ALS(1)EEKDEEDGENAHPYR	4009	UID2542	Color2 [A=255, R=169, G=169, B=169]	1	4		S	3			2302	___1	1	1.81415e-90	289.49	271.4	223.97	0.037816	604240000	90	27.1	24.4978	25.642	27.0072	25.7076	26.3246	23.0313	22.8738	23.4408	25.7076	23.5442	23.9249
	0.426063	1.02847	P36507	23	P36507	P36507	Dual specificity mitogen-activated protein kinase kinase 2	MAP2K2	VLPALTINPTIAEGPSPTSEGASEANLVDLQ	RKPVLPALTINPTIAEGPS(0.975)PT(0.019)S(0.006)EGASEANLVDLQK	2199	UID1415	Color2 [A=255, R=169, G=169, B=169]	1	4		S	3			1496	___1	0.97513	3.088e-38	145.88	141.26	145.88	0.12143	43757000	23	22.4973	21.7663	19.4738	19.8837	22.477	21.0632	18.3917	18.3801	17.4979	22.477	18.0113	18.0329
	0.425683	0.689439	G3XAA9;E9PJN1;O75676-2;O75676	343;343;343;343	G3XAA9	G3XAA9	Ribosomal protein S6 kinase;Ribosomal protein S6 kinase alpha-4	RPS6KA4	VGNFAEEFTRLEPVYSPPGSPPPGDPRIFQG	LEPVY(0.079)S(0.935)PPGS(0.987)PPPGDPR	827	UID3688	Color2 [A=255, R=169, G=169, B=169]	1	4		S	2			533	___2	0.934692	0.014271	48.314	32.679	43.37	-0.67078	7489600	343	19.371	18.3669	19.4729	21.2233	21.2653	20.0411	19.0627	18.1137	18.5125	21.2653	17.9547	18.7731
	0.425236	2.16255	P33241	6	P33241	P33241	Lymphocyte-specific protein 1	LSP1	__________MAEASSDPGAEEREELLGPTA	AEAS(0.014)S(0.986)DPGAEER	2171	UID1390	Color2 [A=255, R=169, G=169, B=169]	1	4		S	2			1486	___1	0.986447	2.361e-11	104.17	62.957	104.17	0.44008	67542000	6	23.0787	23.8518	22.9995	19.2977	23.1444	23.0529	17.8402	18.6834	17.8992	23.1444	18.2388	18.0572
	0.425214	1.46515	Q9Y232-4;Q9Y232-2;Q9Y232	15;147;201	Q9Y232-4	Q9Y232-4	Chromodomain Y-like protein	CDYL	_MDLAKSGIKILVPKSPVKSRTAVDGFQSES	ILVPKS(1)PVK	4267	UID2727	Color2 [A=255, R=169, G=169, B=169]	1	4		S	2			2397	___1	1	0.0195599	61.56	38.036	61.56	-0.29751	43896000	15	21.2904	22.2913	21.9591	21.7101	23.1976	22.1696	18.1076	18.5171	20.7828	23.1976	20.621	19.9812
	0.425169	0.656448	Q5VUA4	2189	Q5VUA4	Q5VUA4	Zinc finger protein 318	ZNF318	DFVTRTSGVQKDKLCSPLSEPGDPSKCSSLE	DKLCS(0.997)PLS(0.003)EPGDPSK	3045	UID1930	Color2 [A=255, R=169, G=169, B=169]	1	4		S	2			1902	___1	0.997113	0.000683725	98.281	79.038	98.281	3.0014	2579000	2189	19.5048	19.8326	19.4952	20.8947	19.4771	19.6171	17.7974	18.5249	19.2638	18.7956	19.5332	18.3836
	0.424912	1.27548	Q13242	189	Q13242	Q13242	Serine/arginine-rich splicing factor 9	SRSF9	EGETSYIRVYPERSTSYGYSRSRSGSRGRDS	S(0.002)T(0.002)S(0.994)Y(0.003)GYSR	2591	UID1670	Color2 [A=255, R=169, G=169, B=169]	1	4		S	2			1745	___1	0.993641	0.010402	56.209	44.488	56.209	0.13659	10292000	189	19.1626	20.5267	21.7543	22.1656	18.2075	19.3038	17.94	18.8092	17.6614	19.244	20.9671	18.6225
	0.424252	1.16033	G3XAC6;Q14498-2;Q14498;Q5QP22;Q5QP23;H0Y4X3;Q14498-3;Q5QP21	136;136;136;136;135;9;114;114	G3XAC6	G3XAC6	RNA-binding protein 39	RBM39	SRRRSRSKSPFRKDKSPVREPIDNLTPEERD	DKS(1)PVREPIDNLTPEER	1147	UID723	Color2 [A=255, R=169, G=169, B=169]	1	4		S	3			738	___1	1	2.89306e-47	233.1	207.54	134.68	1.337	725320000	136	25.2048	26.4991	26.2297	26.7016	26.1736	26.761	23.5496	23.711	17.8867	26.1736	24.2949	24.3859
	0.424084	-0.906849	O60264	116	O60264	O60264	SWI/SNF-related matrix-associated actin-dependent regulator of chromatin subfamily A member 5	SMARCA5	LFAHFIQPAAQKTPTSPLKMKPGRPRIKKDE	TPT(0.002)S(0.998)PLK	1712	UID1083	Color2 [A=255, R=169, G=169, B=169]	1	4		S	1			1096	___1	0.998386	0.00567797	80.787	34.454	80.787	0.22515	40844000	116	22.591	18.7053	18.6267	20.0219	23.3437	19.8349	18.1618	19.617	20.1695	23.3437	16.9587	18.9877
	0.423825	3.54134	P09496-2;F8WF69;P09496-4;P09496-3;P09496	105;105;105;105;105	P09496-2	P09496-2	Clathrin light chain A	CLTA	PTDSYAAISQVDRLQSEPESIRKWREEQMER	LQS(1)EPESIRK	1980	UID1255	Color2 [A=255, R=169, G=169, B=169]	1	4		S	2			1313	___1	1	2.90408e-07	174.77	95.62	163.83	-0.34541	911710000	105	20.3736	27.5981	26.581	21.853	20.6531	26.7275	18.3352	23.7384	26.7455	20.6531	27.2827	18.6421
	0.423534	1.07251	Q9Y572;H0YJN5;G3V2L1	410;91;84	Q9Y572	Q9Y572	Receptor-interacting serine/threonine-protein kinase 3	RIPK3	PPQTPETSTFRNQMPSPTSTGTPSPGPRGNQ	NQMPS(0.997)PT(0.003)S(0.001)TGTPSPGPR	4349	UID2783	Color2 [A=255, R=169, G=169, B=169]	1	4		S	2			2436	___1	0.996672	4.16262e-09	142.45	102.72	142.45	0.00023516	69670000	410	23.4194	21.7597	20.3931	23.3934	23.1751	18.8968	18.2598	18.993	20.9958	23.1751	21.3758	18.3247
	0.423116	0.792563	P10451-3;P10451-4;P10451-5;P10451-2;P10451;D6R9C5	207;212;220;220;234;193	P10451-3	P10451-3	Osteopontin	SPP1	SRGKDSYETSQLDDQSAETHSHKQSRLYKRK	GKDS(0.996)YET(0.004)SQLDDQS(0.997)AET(0.003)HSHK	1998	UID4415	Color2 [A=255, R=169, G=169, B=169]	1	4		S	3			1324	___2	0.996766	8.18727e-18	160.93	151.91	160.93	0.82072	105530000	207	19.2717	22.0306	20.8428	22.5945	21.3468	19.8913	18.4272	18.8591	18.8329	21.3468	18.9746	18.6238
	0.422643	0.745265	Q9NS69	15	Q9NS69	Q9NS69	Mitochondrial import receptor subunit TOM22 homolog	TOMM22	_MAAAVAAAGAGEPQSPDELLPKGDAEKPEE	AAAVAAAGAGEPQS(1)PDELLPK	4008	UID2541	Color2 [A=255, R=169, G=169, B=169]	1	4		S	2			2301	___1	1	6.28189e-17	157.11	147.74	87.148	1.5515	22317000	15	23.1098	21.8592	18.313	20.0717	19.1239	19.5383	20.0625	18.1218	19.4886	18.8571	17.945	18.317
	0.421685	1.75486	F5H5P2;P12694;B4DP47	381;347;350	F5H5P2	F5H5P2	2-oxoisovalerate dehydrogenase subunit alpha, mitochondrial	BCKDHA	RIGHHSTSDDSSAYRSVDEVNYWDKQDHPIS	S(1)VDEVNYWDKQDHPISR	259	UID175	Color2 [A=255, R=169, G=169, B=169]	1	4		S	3			148	___1	0.999996	1.03978e-05	85.248	75.46	85.248	0.29983	26502000	381	21.9931	22.4456	22.2561	20.7821	21.7199	21.465	18.3098	18.7702	18.4407	21.7199	17.559	17.515
	0.420894	0.86808	Q5STX8;P55008	53;39	Q5STX8	Q5STX8	Allograft inflammatory factor 1	AIF1	LDEINKQFLDDPKYSSDEDLPSKLEGFKEKY	Y(0.088)S(0.098)S(0.812)DEDLPS(0.003)KLEGFK	2349	UID1499	Color2 [A=255, R=169, G=169, B=169]	1	4		S	3			1598	___1	0.812016	1.2772e-09	92.098	84.652	41.542	-0.28449	17229000	53	21.1908	22.1678	18.6517	20.6154	20.8344	20.6048	18.4134	18.6232	17.4951	20.8344	18.2505	17.6008
	0.420707	-0.835532	Q16799	352	Q16799	Q16799	Reticulon-1	RTN1	GTEPSAAESQGKGSISEDELITAIKEAKGLS	GS(0.026)IS(0.974)EDELITAIK	2857	UID1821	Color2 [A=255, R=169, G=169, B=169]	1	4		S	2			1840	___1	0.973825	2.48195e-05	119.88	94.538	119.88	0.13451	68955000	352	20.8802	18.8081	19.5257	20.4479	19.4875	19.5461	17.5855	19.5729	20.0842	19.4875	19.9958	20.4247
	0.42039	1.4179	A9Z1X7;E9PCT1;Q8IYB3;Q8IYB3-2	722;725;713;711	A9Z1X7	A9Z1X7	Serine/arginine repetitive matrix protein 1	SRRM1	PPVRRGASSSPQRRQSPSPSTRPIRRVSRTP	RQS(1)PS(0.996)PS(0.004)TRPIR	111	UID3221	Color2 [A=255, R=169, G=169, B=169]	1	4		S	3			56	___2	0.999832	8.05485e-05	100.54	89.283	67.927	0.29304	2253200000	722	25.7694	24.7693	24.6956	24.9744	25.045	25.2293	21.0206	22.0074	22.0179	25.045	22.8142	22.0366
	0.42039	1.4179	A9Z1X7;E9PCT1;Q8IYB3;Q8IYB3-2	724;727;715;713	A9Z1X7	A9Z1X7	Serine/arginine repetitive matrix protein 1	SRRM1	VRRGASSSPQRRQSPSPSTRPIRRVSRTPEP	RQS(1)PS(0.996)PS(0.004)TRPIR	112	UID3222	Color2 [A=255, R=169, G=169, B=169]	1	4		S	3			56	___2	0.995837	0.000477467	77.204	67.668	67.927	0.29304	1023700000	724	25.7694	18.8735	24.6956	24.9744	25.045	25.2293	21.0206	22.0074	22.0179	25.045	22.8142	22.0366
	0.420029	3.46402	P40222	515	P40222	P40222	Alpha-taxilin	TXLNA	GPERRPEGPGAQAPSSPRVTEAPCYPGAPST	RPEGPGAQAPSS(1)PR	2207	UID1420	Color2 [A=255, R=169, G=169, B=169]	1	4		S	2			1505	___1	0.999884	1.49805e-19	183.76	139.77	183.76	-0.17217	2759400000	515	26.2963	26.9784	26.404	26.9018	28.5653	26.7712	18.1788	17.6745	24.4394	28.5653	25.0361	23.5925
	0.419945	-2.93853	H0YA77;J9JIC9;H0Y9I8;Q9H799-5;Q9H799	1813;1653;1821;2809;2755	H0YA77	H0YA77	Uncharacterized protein C5orf42	C5orf42	PVDHIEFSSGPEFKKTLASKTISISEEVRFL	KT(1)LAS(1)KT(0.996)IS(0.611)IS(0.394)EEVR	4679	UID9195	Color2 [A=255, R=169, G=169, B=169]	1	4		T	2			787	___3	0.999875	0.00576764	45.826	10.115	45.826	1.6583	211260000	1813	25.2168	19.5316	25.2996	25.4226	18.2677	23.9744	17.2744	23.5564	24.5517	19.2699	18.6227	24.9062
	0.419823	1.81069	O75995	38	O75995	O75995	SAM and SH3 domain-containing protein 3	SASH3	QRSSSFKDFAKSKPSSPVVSEKEFNLDDNIP	SKPS(0.003)S(0.997)PVVS(0.001)EK	1812	UID1144	Color2 [A=255, R=169, G=169, B=169]	1	4		S	2			1139	___1	0.996822	5.1574e-14	119.74	69.39	119.74	0.23675	138880000	38	25.7397	19.2939	19.0263	23.5133	19.5598	23.7692	20.647	18.7016	18.3231	18.4395	18.2314	18.514
	0.419318	-1.47559	D6RAF8;Q14103-3;Q14103;H0YA96;H0Y8G5;B4DTC3;Q14103-4;Q14103-2;D6RF44;D6RD83;D6RBQ9	127;127;127;31;60;75;108;108;29;81;108	D6RAF8	D6RAF8	Heterogeneous nuclear ribonucleoprotein D0	HNRNPD	DLKDYFSKFGEVVDCTLKLDPITGRSRGFGF	FGEVVDCT(1)LKLDPITGR	4534	UID2854	Color2 [A=255, R=169, G=169, B=169]	1	4		T	3			376	___1	0.999589	0.0106104	50.787	40.73	50.787	-1.5153	14182000	127	19.724	20.0953	18.5803	19.2768	19.196	19.5806	20.8569	23.0954	20.0521	18.5217	18.9688	18.8491
	0.419157	1.81984	Q09666	4766	Q09666	Q09666	Neuroblast differentiation-associated protein AHNAK	AHNAK	KGPEADIKGPKVDINTPDVDVHGPDWHLKMP	VDINT(1)PDVDVHGPDWHLK	4921	UID2985	Color2 [A=255, R=169, G=169, B=169]	1	4		T	2			1721	___1	1	3.05418e-13	160.55	146.91	160.55	-0.51585	488430000	4766	25.3044	25.4701	23.6994	25.9577	25.9028	18.9208	20.2182	18.0567	18.3708	25.9028	18.1764	18.811
	0.419036	2.29276	O94804	20	O94804	O94804	Serine/threonine-protein kinase 10	STK10	NFRRILRLSTFEKRKSREYEHVRRDLDPNEV	S(1)REYEHVR	1831	UID1156	Color2 [A=255, R=169, G=169, B=169]	1	4		S	3			1145	___1	0.999999	0.00118719	96.171	81.726	96.171	-0.010551	103370000	20	23.6289	19.4766	24.643	19.7193	24.3092	23.3191	18.3798	21.7098	22.0305	24.3092	22.0842	17.9177
	0.418788	0.811568	R4GNB4;Q9H7M9	77;248	R4GNB4	R4GNB4	Platelet receptor Gi24	C10orf54	MDSNIQGIENPGFEASPPAQGIPEAKVRHPL	MDS(1)NIQGIENPGFEAS(1)PPAQGIPEAK	3951	UID5651	Color2 [A=255, R=169, G=169, B=169]	1	4		S	3			2267	___2	1	6.99009e-08	78.544	71.351	78.544	0.82572	11395000	77	20.8386	19.6227	19.5021	21.6982	18.9853	19.8111	17.3553	18.2564	18.7595	18.0667	19.0382	17.9738
	0.418394	1.78256	Q9H7N4	500	Q9H7N4	Q9H7N4	Splicing factor, arginine/serine-rich 19	SCAF1	KILTQRRERYRQRSPSPAPAPAPAAAAGPPT	QRS(1)PS(1)PAPAPAPAAAAGPPTR	3955	UID5654	Color2 [A=255, R=169, G=169, B=169]	1	4		S	3			2268	___2	0.999986	0.0006989	49.141	34.371	49.141	0.6544	16477000	500	20.7383	22.0174	21.5464	20.5289	19.6751	22.8229	18.1776	18.0322	17.2391	19.6924	18.0637	18.7079
	0.418004	0.893294	Q7Z6I6-3;Q7Z6I6;Q7Z6I6-2	938;1086;875	Q7Z6I6-3	Q7Z6I6-3	Rho GTPase-activating protein 30	ARHGAP30	REPQVPDPLLSSQRRSYAFETQANPGKGEGL	S(0.999)Y(0.001)AFETQANPGK	3282	UID2077	Color2 [A=255, R=169, G=169, B=169]	1	4		S	2			1973	___1	0.998565	1.44611e-05	123.95	101.72	123.95	0.89573	8840500	938	18.5623	21.3458	21.2161	21.2262	18.8074	20.2947	19.047	19.4121	19.2747	19.0768	18.7334	18.4469
	0.417942	0.787274	C9J6P4;Q7Z2W4-3;Q7Z2W4-2;Q7Z2W4	275;275;275;275	C9J6P4	C9J6P4	Zinc finger CCCH-type antiviral protein 1	ZC3HAV1	FLASASASAERSCTPSPDQISHRASLEDAPV	S(0.027)CT(0.974)PS(0.999)PDQISHR	427	UID293	Color2 [A=255, R=169, G=169, B=169]	1	4		S	2			289	___1	0.999213	0.000126361	101.39	82.147	90.861	-0.98034	119430000	275	21.2574	19.1998	20.2443	22.2591	21.9793	19.3442	19.5773	18.2096	20.1146	21.9793	20.8549	20.2262
	0.417785	-1.65878	Q4KMP7	22	Q4KMP7	Q4KMP7	TBC1 domain family member 10B	TBC1D10B	PLVAPPRRHGAPAAPSPPPRGSRAGPVVVVA	RHGAPAAPS(1)PPPR	2928	UID1867	Color2 [A=255, R=169, G=169, B=169]	1	4		S	3			1859	___1	1	0.00448684	49.265	39.685	49.265	0.66994	107710000	22	24.6369	19.4165	19.8583	19.14	25.0737	19.6336	18.0892	18.1482	18.5023	25.0737	18.6381	23.279
	0.417244	2.19073	Q9UQ35;I3L3Q8	2407;10	Q9UQ35	Q9UQ35	Serine/arginine repetitive matrix protein 2	SRRM2	RVSGRTSPPLLDRARSRTPPSAPSQSRMTSE	ARS(1)RT(1)PPSAPSQSR	4181	UID5817	Color2 [A=255, R=169, G=169, B=169]	1	4		S	3			2392	___2	0.999814	9.23119e-05	100.13	87.119	61.167	-0.045679	482200000	2407	25.2357	25.7964	25.3764	25.711	25.729	25.5135	22.9641	25.7849	18.1545	25.729	24.6194	19.0702
	0.41652	2.46235	O00203-3;O00203	227;276	O00203-3	O00203-3	AP-3 complex subunit beta-1	AP3B1	KEGDELEDNGKNFYESDDDQKEKTDKKKKPY	NFYES(1)DDDQKEK	1615	UID1018	Color2 [A=255, R=169, G=169, B=169]	1	4		S	2			1023	___1	1	4.97991e-24	185.57	169.24	170.95	-0.82837	249470000	227	23.9829	24.4271	24.3921	23.2666	24.3052	23.6373	19.442	18.259	20.6509	24.3052	17.453	19.2785
	0.416507	1.39559	E9PHY5;E9PK52;O43491-4;E9PII3;O43491-2;O43491-3;O43491	402;402;402;402;402;402;402	E9PHY5;O43491	E9PHY5	Band 4.1-like protein 2	EPB41L2	PAQADSQFLENAKRLSMYGVDLHHAKDSEGV	RLS(0.994)MY(0.006)GVDLHHAK	805	UID525	Color2 [A=255, R=169, G=169, B=169]	1	4		S	3			1082;519	___1	0.994093	0.00293471	52.172	40.559	52.172	-0.17611	9010000	402	19.5278	20.6333	20.6821	20.5128	19.2696	22.0037	18.672	18.8125	17.3044	18.1043	17.8942	18.0222
	0.416307	2.42041	O75420	157	O75420	O75420	PERQ amino acid-rich with GYF domain-containing protein 1	GIGYF1	DGAFGRSPREIQRSQSWDDRGERRFEKSARR	S(0.003)QS(0.997)WDDRGER	1781	UID1127	Color2 [A=255, R=169, G=169, B=169]	1	4		S	2			1127	___1	0.996656	0.0123754	65.03	18.549	65.03	0.050605	67650000	157	18.6696	23.6016	23.09	23.6147	23.3821	23.4276	18.3814	18.5632	19.4448	23.3821	16.9825	17.5367
	0.416127	-2.7565	H0YA77;J9JIC9;H0Y9I8;Q9H799-5;Q9H799	1816;1656;1824;2812;2758	H0YA77	H0YA77	Uncharacterized protein C5orf42	C5orf42	HIEFSSGPEFKKTLASKTISISEEVRFLTHM	KT(1)LAS(1)KT(0.996)IS(0.611)IS(0.394)EEVR	1250	UID7094	Color2 [A=255, R=169, G=169, B=169]	1	4		S	2			787	___3	0.999875	0.00576764	45.826	10.115	45.826	1.6583	211260000	1816	25.2168	19.5406	25.2996	25.4226	19.0239	23.9744	18.8649	23.5564	24.5517	18.9117	17.7604	24.9062
[truncated: 2,166 more rows]
