# Supplementary material for: CAF08 adjuvant enables single dose protection against respiratory syncytial virus infection in murine newborns
Source: Nat Commun. 2022 Aug 2;13:4234. doi: 10.1038/s41467-022-31709-2 (PMC9346114; doi:10.1038/s41467-022-31709-2)
Supplement: Supplementary file 6 — Supplementary Data 3 [file 41467_2022_31709_MOESM6_ESM.xlsx]

## Sheet: Sheet1
Significant	-log10 (P-value)	Difference	Proteins	Positions within proteins	Leading proteins	Protein	Protein names	Gene names	Sequence window	Phospho (STY) Probabilities	id	Unique identifier	Symbol color	Symbol type	Symbol size	Show label	Amino acid	Charge	Reverse	Potential contaminant	Protein group IDs	Multiplicity	Localization prob	PEP	Score	Delta score	Score for localization	Mass error [ppm]	Intensity	Position	C_1	R_1	T_1	C_2	R_2	T_2	T_3	V_3	C_4	R_4	T_4	V_4
+	3.91557	-10.0941	E9PBV1;C9J2Y8;F8W0U9;Q149M9-3;Q149M9	464;535;670;670;670	E9PBV1	E9PBV1	NACHT domain- and WD repeat-containing protein 1	NWD1	IAHRQLVEVVRERYLSGSERAKRHGVLADFF	ERY(1)LS(1)GS(1)ERAK	416	UID6583	Color2 [A=255, R=128, G=0, B=255]	1	4		S	2			280	___3	1	0.0113953	45.161	23.075	45.161	-0.047441	1281700000	464	19.1508	18.7135	19.7602	19.2819	19.1403	18.632	17.8345	29.3886	18.5138	19.4789	17.5424	28.7638
+	3.73793	5.3824	Q14258	100	Q14258	Q14258	E3 ubiquitin/ISG15 ligase TRIM25	TRIM25	PPADVWTPPARASAPSPNAQVACDHCLKEAA	AS(0.001)APS(0.999)PNAQVACDHCLK	2712	UID1737	Color2 [A=255, R=128, G=0, B=255]	1	4		S	2			1782	___1	0.998592	3.10322e-13	156.57	131.72	156.57	-0.49002	268690000	100	23.6467	24.8661	24.0252	23.9132	25.4177	25.5587	18.0198	18.458	23.4034	25.4177	23.138	18.0861
+	3.29606	1.64065	Q12872;Q12872-2	909;961	Q12872	Q12872	Splicing factor, suppressor of white-apricot homolog	SFSWAP	PVESRGSSQERSRGVSQEKEAQISSAIVSSV	GVS(0.996)QEKEAQIS(0.002)S(0.002)AIVSSVQSK	2549	UID1645	Color2 [A=255, R=128, G=0, B=255]	1	4		S	3			1728	___1	0.996237	5.77291e-05	62.108	58.388	62.108	-0.93574	9430700	909	19.8147	20.2806	20.8253	19.9015	20.624	21.4262	18.3142	18.2039	19.6564	20.624	19.4099	18.0965
+	3.26246	8.10034	Q13459;M0R300;M0R0P8;Q13459-2	1346;1346;1346;1346	Q13459	Q13459	Unconventional myosin-IXb	MYO9B	SLDLSDRHRATGAALTPTEERRTSFSTSDVS	ATGAALT(1)PTEERR	4942	UID2991	Color2 [A=255, R=128, G=0, B=255]	1	4		T	2			1756	___1	0.99995	4.07663e-26	215.02	187.34	215.02	0.54889	1306500000	1346	26.6295	26.1126	25.3014	26.0588	26.4755	26.4371	22.1856	18.3452	25.494	26.4755	24.6564	17.5757
+	3.26107	2.74653	Q15836;K7ENK9;K7EKX0;J3QRU4;F8WCA0;L7N2F9;P63027;F5GZV7;P23763-2;P23763-3;P23763	44;16;16;61;63;61;61;63;63;63;63	Q15836	Q15836	Vesicle-associated membrane protein 3;Vesicle-associated membrane protein 2;Vesicle-associated membrane protein 1	VAMP3;VAMP2;VAMP1	MRVNVDKVLERDQKLSELDDRADALQAGASQ	DQKLS(1)ELDDRADALQAGASQFETSAAK	2816	UID1799	Color2 [A=255, R=128, G=0, B=255]	1	4		S	3			1828	___1	1	2.45591e-209	360.12	330.65	360.12	-0.12432	562470000	44	24.2174	23.8185	24.105	24.6442	24.26	23.9152	21.3325	21.5859	24.4132	24.26	23.0324	21.7709
+	3.13909	5.18649	Q8IY17-5;Q8IY17-2;Q8IY17-3;Q8IY17;Q8IY17-4;M0QYT1;M0R2C2	314;314;353;353;362;173;194	Q8IY17-5	Q8IY17-5	Neuropathy target esterase	PNPLA6	QPLRLFPSPGLPTRTSPVRGSKRMVSTSATD	LFPSPGLPT(0.084)RT(0.059)S(0.857)PVR	3391	UID2145	Color2 [A=255, R=128, G=0, B=255]	1	4		S	2			2017	___1	0.856655	0.000350695	84.759	66.347	84.759	0.88378	195970000	314	23.9547	24.118	24.4647	24.2458	18.5735	25.7944	21.4482	19.2807	23.8748	19.4007	18.6875	18.3966
+	3.09148	5.32742	P26368-2;P26368	2;2	P26368-2	P26368-2	Splicing factor U2AF 65 kDa subunit	U2AF2	______________MSDFDEFERQLNENKQE	S(1)DFDEFER	2138	UID1362	Color2 [A=255, R=128, G=0, B=255]	1	4		S	2			1439	___1	1	0.000903581	155.84	142.89	155.84	0.35565	152350000	2	23.7213	24.2541	24.4963	24.2344	23.9553	24.9111	17.7467	18.6256	23.2901	23.9553	18.7087	18.2167
+	3.03409	2.34912	Q8NFC6	1531	Q8NFC6	Q8NFC6	Biorientation of chromosomes in cell division protein 1-like 1	BOD1L1	SVATSTEGKDKDVTLSPVKAGPATTTSSETR	TSVATSTEGKDKDVT(0.075)LS(0.925)PVK	3495	UID2208	Color2 [A=255, R=128, G=0, B=255]	1	4		S	3			2059	___1	0.924949	0.00011422	56.468	47.536	56.468	0.24875	20038000	1531	20.8402	21.2106	20.2424	20.548	21.6364	22.0458	17.6568	18.4068	21.0096	21.6364	17.721	18.4935
+	2.99701	5.10017	B4DR64;P17812	331;562	B4DR64	B4DR64	CTP synthase 1	CTPS1	SVGRLSHYLQKGCRLSPRDTYSDRSGSSSPD	GCRLS(1)PR	263	UID179	Color2 [A=255, R=128, G=0, B=255]	1	4		S	2			155	___1	1	0.0283225	79.474	46.211	79.474	0.6332	259980000	331	24.1705	24.7114	24.9772	23.4456	25.6972	24.4863	18.847	18.2667	23.5754	25.6972	24.5101	18.9939
+	2.8421	3.38796	Q6NYC8;Q6NYC8-2	195;195	Q6NYC8	Q6NYC8	Phostensin	PPP1R18	GDRSSRLSEAWKWRLSPGETPERSLRLAESR	LS(1)PGETPER	3147	UID1991	Color2 [A=255, R=128, G=0, B=255]	1	4		S	2			1926	___1	0.999998	0.00061016	82.417	62.113	82.417	-0.65264	143000000	195	22.9948	23.3525	20.4193	23.0688	22.974	20.3527	21.3825	19.3797	22.3487	22.974	18.697	19.4527
+	2.80259	-10.1598	E9PBV1;C9J2Y8;F8W0U9;Q149M9-3;Q149M9	466;537;672;672;672	E9PBV1	E9PBV1	NACHT domain- and WD repeat-containing protein 1	NWD1	HRQLVEVVRERYLSGSERAKRHGVLADFFSG	ERY(1)LS(1)GS(1)ERAK	417	UID6584	Color2 [A=255, R=128, G=0, B=255]	1	4		S	2			280	___3	1	0.0113953	45.161	23.075	45.161	-0.047441	1281700000	466	19.3289	19.9028	18.5551	19.8453	19.1654	19.9235	17.6567	29.3886	17.575	18.0942	18.3394	28.7638
+	2.78929	5.32449	Q9UJY4	400	Q9UJY4	Q9UJY4	ADP-ribosylation factor-binding protein GGA2	GGA2	GMVSGQNCCEEKRNPSSSTLPGGGVQNPSAD	RNPS(0.938)S(0.05)S(0.012)T(0.001)LPGGGVQNPSADR	4121	UID2625	Color2 [A=255, R=128, G=0, B=255]	1	4		S	2			2362	___1	0.938092	9.53921e-13	140.35	103.26	140.35	0.51635	162020000	400	23.7138	24.7249	24.2723	23.495	23.8817	24.6012	17.8769	18.3505	22.6983	23.8817	18.5866	17.6052
+	2.73479	3.74227	Q13459;M0R300;M0R0P8;Q13459-2	1405;1405;1405;1405	Q13459	Q13459	Unconventional myosin-IXb	MYO9B	KKKPGDASSLPDAGLSPGSQVDSKSTFKRLF	KKPGDASSLPDAGLS(0.999)PGS(0.001)QVDSK	2635	UID1693	Color2 [A=255, R=128, G=0, B=255]	1	4		S	3			1756	___1	0.999371	3.86811e-22	154.45	136.05	154.45	-1.311	937050000	1405	22.7964	23.6563	21.3056	22.8916	23.329	22.0517	20.0026	18.6088	22.16	23.329	21.7744	19.1387
+	2.71285	3.88596	H0YD13;H0Y2P0;E7EPC6;P16070-18;P16070-12;P16070-14;P16070-13;P16070-11;P16070-10;P16070-16;P16070-8;P16070-17;P16070-6;P16070-4;P16070-3;P16070-7;P16070-5;P16070;H0YE40;J3KN83	161;245;669;295;316;351;380;384;448;623;629;646;654;654;666;668;689;697;37;216	H0YD13	H0YD13	CD44 antigen	CD44	LVINSGNGAVEDRKPSGLNGEASKSQEMVHL	LVINSGNGAVEDRKPS(1)GLNGEASK	583	UID381	Color2 [A=255, R=128, G=0, B=255]	1	4		S	3			430	___1	0.999939	1.32148e-22	159.59	140.87	134.04	-0.29364	126680000	161	22.7449	22.9205	23.2295	22.1433	21.6324	22.9928	21.2151	18.8775	22.2389	21.6324	22.0149	18.102
+	2.68165	3.5467	P30273	69	P30273	P30273	High affinity immunoglobulin epsilon receptor subunit gamma	FCER1G	AITSYEKSDGVYTGLSTRNQETYETLKHEKP	SDGVYTGLS(0.849)T(0.151)R	2158	UID1378	Color2 [A=255, R=128, G=0, B=255]	1	4		S	2			1468	___1	0.848706	7.86359e-05	116.71	92.642	104.24	-0.93956	55738000	69	22.3723	22.3432	23.5986	22.9777	22.0635	22.3772	20.9272	18.7115	22.312	22.0635	21.3163	19.303
+	2.65394	3.42467	B8ZZI9;Q6ULP2-3;Q6ULP2-5;Q6ULP2-2;Q6ULP2-4;Q6ULP2	13;382;382;382;382;382	B8ZZI9	B8ZZI9	Aftiphilin	AFTPH	___MDSVKTSDDEVGSPKEESRKFTNFQSPN	TSDDEVGS(1)PKEESR	390	UID265	Color2 [A=255, R=128, G=0, B=255]	1	4		S	2			254	___1	0.999985	4.60162e-12	160.79	144.16	160.79	0.51264	132040000	13	22.2297	23.8259	23.568	22.6182	24.0336	22.2661	18.0158	18.6584	21.7126	24.0336	19.0955	18.8659
+	2.64902	-3.41453	B4DH53;Q66K74	703;729	B4DH53	B4DH53	Microtubule-associated protein 1S;MAP1S heavy chain;MAP1S light chain	MAP1S	EAGLSLPLRGPRARRSASPHDVDLCLVSPCE	S(0.999)AS(0.999)PHDVDLCLVS(0.002)PCEFEHR	229	UID153	Color2 [A=255, R=128, G=0, B=255]	1	4		S	3			129	___1	0.998754	3.46374e-09	89.622	83.164	50.432	0.046813	139240000	703	20.7513	21.4586	22.7053	20.0843	21.6661	24.3257	18.4686	23.627	20.6738	21.6661	22.4133	24.2084
+	2.57337	6.7483	G3XAC6;Q14498-2;Q14498;Q5QP22;Q5QP23	97;97;97;97;97	G3XAC6	G3XAC6	RNA-binding protein 39	RBM39	SRSRSRDRRFRGRYRSPYSGPKFNSAIRGKI	YRS(1)PYSGPK	1148	UID724	Color2 [A=255, R=128, G=0, B=255]	1	4		S	2			738	___1	0.999676	0.00124118	112.94	92.651	101.3	1.2287	1154300000	97	25.4474	26.3954	26.9209	26.4934	27.3903	26.7704	22.0648	18.4937	24.622	27.3903	26.0732	19.0516
+	2.46434	5.6267	Q9Y6Q6-2;Q9Y6Q6-3;Q9Y6Q6-6;Q9Y6Q6	263;301;566;580	Q9Y6Q6-2	Q9Y6Q6-2	Tumor necrosis factor receptor superfamily member 11A	TNFRSF11A	PMGRPVQEETLARRDSFAGNGPRFPDPCGGP	RDS(1)FAGNGPR	4383	UID2809	Color2 [A=255, R=128, G=0, B=255]	1	4		S	3			2452	___1	1	0.000924813	83.182	69.373	40.287	-0.56362	158390000	263	23.8792	23.7064	23.73	23.8653	24.117	23.2199	19.2199	18.6517	22.9517	24.117	23.4692	17.2258
+	2.45362	2.22554	Q86V88	168	Q86V88	Q86V88	Magnesium-dependent phosphatase 1	MDP1	GLETFAKAQTGPLRSSLEESPFEA_______	AQT(0.006)GPLRS(0.137)S(0.857)LEESPFEA	3317	UID2098	Color2 [A=255, R=128, G=0, B=255]	1	4		S	2			1990	___1	0.857257	5.10641e-05	109.35	84.97	109.35	0.0046587	16654000	168	21.002	21.1048	18.294	20.5741	21.5726	19.4602	19.9064	18.7619	21.2739	21.5726	19.9044	18.6871
+	2.44752	4.66837	B0QY95;Q7L890;Q9NQG6	59;59;59	B0QY95	B0QY95	Mitochondrial dynamics protein MID51	MIEF1	LAVKRMYDRAISAPTSPTRLSHSGKRSWEEP	AISAPT(0.041)S(0.779)PT(0.179)R	144	UID98	Color2 [A=255, R=128, G=0, B=255]	1	4		S	2			64	___1	0.779431	0.000260783	115.29	75.438	115.29	1.6101	108190000	59	23.9021	23.0634	23.1592	23.7887	23.837	24.2664	21.2397	19.2579	22.7926	23.837	18.1239	18.3943
+	2.44487	6.17078	P35611;P35611-3;P35612;Q9UEY8-2;Q9UEY8	726;757;713;661;693	P35611;Q9UEY8-2	P35611	Alpha-adducin;Beta-adducin;Gamma-adducin	ADD1;ADD2;ADD3	PGKSPSKKKKKFRTPSFLKKSKKKSDS____;PSKSPSKKKKKFRTPSFLKKNKKKEKVEA__	TPS(1)FLKK	2189	UID1406	Color2 [A=255, R=128, G=0, B=255]	1	4		S	2			1493;2348	___1	0.999557	0.0120902	68.383	17.323	67.494	-0.20975	214520000	726	24.3977	23.9679	24.3304	25.2095	24.5238	24.9739	17.4193	18.3179	23.2754	24.5238	22.5546	17.9289
+	2.43967	5.39235	E9PHI6;Q9Y6G9	400;516	E9PHI6	E9PHI6	Cytoplasmic dynein 1 light intermediate chain 1	DYNC1LI1	RITRKPVTVSPTTPTSPTEGEAS________	KPVTVSPTTPT(0.001)S(0.999)PTEGEAS	790	UID3665	Color2 [A=255, R=128, G=0, B=255]	1	4		S	2			516	___2	0.998913	7.57889e-77	271.45	257.77	271.45	0.26944	271420000	400	23.5222	21.5574	21.1968	24.6961	23.6074	21.8793	21.455	18.4377	23.0094	23.6074	22.7093	18.2628
+	2.43211	3.66016	Q9BZQ8	641	Q9BZQ8	Q9BZQ8	Protein Niban	FAM129A	KQPEVPSSLAKGESLSLPGPSPPPDGTEQVI	GES(0.108)LS(0.892)LPGPSPPPDGTEQVIISR	3866	UID2447	Color2 [A=255, R=128, G=0, B=255]	1	4		S	2			2236	___1	0.891861	2.67476e-18	145.52	130.59	141.31	0.79079	77734000	641	23.3159	23.0871	23.2565	22.8375	22.7681	20.6478	18.015	19.1742	22.1435	22.7681	18.3044	19.0368
+	2.41922	-3.85193	Q4KMP7;Q4KMP7-2	687;112	Q4KMP7	Q4KMP7	TBC1 domain family member 10B	TBC1D10B	AAGGAPSPPPPVRRASAGPAPGPVVTAEGLH	RAS(1)AGPAPGPVVTAEGLHPSLPS(0.961)PT(0.038)GNS(0.001)TPLGSSK	2922	UID1864	Color2 [A=255, R=128, G=0, B=255]	1	4		S	3			1859	___1	0.999976	1.38074e-28	125.05	104.36	125.05	0.67421	99890000	687	19.8658	20.0043	23.1319	19.3154	19.2928	20.218	18.2436	23.0225	18.6216	19.2928	17.9188	23.2166
+	2.40607	4.288	H0Y704;J3KNL4;O15231-2;O15231-3	23;71;66;206	H0Y704	H0Y704	Zinc finger protein 185	ZNF185	REHSYVLSAAKKSTGSPTQETQAPFIAKRVE	STGS(0.999)PTQETQAPFIAK	1228	UID777	Color2 [A=255, R=128, G=0, B=255]	1	4		S	2			772	___1	0.999439	1.11368e-67	260.73	231.76	260.73	-0.19752	62785000	23	22.9421	24.1709	22.2318	22.3807	22.7961	22.0104	18.0169	18.2122	21.5852	22.7961	21.7458	17.8171
+	2.40528	6.39345	Q96T83	693	Q96T83	Q96T83	Sodium/hydrogen exchanger 7	SLC9A7	SHTASTSLEGSRRTKSSSEEVLERDLGMGDQ	TKS(0.992)S(0.008)SEEVLER	3782	UID2393	Color2 [A=255, R=128, G=0, B=255]	1	4		S	2			2184	___1	0.991958	7.64151e-11	166.6	110.52	160.87	-0.67104	163410000	693	25.1913	24.5709	24.1703	25.1371	18.9428	24.6605	21.4446	18.2346	23.335	19.6116	22.085	18.0874
+	2.40328	6.18094	P49585;C9JEJ2	342;342	P49585	P49585	Choline-phosphate cytidylyltransferase A	PCYT1A	ERSPSPSFRWPFSGKTSPPCSPANLSRHKAA	WPFSGKT(0.971)S(0.029)PPCSPANLSR	4877	UID2970	Color2 [A=255, R=128, G=0, B=255]	1	4		T	2			1555	___1	0.971044	1.96416e-08	146.78	126.73	146.78	-0.80847	359650000	342	24.5594	24.8533	24.3915	25.5776	25.1799	25.5579	22.2313	18.0407	23.6767	25.1799	23.417	18.8066
+	2.40307	4.68054	Q8N573-3;Q8N573-2;Q8N573-5;Q8N573-8;Q8N573;H0YC07	239;299;306;306;307;20	Q8N573-3	Q8N573-3	Oxidation resistance protein 1	OXR1	QLSGRDFCHSKKMTGSNTEEIDSRIRDAGND	MT(0.001)GS(0.99)NT(0.009)EEIDSR	3437	UID2169	Color2 [A=255, R=128, G=0, B=255]	1	4		S	2			2036	___1	0.989968	0.0010023	69.795	58.284	69.795	-3.1775	24994000	239	22.8111	20.273	21.6337	22.9684	19.0269	21.3473	18.2741	17.4295	21.7417	19.2117	18.1994	18.2236
+	2.36692	5.64331	P49585;C9JEJ2	343;343	P49585	P49585	Choline-phosphate cytidylyltransferase A	PCYT1A	RSPSPSFRWPFSGKTSPPCSPANLSRHKAAA	WPFSGKT(0.247)S(0.752)PPCS(0.001)PANLSR	2278	UID1463	Color2 [A=255, R=128, G=0, B=255]	1	4		S	2			1555	___1	0.752003	3.13272e-05	90.827	74.287	82.59	-1.1125	347060000	343	24.5594	24.8533	24.3915	25.5776	25.1799	25.5579	22.2313	19.116	23.6767	25.1799	23.417	18.8066
+	2.34849	5.26981	E9PHI6;Q9Y6G9	397;513	E9PHI6	E9PHI6	Cytoplasmic dynein 1 light intermediate chain 1	DYNC1LI1	ELDRITRKPVTVSPTTPTSPTEGEAS_____	KPVTVSPT(0.006)T(0.994)PT(0.5)S(0.5)PTEGEAS	4597	UID6024	Color2 [A=255, R=128, G=0, B=255]	1	4		T	2			516	___2	0.993709	9.49287e-14	160.66	146.62	132.47	0.65189	174880000	397	23.5222	24.5564	21.1831	24.6961	23.6074	21.8793	21.455	18.1788	23.0094	23.6074	22.7093	18.7667
+	2.3055	2.99593	Q3V6T2-5;Q3V6T2-4;Q3V6T2-2;Q3V6T2-3;Q3V6T2	449;449;449;449;449	Q3V6T2-5	Q3V6T2-5	Girdin	CCDC88A	EQISRTSELSEAPQKSLGHEVNELTSSRLLK	TSELS(0.003)EAPQKS(0.997)LGHEVNELTSSR	2910	UID1853	Color2 [A=255, R=128, G=0, B=255]	1	4		S	3			1856	___1	0.997477	3.18462e-15	116.34	110.18	116.34	-0.41309	24078000	449	22.3697	21.4322	19.0357	22.1644	21.7816	20.2393	17.9273	18.9841	21.354	21.7816	18.8825	18.9494
+	2.25672	3.13155	Q3KQU3-4;Q3KQU3;Q3KQU3-2;C9JIR3;E9PLH3	70;70;70;31;31	Q3KQU3-4	Q3KQU3-4	MAP7 domain-containing protein 1	MAP7D1	MKNATSSKQLPLEPESPSGQVGPRPAPPQEE	QLPLEPES(0.837)PS(0.163)GQVGPRPAPPQEESPSSEAK	2898	UID1847	Color2 [A=255, R=128, G=0, B=255]	1	4		S	3			1853	___1	0.836985	9.65272e-06	106.42	91.733	63.97	-2.0565	22357000	70	21.6797	19.3406	19.1667	20.7185	21.8245	20.7198	18.9576	18.4501	21.4553	21.8245	17.7656	17.8558
+	2.25632	3.84554	Q7Z3T8	939	Q7Z3T8	Q7Z3T8	Zinc finger FYVE domain-containing protein 16	ZFYVE16	PNNETGDITRNEIIQSPISQVPSVEKLSMNT	NEIIQS(1)PISQVPSVEK	3245	UID2051	Color2 [A=255, R=128, G=0, B=255]	1	4		S	2			1963	___1	0.999999	4.19827e-38	217.88	196.42	217.88	-0.4907	73722000	939	22.7369	23.0524	22.9799	22.7017	22.3732	22.6478	21.136	18.8707	21.6411	22.3732	18.3289	18.1581
+	2.24158	3.08786	R4GNB4;Q9H7M9	93;264	R4GNB4	R4GNB4	Platelet receptor Gi24	C10orf54	PPAQGIPEAKVRHPLSYVAQRQPSESGRHLL	VRHPLS(0.955)Y(0.045)VAQR	3952	UID2502	Color2 [A=255, R=128, G=0, B=255]	1	4		S	3			2267	___1	0.955032	0.012009	44.457	25.398	44.457	0.21052	21315000	93	21.3101	21.5299	21.2223	21.8708	21.6062	19.2538	18.6935	18.2744	20.7122	21.6062	20.3133	18.1453
+	2.236	2.12559	O60293-2;O60293	352;352	O60293-2	O60293-2	Zinc finger C3H1 domain-containing protein	ZFC3H1	SQGLQDKEQNLTRRISTSDILSEKKLGEDEE	RIS(0.823)T(0.089)S(0.089)DILSEK	1718	UID1087	Color2 [A=255, R=128, G=0, B=255]	1	4		S	2			1098	___1	0.822875	0.000321397	101.6	43.997	101.6	0.88271	13065000	352	20.1845	21.1799	20.4832	20.5862	21.6844	19.4337	18.4621	17.9873	19.7942	21.6844	19.9605	18.1381
+	2.22771	4.04292	Q9UPU5;B7WPF4	2047;1887	Q9UPU5	Q9UPU5	Ubiquitin carboxyl-terminal hydrolase 24	USP24	WNAYMLFYQRVSDQNSPVLPKKSRVSVVRQE	VSDQNS(1)PVLPK	4168	UID2658	Color2 [A=255, R=128, G=0, B=255]	1	4		S	2			2387	___1	1	4.45532e-05	123.98	92.502	123.98	0.47409	68405000	2047	22.5981	23.2512	23.3008	22.7633	22.8508	23.7381	18.2494	18.1946	21.3515	22.8508	21.4282	18.1949
+	2.22736	5.15599	S4R3H4;E7EQT4;Q9UKV3-5;Q9UKV3	671;689;729;729	S4R3H4	S4R3H4	Apoptotic chromatin condensation inducer in the nucleus	ACIN1	SAEKHVTQRLQPERGSPKKCEAEEAEPPAAT	LQPERGS(1)PK	621	UID404	Color2 [A=255, R=128, G=0, B=255]	1	4		S	2			444	___1	1	0.0218377	59.067	24.681	52.49	1.0939	198680000	671	24.5543	25.2696	24.2929	24.0314	25.4116	20.4637	18.6129	18.4792	22.6605	25.4116	17.8679	18.7063
+	2.22459	2.8696	Q9NX76	8	Q9NX76	Q9NX76	CKLF-like MARVEL transmembrane domain-containing protein 6	CMTM6	________MENGAVYSPTTEEDPGPARGPRS	MENGAVYS(0.999)PT(0.001)TEEDPGPAR	4025	UID2554	Color2 [A=255, R=128, G=0, B=255]	1	4		S	2			2310	___1	0.998785	1.32713e-37	210.39	192.23	210.39	-0.32841	83102000	8	20.8911	21.9952	19.4939	21.8475	21.7846	20.218	18.3879	18.3764	20.9046	21.7846	18.6065	18.3132
+	2.19918	3.12227	Q7Z434-4;Q7Z434	81;222	Q7Z434-4	Q7Z434-4	Mitochondrial antiviral-signaling protein	MAVS	TAGATSSLTPSRGPVSPSVSFQPLARSTPRA	GPVS(1)PSVSFQPLAR	3259	UID2059	Color2 [A=255, R=128, G=0, B=255]	1	4		S	2			1966	___1	0.999995	6.00795e-61	261.41	240.11	261.41	0.2336	108900000	81	23.9647	25.2126	21.9508	23.4252	22.8601	22.1454	22.2475	20.0891	22.8044	22.8601	21.7796	20.4625
+	2.18624	3.31796	P52790;H0Y8U9	67;31	P52790	P52790	Hexokinase-3	HK3	ASLLGSMEQALRGQASPAPAVRMLPTYVGST	GQAS(1)PAPAVR	2329	UID1490	Color2 [A=255, R=128, G=0, B=255]	1	4		S	2			1585	___1	1	0.00155788	82.171	50.328	82.171	-0.87866	49705000	67	22.5658	22.6399	20.8293	22.5234	23.4669	21.5317	17.5369	18.7063	21.4421	23.4669	16.9102	19.0119
+	2.17717	5.16782	F8VXC8;Q8TAQ2-2;Q8TAQ2-3;Q8TAQ2	306;306;306;306	F8VXC8	F8VXC8	SWI/SNF complex subunit SMARCC2	SMARCC2	KKGGNYKKRKRSPSPSPTPEAKKKNAKKGPS	KRS(0.992)PS(0.042)PS(0.963)PT(0.002)PEAK	1056	UID3831	Color2 [A=255, R=128, G=0, B=255]	1	4		S	2			674	___2	0.962889	4.02809e-12	177.76	162.49	139.58	0.28004	189880000	306	24.3072	25.0928	25.2167	24.2381	25.0038	19.5599	19.8816	18.2127	22.5885	25.0038	19.1857	18.8742
+	2.173	4.11906	P98082-3;P98082;P98082-2	702;723;505	P98082-3	P98082-3	Disabled homolog 2	DAB2	LNKINEPPKPAPRQVSLPVTKSTDNAFENPF	QVS(0.999)LPVT(0.001)K	2400	UID1540	Color2 [A=255, R=128, G=0, B=255]	1	4		S	2			1671	___1	0.999428	0.0100936	57.267	30.22	57.267	1.0783	45186000	702	22.9587	22.9695	22.1275	22.7021	22.1787	20.9289	20.6073	17.7763	22.0446	22.1787	18.5313	19.1225
+	2.16888	1.3855	O75420	638	O75420	O75420	PERQ amino acid-rich with GYF domain-containing protein 1	GIGYF1	RGGDQNLLPTMSRSLSVPDSGRLWDVHTSAS	S(0.005)LS(0.994)VPDSGR	1780	UID1126	Color2 [A=255, R=128, G=0, B=255]	1	4		S	2			1127	___1	0.99449	0.0132999	50.353	27.127	50.353	-0.3894	14217000	638	20.7238	21.2126	19.395	20.3288	20.7681	21.5325	17.8255	19.2343	20.3308	20.7681	19.9596	18.9169
+	2.16561	3.61196	K7ERT1;O00273-2;O00273	28;28;28	K7ERT1	K7ERT1	DNA fragmentation factor subunit alpha	DFFA	GEIRTLKPCLLRRNYSREQHGVAASCLEDLR	NYS(1)REQHGVAASCLEDLR	1574	UID994	Color2 [A=255, R=128, G=0, B=255]	1	4		S	3			990	___1	0.999999	5.38225e-10	141.45	124.73	141.45	-1.0072	35573000	28	21.7385	22.3119	21.1817	22.4233	22.718	20.0455	19.6137	18.3964	21.0726	22.718	20.9728	17.8693
+	2.14951	6.30649	Q9UI08;Q9UI08-2;B7Z3I5	345;347;351	Q9UI08	Q9UI08	Ena/VASP-like protein	EVL	NSVEKPVSSILSRTPSVAKSPEAKSPLQSQP	TPS(1)VAKS(1)PEAK	4114	UID5770	Color2 [A=255, R=128, G=0, B=255]	1	4		S	2			2356	___2	0.999678	7.24204e-31	184.65	174.85	153.18	1.9723	816380000	345	25.0949	19.4557	24.6429	25.8114	25.7729	25.0523	20.6633	18.6693	23.3553	25.7729	22.8512	18.2255
+	2.12375	1.52364	Q9GZU7-2;Q9GZU7	11;11	Q9GZU7-2	Q9GZU7-2	Carboxy-terminal domain RNA polymerase II polypeptide A small phosphatase 1	CTDSP1	_____MDSSAVITQISKEEARGPLRGKGDQK	MDSSAVITQIS(1)KEEAR	3898	UID2465	Color2 [A=255, R=128, G=0, B=255]	1	4		S	2			2243	___1	0.999603	1.34424e-05	119.47	103.95	119.47	0.43963	11592000	11	20.6981	21.0198	19.1367	20.4276	21.2513	20.0537	17.4766	19.2423	20.377	21.2513	17.7831	18.7122
+	2.10272	4.22027	F5GYV5;H7BZV4;F8WCT1;F5H7X4;Q66PJ3-7;Q66PJ3-4;Q66PJ3-3;Q66PJ3-2;Q66PJ3	140;130;140;260;137;313;313;324;332	F5GYV5	F5GYV5	ADP-ribosylation factor-like protein 6-interacting protein 4	ARL6IP4	QVEALPGPSLDQWHRSAGEEEDGPVLTDEQK	S(1)AGEEEDGPVLTDEQK	932	UID612	Color2 [A=255, R=128, G=0, B=255]	1	4		S	2			606	___1	1	3.12391e-57	258.91	222.33	128.06	1.419	46094000	140	22.0263	23.3699	22.3525	23.3344	19.1754	22.9686	20.9359	17.7618	22.2053	19.767	17.2122	18.8417
+	2.07033	3.4315	Q4KMQ2-3;Q4KMQ2;Q4KMQ2-2	891;909;930	Q4KMQ2-3	Q4KMQ2-3	Anoctamin-6	ANO6	AERMIEAVDNNLRPKSE______________	MIEAVDNNLRPKS(1)E	2929	UID1868	Color2 [A=255, R=128, G=0, B=255]	1	4		S	2			1860	___1	1	6.19956e-24	197.75	165.25	165.45	1.3855	264690000	891	22.2166	22.7472	23.1406	21.802	23.1521	23.5627	17.6421	18.3352	20.8027	23.1521	19.301	18.016
+	2.0465	4.74818	B4DR80;Q9Y6E0-2	4;4	B4DR80	B4DR80		STK24	____________MAHSPVQSGLPGMQNLKAD	AHS(1)PVQSGLPGMQNLK	269	UID180	Color2 [A=255, R=128, G=0, B=255]	1	4		S	2			156	___1	1	2.08862e-38	219.03	192.97	195.5	0.34849	351300000	4	23.5083	24.1682	21.0343	24.7936	23.9466	21.8018	21.7872	19.1759	22.7708	23.9466	22.2818	18.7095
+	2.02588	4.75761	P05412;P17535	73;100	P05412	P05412	Transcription factor AP-1;Transcription factor jun-D	JUN;JUND	SDLLTSPDVGLLKLASPELERLIIQSSNGHI	LAS(1)PELER	1926	UID1219	Color2 [A=255, R=128, G=0, B=255]	1	4		S	2			1267	___1	1	0.00390528	82.749	48.953	60.398	0.93798	92599000	73	24.1523	23.9595	22.3606	23.9522	23.1314	21.7177	21.7425	18.2766	22.392	23.1314	22.1277	19.2058
+	2.02153	2.95904	O43353-2;O43353	394;531	O43353-2	O43353-2	Receptor-interacting serine/threonine-protein kinase 2	RIPK2	GLQPYPEILVVSRSPSLNLLQNKSM______	S(0.007)PS(0.993)LNLLQNK	1695	UID1070	Color2 [A=255, R=128, G=0, B=255]	1	4		S	2			1080	___1	0.993149	0.00207258	71.03	47.658	71.03	0.56809	20228000	394	21.2774	21.3472	21.1869	21.735	21.2435	21.4008	18.1839	18.2423	20.4239	21.2435	18.1377	18.1305
+	2.00991	5.70025	Q9UI08;Q9UI08-2;B7Z3I5	349;351;355	Q9UI08	Q9UI08	Ena/VASP-like protein	EVL	KPVSSILSRTPSVAKSPEAKSPLQSQPHSRM	T(0.358)PS(0.642)VAKS(1)PEAKS(1)PLQSQPHSR	4112	UID5768	Color2 [A=255, R=128, G=0, B=255]	1	4		S	3			2356	___2	1	1.96135e-41	211.62	202.51	184.65	-0.14596	2785500000	349	25.0949	19.8726	24.6429	25.8114	25.7729	25.0523	20.6633	19.3558	23.3553	25.7729	22.8512	18.7514
+	2.00636	3.75563	E9PCX8;Q68CZ2;E7ERH3;Q68CZ2-2	953;850;610;610	E9PCX8	E9PCX8	Tensin-3	TNS3	LSSKESMCSTPAFPVSPETPYVKTALRHPPF	ESMCSTPAFPVS(0.997)PET(0.003)PYVK	735	UID489	Color2 [A=255, R=128, G=0, B=255]	1	4		S	2			493	___1	0.99678	1.93799e-14	157.42	140.75	157.42	0.84233	72070000	953	21.7744	22.0342	20.8903	22.3827	21.176	20.7276	19.4006	17.398	21.3118	21.176	21.4187	18.7366
+	1.9856	2.777	E9PEK8;H7C2N6;F5H629;B8ZZU6;E9PBF9;P15336-3;P15336-7;P15336-5;P15336	71;60;53;53;71;71;53;53;71	E9PEK8	E9PEK8	Cyclic AMP-dependent transcription factor ATF-2	ATF2	GPARNDSVIVADQTPTPTRFLKNCEEVGLFN	NDSVIVADQT(0.98)PT(0.844)PT(0.176)R	4510	UID5997	Color2 [A=255, R=128, G=0, B=255]	1	4		T	2			257	___2	0.844388	1.70497e-05	129.05	113.8	129.05	0.71991	14401000	71	20.4299	21.1409	20.7406	21.3858	20.4723	20.5054	17.8243	17.9536	20.1663	20.4723	19.2159	17.8137
+	1.96939	4.8039	C9JFE4;Q13098-5;Q13098;Q13098-7;J3QQX0	454;470;474;510;62	C9JFE4	C9JFE4	COP9 signalosome complex subunit 1	GPS1	VLRNQIHVKSPPREGSQGELTPANSQSRMST	EGS(1)QGELTPANSQSR	450	UID309	Color2 [A=255, R=128, G=0, B=255]	1	4		S	2			312	___1	1	3.14307e-31	198.81	177.51	198.81	0.42174	270380000	454	23.1856	23.9299	23.2501	24.236	24.8693	24.5526	20.4396	18.0402	22.0644	24.8693	16.8483	18.6759
+	1.96025	2.47069	C9JTT8;Q68DU7;H7C1N3;Q96EA0;O15155	50;50;65;50;50	C9JTT8	C9JTT8	BET1 homolog	BET1;DKFZp781C0425	LTESLRSKVTAIKSLSIEIGHEVKTQNKLLA	S(0.014)LS(0.986)IEIGHEVK	488	UID329	Color2 [A=255, R=128, G=0, B=255]	1	4		S	2			334	___1	0.986464	0.00365647	61.435	42.341	61.435	1.4677	17235000	50	21.2193	21.0115	21.1034	21.2993	20.8309	20.7355	17.3112	18.8812	20.4595	20.8309	19.8233	18.1628
+	1.95488	-4.11229	Q9Y6D5	227	Q9Y6D5	Q9Y6D5	Brefeldin A-inhibited guanine nucleotide-exchange protein 2	ARFGEF2	IQSKPQSPVIQAAAVSPKFVRLKHSQAQSKP	ELEKPIQSKPQSPVIQAAAVS(1)PK	4369	UID2799	Color2 [A=255, R=128, G=0, B=255]	1	4		S	3			2448	___1	1	9.59711e-45	198.02	191.3	190.35	0.37397	236990000	227	18.3748	19.107	24.7581	20.0271	18.8429	24.9707	20.5423	22.7302	18.5334	19.2931	23.2076	23.4512
+	1.95071	6.0576	Q8IY17-5;Q8IY17-2;Q8IY17-3;Q8IY17;Q8IY17-4;M0QYT1;M0R2C2	324;324;363;363;372;183;204	Q8IY17-5	Q8IY17-5	Neuropathy target esterase	PNPLA6	LPTRTSPVRGSKRMVSTSATDEPRETPGRPP	MVS(0.999)T(0.001)SATDEPR	3392	UID2146	Color2 [A=255, R=128, G=0, B=255]	1	4		S	2			2017	___1	0.999361	3.40293e-07	142.1	126.89	129.74	-1.6043	321640000	324	24.7122	24.4863	24.0112	25.3182	23.8937	23.4844	21.5703	17.6308	22.7763	23.8937	18.6445	18.7918
+	1.94142	2.03727	P48634-2;P48634-3;P48634	1206;1218;1219	P48634-2	P48634-2	Protein PRRC2A	PRRC2A	PSKEPLKEKLIPGPLSPVARGGSNGGSNVGM	LIPGPLS(1)PVAR	2262	UID1449	Color2 [A=255, R=128, G=0, B=255]	1	4		S	2			1547	___1	1	0.00089114	78.903	53.281	64.121	0.91163	118690000	1206	24.0413	23.8794	23.4169	23.7296	23.3669	23.7574	21.6147	21.3308	23.3067	23.3669	22.1667	21.9797
+	1.93285	2.72347	Q9UI08;Q9UI08-2;B7Z3I5	354;356;360	Q9UI08	Q9UI08	Ena/VASP-like protein	EVL	ILSRTPSVAKSPEAKSPLQSQPHSRMKPAGS	S(1)PLQSQPHSR	4113	UID2619	Color2 [A=255, R=128, G=0, B=255]	1	4		S	2			2356	___1	1	1.1492e-94	291.68	265.03	112.11	0.14381	7864800000	354	28.3295	29.1344	27.6467	29.495	29.7681	29.2486	25.0452	25.9911	28.3722	29.7681	26.8809	26.0265
+	1.92497	4.78664	Q09666	3716	Q09666	Q09666	Neuroblast differentiation-associated protein AHNAK	AHNAK	KGPEVDIKGPKVDIDTPDINIEGSEGKFKGP	VDIDT(1)PDINIEGSEGK	4920	UID2984	Color2 [A=255, R=128, G=0, B=255]	1	4		T	2			1721	___1	1	9.52372e-56	257.16	240.81	217.32	0.057494	82775000	3716	24.0032	23.5738	22.5993	22.9773	22.5899	22.0155	18.1811	17.6815	21.8735	22.5899	21.4684	18.6479
+	1.92048	5.85841	Q9H307;G3V5F0;G3V579	66;66;66	Q9H307	Q9H307	Pinin	PNN	GGGRGRGSLLLRRGFSDSGGGPPAKQRDLEG	GFS(0.997)DS(0.003)GGGPPAK	3918	UID2483	Color2 [A=255, R=128, G=0, B=255]	1	4		S	2			2255	___1	0.996737	1.10116e-10	133.25	89.257	107.34	-0.2278	245060000	66	24.8773	25.3784	24.2319	24.8741	24.986	23.228	19.0217	17.7903	22.5047	24.986	18.9559	18.6636
+	1.91836	2.89025	Q5T4S7-3;Q5T4S7-4;Q5T4S7;Q5T4S7-2;X6RE05	2730;2747;2719;2719;362	Q5T4S7-3	Q5T4S7-3	E3 ubiquitin-protein ligase UBR4	UBR4	VLRPRNKRRHVTLPSSPRSNTPMGDKDDDDD	RHVTLPS(0.147)S(0.853)PR	3006	UID1908	Color2 [A=255, R=169, G=169, B=169]	1	4		S	3			1885	___1	0.852999	0.000350885	133.23	112.23	63.76	-0.19326	140790000	2730	21.4382	21.5816	21.914	22.2218	19.8833	21.9511	20.0282	17.4959	18.8886	21.0186	18.2856	18.4227
+	1.91447	3.04968	Q01804-5;Q01804-3;Q01804	940;941;1006	Q01804-5	Q01804-5	OTU domain-containing protein 4	OTUD4	KTEKVKDPKTAADVVSPGANSVDSRVQRPKE	TAADVVS(1)PGANSVDSR	2423	UID1556	Color2 [A=255, R=128, G=0, B=255]	1	4		S	2			1685	___1	0.999748	1.55111e-09	149	122.03	149	0.63329	26668000	940	22.258	22.9072	20.2149	22.2786	20.2265	21.4117	19.8487	18.3984	21.2846	18.1724	20.187	19.3831
+	1.90924	-3.03397	C9JF29;Q8N423-2;Q8N423;O75023-2;O75023;O75023-3	451;566;567;460;559;560	C9JF29	C9JF29	Leukocyte immunoglobulin-like receptor subfamily B member 2;Leukocyte immunoglobulin-like receptor subfamily B member 5	LILRB2;LILRB5	AASEAPQDVTYAQLHSLTLRRKATEPPPSQE	AAASEAPQDVTYAQLHS(0.921)LT(0.079)LR	449	UID308	Color2 [A=255, R=128, G=0, B=255]	1	4		S	3			310	___1	0.920761	1.00469e-10	117.94	110.58	89.297	0.62863	53720000	451	20.9904	22.7042	21.2497	19.7733	20.5625	22.7506	21.5259	23.7351	20.1075	20.5625	19.4086	22.9137
+	1.90847	3.49812	E7ERB7;B7ZLZ0;Q9P107	631;634;660	E7ERB7;Q9P107	Q9P107	GEM-interacting protein	GMIP	SLAKTLHADPGDDPGTPSPSPEVIRSLKTLL	TLHADPGDDPGT(0.987)PS(0.012)PSPEVIR	4507	UID2844	Color2 [A=255, R=128, G=0, B=255]	1	4		T	3			2332;250	___1	0.987447	4.30298e-10	110.89	102.07	96.723	-0.19267	59970000	660	23.1413	23.6372	21.6715	22.3324	23.0328	22.1164	21.1699	19.1394	21.5201	23.0328	20.9119	18.5269
+	1.90588	4.03664	Q9Y286-2;Q9Y286	311;404	Q9Y286-2	Q9Y286-2	Sialic acid-binding Ig-like lectin 7	SIGLEC7	DVGDIGMKDANTIRGSASQGNLTESWADDNP	DANT(0.028)IRGS(0.917)AS(0.055)QGNLTESWADDNPR	4269	UID2729	Color2 [A=255, R=128, G=0, B=255]	1	4		S	3			2400	___1	0.917101	5.74025e-104	296.52	269.09	121.7	-0.13469	166350000	311	22.1607	21.816	22.0817	23.1982	21.8857	22.9695	17.6384	18.1955	21.1967	21.8857	20.8165	18.1016
+	1.89941	2.453	P04792;F8WE04	82;82	P04792	P04792	Heat shock protein beta-1	HSPB1	AVAAPAYSRALSRQLSSGVSEIRHTADRWRV	QLS(1)SGVSEIR	1923	UID1216	Color2 [A=255, R=128, G=0, B=255]	1	4		S	2			1254	___1	0.999993	2.56427e-07	171.74	140.63	124.46	-0.45366	1536100000	82	27.3464	27.4474	26.2251	28.3324	26.2735	25.8255	27.4728	25.2256	27.216	26.2735	26.9079	25.1316
+	1.89565	3.53137	P16949;A2A2D0;P16949-2	38;38;38	P16949	P16949	Stathmin	STMN1	ILSPRSKESVPEFPLSPPKKKDLSLEEIQKK	SKESVPEFPLS(1)PPK	2059	UID1312	Color2 [A=255, R=128, G=0, B=255]	1	4		S	3			1375	___1	1	3.53431e-87	222.42	174.51	102.89	0.19048	286750000	38	22.8244	22.4717	21.3695	21.5232	22.3103	21.5208	18.3615	17.9778	21.4284	22.3103	20.8033	18.8102
+	1.89211	3.35642	Q5JUE6;Q13905-2;Q13905;Q68DL3;Q13905-3	254;321;360;377;378	Q5JUE6	Q5JUE6	Rap guanine nucleotide exchange factor 1	RAPGEF1	SPRLSPCSSIGKLSKSDEQLSSLDRDSGQCS	LSKS(1)DEQLSSLDR	2685	UID1723	Color2 [A=255, R=128, G=0, B=255]	1	4		S	2			1770	___1	1	1.52697e-26	223.52	182.3	223.52	1.341	105040000	254	21.8823	22.3583	22.9796	21.5666	21.7845	22.5132	19.8583	17.4251	20.8132	21.7845	18.6834	18.7035
+	1.88588	0.917247	H0Y704;J3KNL4;O15231-2;O15231-3;H7BZT5;O15231-9;O15231-5;O15231-4;O15231-7;O15231;O15231-8;O15231-6	224;233;228;466;468;103;244;406;436;465;468;497	H0Y704	H0Y704	Zinc finger protein 185	ZNF185	RQSSPSGSEQLVRRESCGSSVLTDFEGKDVA	RES(0.995)CGS(0.005)SVLTDFEGKDVATK	1231	UID779	Color2 [A=255, R=128, G=0, B=255]	1	4		S	3			772	___1	0.994863	4.93235e-23	167.28	155.32	143.21	-0.12996	165650000	224	24.0699	24.8401	19.5061	24.0124	23.3504	23.5134	17.6638	22.9996	23.6435	23.3504	22.5723	22.9831
+	1.88322	1.28119	H0Y2V6;Q5SW79;Q5SW79-2;Q5SW79-3	983;1019;921;921	H0Y2V6	H0Y2V6	Centrosomal protein of 170 kDa	CEP170	DGRKFVQSSGRIRQPSVDLTDDDQTSSVPHS	IRQPS(0.996)VDLT(0.003)DDDQT(0.001)S(0.001)SVPHSAISDIMSSDQETYSCKPHGR	1178	UID747	Color2 [A=255, R=128, G=0, B=255]	1	4		S	5			757	___1	0.995851	2.10177e-08	59.23	55.037	59.23	0.59489	11270000	983	19.7705	19.7275	19.1908	19.3336	21.1108	22.6844	17.6653	18.0807	19.1488	21.1108	18.5168	18.1922
+	1.88024	4.6952	K7EM16;P50552	53;284	K7EM16	K7EM16	Vasodilator-stimulated phosphoprotein	VASP	AMLARRRKATQVGEKTPKDESANQEEPEARV	ATQVGEKT(1)PKDESANQEEPEAR	4730	UID2915	Color2 [A=255, R=128, G=0, B=255]	1	4		T	3			972	___1	0.999995	7.45386e-31	181.33	164.88	181.33	0.04614	75374000	53	24.1595	23.5699	21.544	22.6284	23.8669	19.7768	18.504	18.5822	21.947	23.8669	18.1574	17.8506
+	1.87515	4.15761	Q9NXV6	131	Q9NXV6	Q9NXV6	CDKN2A-interacting protein	CDKN2AIP	TTRDELVAKVKKRGISSSNEGVEEPSKKRVI	GIS(0.975)S(0.025)SNEGVEEPSK	4030	UID2558	Color2 [A=255, R=128, G=0, B=255]	1	4		S	2			2315	___1	0.974591	2.29948e-74	278.64	229.98	274.45	-0.93954	70844000	131	22.7313	22.6743	21.4556	23.8669	23.6859	22.6026	20.6706	19.0966	21.9262	23.6859	17.5569	18.2711
+	1.86275	2.92569	Q9BU76	220	Q9BU76	Q9BU76	Multiple myeloma tumor-associated protein 2	MMTAG2	DKEHRRPAEATSSPTSPERPRHHHHDSDSNS	RPAEAT(0.005)S(0.004)S(0.018)PT(0.087)S(0.886)PERPR	3835	UID2427	Color2 [A=255, R=128, G=0, B=255]	1	4		S	3			2215	___1	0.886048	0.000539966	60.938	42.526	60.938	0.81126	31152000	220	21.0753	23.4091	23.0097	22.1224	19.2905	19.8136	19.9521	18.8612	22.5137	19.1039	17.952	19.0951
+	1.86051	5.08157	Q9UMX1-2;Q9UMX1-3;Q9UMX1	301;301;301	Q9UMX1-2	Q9UMX1-2	Suppressor of fused homolog	SUFU	EDSRSICIGTQPRRLSGKDTEQIRETLRRGL	RLS(1)GKDTEQIR	4149	UID2645	Color2 [A=255, R=128, G=0, B=255]	1	4		S	3			2378	___1	0.999851	0.000590681	77.894	64.775	77.894	0.16193	93063000	301	22.8063	20.3747	23.6819	24.5491	23.8037	23.3094	21.0427	18.8962	22.4882	23.8037	18.5726	17.5031
+	1.85014	5.49176	Q6UX71-2;Q6UX71;Q6UX71-3	457;506;128	Q6UX71-2	Q6UX71-2	Plexin domain-containing protein 2	PLXDC2	ERRPSRWPAMKFRRGSGHPAYAEVEPVGEKE	RGS(1)GHPAYAEVEPVGEK	3198	UID2026	Color2 [A=255, R=128, G=0, B=255]	1	4		S	3			1943	___1	0.999991	6.93893e-06	101.85	91.69	101.85	-0.43753	127130000	457	24.4518	24.3793	24.6271	23.2677	22.1386	23.5138	23.1995	18.3899	21.927	22.1386	21.4646	17.0576
+	1.84975	3.01963	F5H5W4;F5GX36;P56524	606;216;632	F5H5W4	F5H5W4	Histone deacetylase 4	HDAC4	IPVSFGGHRPLSRAQSSPASATFPVSVQEPP	AQS(0.882)S(0.088)PAS(0.021)AT(0.008)FPVSVQEPPTKPR	912	UID600	Color2 [A=255, R=128, G=0, B=255]	1	4		S	3			589	___1	0.882304	5.59753e-07	76.967	68.878	76.967	1.919	30813000	606	22.0794	22.0663	18.937	20.7889	22.1752	22.2685	17.5812	18.0127	20.7097	22.1752	21.9095	18.3333
+	1.82677	2.29575	O75396	137	O75396	O75396	Vesicle-trafficking protein SEC22b	SEC22B	TKKLYIDSCARRNLGSINTELQDVQRIMVAN	NLGS(1)INTELQDVQR	1773	UID1121	Color2 [A=255, R=169, G=169, B=169]	1	4		S	2			1125	___1	1	6.09696e-104	249.3	221.33	238.03	-0.1673	99456000	137	23.8476	19.8863	24.3441	23.5536	21.8258	19.643	21.4866	21.9882	22.1707	21.8258	21.4898	21.8016
+	1.80614	2.5695	Q8WWM7-6;Q8WWM7-8;Q8WWM7-5;Q8WWM7-4;Q8WWM7-9;Q8WWM7-2;Q8WWM7;Q8WWM7-3;H3BUF6	449;449;449;449;449;449;449;449;455	Q8WWM7-6	Q8WWM7-6	Ataxin-2-like protein	ATXN2L	SVPPPPAVGRMYPPRSPKSAAPAPISASCPE	MYPPRS(1)PK	3574	UID2258	Color2 [A=255, R=128, G=0, B=255]	1	4		S	2			2095	___1	1	0.00725862	93.325	66.529	93.325	0.97932	384470000	449	24.246	25.2421	25.1549	24.1576	25.9512	25.1494	17.7404	20.8975	23.2434	25.9512	18.2485	21.7282
+	1.80523	4.58843	Q4KMP7;Q4KMP7-2	687;112	Q4KMP7	Q4KMP7	TBC1 domain family member 10B	TBC1D10B	AAGGAPSPPPPVRRASAGPAPGPVVTAEGLH	RAS(1)AGPAPGPVVTAEGLHPSLPS(0.961)PT(0.038)GNS(0.001)TPLGSSK	2922	UID5014	Color2 [A=255, R=128, G=0, B=255]	1	4		S	3			1859	___2	0.999976	1.38074e-28	125.05	104.36	125.05	0.67421	99890000	687	23.4253	22.7528	21.8036	23.9542	21.8941	22.2411	17.534	17.8449	21.9522	21.8941	20.0947	19.1994
+	1.80125	5.97503	H0YN29;H0YL10;Q5ZPR3-2;Q5ZPR3	161;190;307;525	H0YN29	H0YN29	CD276 antigen	CD276	GEGSKTALQPLKHSDSKEDDGQEIA______	TALQPLKHS(0.004)DS(0.996)KEDDGQEIA	1289	UID818	Color2 [A=255, R=128, G=0, B=255]	1	4		S	2			814	___1	0.995787	9.10754e-13	178.67	168.29	145.54	0.99774	1868100000	161	23.3606	24.564	22.9316	26.3928	25.5015	24.6562	20.3264	18.3623	23.9892	25.5015	22.1972	18.8494
+	1.79837	5.74838	Q0VD83-3;Q0VD83;Q0VD83-4;Q0VD83-2	891;891;900;429	Q0VD83-3	Q0VD83-3	Apolipoprotein B receptor	APOBR	EEEAVGWQEREQREDSEGRCGDYHPEGEAPR	EQREDS(1)EGRCGDYHPEGEAPR	2518	UID1629	Color2 [A=255, R=128, G=0, B=255]	1	4		S	4			1723	___1	0.999858	7.32304e-06	69.981	55.819	69.981	-1.5069	157700000	891	23.905	24.859	23.218	25.9126	19.2189	19.5309	21.0217	18.1446	22.9323	20.0221	22.6231	18.8586
+	1.79526	1.77931	E9PMG1;H0YDT0;Q96D71-4;Q96D71-3;Q96D71;Q96D71-2;F2Z3L2	143;129;143;143;143;143;143	E9PMG1	E9PMG1	RalBP1-associated Eps domain-containing protein 1	REPS1	GVIPPPPGRGQVKKGSVSHDTVQPRTSADAQ	KGS(1)VSHDTVQPR	856	UID562	Color2 [A=255, R=128, G=0, B=255]	1	4		S	2			553	___1	0.999865	1.0405e-11	172.82	146.05	119.62	0.98215	566310000	143	25.1931	25.6557	25.8686	25.8214	25.8618	25.886	17.5262	23.7892	25.0056	25.8618	24.7027	23.3324
+	1.79461	2.02704	M0R2H7;M0R0F9;W4VSQ9;Q15642-5;Q15642-4;Q15642-2;Q15642-3;Q15642	296;188;296;296;296;296;296;296	M0R2H7	M0R2H7	Cdc42-interacting protein 4	TRIP10	DVEFEDFSQPMNRAPSDSSLGTPSDGRPELR	APS(0.88)DS(0.059)S(0.059)LGT(0.003)PSDGRPELR	1604	UID1011	Color2 [A=255, R=128, G=0, B=255]	1	4		S	3			1011	___1	0.87978	0.000324331	56.327	38.839	56.327	-0.10915	22513000	296	19.9111	21.7831	21.9115	20.9602	21.4367	21.2415	20.3857	18.5094	20.2878	21.4367	21.011	18.2092
+	1.78999	3.80778	Q96CX2	200	Q96CX2	Q96CX2	BTB/POZ domain-containing protein KCTD12	KCTD12	SPSGGAAGPLLTPSQSLDGSRRSGYITIGYR	SPSGGAAGPLLT(0.006)PS(0.042)QS(0.898)LDGS(0.054)R	3699	UID2338	Color2 [A=255, R=128, G=0, B=255]	1	4		S	3			2146	___1	0.897894	8.86656e-88	272.3	251.41	85.573	0.7131	223750000	200	25.1204	25.1232	23.9176	23.4185	19.5656	23.4031	17.9197	19.8913	23.3298	19.0437	18.1614	20.4056
+	1.78761	1.86429	P22897	1454	P22897	P22897	Macrophage mannose receptor 1	MRC1	SDMKDLVGNIEQNEHSVI_____________	DLVGNIEQNEHS(1)VI	2124	UID1352	Color2 [A=255, R=169, G=169, B=169]	1	4		S	2			1417	___1	1	3.50902e-12	153.51	120.98	96.734	0.54891	43173000	1454	23.4394	22.9457	22.4894	21.9464	18.5831	21.542	21.9143	21.0872	21.2159	19.4175	17.4756	19.5853
+	1.78682	5.14319	Q32MZ4-3;Q32MZ4-2;Q32MZ4	658;690;714	Q32MZ4-3	Q32MZ4-3	Leucine-rich repeat flightless-interacting protein 1	LRRFIP1	GVAKDNAKIDGATQSSPAEPKSEDADRCTLP	IDGATQS(0.017)S(0.983)PAEPK	2889	UID1844	Color2 [A=255, R=128, G=0, B=255]	1	4		S	2			1852	___1	0.983055	3.69327e-11	155.17	93.352	141.87	0.58337	135620000	658	24.6073	24.5834	23.2071	23.549	24.3825	23.7131	16.9726	17.8583	21.8959	24.3825	20.5833	18.5568
+	1.78094	1.71107	Q9Y4D2	743	Q9Y4D2	Q9Y4D2	Sn1-specific diacylglycerol lipase alpha	DAGLA	QSEMSLEGFSEGRLLSPVVAAAARQDPVELL	LLS(1)PVVAAAAR	4337	UID2773	Color2 [A=255, R=128, G=0, B=255]	1	4		S	2			2427	___1	1	0.00926084	51.346	40.473	43.808	-0.5922	8489500	743	19.67	19.319	19.8235	20.5685	20.7055	20.3059	17.8636	18.3138	19.8718	20.7055	18.0652	18.3376
+	1.77164	2.51006	Q14160-2;Q14160;Q14160-3;H0YCG0	1394;1475;1475;495	Q14160-2	Q14160-2	Protein scribble homolog	SCRIB	TAKAERRHQERLRVQSPEPPAPERALSPAEL	VQS(1)PEPPAPER	2699	UID1731	Color2 [A=255, R=128, G=0, B=255]	1	4		S	2			1776	___1	1	3.72779e-06	89.43	63.993	89.43	-0.89689	89275000	1394	20.9814	21.6324	21.3453	21.6698	21.7152	21.6988	17.7468	18.2215	20.3986	21.7152	21.1117	18.7916
+	1.75679	2.2754	Q86UE4;E5RJU9;H0YB56	298;275;181	Q86UE4	Q86UE4	Protein LYRIC	MTDH	GGGWNEKSVKLSSQISAGEEKWNSVSPASAG	LSSQIS(1)AGEEK	3306	UID2089	Color2 [A=255, R=128, G=0, B=255]	1	4		S	2			1985	___1	1	1.41518e-75	257.96	210.04	158.01	-0.54778	1245400000	298	22.848	22.8535	21.6578	22.8837	23.6104	22.1499	20.399	20.2732	23.4946	23.6104	23.6743	21.3269
+	1.74799	3.62123	Q6PD62	970	Q6PD62	Q6PD62	RNA polymerase-associated protein CTR9 homolog	CTR9	RKKKKRRRHPKGEEGSDDDETENGPKPKKRR	GEEGS(1)DDDETENGPKPK	3162	UID2002	Color2 [A=255, R=128, G=0, B=255]	1	4		S	2			1932	___1	1	2.26057e-56	246.77	233.35	121.99	0.63254	294670000	970	22.9959	23.5605	24.3676	23.3318	24.4595	23.0253	20.0772	18.5868	21.5727	24.4595	17.3005	19.4377
+	1.73728	5.68838	Q9P0L0;Q9P0L0-2	214;259	Q9P0L0	Q9P0L0	Vesicle-associated membrane protein-associated protein A	VAPA	EGLRLRKVAHSDKPGSTSTASFRDNVTSPLP	VAHSDKPGS(0.954)T(0.041)S(0.004)TASFR	4052	UID2576	Color2 [A=255, R=128, G=0, B=255]	1	4		S	2			2331	___1	0.953998	6.13679e-19	180.1	156.25	180.1	-0.30791	879330000	214	26.7375	27.2016	25.5257	26.1572	26.1533	25.4806	22.3489	21.0774	24.3211	26.1533	21.2215	19.023
+	1.73232	3.85039	O95999	138	O95999	O95999	B-cell lymphoma/leukemia 10	BCL10	EPFPDGATNNLSRSNSDESNFSEKLRASTVM	SNS(1)DESNFSEK	1868	UID1182	Color2 [A=255, R=128, G=0, B=255]	1	4		S	2			1172	___1	0.999999	5.75525e-08	173.19	156.65	173.19	0.37568	106500000	138	22.8728	23.5921	22.6614	23.9657	24.6686	21.5586	19.6238	19.0423	21.7549	24.6686	21.1871	18.9859
+	1.72733	3.8582	H7C5I3;J3KR55;P35236;P35236-2;P35236-3;H7C4T8	142;224;143;182;248;75	H7C5I3	H7C5I3	Tyrosine-protein phosphatase non-receptor type 7	PTPN7	ILPNPQSRVCLGRAQSQEDGDYINANYIRGY	AQS(1)QEDGDYINANYIR	1373	UID873	Color2 [A=255, R=128, G=0, B=255]	1	4		S	2			876	___1	1	1.16257e-67	260.08	237.43	122.34	0.81509	81091000	142	22.4594	23.2724	18.6294	23.061	22.9613	20.9295	21.2457	18.378	20.9115	22.9613	20.5409	18.1935
+	1.72361	2.34726	Q66K14-2;Q66K14;H0YB58;F5H6M5;G3V133	1224;1241;284;382;400	Q66K14-2	Q66K14-2	TBC1 domain family member 9B	TBC1D9B	KIKDQKKVERQFSTASDHEQPGVSG______	QFS(0.02)T(0.214)AS(0.766)DHEQPGVSG	3098	UID1959	Color2 [A=255, R=128, G=0, B=255]	1	4		S	2			1909	___1	0.766362	0.000769	65.895	50.005	65.895	-2.3699	19378000	1224	21.3007	22.0788	19.3999	21.6181	19.0571	22.0119	19.8326	19.0313	20.4139	18.8266	21.3027	18.496
+	1.71861	3.06118	O95292	158	O95292	O95292	Vesicle-associated membrane protein-associated protein B/C	VAPB	TTASKTETPIVSKSLSSSLDDTEVKKVMEEC	SLS(0.931)S(0.068)SLDDTEVKK	1841	UID1164	Color2 [A=255, R=128, G=0, B=255]	1	4		S	2			1155	___1	0.931499	1.62922e-05	128.35	94.766	128.35	0.36212	24763000	158	21.5733	21.9932	19.9398	22.8683	21.4335	20.1103	17.7376	19.3856	21.5239	21.4335	17.3469	18.469
+	1.71766	-1.93973	Q6JBY9;B7ZKW8;F6T4W9	120;90;96	Q6JBY9	Q6JBY9	CapZ-interacting protein	RCSD1	SPKSPGLKAMVSPFHSPPSTPSSPGVRSRPS	AMVS(0.988)PFHS(0.988)PPS(0.472)T(0.434)PS(0.061)S(0.057)PGVR	3119	UID5123	Color2 [A=255, R=128, G=0, B=255]	1	4		S	3			1922	___2	0.988061	5.50888e-06	80.361	68.788	45.395	-0.36533	112460000	120	19.4595	20.9404	22.1223	18.9943	21.386	22.1752	19.7816	20.9385	19.7673	21.386	18.2957	21.755
+	1.71257	5.69291	E7EU42;P47712	377;437	E7EU42	E7EU42	Cytosolic phospholipase A2;Phospholipase A2;Lysophospholipase	PLA2G4A	ENITTKHIVSNDSSDSDDESHEPKGTENEDA	HIVSNDSS(0.006)DS(0.994)DDESHEPK	669	UID447	Color2 [A=255, R=128, G=0, B=255]	1	4		S	3			463	___1	0.99428	1.79153e-10	146.17	130.45	146.17	-1.2506	277090000	377	25.0365	24.7604	23.9343	24.9352	25.6606	25.392	20.8238	18.1313	22.1304	25.6606	23.1929	18.5509
+	1.71223	2.54187	Q09666	5830	Q09666	Q09666	Neuroblast differentiation-associated protein AHNAK	AHNAK	GKHGKLKFGTFGGLGSKSKGHYEVTGSDDET	FGTFGGLGS(1)K	2483	UID1601	Color2 [A=255, R=128, G=0, B=255]	1	4		S	2			1721	___1	0.999986	0.00199764	72.652	53.922	67.456	0.2428	27431000	5830	21.759	19.702	21.3003	22.4589	20.6195	22.0924	18.6098	18.8497	21.2599	20.6195	22.0907	19.7184
+	1.7088	-3.84542	D6RAF8;Q14103-3;Q14103;D6RD83	83;83;83;37	D6RAF8	D6RAF8	Heterogeneous nuclear ribonucleoprotein D0	HNRNPD	IDASKNEEDEGHSNSSPRHSEAATAQREEWK	IDASKNEEDEGHSNS(0.011)S(0.989)PR	531	UID3500	Color2 [A=255, R=128, G=0, B=255]	1	4		S	2			376	___2	0.988706	1.6231e-197	385.41	335.42	360.52	-0.63703	6136100000	83	19.2241	25.5795	18.969	19.4587	18.7675	24.687	22.8091	23.691	18.1716	19.3731	23.8308	21.9027
+	1.70037	4.43797	Q6UWF3-3;Q6UWF3;I3L1W2;Q6UWF3-2	69;76;76;69	Q6UWF3-3	Q6UWF3-3	SLP adapter and CSK-interacting membrane protein	SCIMP	KQVDEEKMYENVLNESPVQLPPLPPRNWPSL	MYENVLNES(1)PVQLPPLPPR	3191	UID2023	Color2 [A=255, R=128, G=0, B=255]	1	4		S	2			1942	___1	1	5.37376e-90	281.65	239.61	142.01	1.0085	180030000	69	24.7174	23.521	21.3037	23.9131	22.8402	21.8175	18.0604	19.3842	22.1889	22.8402	21.1453	18.9528
+	1.69942	3.41788	H0YKH0;H0YLW9;H0YLI3;F5H7D6;H0YNT2;H0YKT5;H0YKN8;H0YL70;Q04726-2;Q04726-7;Q04726-3;Q04726-6;Q04726-5;Q04726-4;Q04726;F8W8S3	286;286;360;230;230;291;292;296;286;279;286;286;286;291;286;286	H0YKH0	H0YKH0	Transducin-like enhancer protein 3	TLE3	NGLDKARSLKKDAPTSPASVASSSSTPSSKT	DAPT(0.009)S(0.99)PAS(0.001)VASSSSTPSSK	1017	UID657	Color2 [A=255, R=128, G=0, B=255]	1	4		S	2			643	___1	0.989625	6.07702e-15	162.78	137.34	138.05	-1.2355	62413000	286	21.8322	23.4242	23.0662	23.4783	22.9664	19.4991	20.9484	18.9019	21.6428	22.9664	22.3282	18.8979
+	1.69182	2.28105	B0QY16;B0AZU2;Q6ICG6-3;Q6ICG6;Q6ICG6-2	178;275;259;293;298	B0QY16	B0QY16	Uncharacterized protein KIAA0930	KIAA0930	ASPMHERVTSFSTPPTPERNNRPAFFSPSLK	VT(0.012)S(0.622)FS(0.342)T(0.023)PPT(1)PER	4456	UID2828	Color2 [A=255, R=128, G=0, B=255]	1	4		T	2			58	___1	0.999872	2.92807e-10	170.63	144.25	74.475	1.811	384350000	178	24.6666	25.0567	24.7159	23.7898	25.7992	24.7194	22.3304	21.3512	23.7274	25.7992	23.6843	22.2093
+	1.67956	-3.85131	B4DH53;Q66K74	705;731	B4DH53	B4DH53	Microtubule-associated protein 1S;MAP1S heavy chain;MAP1S light chain	MAP1S	GLSLPLRGPRARRSASPHDVDLCLVSPCEFE	S(0.999)AS(0.999)PHDVDLCLVS(0.002)PCEFEHR	230	UID154	Color2 [A=255, R=128, G=0, B=255]	1	4		S	3			129	___1	0.998754	3.46374e-09	89.622	83.164	50.432	0.046813	174410000	705	20.7513	21.4586	22.7053	18.774	21.6661	24.3257	18.3036	23.627	20.6738	21.6661	22.4133	24.2084
+	1.67326	2.38973	I3L2A2;I3L2N7;Q92667-2;Q92667	151;151;151;151	I3L2A2	I3L2A2	A-kinase anchor protein 1, mitochondrial	AKAP1	TGGEAKSIPLECPLSSPKGVLFSSKSAEVCK	SIPLECPLS(0.08)S(0.92)PK	1394	UID885	Color2 [A=255, R=128, G=0, B=255]	1	4		S	2			888	___1	0.919856	9.12369e-08	142.39	113.77	142.39	-0.67973	13381000	151	21.5876	22.0122	21.112	20.5888	19.2661	19.7822	19.7987	18.6071	20.2469	19.0053	18.816	18.229
+	1.66991	1.79055	G3V5B3;G3V3E6;Q96HE7;G3V503	66;106;106;106	G3V5B3	G3V5B3	ERO1-like protein alpha	ERO1L	ISQCGRRDCAVKPCQSDEVPDGIKSASYKYS	RDCAVKPCQS(1)DEVPDGIK	1126	UID713	Color2 [A=255, R=128, G=0, B=255]	1	4		S	3			726	___1	1	2.43642e-05	78.987	71.772	41.257	-0.27656	73512000	66	20.0987	22.5997	22.7347	21.0683	22.6043	23.3048	19.1236	18.5127	20.3493	22.6043	18.0183	18.917
+	1.6689	3.28245	F5H3N1;Q86YS7;Q86YS7-2;Q86YS7-3;F5H2A1;F5H5R1;H0YGJ3;H0YFE9	62;260;260;260;260;260;59;63	F5H3N1	F5H3N1	C2 domain-containing protein 5	C2CD5	LDKLSSPAAFLPACNSPSKEMKESPLVHPPS	LSSPAAFLPACNS(0.845)PS(0.155)K	977	UID628	Color2 [A=255, R=128, G=0, B=255]	1	4		S	2			618	___1	0.845236	7.87388e-05	109.24	91.603	109.24	0.62703	41672000	62	22.5169	19.3991	23.1291	22.3108	22.339	23.0008	19.1385	18.4627	20.7082	22.339	17.5311	18.6629
+	1.66545	2.1528	C9JLK2;H7C393;H7C1U0;C9JIF9;P13798	86;184;112;187;187	C9JLK2	C9JLK2	Acylamino-acid-releasing enzyme	APEH	KAESFFQTKALDVSASDDEIARLKKPDQAIK	ALDVS(0.002)AS(0.998)DDEIAR	456	UID314	Color2 [A=255, R=128, G=0, B=255]	1	4		S	2			317	___1	0.998496	2.43644e-05	120.14	73.544	120.14	-1.0926	32580000	86	21.3183	21.5237	21.6404	20.0411	22.2278	22.5081	19.6569	18.6884	20.7492	22.2278	22.0105	18.4118
+	1.66044	2.23202	Q9BZ67-2;B4E2P1;Q9BZ67	383;405;439	Q9BZ67-2	Q9BZ67-2	FERM domain-containing protein 8	FRMD8	EDGKGIRRVKPKRTTSFFSRQLSLGQGSYTV	T(0.003)T(0.004)S(0.984)FFS(0.008)R	314	UID215	Color2 [A=255, R=128, G=0, B=255]	1	4		S	2			193	___1	0.984432	0.0373849	44.692	37.021	44.692	0.010771	43552000	383	20.0922	21.3234	21.456	21.066	21.1131	21.2752	20.5128	17.8616	19.8769	21.1131	18.0949	18.3644
+	1.65888	-1.39701	Q13541	77	Q13541	Q13541	Eukaryotic translation initiation factor 4E-binding protein 1	EIF4EBP1	CRNSPVTKTPPRDLPTIPGVTSPSSDEPPME	T(0.248)PPRDLPT(0.751)IPGVTSPSSDEPPMEASQSHLR	4951	UID2994	Color2 [A=255, R=128, G=0, B=255]	1	4		T	4			1761	___1	0.751298	1.52976e-07	73.753	67.526	56.767	-0.28604	55434000	77	20.0238	19.6084	23.2421	19.7741	21.9805	19.3451	20.7011	21.3013	19.2901	21.9805	18.8171	20.8848
+	1.65546	3.97821	B4DDD6;Q9UJU6-2;Q9UJU6-4;B4DDP6;Q9UJU6-3;Q9UJU6;H0Y5J4;Q9UJU6-5	259;284;189;235;292;283;212;180	B4DDD6;Q9UJU6	B4DDD6	Drebrin-like protein	DBNL	MSTTSISSPQPGKLRSPFLQKQLTQPETHFG	LRS(1)PFLQK	197	UID133	Color2 [A=255, R=128, G=0, B=255]	1	4		S	2			113;2360	___1	1	0.00145781	112.83	35.171	66.595	-0.10347	195440000	259	24.6836	24.1622	24.3727	25.2525	23.9616	24.8203	22.4117	19.7264	23.332	23.9616	22.6027	21.1626
+	1.65316	4.73259	Q9Y5S1	7	Q9Y5S1	Q9Y5S1	Transient receptor potential cation channel subfamily V member 2	TRPV2	_________MTSPSSSPVFRLETLDGGQEDG	T(0.354)S(0.646)PS(0.001)S(0.083)S(0.916)PVFR	4359	UID5939	Color2 [A=255, R=128, G=0, B=255]	1	4		S	2			2440	___2	0.915831	0.000858927	80.245	71.482	80.245	0.76272	100040000	7	23.5436	24.832	19.4853	24.8289	18.1361	18.4923	19.8645	18.8259	21.9362	20.0097	22.5603	18.5814
+	1.64631	3.888	Q4KMP7;Q4KMP7-2	707;132	Q4KMP7	Q4KMP7	TBC1 domain family member 10B	TBC1D10B	PGPVVTAEGLHPSLPSPTGNSTPLGSSKETR	RAS(1)AGPAPGPVVTAEGLHPS(0.004)LPS(0.982)PT(0.013)GNSTPLGSSK	2923	UID5015	Color2 [A=255, R=128, G=0, B=255]	1	4		S	4			1859	___2	0.982341	1.38074e-28	125.05	104.36	107.1	0.60361	75430000	707	23.4253	22.7528	21.8036	23.9542	21.8941	22.2411	16.6378	18.6157	21.9522	21.8941	20.0947	19.8295
+	1.64339	3.27419	B4DSB0;O95453-2;O95453-3;O95453	444;558;573;619	B4DSB0	B4DSB0	Poly(A)-specific ribonuclease PARN	PARN	GRKKAKKLKRMKKELSPAGSISKNSPATLFE	ELS(1)PAGSISK	283	UID190	Color2 [A=255, R=128, G=0, B=255]	1	4		S	2			163	___1	0.999989	0.000668941	99.343	32.775	99.343	-0.15737	22789000	444	20.9601	22.2985	20.0004	22.671	18.3501	22.5507	18.2104	17.9126	21.4007	19.4594	19.1782	18.8935
+	1.64151	4.40585	Q2M2I8;Q2M2I8-2;E9PG46	624;624;624	Q2M2I8	Q2M2I8	AP2-associated protein kinase 1	AAK1	PAVQGQKVGSLTPPSSPKTQRAGHRRILSDV	VGS(0.08)LT(0.92)PPS(0.176)S(0.822)PKT(0.002)QR	2880	UID4987	Color2 [A=255, R=128, G=0, B=255]	1	4		S	3			1848	___2	0.821756	0.000222128	123.99	100.98	88.133	0.20179	65082000	624	22.8534	18.8457	18.7904	24.3979	18.8285	23.9261	17.8587	18.344	21.7148	19.0509	18.4025	18.8217
+	1.64011	3.17147	Q8NE71-2;Q8NE71;Q5STZ8;F5GYK6	108;108;109;11	Q8NE71-2	Q8NE71-2	ATP-binding cassette sub-family F member 1	ABCF1	EEKELMERLKKLSVPTSDEEDEVPAPKPRGG	KLS(1)VPT(1)S(1)DEEDEVPAPKPR	5128	UID3039	Color2 [A=255, R=128, G=0, B=255]	1	4		T	3			2055	___1	1	1.32699e-06	96.881	88.386	57.578	0.53233	324270000	108	21.9361	19.5867	19.3297	20.575	18.8249	23.4261	20.3169	17.2766	20.8593	18.8045	18.9106	18.6274
+	1.63351	3.29741	O94804	952	O94804	O94804	Serine/threonine-protein kinase 10	STK10	MFFKLSEEAECPNPSTPSKAAKFFPYSSADA	LSEEAECPNPS(0.085)T(0.905)PS(0.009)K	4782	UID2933	Color2 [A=255, R=128, G=0, B=255]	1	4		T	2			1145	___1	0.905462	3.07215e-126	328	283.54	231.51	0.04367	889510000	952	26.4218	26.3077	27.1162	26.3844	26.0804	27.3265	23.8751	21.9926	25.0215	26.0804	24.2407	23.2977
+	1.62852	4.20401	Q9UQ35;Q9UQ35-2;I3L4D8;I3L182;I3L1I8;Q9UQ35-3	323;323;323;227;227;227	Q9UQ35	Q9UQ35	Serine/arginine repetitive matrix protein 2	SRRM2	APFSEPGTTSTQRPSSPETATKQPSSPYEDK	RGEGDAPFSEPGTTSTQRPS(0.007)S(0.992)PETATK	4191	UID2674	Color2 [A=255, R=128, G=0, B=255]	1	4		S	3			2392	___1	0.992415	2.18792e-42	191.16	173.23	191.16	0.60186	262660000	323	22.9268	24.8172	24.219	24.2122	23.962	24.0783	17.7995	18.5197	21.6	23.962	17.6135	18.8983
+	1.62646	6.11441	Q05655;Q05655-2;C9K0E3	141;141;141	Q05655	Q05655	Protein kinase C delta type;Protein kinase C delta type regulatory subunit;Protein kinase C delta type catalytic subunit	PRKCD	DCKQSMRSEDEAKFPTMNRRGAIKQAKIHYI	SEDEAKFPT(1)MNRR	4905	UID2980	Color2 [A=255, R=128, G=0, B=255]	1	4		T	2			1699	___1	1	9.14277e-05	117.48	99.066	117.48	-0.19201	292490000	141	25.0447	23.9467	25.0245	25.9633	19.609	25.4655	22.1156	18.0871	22.295	19.1105	23.9456	18.5527
+	1.62381	3.56678	Q13568-5;Q13568-4;Q13568;Q13568-3;Q13568-2	360;436;446;452;462	Q13568-5	Q13568-5	Interferon regulatory factor 5	IRF5	SGELSWSADSIRLQISNPDLKDRMVEQFKEL	LQIS(1)NPDLKDR	2668	UID1708	Color2 [A=255, R=128, G=0, B=255]	1	4		S	3			1764	___1	1	9.5854e-06	149.23	127.47	54.471	0.42481	62520000	360	22.7361	23.3214	19.3491	22.6506	22.1385	20.2891	17.9712	18.5337	20.7497	22.1385	20.0438	18.4236
+	1.61969	2.68049	Q13459;M0R300;M0R0P8;Q13459-2	1271;1271;1271;1271	Q13459	Q13459	Unconventional myosin-IXb	MYO9B	LDSRVSPPAPGSAPETPEDKSKPCGSPRVQE	VSPPAPGS(1)APET(1)PEDK	4947	UID2992	Color2 [A=255, R=128, G=0, B=255]	1	4		T	2			1756	___1	1	5.13295e-61	183.82	159.59	183.82	0.51569	282120000	1271	22.2945	22.5051	23.1137	21.3794	22.8224	24.225	18.2446	18.3388	21.0874	22.8224	21.8522	19.4744
+	1.61043	5.03024	F2Z2W6;F2Z2Y5;H7BXJ5;P05114	7;7;7;7	F2Z2W6	F2Z2W6	Non-histone chromosomal protein HMG-14	HMGN1	_________MPKRKVSSAEGAAKEEPKRRSA	KVS(0.944)S(0.056)AEGAAKEEPK	892	UID586	Color2 [A=255, R=128, G=0, B=255]	1	4		S	3			575	___1	0.944018	1.44095e-12	157.58	142.19	157.58	0.72991	368520000	7	26.0794	26.4614	18.7288	24.9734	25.4562	23.4536	22.5432	18.894	25.2026	25.4562	24.2629	21.8824
+	1.6061	2.80411	A8MVU1;P14598;A6NI72	321;345;346	A8MVU1	A8MVU1	Putative neutrophil cytosol factor 1C;Neutrophil cytosol factor 1;Putative neutrophil cytosol factor 1B	NCF1C;NCF1;NCF1B	RFLQQRRRQARPGPQSPGSPLEEERQTQRSK	QARPGPQS(1)PGS(1)PLEEER	47	UID28	Color2 [A=255, R=128, G=0, B=255]	1	4		S	2			27	___1	1	9.80319e-09	126.48	109.05	58.671	0.61139	131120000	321	22.1355	23.1683	22.4568	22.0776	21.2314	21.2391	20.7849	18.859	20.5578	21.2314	18.9421	18.7133
+	1.59414	-3.64866	H0YBF7;Q9ULH1;Q9ULH1-2	660;839;842	H0YBF7	H0YBF7	Arf-GAP with SH3 domain, ANK repeat and PH domain-containing protein 1	ASAP1	KKRPPPPPPGHKRTLSDPPSPLPHGPPNKGA	T(0.012)LS(0.988)DPPS(1)PLPHGPPNK	1259	UID798	Color2 [A=255, R=128, G=0, B=255]	1	4		S	2			791	___1	0.988466	1.94757e-05	98.676	82.436	98.676	-0.44363	133380000	660	19.6609	20.1055	22.6339	18.9204	19.1179	22.6077	17.974	21.7175	17.821	19.5586	22.5164	23.1814
+	1.59338	1.90197	Q96BY6;Q96BY6-3;H7C0I3	1292;1286;174	Q96BY6;Q96BY6-3	Q96BY6-3	Dedicator of cytokinesis protein 10	DOCK10	AISTVNHADSRASLASLDSNPSTNEKSSEKT	AS(0.001)LAS(0.999)LDS(0.999)NPS(0.001)TNEK	3686	UID2328	Color2 [A=255, R=128, G=0, B=255]	1	4		S	2			2141;2142	___1	0.999318	5.52652e-05	125.67	105.21	125.67	-1.0924	36357000	1286	20.6143	21.8968	21.0348	19.9375	21.232	21.2748	17.6688	17.7809	19.8694	21.232	21.1646	18.696
+	1.5894	4.35106	P62995	14	P62995	P62995	Transformer-2 protein homolog beta	TRA2B	__MSDSGEQNYGERESRSASRSGSAHGSGKS	SDSGEQNYGERES(1)R	2376	UID1519	Color2 [A=255, R=128, G=0, B=255]	1	4		S	2			1645	___1	1	3.12846e-25	209.33	185.35	209.33	0.29195	224720000	14	24.1573	25.772	24.7463	24.5674	25.0801	24.0798	20.4371	18.5281	22.4213	25.0801	18.5564	20.2005
+	1.58664	3.70895	Q8N6H7;H0YF45;E9PJT7;E9PK28;E9PN48;E9PIY6	146;104;139;146;146;146	Q8N6H7	Q8N6H7	ADP-ribosylation factor GTPase-activating protein 2	ARFGAP2	TDLWIDNMSSAVPNHSPEKKDSDFFTEHTQP	HGTDLWIDNMSSAVPNHS(1)PEKK	3443	UID2174	Color2 [A=255, R=128, G=0, B=255]	1	4		S	3			2040	___1	0.999999	3.53237e-14	144.45	133.4	144.45	-0.23464	287070000	146	21.7329	21.3634	22.0195	22.8259	22.265	21.7736	18.1691	18.2209	20.4671	22.265	21.0869	17.7118
+	1.58146	3.05702	H0Y4W2;F2Z2U4;Q9Y4A5-2;Q9Y4A5	1773;2032;2033;2051	H0Y4W2	H0Y4W2	Transformation/transcription domain-associated protein	TRRAP	GEGVNSVSSSIKRGLSVDSAQEVKRFRTATG	GLS(1)VDSAQEVKR	890	UID584	Color2 [A=255, R=128, G=0, B=255]	1	4		S	2			574	___1	1	3.38486e-17	146.36	121.43	146.36	0.86207	16509000	1773	21.9167	19.6852	19.7103	22.2266	18.5365	21.3287	20.0362	18.3117	20.3777	19.3195	20.708	18.5883
+	1.58097	5.25657	P04792;F8WE04	15;15	P04792	P04792	Heat shock protein beta-1	HSPB1	_MTERRVPFSLLRGPSWDPFRDWYPHSRLFD	GPS(1)WDPFRDWYPHSR	1920	UID1214	Color2 [A=255, R=128, G=0, B=255]	1	4		S	3			1254	___1	1	8.03745e-06	127.97	103.67	127.97	0.12634	437060000	15	25.2562	24.7532	23.5459	25.915	24.4894	23.4448	22.9462	20.1138	22.9075	24.4894	17.8368	18.7589
+	1.57648	3.72067	B4DN89;Q01130;J3QL05;J3KP15	26;26;26;26	B4DN89	B4DN89	Serine/arginine-rich splicing factor 2	SRSF2	EGMTSLKVDNLTYRTSPDTLRRVFEKYGRVG	T(0.135)S(0.865)PDTLR	254	UID173	Color2 [A=255, R=128, G=0, B=255]	1	4		S	2			146	___1	0.864522	0.000144052	101.28	82.913	47.603	-0.094233	206620000	26	23.2782	24.0424	23.751	23.4192	23.5524	19.5811	17.8662	18.8428	21.2402	18.9646	21.2725	19.0076
+	1.57625	3.89744	Q09666	490	Q09666	Q09666	Neuroblast differentiation-associated protein AHNAK	AHNAK	ATGGLEGKMKGTKVKTPEMIIQKPKISMQDV	VKT(1)PEMIIQKPK	4922	UID2986	Color2 [A=255, R=128, G=0, B=255]	1	4		T	2			1721	___1	1	0.000183026	125.53	115.22	112.15	-0.44645	414520000	490	24.0932	25.618	22.0711	23.1482	26.3348	19.5687	18.4128	18.3686	22.3039	26.3348	17.5903	20.2
+	1.57486	2.75986	Q13459;M0R300;M0R0P8;Q13459-2	1290;1290;1290;1290	Q13459	Q13459	Unconventional myosin-IXb	MYO9B	KSKPCGSPRVQEKPDSPGGSTQIQRYLDAER	VQEKPDS(1)PGGSTQIQR	2649	UID1701	Color2 [A=255, R=128, G=0, B=255]	1	4		S	2			1756	___1	0.999998	1.47051e-80	276.38	243.94	209.33	-0.86191	3798400000	1290	27.2762	27.6117	26.6913	26.3265	27.8122	26.5081	22.2007	23.155	25.9914	27.8122	25.152	24.388
+	1.57413	3.72364	I1E4Y6;Q6Y7W6;E7ESB6;Q6Y7W6-4;Q6Y7W6-5;Q6Y7W6-3;C9JHW1;E9PC50;C9JH78;C9IYH5	223;201;201;201;201;223;150;32;28;32	I1E4Y6	I1E4Y6	PERQ amino acid-rich with GYF domain-containing protein 2	GIGYF2	GPTSVGRKHEFIRSESENWRIFREEQNGEDE	SES(1)ENWR	1386	UID881	Color2 [A=255, R=128, G=0, B=255]	1	4		S	2			883	___1	1	1.8738e-10	124.98	63.021	116.25	1.7665	80290000	223	23.2167	23.4529	22.7425	23.8137	23.4569	22.8277	19.7242	18.4431	22.1702	23.4569	18.4352	20.2433
+	1.57144	3.99601	E7EPD0;O60784;O60784-4;O60784-2;V9GYF4;B0QY02;B3KUU1;B0QY01	122;160;127;160;127;127;93;154	E7EPD0	E7EPD0	Target of Myb protein 1	TOM1	RRKGLEFPMTDLDMLSPIHTPQRTVFNSETQ	KGLEFPMTDLDMLS(0.998)PIHT(0.002)PQR	591	UID386	Color2 [A=255, R=128, G=0, B=255]	1	4		S	3			431	___1	0.998442	6.69874e-07	78.128	71.539	78.128	-0.054749	60826000	122	23.2156	21.6778	18.2851	22.2518	18.8003	19.7634	20.7927	17.3314	21.4517	19.2475	17.4216	19.2892
+	1.57047	3.47995	P17252	319	P17252	P17252	Protein kinase C alpha type	PRKCA	KFEKAKLGPAGNKVISPSEDRKQPSNNLDRV	VIS(1)PSEDR	2071	UID1321	Color2 [A=255, R=128, G=0, B=255]	1	4		S	2			1379	___1	0.999846	0.00234738	91.867	71.585	91.867	0.78057	41970000	319	23.084	23.0898	18.5021	22.6219	22.7455	20.6167	17.6529	18.4967	20.9486	22.7455	19.7081	18.9798
+	1.55414	-2.86188	Q9BYX2-2;Q9BYX2;Q9BYX2-4;Q9BYX2-6;Q9BYX2-5	909;920;702;460;494	Q9BYX2-2	Q9BYX2-2	TBC1 domain family member 2A	TBC1D2	ERRASRRRAVSEGCASEDEVEGEA_______	RAVS(1)EGCAS(1)EDEVEGEA	3853	UID2441	Color2 [A=255, R=128, G=0, B=255]	1	4		S	2			2231	___1	1	7.56022e-19	176.99	170.75	100.67	0.56487	81030000	909	20.2902	21.4895	22.0193	20.6674	21.8073	23.3461	17.4346	22.4512	19.0037	21.8073	20.788	23.2468
+	1.55012	4.36632	Q5JSH3-2;Q5JSH3	50;50	Q5JSH3-2	Q5JSH3-2	WD repeat-containing protein 44	WDR44	TFKETENTAYKVGNESPVQELKQDVSKKIIE	VGNES(1)PVQELK	2962	UID1882	Color2 [A=255, R=128, G=0, B=255]	1	4		S	2			1870	___1	1	6.59146e-31	240.37	206.5	96.229	-0.94944	105960000	50	23.5938	24.7047	22.8886	25.0323	19.3485	23.8692	17.3261	18.5114	22.781	19.2178	18.6919	20.3607
+	1.54327	3.63451	E7EPD0;O60784;O60784-4;O60784-2;O60784-3	317;355;322;355;310	E7EPD0	E7EPD0	Target of Myb protein 1	TOM1	AGMNLGSSSVRAGLQSLEASGRLEDEFDMFA	AGLQS(1)LEASGR	590	UID385	Color2 [A=255, R=128, G=0, B=255]	1	4		S	2			431	___1	0.999993	0.000169987	103.44	80.719	103.44	0.1753	86137000	317	23.3076	24.3361	21.6736	23.1926	23.7564	22.9665	20.7407	19.4346	21.2876	23.7564	19.5983	18.4882
+	1.53565	3.00992	H7C477;H0Y7U4;Q8NI27-2;Q8NI27	129;161;214;1393	H7C477	H7C477	THO complex subunit 2	THOC2	NVKGGEKTPVSGSLKSPVPRSDIPEPEREQK	TPVSGSLKS(1)PVPR	1238	UID783	Color2 [A=255, R=128, G=0, B=255]	1	4		S	2			777	___1	0.99999	9.63891e-20	202.25	175.83	198.74	0.67492	35292000	129	22.5334	22.4832	21.1395	21.8061	22.24	22.114	19.3556	18.1882	20.7536	22.24	18.9219	19.1873
+	1.53541	2.22246	X6RJP6;P37802;P37802-2	163;163;184	X6RJP6	X6RJP6	Transgelin-2	TAGLN2	PNWFPKKSKENPRNFSDNQLQEGKNVIGLQM	NFS(1)DNQLQEGK	2202	UID1417	Color2 [A=255, R=128, G=0, B=255]	1	4		S	2			1500	___1	1	3.24943e-06	134.56	113.59	88.803	2.3615	28368000	163	21.5159	21.4919	22.3116	20.1884	21.8346	22.3463	20.3893	18.3204	20.9895	21.8346	19.8537	19.0305
+	1.53023	2.5037	Q8ND56-2;Q8ND56;B4DTG6	183;183;142	Q8ND56-2	Q8ND56-2	Protein LSM14 homolog A	LSM14A	QDTRSLKTQLSQGRSSPQLDPLRKSPTMEQA	T(0.01)QLS(0.789)QGRS(0.217)S(0.984)PQLDPLRK	3470	UID5342	Color2 [A=255, R=128, G=0, B=255]	1	4		S	3			2049	___2	0.984194	0.000143846	63.408	50.618	62.999	-0.34598	136900000	183	21.489	19.9779	19.2661	19.9798	21.7038	22.459	17.5358	18.0393	20.036	21.7038	19.9499	17.9565
+	1.52515	3.29189	H0YLH9;Q14005-3;H3BVH5;Q14005-2;Q14005	250;245;900;946;946	H0YLH9	H0YLH9	Pro-interleukin-16;Interleukin-16	IL16	QKTLPPGPDPLLRLLSTQAEESQGPVLKMPS	LLS(0.988)T(0.012)QAEESQGPVLK	1299	UID823	Color2 [A=255, R=128, G=0, B=255]	1	4		S	2			818	___1	0.987557	1.08587e-38	226.93	190.61	130.66	0.76562	36897000	250	22.8249	20.3111	22.7744	22.2492	22.1705	22.0097	20.7591	18.1979	20.8337	22.1705	18.6578	19.1568
+	1.52221	2.89597	H0Y8X4;O43598	238;169	H0Y8X4	H0Y8X4	2'-deoxynucleoside 5'-phosphate N-hydrolase 1	DNPH1	LDRYFEADPPGQVAASPDPTT__________	YFEADPPGQVAAS(0.994)PDPT(0.003)T(0.003)	1247	UID791	Color2 [A=255, R=128, G=0, B=255]	1	4		S	2			783	___1	0.994071	1.78911e-07	127.83	113.93	119.46	-0.059386	34880000	238	22.2215	22.733	21.4948	21.0299	22.2179	22.3653	20.4909	18.0566	20.298	22.2179	18.3764	18.5178
+	1.52203	-2.8587	E9PAK5	7	E9PAK5	E9PAK5		DENND4B	_________MEADAVSEGGAMAEERPPRLVD	MEADAVS(1)EGGAMAEERPPR	717	UID477	Color2 [A=255, R=128, G=0, B=255]	1	4		S	3			479	___1	1	0.00110578	49.577	45.7	43.175	1.5114	34417000	7	19.6138	21.3298	21.7766	18.9932	21.101	21.8986	17.6276	21.6179	17.684	21.101	22.0244	21.6268
+	1.51724	-2.82351	P13224;P13224-2	191;396	P13224	P13224	Platelet glycoprotein Ib beta chain	GP1BB	RRLRARARARAAARLSLTDPLVAERAGTDES	AAARLS(0.98)LT(0.02)DPLVAER	2006	UID1272	Color2 [A=255, R=128, G=0, B=255]	1	4		S	2			1342	___1	0.980495	2.84038e-05	117.3	106.81	61.265	1.926	102280000	191	19.2384	21.1233	20.7808	20.3609	18.8402	19.9113	21.1076	23.3608	21.075	18.8402	21.1813	22.7358
+	1.51002	4.96909	E9PDQ5;B1ALK7;B7Z6G2;Q14155-6;Q14155-1;Q14155-5;Q14155-2;Q14155-3;Q14155	438;516;591;516;516;601;644;673;694	E9PDQ5	E9PDQ5	Rho guanine nucleotide exchange factor 7	ARHGEF7	TMKKLLPKRKPERKPSDEEFASRKSTAALEE	KPS(1)DEEFASR	159	UID109	Color2 [A=255, R=128, G=0, B=255]	1	4		S	2			81	___1	1	3.38749e-07	173.72	158.06	151.68	-1.2134	375310000	438	25.4918	25.3935	25.5094	25.9874	25.5008	25.4929	17.5624	20.5077	22.9958	25.5008	18.5754	19.2042
+	1.50989	4.29152	G3XAC1;Q9BXS9-5;Q9BXS9-7;Q9BXS9-4;Q9BXS9-2;Q9BXS9-3;Q9BXS9	644;692;716;730;733;751;752	G3XAC1	G3XAC1	Solute carrier family 26 member 6	SLC26A6	DAVTFALQHPRPVPDSPVSVTRL________	PVPDS(1)PVS(0.986)VT(0.014)RL	1145	UID721	Color2 [A=255, R=128, G=0, B=255]	1	4		S	2			737	___1	1	7.07477e-05	117.86	79.292	97.86	-0.15437	215000000	644	24.0885	24.513	24.8213	23.4566	25.0319	24.0342	20.3258	19.1661	21.3831	25.0319	17.263	18.203
+	1.50907	3.33739	Q9UJU6;H0Y5J4;Q9UJU6-5	232;161;129	Q9UJU6	Q9UJU6	Drebrin-like protein	DBNL	AARREQRYQEQGGEASPQRTWEQQQEVVSRN	YQEQGGEAS(1)PQR	4119	UID2623	Color2 [A=255, R=128, G=0, B=255]	1	4		S	2			2360	___1	1	1.51535e-07	137.62	118.89	131.06	0.29805	60279000	232	22.5341	23.2478	22.2337	22.9914	23.6042	21.7727	17.6978	18.5047	20.8485	23.6042	17.7092	19.0698
+	1.50773	3.75195	R4GNB2;Q5VZ89-6;Q5VZ89;X6RAE7;Q5VZ89-5;Q5VZ89-3;X6R5W5;Q5VZ89-4;R4GN35;Q5VZ89-2	1252;1016;1016;288;1016;198;39;13;1301;489	R4GNB2;R4GN35	R4GN35	DENN domain-containing protein 4C	DENND4C	ESYMNLKSPLGSKSSSMELHREENRESGMTT	S(0.004)S(0.004)S(0.992)MELHREENR	3088	UID1950	Color2 [A=255, R=128, G=0, B=255]	1	4		S	3			1906;2456	___1	0.991513	0.000262125	81.311	73.586	77.776	0.45501	204140000	1301	24.4772	24.8758	24.2701	24.3977	24.9721	24.8308	19.5202	19.187	23.0575	24.9721	18.828	21.264
+	1.50634	3.63497	Q9C0B5-2;Q9C0B5	568;621	Q9C0B5-2	Q9C0B5-2	Palmitoyltransferase ZDHHC5	ZDHHC5	PRFGKPDGLRGRGVGSPEPGPTAPYLGRSMS	GVGS(1)PEPGPTAPYLGR	3876	UID2453	Color2 [A=255, R=128, G=0, B=255]	1	4		S	2			2238	___1	1	3.28541e-27	144.8	123.25	144.8	1.2277	34225000	568	22.354	22.7614	21.4294	22.7898	18.5873	22.8366	19.9515	18.7697	20.582	19.1725	20.6147	17.7776
+	1.50411	3.99913	Q5T5Y3-2;Q5T5Y3;Q5T5Y3-3	285;563;574	Q5T5Y3-2	Q5T5Y3-2	Calmodulin-regulated spectrin-associated protein 1	CAMSAP1	ADVVPQQADPEFPRASPRALGLTANARSPQG	ADVVPQQADPEFPRAS(1)PR	3011	UID1910	Color2 [A=255, R=128, G=0, B=255]	1	4		S	3			1887	___1	1	4.11362e-05	69.704	59.745	50.783	-0.76624	109610000	285	22.5723	22.7933	22.7242	24.2052	23.6963	24.1167	17.6948	19.2311	21.5759	23.6963	22.5873	18.3396
+	1.50251	2.96274	E7ETY4;E9PC69;Q7KZI7-13;Q7KZI7-15;Q7KZI7-16;Q7KZI7-14	376;409;376;409;409;376	E7ETY4	E7ETY4	Serine/threonine-protein kinase MARK2	MARK2	KVQRSVSANPKQRRFSDQAGPAIPTSNSYSK	RFS(1)DQAGPAIPTSNSYSK	663	UID443	Color2 [A=255, R=128, G=0, B=255]	1	4		S	2			461	___1	1	1.44199e-13	150.69	131.03	150.69	2.2321	69120000	376	21.7762	23.004	22.9847	22.7686	22.8843	23.2765	18.0739	18.268	21.2829	22.8843	18.6077	19.6916
+	1.50105	3.57849	B4DDD6;Q9UJU6-2;Q9UJU6-4;B4DDP6;Q9UJU6-3;Q9UJU6;H0Y5J4;Q9UJU6-5	251;276;181;227;284;275;204;172	B4DDD6;Q9UJU6	B4DDD6	Drebrin-like protein	DBNL	IFKQKERAMSTTSISSPQPGKLRSPFLQKQL	AMSTT(0.006)SIS(0.031)S(0.962)PQPGK	196	UID132	Color2 [A=255, R=128, G=0, B=255]	1	4		S	2			113;2360	___1	0.96224	9.6837e-20	182.57	150.41	165.78	0.38227	269120000	251	25.4712	24.6904	22.7234	24.7138	24.0407	21.728	20.3196	20.5409	23.0855	24.0407	17.3452	21.1492
+	1.4981	3.60792	Q13459;M0R300;M0R0P8;Q13459-2	1115;1115;1115;1115	Q13459	Q13459	Unconventional myosin-IXb	MYO9B	EPEVQPSDRSPLEHSSPEKEAPSPEKTLPPQ	SPLEHS(0.138)S(0.862)PEKEAPSPEK	2646	UID1700	Color2 [A=255, R=128, G=0, B=255]	1	4		S	3			1756	___1	0.861554	3.38391e-09	141.31	128.82	132.14	0.85513	155230000	1115	23.9808	23.9694	22.6199	24.5651	24.7876	24.3776	17.4087	19.471	22.3618	24.7876	22.0386	20.585
+	1.49026	2.97416	Q8NEQ5-2;Q8NEQ5	87;112	Q8NEQ5-2	Q8NEQ5-2	Transmembrane protein C1orf162	C1orf162	PQAPDPHSDPPAKLSSIPGESLTYASTTFKL	LS(0.037)S(0.963)IPGESLTYASTTFK	3485	UID2204	Color2 [A=255, R=128, G=0, B=255]	1	4		S	2			2057	___1	0.963048	1.34174e-05	96.489	63.759	73.802	1.1383	13370000	87	22.0988	21.3523	18.9959	21.4594	19.0542	20.1767	19.2305	18.1613	20.0426	19.5889	18.7386	18.2909
+	1.48912	4.08048	Q5VY93;V9GYM8;Q92974-3;Q92974-2;Q92974;V9GYF0	933;977;904;931;932;199	Q5VY93	Q5VY93	Rho guanine nucleotide exchange factor 2	ARHGEF2	SVHRNFEDRERQELGSPEERLQDSSDPDTGS	QELGS(1)PEER	3054	UID1934	Color2 [A=255, R=128, G=0, B=255]	1	4		S	2			1905	___1	1	4.09855e-08	183.85	135.76	183.85	-1.3646	531540000	933	25.2765	25.5842	23.7039	25.9113	24.767	24.5954	20.918	20.404	23.2082	24.767	19.1133	21.0324
+	1.48466	3.13134	H0Y8F2;Q9Y6A5	101;434	H0Y8F2	H0Y8F2	Transforming acidic coiled-coil-containing protein 3	TACC3	GGDTKSGCSEAQPPESPETRLGQPAAEQLHA	SGCSEAQPPES(0.936)PET(0.064)R	1241	UID786	Color2 [A=255, R=128, G=0, B=255]	1	4		S	2			779	___1	0.936403	0.00017476	95.854	79.656	95.854	-1.8225	32371000	101	21.7129	22.1747	21.0148	22.1954	22.6999	21.2173	17.4406	17.8254	20.2109	22.6999	17.5781	18.658
+	1.48284	3.61405	Q8IY17-5;Q8IY17-2;Q8IY17-3;Q8IY17;Q8IY17-4	416;416;455;455;464	Q8IY17-5	Q8IY17-5	Neuropathy target esterase	PNPLA6	LQEEASGGSLAAPARTPTQEPREQPAGACEY	ISVSLQEEAS(0.002)GGS(0.03)LAAPART(0.798)PT(0.171)QEPR	5108	UID3037	Color2 [A=255, R=128, G=0, B=255]	1	4		T	3			2017	___1	0.797622	1.09073e-17	117.52	104.39	88.544	-0.076332	69374000	416	23.6935	22.2401	21.2113	21.5611	24.0532	22.0421	18.0897	18.1874	21.8247	24.0532	18.3088	19.3041
+	1.48027	3.82168	Q09666	5110	Q09666	Q09666	Neuroblast differentiation-associated protein AHNAK	AHNAK	FDIKSPKFKAEAPLPSPKLEGELQAPDLELS	FKAEAPLPS(1)PK	2470	UID1591	Color2 [A=255, R=128, G=0, B=255]	1	4		S	2			1721	___1	1	0.000210935	119.96	91.95	70.54	-0.91795	1031800000	5110	26.3266	26.6167	26.4428	26.4724	27.0877	26.8602	17.9562	21.1471	24.4675	27.0877	25.4715	22.7205
+	1.46398	3.94398	Q9Y572;H0YJN5;G3V2L1	410;91;84	Q9Y572	Q9Y572	Receptor-interacting serine/threonine-protein kinase 3	RIPK3	PPQTPETSTFRNQMPSPTSTGTPSPGPRGNQ	NQMPS(0.997)PT(0.003)S(0.001)TGTPSPGPR	4349	UID2783	Color2 [A=255, R=128, G=0, B=255]	1	4		S	2			2436	___1	0.996672	4.16262e-09	142.45	102.72	142.45	0.00023516	69670000	410	23.4194	21.7597	20.3931	23.3934	23.1751	18.8968	18.2598	18.993	20.9958	23.1751	21.3758	18.3247
+	1.46344	5.20749	O14974-5;O14974-4;O14974-3;O14974-2;O14974;F8VZN8	212;299;299;299;299;299	O14974-5	O14974-5	Protein phosphatase 1 regulatory subunit 12A	PPP1R12A	QKKQNLLHSEKRDKKSPLIESTANMDNNQSQ	DKKS(1)PLIESTANMDNNQSQK	1655	UID1048	Color2 [A=255, R=128, G=0, B=255]	1	4		S	3			1049	___1	0.999997	1.36311e-13	147.11	138.83	147.11	-0.33758	160580000	212	24.2674	23.738	21.4761	25.162	23.7068	22.7632	17.0806	17.8259	21.773	23.7068	17.9213	19.2273
+	1.46041	4.96927	P29966	118	P29966	P29966	Myristoylated alanine-rich C-kinase substrate	MARCKS	VEKEAPAEGEAAEPGSPTAAEGEAASAASST	EAPAEGEAAEPGS(0.991)PT(0.009)AAEGEAASAASSTSSPK	2152	UID1372	Color2 [A=255, R=128, G=0, B=255]	1	4		S	3			1458	___1	0.991294	2.07632e-50	183.17	172.65	157.42	-0.15754	462230000	118	25.8776	26.8957	25.9839	23.4556	25.6204	24.9138	18.3435	18.2135	24.1457	25.6204	22.2893	20.8339
+	1.44137	4.2869	Q9UQ35;Q9UQ35-2	1014;1014	Q9UQ35	Q9UQ35	Serine/arginine repetitive matrix protein 2	SRRM2	VKAQTPPGPSLSGSKSPCPQEKSKDSLVQSC	VKAQT(0.995)PPGPS(0.005)LS(0.027)GS(0.065)KS(0.907)PCPQEK	4180	UID5816	Color2 [A=255, R=128, G=0, B=255]	1	4		S	3			2392	___2	0.907062	2.58208e-09	89.145	81.889	56.832	-0.84168	257540000	1014	20.4322	23.7083	23.2068	23.4966	22.9867	19.3898	21.1186	17.3758	21.2507	22.9867	22.1374	17.5034
+	1.44087	4.46864	Q9NQC3-5;Q9NQC3;F8WAM4;Q9NQC3-4;Q9NQC3-2	7;7;7;7;7	Q9NQC3-5;Q9NQC3-2	Q9NQC3-5	Reticulon-4	RTN4	_________MEDLDQSPLVSSSDSPPRPQPA	MEDLDQS(1)PLVSS(0.002)S(0.014)DS(0.984)PPRPQPAFK	3977	UID5671	Color2 [A=255, R=128, G=0, B=255]	1	4		S	3			2287;2288	___2	0.999998	6.24187e-16	121.41	115.93	121.41	-0.50146	227880000	7	24.329	22.1136	22.0123	24.9097	23.2828	22.7471	17.6218	20.1448	22.1695	23.2828	21.1129	18.5234
+	1.43981	4.48168	Q9NQC3-5;Q9NQC3;F8WAM4;Q9NQC3-4;Q9NQC3-2	15;15;15;15;15	Q9NQC3-5;Q9NQC3-2	Q9NQC3-5	Reticulon-4	RTN4	_MEDLDQSPLVSSSDSPPRPQPAFKYQFVRE	MEDLDQSPLVSSS(0.002)DS(0.998)PPRPQPAFK	3980	UID5672	Color2 [A=255, R=128, G=0, B=255]	1	4		S	2			2287;2288	___2	0.9983	2.75847e-69	239.57	218.82	166.21	0.95199	3107100000	15	24.329	22.1136	22.0123	24.9097	23.2828	22.7471	18.3766	20.1448	22.1695	23.2828	21.1129	18.4973
+	1.43034	4.96323	Q5VY93;V9GYM8;Q92974-3;Q92974-2;Q92974	646;690;617;644;645	Q5VY93	Q5VY93	Rho guanine nucleotide exchange factor 2	ARHGEF2	GMALPTLPRGLFRSESLESPRGERLLQDAIR	SES(1)LESPR	3055	UID1935	Color2 [A=255, R=128, G=0, B=255]	1	4		S	2			1905	___1	0.999956	0.000214114	119.74	85.211	99.855	0.58559	977890000	646	23.7128	25.3065	23.81	26.1329	25.8652	23.8491	21.5434	18.5178	24.8188	25.8652	18.6389	21.3321
+	1.42382	5.22286	K4DI84;Q96QH2-2;Q96QH2	473;473;521	K4DI84	K4DI84	PML-RARA-regulated adapter molecule 1	PRAM1	PLPPGPVDMQSFRRPSAASIDLRRTRSAAGL	RPS(1)AASIDLR	1541	UID974	Color2 [A=255, R=128, G=0, B=255]	1	4		S	2			949	___1	0.999989	0.000222005	124.07	66.536	124.07	0.73739	140600000	473	24.5716	22.9945	24.0031	25.2438	23.2594	24.3752	18.0493	18.6551	21.5568	23.2594	22.4782	18.4807
	1.60697	1.25365	O15117-2;O15117-3;O15117	571;581;571	O15117-2	O15117-2	FYN-binding protein	FYB	RGSYGYIKTTAVEIDYDSLKLKKDSLGAPSR	TTAVEIDY(0.989)DS(0.011)LK	5308	UID3120	Color2 [A=255, R=169, G=169, B=169]	1	4		Y	2			1055	___1	0.988711	0.000113792	117.67	99.361	117.67	0.48348	28473000	571	21.3293	22.7426	21.799	20.6632	21.272	21.5471	20.3226	19.644	20.6128	21.272	19.7163	19.5856
	1.58886	1.54234	Q9NR99	756	Q9NR99	Q9NR99	Matrix-remodeling-associated protein 5	MXRA5	RRKLKLWKHSEKEPETNVAEGRRVFESRRRI	EPET(1)NVAEGRR	5210	UID3067	Color2 [A=255, R=169, G=169, B=169]	1	4		T	2			2294	___1	1	0.0158347	57.047	30.354	57.047	0.58793	20764000	756	20.4749	21.1612	22.1994	20.016	22.6108	19.0903	18.539	18.7277	19.5962	22.6108	18.0332	18.2458
	1.52762	-1.69605	Q9GZU1	557	Q9GZU1	Q9GZU1	Mucolipin-1	MCOLN1	AQCQDSPTSGKFRRGSGSACSLLCCCGRDPS	RGS(1)GSACSLLCCCGR	3895	UID2463	Color2 [A=255, R=169, G=169, B=169]	1	4		S	2			2242	___1	0.999989	6.24315e-46	236.75	215.22	236.75	-1.0427	284350000	557	19.5563	19.9773	19.5662	20.495	20.3454	21.0714	17.5345	21.6672	20.495	20.3454	20.9228	22.0891
	1.52602	1.28324	E9PJ24;F8WEF5;Q9P1Y6-2;Q9P1Y6-3;Q9P1Y6	911;913;915;914;915	E9PJ24	E9PJ24	PHD and RING finger domain-containing protein 1	PHRF1	SAMSKLRGAVAAEGASDTEREEPTESQGLAA	GAVAAEGAS(0.779)DT(0.211)EREEPT(0.008)ES(0.002)QGLAAR	820	UID533	Color2 [A=255, R=169, G=169, B=169]	1	4		S	3			530	___1	0.779352	4.25083e-05	55.158	44.282	55.158	1.0398	30861000	911	19.901	18.9959	19.1484	20.1032	23.2072	19.0315	21.2944	18.5927	19.2853	23.2072	23.0887	18.3671
	1.51572	2.18643	Q8NDT2	267	Q8NDT2	Q8NDT2	Putative RNA-binding protein 15B	RBM15B	YLPLHGGYQYKQRSLSPVAAPPLREPRARHA	S(0.025)LS(0.975)PVAAPPLREPR	3477	UID2199	Color2 [A=255, R=169, G=169, B=169]	1	4		S	3			2053	___1	0.974546	0.00113223	61.11	45.292	61.11	-0.3684	21321000	267	20.6834	21.5659	19.6794	21.6334	21.5292	22.0872	17.6443	18.7781	20.1641	21.5292	20.6063	18.5029
	1.51036	-1.8249	Q3KQU3-4;Q3KQU3;Q3KQU3-2;C9JIR3;E9PLH3	113;113;113;74;74	Q3KQU3-4	Q3KQU3-4	MAP7 domain-containing protein 1	MAP7D1	PPAMGPRDARPPRRSSQPSPTAVPASDSPPT	RS(0.134)S(0.849)QPS(0.008)PT(0.008)AVPAS(0.001)DSPPTK	2901	UID1849	Color2 [A=255, R=169, G=169, B=169]	1	4		S	2			1853	___1	0.848806	6.12818e-28	169.96	162.27	68.567	1.2251	328160000	113	21.492	23.3943	23.3602	22.6269	23.4383	24.1605	18.1922	23.9084	22.5054	23.4383	24.1463	24.1575
	1.50888	2.16005	B0QY68;B0QY66;B0QY69;B0QY65;B0QY67;B0QY64;B0QY63;J3KQE0;Q9UH99-3;Q9UH99;Q9UH99-2	12;12;12;12;12;12;12;47;12;12;12	B0QY68	B0QY68	SUN domain-containing protein 2	SUN2	____MSRRSQRLTRYSQGDDDGSSSSGGSSV	LT(0.027)RYS(0.973)QGDDDGSSSSGGSSVAGSQSTLFK	141	UID95	Color2 [A=255, R=169, G=169, B=169]	1	4		S	3			62	___1	0.973332	6.55264e-35	167.64	161.14	149.73	-0.41713	174010000	12	23.3476	24.2721	23.995	24.1294	24.3616	24.3389	21.9899	20.8365	23.1232	24.3616	23.0446	21.9102
	1.49439	1.34928	Q09666	4960	Q09666	Q09666	Neuroblast differentiation-associated protein AHNAK	AHNAK	KGPKVEAPSLDVHMDSPDINIEGPDVKIPKF	VEAPS(0.015)LDVHMDS(0.985)PDINIEGPDVK	2509	UID1623	Color2 [A=255, R=169, G=169, B=169]	1	4		S	3			1721	___1	0.984938	1.35348e-05	64.733	56.836	64.733	0.29121	8396700	4960	19.3379	19.8028	18.4353	19.7581	21.1099	21.1956	17.7427	18.2071	18.9128	21.1099	17.9718	17.7668
	1.49013	1.39721	O60664-3;O60664;O60664-4;K7EL96;K7ERZ3	148;148;136;117;48	O60664-3	O60664-3	Perilipin-3	PLIN3	QEMVSSAKDTVATQLSEAVDATRGAVQSGVD	DTVAT(0.047)QLS(0.952)EAVDAT(0.001)R	1735	UID1095	Color2 [A=255, R=169, G=169, B=169]	1	4		S	2			1107	___1	0.952124	0.000397897	69.594	56.967	69.594	0.83007	1508300	148	19.2983	20.3335	19.748	19.72	18.7366	19.5374	17.1652	18.5627	19.5167	19.9579	18.106	17.6663
	1.48981	-1.5267	O00308-4;O00308-2;O00308	211;95;211	O00308-4	O00308-4	NEDD4-like E3 ubiquitin-protein ligase WWP2	WWP2	HSGASARTTPATGEQSPGARSRHRQPVKNSG	TTPATGEQS(1)PGAR	1622	UID1024	Color2 [A=255, R=169, G=169, B=169]	1	4		S	2			1028	___1	0.999986	0.000219028	101.3	76.608	101.3	-0.44109	93175000	211	21.9348	22.8621	22.7388	21.6532	23.4356	23.7552	20.3567	22.9051	20.9136	23.4356	23.7307	23.1493
	1.48309	1.78028	A8MVE2;F6TER3;Q8NHL6;Q8NHL6-4;Q8NHL6-2;Q8NHL6-3;Q8NHJ6-2;C9JST2;Q8NHJ6;C9JMK7;Q8NHJ6-3	563;630;579;580;580;581;376;376;377;564;378	A8MVE2;Q8NHJ6-2;Q8NHJ6-3	Q8NHJ6-2	Leukocyte immunoglobulin-like receptor subfamily B member 1;Leukocyte immunoglobulin-like receptor subfamily B member 4	LILRB1;LILRB4	EVKHSRPRREMASPPSPLSGEFLDTKDRQAE;KVKHSRPRREMASPPSPLSGEFLDTKDRQAE	REMASPPS(1)PLSGEFLDTK	74	UID49	Color2 [A=255, R=169, G=169, B=169]	1	4		S	2			2061;2062;48	___1	0.999586	1.18959e-46	222.59	180.02	222.59	-0.58205	912340000	376	24.6002	24.6837	24.9307	25.053	24.4861	19.5206	23.438	22.4444	23.9498	24.4861	22.543	23.0637
	1.48267	2.78528	O95295	14	O95295	O95295	SNARE-associated protein Snapin	SNAPIN	__MAGAGSAAVSGAGTPVAGPTGRDLFAEGL	AGAGSAAVSGAGT(0.998)PVAGPT(0.002)GR	4785	UID2934	Color2 [A=255, R=169, G=169, B=169]	1	4		T	3			1156	___1	0.997651	2.41168e-23	170.06	155.37	92.41	-0.74005	87619000	14	22.6718	22.7317	21.171	20.8635	22.3919	20.2816	20.3535	18.5487	21.7009	22.3919	21.0774	19.3715
	1.47517	2.75694	Q32MZ4-3;Q32MZ4-2;Q32MZ4;C9JTC6	16;16;16;16	Q32MZ4-3	Q32MZ4-3	Leucine-rich repeat flightless-interacting protein 1	LRRFIP1	MTSPAAAQSREIDCLSPEAQKLAEARLAAKR	EIDCLS(1)PEAQK	2887	UID1842	Color2 [A=255, R=169, G=169, B=169]	1	4		S	2			1852	___1	1	2.14004e-06	153.34	113.27	153.34	2.4934	21873000	16	21.1152	18.9386	20.9316	22.3993	22.0355	20.9167	18.3584	18.3607	20.5094	22.0355	18.3247	18.808
	1.47417	-2.51367	Q9UPT8	159	Q9UPT8	Q9UPT8	Zinc finger CCCH domain-containing protein 4	ZC3H4	DFSPSEKGHRKYREYSPPYAPSHQQYPPSHA	Y(0.001)REY(0.004)S(0.97)PPY(0.016)APS(0.004)HQQY(0.004)PPSHATPLPK	4165	UID2655	Color2 [A=255, R=169, G=169, B=169]	1	4		S	4			2386	___1	0.969828	0.000411568	47.104	39.744	47.104	0.16357	11336000	159	18.4309	21.8048	18.504	18.8324	19.6548	18.6372	18.0211	21.2577	20.03	19.4985	18.224	21.9652
	1.46939	2.96829	B0QY04;Q15080;Q15080-3;Q15080-2	58;161;161;161	B0QY04	B0QY04	Neutrophil cytosol factor 4	NCF4	ALRRLRPRTRKVKSVSPQGNSVDRMAAPRAE	SVS(1)PQGNSVDR	140	UID94	Color2 [A=255, R=169, G=169, B=169]	1	4		S	2			61	___1	0.999666	0.000122732	110.31	97.253	103.44	0.93831	79893000	58	21.3342	23.9963	22.9395	23.2822	23.9271	22.4668	19.605	18.8259	21.848	23.9271	18.0393	19.5471
	1.45482	2.55038	G8JLK4;O75410;O75410-2;E5RFM9;R4GMT7;O75410-7	169;153;153;125;117;108	G8JLK4	G8JLK4	Transforming acidic coiled-coil-containing protein 1	TACC1	EPEHDFSKISIVRPFSIETKDSTDISAVLGT	IS(0.009)IVRPFS(0.991)IETK	1176	UID746	Color2 [A=255, R=169, G=169, B=169]	1	4		S	2			755	___1	0.9908	0.000339714	106.17	61.875	106.17	-1.4061	17912000	169	20.9734	20.4081	19.7464	21.0388	22.3974	18.1807	17.0293	17.601	19.5138	22.3974	17.6995	18.3156
	1.45002	3.05919	Q27J81-2;Q27J81	589;589	Q27J81-2	Q27J81-2	Inverted formin-2	INF2	SNVAREHNSMWASLSSPDAEAVEPDFSSIER	EHNSMWAS(0.007)LS(0.097)S(0.896)PDAEAVEPDFSSIER	2866	UID1828	Color2 [A=255, R=169, G=169, B=169]	1	4		S	3			1844	___1	0.896486	4.67062e-17	104.26	98.033	104.26	-0.29075	32006000	589	22.053	21.1375	20.5618	22.7752	20.3491	21.6704	17.9967	18.3286	20.765	20.3491	18.5252	19.2819
	1.44681	2.0563	Q09666	5749	Q09666	Q09666	Neuroblast differentiation-associated protein AHNAK	AHNAK	ASISGSKGDLKSSKASLGSLEGEAEAEASSP	S(0.085)S(0.102)KAS(0.813)LGS(1)LEGEAEAEASSPK	2471	UID1592	Color2 [A=255, R=169, G=169, B=169]	1	4		S	2			1721	___1	0.812635	1.5028e-09	116.48	107.66	116.48	1.1715	73887000	5749	21.2382	20.2675	18.7999	21.2305	18.03	22.5373	21.0115	18.3469	20.2551	18.7416	17.3714	19.3564
	1.4332	2.71152	G8JLK4;O75410;O75410-2;E5RFM9;R4GMT7;O75410-7;H0YAY0;E7EVI4;E7ET87;O75410-3;E5RJU4	292;276;276;248;240;231;51;81;81;81;81	G8JLK4	G8JLK4	Transforming acidic coiled-coil-containing protein 1	TACC1	KASYHFSPEELDENTSPLLGDARFQKSPPDL	ASYHFSPEELDENT(0.072)S(0.928)PLLGDAR	1175	UID745	Color2 [A=255, R=169, G=169, B=169]	1	4		S	3			755	___1	0.928034	2.65641e-11	122.51	114.88	122.51	0.17762	21355000	292	22.1862	21.5226	21.9146	21.6162	21.1331	19.2567	17.7838	18.9578	20.3025	21.1331	18.4868	18.3558
	1.43247	1.29573	B4DVQ6;Q5VTQ0-2;Q5VTQ0-3;Q5VTQ0-4;Q5VTQ0	54;23;120;120;120	B4DVQ6	B4DVQ6	Tetratricopeptide repeat protein 39B	TTC39B	FASCDTQQAPRQRGASTVSSSSSTKVDLKSG	GAS(0.803)T(0.197)VSS(0.867)S(0.115)S(0.016)S(0.002)TKVDLK	296	UID3350	Color2 [A=255, R=169, G=169, B=169]	1	4		S	2			173	___2	0.802602	8.7565e-09	149	121.24	149	-0.61417	16985000	54	20.3734	20.649	18.415	19.4727	20.5317	21.9016	18.253	18.8161	19.9641	20.5317	17.5019	18.4659
	1.42653	3.57631	Q9UQ35;Q9UQ35-2;I3L4D8;I3L182	778;778;778;682	Q9UQ35	Q9UQ35	Serine/arginine repetitive matrix protein 2	SRRM2	SSPRSKAKSRLSLRRSLSGSSPCPKQKSQTP	S(1)LS(0.998)GS(0.002)SPCPK	4227	UID2703	Color2 [A=255, R=169, G=169, B=169]	1	4		S	2			2392	___1	0.999982	0.00339039	80.17	54.313	77.674	-0.20947	202450000	778	22.3428	23.2395	23.0428	23.4838	22.7729	23.1386	19.0865	18.213	20.9788	22.7729	18.4015	19.1713
	1.42631	1.01329	P02549-2;P02549;V9GY79	37;37;37	P02549-2	P02549-2	Spectrin alpha chain, erythrocytic 1	SPTA1	EEIQERRQEVLTRYQSFKERVAERGQKLEDS	YQS(1)FKER	1889	UID1198	Color2 [A=255, R=169, G=169, B=169]	1	4		S	2			1220	___1	0.999995	0.0382076	72.021	24.954	72.021	1.0527	33768000	37	19.8011	20.3445	22.4435	19.4354	23.5532	19.0661	17.8852	18.9351	19.6078	23.5532	21.7164	18.2678
	1.42371	3.87643	J3QKQ4;Q9UGN4-3;Q9UGN4-2;Q9UGN4	130;64;147;260	J3QKQ4	J3QKQ4	CMRF35-like molecule 8	CD300A	PAPPREVEVEYSTVASPREELHYASVVFDSN	EVEVEYSTVAS(1)PR	1500	UID948	Color2 [A=255, R=169, G=169, B=169]	1	4		S	2			934	___1	0.999933	3.3697e-20	200.19	158.09	189.09	-0.30284	63149000	130	22.9844	24.113	22.4558	22.4058	22.714	21.8044	21.3002	17.6977	20.2793	22.714	18.2071	18.3291
	1.41711	4.27832	P42858	1874	P42858	P42858	Huntingtin	HTT	KRHSLSSTKLLSPQMSGEEEDSDLAAKLGMC	LLSPQMS(1)GEEEDSDLAAK	2230	UID1433	Color2 [A=255, R=169, G=169, B=169]	1	4		S	2			1525	___1	0.999988	1.09176e-09	138.05	121.91	138.05	-0.53953	184640000	1874	22.9976	23.3811	22.1549	23.8371	22.632	21.3421	20.7041	17.3328	22.1114	22.632	20.963	20.0747
	1.41327	1.64616	Q8IWW6-3;Q8IWW6-2;Q8IWW6-4;Q8IWW6	540;562;587;592	Q8IWW6-3	Q8IWW6-3	Rho GTPase-activating protein 12	ARHGAP12	QAVETDEGIEEEIPDSPGIEKHDKEKEQKDP	VLSSTINNQAVETDEGIEEEIPDS(1)PGIEK	3383	UID2140	Color2 [A=255, R=169, G=169, B=169]	1	4		S	3			2014	___1	1	1.75004e-08	81.124	74.76	81.124	0.10673	16149000	540	20.2471	20.1628	20.2126	20.4225	18.0924	21.4327	17.7258	18.9623	19.6818	19.9132	18.0167	17.9796
	1.41246	3.58068	Q09666	4100	Q09666	Q09666	Neuroblast differentiation-associated protein AHNAK	AHNAK	PKADIDVSGPKVDIDTPDIDIHGPEGKLKGP	VDIDT(1)PDIDIHGPEGK	4910	UID2981	Color2 [A=255, R=169, G=169, B=169]	1	4		T	2			1721	___1	1	2.64956e-08	148.7	133.2	147.36	-0.63086	271910000	4100	24.6301	24.9643	23.6256	23.8358	25.0411	23.6319	18.5882	19.7077	22.0045	25.0411	21.7959	20.1112
	1.41016	3.30358	C9J4K0;Q9BVC5-2;Q9BVC5	151;189;193	C9J4K0	C9J4K0	Ashwin	C2orf49	THRKSPSGPVKSPPLSPVGTTPVKLKRAAPK	KS(0.11)PS(0.346)GPVKS(0.546)PPLS(0.96)PVGT(0.019)T(0.019)PVK	422	UID3438	Color2 [A=255, R=169, G=169, B=169]	1	4		S	3			284	___2	0.959836	0.00127512	59.116	44.818	43.291	-0.50176	27527000	151	22.349	21.8845	21.4394	22.2747	19.0323	21.8316	17.7139	19.0086	20.4247	19.8693	21.0627	17.7498
	1.41006	-3.75795	D6RAF8;Q14103-3;Q14103;D6RD83	80;80;80;34	D6RAF8	D6RAF8	Heterogeneous nuclear ribonucleoprotein D0	HNRNPD	GAKIDASKNEEDEGHSNSSPRHSEAATAQRE	IDASKNEEDEGHS(1)NS(0.065)S(0.935)PR	529	UID3498	Color2 [A=255, R=169, G=169, B=169]	1	4		S	3			376	___2	0.999859	6.94587e-28	189.51	153.38	189.51	-0.2957	116890000	80	19.2447	25.5795	19.0484	20.0403	19.2433	24.687	22.8091	23.691	17.8317	18.8815	23.8308	21.9027
	1.40084	0.790032	P06733;P06733-2	419;326	P06733	P06733	Alpha-enolase	ENO1	LAKYNQLLRIEEELGSKAKFAGRNFRNPLAK	IEEELGS(1)KAK	1934	UID1226	Color2 [A=255, R=169, G=169, B=169]	1	4		S	2			1277	___1	1	0.00111621	89.805	16.305	89.805	-2.9756	22183000	419	19.1451	19.1481	19.9264	19.0441	23.4029	19.3355	18.9381	17.965	18.7557	23.4029	18.3586	18.4182
	1.39227	3.66898	Q13459;M0R300;M0R0P8;Q13459-2;M0QZY4;M0R2J3	717;717;717;717;107;17	Q13459	Q13459	Unconventional myosin-IXb	MYO9B	GRLRAERAEKAAGMSSPGAQSHPEELPRGAS	AAGMS(0.017)S(0.983)PGAQSHPEELPR	2633	UID1691	Color2 [A=255, R=169, G=169, B=169]	1	4		S	3			1756	___1	0.982737	1.4921e-14	162.81	146.46	116.65	0.91169	181540000	717	23.1061	22.3979	20.285	23.4843	18.8397	21.3385	17.7097	19.1597	20.9214	19.2297	21.2319	18.5102
	1.38861	-1.45452	Q9BTA9-5;Q9BTA9-2;Q9BTA9	408;466;511	Q9BTA9-5	Q9BTA9-5	WW domain-containing adapter protein with coiled-coil	WAC	QQPVTADKQQGHEPVSPRSLQRSSSQRSPSP	QGPVSQSATQQPVT(0.004)ADKQQGHEPVS(0.995)PR	3820	UID2415	Color2 [A=255, R=169, G=169, B=169]	1	4		S	4			2209	___1	0.995454	6.07183e-08	77.995	65.915	77.995	-0.1997	64629000	408	20.9474	22.4264	22.4039	21.8866	22.126	23.4788	17.3832	22.6986	21.7023	22.126	22.6561	23.2347
	1.38798	4.91731	Q13459;M0R300;M0R0P8;Q13459-2	1267;1267;1267;1267	Q13459	Q13459	Unconventional myosin-IXb	MYO9B	TSLALDSRVSPPAPGSAPETPEDKSKPCGSP	VSPPAPGS(1)APET(1)PEDK	2650	UID4852	Color2 [A=255, R=169, G=169, B=169]	1	4		S	2			1756	___2	0.999961	5.13295e-61	183.82	159.59	143.25	0.26793	259740000	1267	24.9865	24.6127	23.512	25.9881	19.9894	25.0989	18.3053	18.9367	22.4846	19.5551	22.8691	20.2014
	1.3876	1.2274	M0R0C4;M0QZ28;F8WE01;Q9Y4J8-6;Q9Y4J8-10;Q9Y4J8-11;Q9Y4J8-13;Q9Y4J8-2;Q9Y4J8-14;Q9Y4J8-15;Q9Y4J8	88;284;663;310;314;371;602;605;609;602;662	M0R0C4	M0R0C4	Dystrobrevin alpha	DTNA	VDSEFARTQFEDLVPSPTSEKAFLAQIHARK	T(0.001)QFEDLVPS(0.774)PT(0.166)S(0.059)EK	1109	UID705	Color2 [A=255, R=169, G=169, B=169]	1	4		S	2			709	___1	0.774065	0.011451	45.723	36.291	42.568	0.26477	11576000	88	20.105	20.7421	20.0035	20.014	20.9233	20.3447	18.166	18.4404	19.2663	20.9233	19.2987	18.695
	1.38435	-1.85163	O95810	293	O95810	O95810	Serum deprivation-response protein	SDPR	NHQKISSGKSSPFKVSPLTFGRKKVREGESH	S(0.008)S(0.008)PFKVS(0.958)PLT(0.025)FGR	1864	UID1180	Color2 [A=255, R=169, G=169, B=169]	1	4		S	2			1168	___1	0.958416	0.0405845	46.797	33.706	46.797	1.517	4549300	293	18.9765	20.3566	18.7819	17.7234	18.2821	19.3631	18.6154	20.2669	18.9317	19.5338	19.0628	20.524
	1.38418	2.51631	G3V3Z8;P49757-4;P49757-2;P49757-3;P49757;P49757-9;P49757-8;P49757-7;P49757-6;P49757-5	294;379;390;427;438;136;232;243;281;292	G3V3Z8	G3V3Z8	Protein numb homolog	NUMB	AASPGLFQAGHRRTPSEADRWLEEVSKSVRA	T(0.009)PS(0.991)EADRWLEEVSK	1135	UID714	Color2 [A=255, R=169, G=169, B=169]	1	4		S	2			728	___1	0.990809	0.000763876	78.401	46.53	78.401	-0.90792	18263000	294	20.5844	21.3743	20.4453	21.5826	20.8808	22.1754	17.9994	18.0574	19.6194	20.8808	18.9306	18.1009
	1.38386	4.20105	F8W6I7;P09651-3;P09651-2;P09651;F8VTQ5;F8W646	6;6;6;6;6;6	F8W6I7	F8W6I7	Heterogeneous nuclear ribonucleoprotein A1;Heterogeneous nuclear ribonucleoprotein A1, N-terminally processed	HNRNPA1	__________MSKSESPKEPEQLRKLFIGGL	S(0.964)KS(0.036)ES(1)PKEPEQLR	1068	UID3842	Color2 [A=255, R=169, G=169, B=169]	1	4		S	2			682	___2	0.999957	2.01068e-74	241.3	217.92	104.95	0.42666	9069600000	6	22.0705	22.8288	21.7673	23.9282	21.6124	22.8586	17.2419	17.862	20.6756	21.6124	20.3405	18.1855
	1.3814	2.30732	Q9BRD0;Q9BRD0-2	135;135	Q9BRD0	Q9BRD0	BUD13 homolog	BUD13	RHDTPDSSPRRVRHGTPDPSPRKDRHDTPDP	HGT(1)PDPS(1)PR	5180	UID6208	Color2 [A=255, R=169, G=169, B=169]	1	4		T	2			2201	___2	1	0.00613517	73.781	66.653	73.781	-1.0487	6850600	135	20.3415	20.1903	19.6941	20.286	20.7486	19.6132	17.8511	18.4649	19.4423	20.7486	18.957	16.9671
	1.38136	5.3294	Q13459;M0R300;M0R0P8;Q13459-2	1271;1271;1271;1271	Q13459	Q13459	Unconventional myosin-IXb	MYO9B	LDSRVSPPAPGSAPETPEDKSKPCGSPRVQE	VSPPAPGS(1)APET(1)PEDK	4947	UID6142	Color2 [A=255, R=169, G=169, B=169]	1	4		T	2			1756	___2	1	5.13295e-61	183.82	159.59	183.82	0.51569	282120000	1271	24.9865	24.6127	23.512	25.9881	18.5506	25.0989	17.149	18.1126	22.4846	19.526	22.8691	20.2014
	1.38036	3.61714	Q09666	5400	Q09666	Q09666	Neuroblast differentiation-associated protein AHNAK	AHNAK	VSVGAPDLSLEASEGSIKLPKMKLPQFGIST	VSVGAPDLSLEAS(0.016)EGS(0.984)IKLPK	2511	UID1625	Color2 [A=255, R=169, G=169, B=169]	1	4		S	3			1721	___1	0.983973	1.86531e-11	131.42	122.37	78.991	0.47263	94826000	5400	23.1104	22.0242	23.078	23.1932	22.5954	24.6378	18.1453	20.9481	23.1449	22.5954	21.9889	18.1166
	1.37941	3.00153	Q8TDJ6;Q8TDJ6-3	1404;1404	Q8TDJ6	Q8TDJ6	DmX-like protein 2	DMXL2	EGTKRHLSRTISVSGSTAKETVTVGKDGTRD	T(0.106)IS(0.893)VS(0.048)GS(0.808)T(0.143)AKET(0.001)VTVGK	3540	UID5383	Color2 [A=255, R=169, G=169, B=169]	1	4		S	2			2077	___2	0.808054	8.45577e-05	109.04	96.249	91.317	1.3999	23129000	1404	21.7331	21.5675	20.8911	22.2731	20.2982	21.9549	17.549	18.4791	20.0336	20.2982	20.7834	18.2111
	1.37736	5.85333	Q09666	210	Q09666	Q09666	Neuroblast differentiation-associated protein AHNAK	AHNAK	VDVETQSGKTVIRLPSGSGAASPTGSAVDIR	LPS(1)GSGAAS(1)PTGSAVDIR	2497	UID4764	Color2 [A=255, R=169, G=169, B=169]	1	4		S	2			1721	___2	0.999968	1.44994e-64	256.08	202.91	256.08	0.19433	1168200000	210	25.4633	25.7979	24.3523	26.5639	25.9882	24.8738	17.8455	20.7774	23.2266	25.9882	23.0931	17.6852
	1.37492	2.81681	Q8NBY1;B4E0Y9;Q9P289-3;Q9P289	4;4;4;4	Q8NBY1	Q8NBY1	Serine/threonine-protein kinase 26	STK26	____________MAHSPVAVQVPGMQNNIAD	AHS(1)PVAVQVPGMQNNIADPEELFTK	311	UID212	Color2 [A=255, R=169, G=169, B=169]	1	4		S	3			188	___1	1	1.42241e-11	95.71	89.549	95.71	0.094546	29848000	4	21.7396	21.0277	19.028	21.8548	19.6014	19.7982	18.5308	18.2089	19.8946	19.6014	17.6095	18.4835
	1.36994	3.19638	B4DH53;Q66K74	715;741	B4DH53	B4DH53	Microtubule-associated protein 1S;MAP1S heavy chain;MAP1S light chain	MAP1S	ARRSASPHDVDLCLVSPCEFEHRKAVPMAPA	SASPHDVDLCLVS(1)PCEFEHR	231	UID155	Color2 [A=255, R=169, G=169, B=169]	1	4		S	3			129	___1	0.999992	4.6573e-09	92.565	80.933	92.565	-0.55763	63387000	715	20.8904	21.5191	19.2693	21.4626	20.9393	20.3167	17.8684	16.5607	20.0173	20.9393	18.0174	18.6267
	1.36992	1.96818	G3V599;O15320-9;O15320-8;O15320-6;O15320-4;O15320-3;O15320-10;O15320;O15320-5;O15320-7;O15320-2	1170;597;555;560;635;606;623;635;640;563;592	G3V599	G3V599	cTAGE family member 5	CTAGE5	PPQRQDRFCSNSGRLSGPAELRSFNMPSLDK	FCS(0.011)NS(0.011)GRLS(0.978)GPAELR	1140	UID718	Color2 [A=255, R=169, G=169, B=169]	1	4		S	2			734	___1	0.977551	0.000188645	88.507	48.394	88.507	0.53308	93273000	1170	21.1045	22.3339	21.7456	21.0196	21.5054	22.3164	17.8016	18.6336	19.7164	21.5054	19.4344	18.657
	1.36979	2.55207	Q5T1M5;Q5T1M5-2;Q5T1M5-3;X6RKW4	14;14;14;39	Q5T1M5	Q5T1M5	FK506-binding protein 15;Peptidyl-prolyl cis-trans isomerase	FKBP15	__MFGAGDEDDTDFLSPSGGARLASLFGLDQ	MFGAGDEDDTDFLS(0.996)PS(0.004)GGAR	2982	UID1894	Color2 [A=255, R=169, G=169, B=169]	1	4		S	2			1882	___1	0.995584	2.6818e-23	172.66	161.13	158.58	0.85033	30183000	14	22.2752	18.6375	19.8069	21.7064	19.9445	19.3145	18.2218	18.7781	20.3237	19.9445	19.2609	18.9879
	1.36798	3.39035	H3BRH4;O00418	18;18	H3BRH4	H3BRH4	Eukaryotic elongation factor 2 kinase	EEF2K	DEDLIFRLEGVDGGQSPRAGHDGDSDGDSDD	LEGVDGGQS(1)PR	1341	UID856	Color2 [A=255, R=169, G=169, B=169]	1	4		S	2			848	___1	1	0.00232516	54.023	20.794	54.023	-0.40292	36160000	18	22.4658	21.8329	21.4966	22.3658	22.4083	21.7385	18.8854	17.8186	20.2483	22.4083	18.1364	18.7873
	1.36715	2.08504	Q9Y281;G3V2U0;F8WDN3	3;3;3	Q9Y281	Q9Y281	Cofilin-2	CFL2	_____________MASGVTVNDEVIKVFNDM	AS(0.996)GVT(0.004)VNDEVIK	4268	UID2728	Color2 [A=255, R=169, G=169, B=169]	1	4		S	2			2399	___1	0.996113	0.012809	54.65	39.278	54.65	-0.47382	12563000	3	20.3258	20.3777	20.1461	21.2019	20.9052	21.1865	17.2368	18.0841	19.6048	20.9052	18.1481	18.5008
	1.36342	3.07897	Q6P2E9	6	Q6P2E9	Q6P2E9	Enhancer of mRNA-decapping protein 4	EDC4	__________MASCASIDIEDATQHLRDILK	ASCAS(1)IDIEDATQHLR	3152	UID1995	Color2 [A=255, R=169, G=169, B=169]	1	4		S	2			1927	___1	0.999932	7.52847e-18	166.9	148.8	166.9	-1.0329	20112000	6	21.4582	21.651	19.5806	21.4275	21.4601	20.7742	18.7314	16.9547	20.5374	21.4601	18.6579	19.1694
	1.35871	3.10357	Q15059-2;Q15059	263;263	Q15059-2	Q15059-2	Bromodomain-containing protein 3	BRD3	TTTPTTSAITASRSESPPPLSDPKQAKVVAR	S(0.033)ES(0.966)PPPLS(0.001)DPK	2748	UID1760	Color2 [A=255, R=169, G=169, B=169]	1	4		S	2			1803	___1	0.965914	0.0105768	50.149	34.005	50.149	1.6477	24107000	263	20.2798	19.3002	23.2904	22.7522	18.8381	20.1076	20.0325	18.3049	21.4153	20.165	21.4744	18.4528
	1.35635	4.30982	D6RED3;D6RAZ0;H0YAM8;F2Z2L2;E9PD12;Q96AX9-9;Q96AX9-10;Q96AX9-8;Q96AX9-7;Q96AX9-4;Q96AX9-6;Q96AX9-5;Q96AX9-2;Q96AX9-12;Q96AX9-3;Q96AX9;Q96AX9-11;Q96AX9-13;Q96AX9-14	251;265;160;251;265;309;186;251;150;244;309;309;295;301;309;309;352;366;366	D6RED3	D6RED3	E3 ubiquitin-protein ligase MIB2	MIB2	HLPRLGKPAELQRRVSADSQPFQHGDKVKCL	RVS(0.981)ADS(0.019)QPFQHGDK	535	UID353	Color2 [A=255, R=169, G=169, B=169]	1	4		S	3			380	___1	0.980933	8.07895e-05	81.854	69.649	51.535	-1.7329	38038000	251	22.6806	23.6341	19.0172	23.932	18.5749	19.3626	18.3016	17.969	20.5267	18.5749	18.2646	18.1708
	1.35586	2.79581	J3KNK7;H3BND4;E7EMH5;E7EPL4;H3BNZ1;Q6P996	771;804;695;758;759;786	J3KNK7	J3KNK7	Pyridoxal-dependent decarboxylase domain-containing protein 1	PDXDC1	VPHPEDDHSQVEGPESLR_____________	GVPHPEDDHSQVEGPES(1)LR	574	UID375	Color2 [A=255, R=169, G=169, B=169]	1	4		S	3			418	___1	0.999971	2.62881e-06	82.294	68.686	82.294	0.58889	16541000	771	22.0799	19.44	18.4239	19.9301	21.9152	20.1079	17.0034	18.3958	21.5486	21.9152	17.3675	18.385
	1.35517	-1.92183	A9Z1X7;E9PCT1;Q8IYB3;Q8IYB3-2	881;884;872;870	A9Z1X7	A9Z1X7	Serine/arginine repetitive matrix protein 1	SRRM1	LAQEEPVAAPEPKKETESEAEDNLDDLEKHL	KET(1)ES(1)EAEDNLDDLEK	4451	UID2823	Color2 [A=255, R=169, G=169, B=169]	1	4		T	2			56	___1	1	2.46563e-55	250.79	229.7	127.97	-0.8403	99828000	881	19.769	20.0551	19.4695	18.9437	18.8219	18.6069	18.3289	20.5593	19.0991	19.2369	16.9091	21.8256
	1.35266	1.69413	E9PEK8;H7C2N6;F5H629;B8ZZU6;E9PBF9;P15336-3;P15336-7;P15336-5;P15336	69;58;51;51;69;69;51;51;69	E9PEK8	E9PEK8	Cyclic AMP-dependent transcription factor ATF-2	ATF2	KFGPARNDSVIVADQTPTPTRFLKNCEEVGL	NDSVIVADQT(0.98)PT(0.844)PT(0.176)R	4509	UID5996	Color2 [A=255, R=169, G=169, B=169]	1	4		T	2			257	___2	0.979725	1.70497e-05	129.05	113.8	129.05	0.71991	14401000	69	20.4299	21.1409	20.7406	21.3858	20.4723	20.5054	17.9733	18.7397	20.1663	20.4723	19.2159	19.1934
	1.35072	1.56332	Q9P2F8;Q9P2F8-2	1461;535	Q9P2F8	Q9P2F8	Signal-induced proliferation-associated 1-like protein 2	SIPA1L2	HVLSKEDFLKLMLPDSPLVEEGRRKFSFYGN	LMLPDS(1)PLVEEGR	4062	UID2582	Color2 [A=255, R=169, G=169, B=169]	1	4		S	2			2338	___1	1	0.00152595	64.104	44.78	49.333	-1.945	13819000	1461	20.7379	20.7514	20.8611	20.5564	19.6809	20.6853	18.0538	19.797	21.2994	19.6809	17.6209	18.8055
	1.34922	1.37645	Q15942;H0Y2Y8;B4DQR8;B4DQX7;H7C3D3	259;227;172;102;76	Q15942	Q15942	Zyxin	ZYX	PVSLANTQPRGPPASSPAPAPKFSPVTPKFT	GPPAS(0.017)S(0.983)PAPAPK	2825	UID4955	Color2 [A=255, R=169, G=169, B=169]	1	4		S	2			1829	___2	0.983485	3.31439e-11	122.55	89.459	100.93	-0.65081	844670000	259	20.2924	19.929	20.5399	19.8095	23.1582	20.1358	18.0462	18.1402	19.9319	23.1582	18.8705	19.1295
	1.34349	1.70747	H3BPE1;H3BQK9;Q9UPN3;E9PNZ4;F5GZL7;F8W8Q1;Q9UPN3-4;Q9UPN3-3;Q9UPN3-2;E9PLY5;H0Y390	1371;1408;1376;1525;1376;1376;1376;1341;1376;1334;510	H3BPE1	H3BPE1	Microtubule-actin cross-linking factor 1, isoforms 1/2/3/5	MACF1	VESQQKSPGKRRRMLSSSDAITQEFMDLRTR	MLS(0.821)S(0.089)S(0.089)DAIT(0.001)QEFMDLR	1331	UID849	Color2 [A=255, R=169, G=169, B=169]	1	4		S	2			841	___1	0.820554	8.02344e-05	78.069	61.044	78.069	1.3027	1929100	1371	19.5374	19.7771	19.0361	20.1559	18.5676	19.967	18.0771	18.2824	19.0447	20.2121	17.7234	17.4613
	1.3424	3.32491	P10644-2;P10644;K7EPB2;K7EMU2;K7EMZ6;K7EIE5;K7EID3;K7EJ40;K7EK41	83;83;83;83;83;83;83;83;83	P10644-2	P10644-2	cAMP-dependent protein kinase type I-alpha regulatory subunit;cAMP-dependent protein kinase type I-alpha regulatory subunit, N-terminally processed	PRKAR1A	LQKAGTRTDSREDEISPPPPNPVVKGRRRRG	EDEIS(1)PPPPNPVVK	2000	UID4416	Color2 [A=255, R=169, G=169, B=169]	1	4		S	2			1328	___2	1	1.45298e-27	193.71	176.14	134.99	-0.15701	2927200000	83	22.5737	22.0082	21.5045	22.6715	22.6473	22.4102	18.2028	18.9179	20.3775	22.6473	17.7328	18.1807
	1.33989	6.34969	Q9UI08;Q9UI08-2;B7Z3I5	349;351;355	Q9UI08	Q9UI08	Ena/VASP-like protein	EVL	KPVSSILSRTPSVAKSPEAKSPLQSQPHSRM	T(0.358)PS(0.642)VAKS(1)PEAKS(1)PLQSQPHSR	4112	UID8918	Color2 [A=255, R=169, G=169, B=169]	1	4		S	3			2356	___3	1	1.96135e-41	211.62	202.51	184.65	-0.14596	2785500000	349	24.9328	23.6773	21.8242	26.4693	23.2365	24.4926	22.0237	18.1928	21.456	23.2365	23.3377	17.6799
	1.33942	3.48013	Q5TCU6;Q9Y490	1201;1201	Q5TCU6	Q5TCU6	Talin-1	TLN1	AQVAKAVTQALNRCVSCLPGQRDVDNALRAV	CVS(1)CLPGQR	3021	UID1916	Color2 [A=255, R=169, G=169, B=169]	1	4		S	2			1892	___1	1	0.00073343	100.48	86.898	46.462	-0.67089	34442000	1201	22.2907	21.5853	19.6985	23.7372	20.0058	22.0211	20.4988	19.2717	21.0245	20.0058	20.3691	18.4696
	1.33876	2.90383	Q4KMP7	148	Q4KMP7	Q4KMP7	TBC1 domain family member 10B	TBC1D10B	PKTEEARPSPAPGPGTPTGTPTRTPSRTAPG	TEEARPSPAPGPGT(0.976)PT(0.016)GT(0.005)PT(0.002)R	5018	UID3014	Color2 [A=255, R=169, G=169, B=169]	1	4		T	3			1859	___1	0.976382	3.35016e-06	81.055	73.101	81.055	0.4754	50045000	148	23.4244	23.7549	22.2431	22.4183	19.2641	23.2651	18.2314	20.1502	21.4262	17.3942	18.2767	18.8882
	1.33691	2.77246	Q5T035;Q9NZB2-2;Q9NZB2-5;Q9NZB2-4;Q9NZB2;Q9NZB2-6	77;428;428;428;428;428	Q5T035	Q5T035	Putative uncharacterized protein C9orf129;Constitutive coactivator of PPAR-gamma-like protein 1	C9orf129;FAM120A	TEQNSYSNIPHEGKHTPLYERSLPINPAQSG	NLTEQNS(0.015)Y(0.01)S(0.062)NIPHEGKHT(0.913)PLYER	5033	UID3018	Color2 [A=255, R=169, G=169, B=169]	1	4		T	4			1880	___1	0.912939	0.00015216	60.348	50.636	60.348	-0.099715	40818000	77	22.3321	23.8731	21.4135	21.7598	22.2287	21.3432	18.4305	19.1995	20.3533	22.2287	18.1932	18.219
	1.33021	5.07271	F5H2U2;Q13523	280;294	F5H2U2	F5H2U2	Serine/threonine-protein kinase PRP4 homolog	PRPF4B	IINESRSRDRGKKSRSPVDLRGKSKDRRSRS	S(1)RS(1)PVDLR	993	UID3790	Color2 [A=255, R=169, G=169, B=169]	1	4		S	2			622	___2	1	0.0185707	86.014	54.378	72.848	-0.04449	111160000	280	24.11	23.61	23.727	25.2383	20.6476	24.3873	18.5563	18.6163	21.2172	18.7924	18.5088	18.282
	1.32894	3.32078	P48634-2;P48634-3;P48634;P48634-4	796;808;808;808	P48634-2	P48634-2	Protein PRRC2A	PRRC2A	GDVFTATPAEPRPLTSPLRQAADEDDKGMRS	PLT(0.14)S(0.86)PLR	2263	UID1450	Color2 [A=255, R=169, G=169, B=169]	1	4		S	2			1547	___1	0.860146	0.0156622	63.565	7.889	63.565	-0.83511	54193000	796	22.2836	22.825	22.5554	23.1618	23.0366	22.6461	18.3689	18.1783	20.6985	23.0366	17.6491	19.2761
	1.32848	1.57785	F8VXJ7;F8W031;Q9Y2B0;F8W1K5;H0YI18	115;115;115;63;13	F8VXJ7	F8VXJ7	Protein canopy homolog 2	CNPY2	THRKNYVRVVGRNGESSELDLQGIRIDSDIS	NGES(0.888)S(0.112)ELDLQGIR	1060	UID685	Color2 [A=255, R=169, G=169, B=169]	1	4		S	2			676	___1	0.887712	0.00222914	59.542	50.584	59.542	-1.9014	6108200	115	19.9369	20.2613	19.7729	20.0294	18.6204	20.4207	18.5022	18.0842	18.8667	19.507	18.249	17.9822
	1.32747	-1.25927	Q9UKK3	101	Q9UKK3	Q9UKK3	Poly [ADP-ribose] polymerase 4	PARP4	LLDVKNYDPYKPLDITPPPDQKASSSEVKTE	NYDPY(0.023)KPLDIT(0.977)PPPDQK	5225	UID3075	Color2 [A=255, R=169, G=169, B=169]	1	4		T	3			2368	___1	0.976933	0.00230754	80.245	67.044	45.424	-0.52127	30786000	101	20.4577	21.209	21.5327	19.8433	21.3538	22.3406	17.6416	20.9601	19.5901	21.3538	20.0215	21.4859
	1.32377	2.4471	G8JLH9;P40763-2;P40763	629;726;727	G8JLH9	G8JLH9	Signal transducer and activator of transcription;Signal transducer and activator of transcription 3	STAT3	CVTPTTCSNTIDLPMSPRTLDSLMQFGNNGE	FICVTPTTCSNTIDLPMS(1)PR	1174	UID3894	Color2 [A=255, R=169, G=169, B=169]	1	4		S	3			754	___2	0.999972	1.28742e-17	162.39	145.8	85.573	1.0116	196200000	629	19.7645	20.6243	19.423	21.5162	19.4487	20.164	17.4075	18.3077	19.9869	19.4487	18.1383	17.6432
	1.32303	2.30481	Q07352;G3V2D5;G3V515;G3V2P5	54;32;123;60	Q07352	Q07352	Zinc finger protein 36, C3H1 type-like 1	ZFP36L1	KAVGTPAGGGFPRRHSVTLPSSKFHQNQLLS	RHS(0.999)VT(0.001)LPSSK	2457	UID1583	Color2 [A=255, R=169, G=169, B=169]	1	4		S	3			1707	___1	0.999259	0.00037763	97.463	73.374	95.417	0.47616	240210000	54	25.0827	24.4099	24.6605	25.4043	24.4814	24.6154	18.1886	22.1413	23.6931	24.4814	17.8191	22.7025
	1.31577	2.92143	Q6JBY9;B7ZKW8	83;53	Q6JBY9	Q6JBY9	CapZ-interacting protein	RCSD1	SPPNASHPPKFKVKSSPLIEKLQANLTFDPA	VKS(0.026)S(0.974)PLIEK	3134	UID1983	Color2 [A=255, R=169, G=169, B=169]	1	4		S	2			1922	___1	0.973659	0.00226822	101.38	59.505	71.03	0.48143	977540000	83	26.2126	26.7281	26.4567	27.5774	26.8461	26.773	23.6931	23.215	25.1855	26.8461	24.7293	23.5925
	1.31517	3.60717	P08670;B0YJC4	72;72	P08670	P08670	Vimentin	VIM	PGGVYATRSSAVRLRSSVPGVRLLQDSVDFS	LRS(0.983)S(0.017)VPGVR	1968	UID1248	Color2 [A=255, R=169, G=169, B=169]	1	4		S	2			1304	___1	0.982622	0.00649195	86.014	66.024	86.014	-0.63703	109650000	72	23.9254	25.2031	23.7131	22.8708	21.6982	22.1739	17.9292	19.0801	20.9707	21.6982	21.1694	18.8835
	1.3078	4.46667	Q15942;H0Y2Y8;B4DQR8;B4DQX7;C9JJK5	344;312;257;187;34	Q15942	Q15942	Zyxin	ZYX	QHPVPPPAQNQNQVRSPGAPGPLTLKEVEEL	S(1)PGAPGPLTLK	2828	UID1808	Color2 [A=255, R=169, G=169, B=169]	1	4		S	2			1829	___1	1	2.03052e-05	114.71	82.187	114.71	-0.29977	3484600000	344	27.9864	28.7605	27.2523	29.6205	29.2009	27.9908	24.8727	22.951	25.9937	29.2009	25.128	23.8494
	1.3061	4.97721	H7C072;Q13769	199;328	H7C072	H7C072	THO complex subunit 5 homolog	THOC5	DSDAEEEQTTKRRRPTLGVQLDDKRKEMLKR	RRPT(1)LGVQLDDK	4695	UID2899	Color2 [A=255, R=169, G=169, B=169]	1	4		T	3			863	___1	1	0.000153735	105.99	73.833	45.614	0.93148	81435000	199	23.9372	24.622	23.0097	24.7022	18.998	20.1372	20.7335	18.1938	20.7645	19.1679	17.8032	18.1211
	1.30574	-0.622453	Q9Y2W1	248	Q9Y2W1	Q9Y2W1	Thyroid hormone receptor-associated protein 3	THRAP3	ASRASAVSELSPRERSPALKSPLQSVVVRRR	ERS(1)PALKSPLQSVVVR	4296	UID2748	Color2 [A=255, R=169, G=169, B=169]	1	4		S	3			2408	___1	1	1.65344e-12	151.83	129.71	125.23	0.21769	408420000	248	23.3188	23.3429	23.8069	23.6371	24.2626	24.9511	17.9959	23.8673	23.3731	24.2626	24.3727	24.2636
	1.3055	1.2189	Q4KMP7;Q4KMP7-2	707;132	Q4KMP7	Q4KMP7	TBC1 domain family member 10B	TBC1D10B	PGPVVTAEGLHPSLPSPTGNSTPLGSSKETR	RAS(1)AGPAPGPVVTAEGLHPS(0.004)LPS(0.982)PT(0.013)GNSTPLGSSK	2923	UID1865	Color2 [A=255, R=169, G=169, B=169]	1	4		S	4			1859	___1	0.982341	1.38074e-28	125.05	104.36	107.1	0.60361	75430000	707	19.0841	20.6129	19.3664	19.9985	19.8952	21.3334	18.1057	18.3246	19.8876	19.358	17.6958	18.5511
	1.30425	1.73656	Q9UHW9-4;Q9UHW9;Q9UHW9-3;Q9UHW9-5;Q9Y666;H0YB78;B3KXX3;I3L4N6;Q9UP95-3;Q9UP95-5;Q9UP95-2;Q9UP95-6;Q9UHW9-6;Q9UP95;Q9UP95-7;Q9UHW9-2	982;991;976;932;926;284;803;878;926;895;926;920;925;926;928;940	Q9UHW9-4;Q9Y666	Q9UHW9-4	Solute carrier family 12 member 6;Solute carrier family 12 member 7;Solute carrier family 12 member 4	SLC12A6;SLC12A7;SLC12A4	VEMHDSDISAYTYERTLMMEQRSQMLRHMRL;VEMVENDISAFTYERTLMMEQRSQMLKQMQL	T(1)LMMEQR	5222	UID3073	Color2 [A=255, R=169, G=169, B=169]	1	4		T	2			2354;2446	___1	1	0.0302663	69.812	48.84	47.603	-2.3167	110130000	982	21.3913	22.2748	22.7071	21.0606	22.1263	22.4561	17.3398	19.1572	20.0017	22.1263	19.9891	19.0054
	1.3039	1.38866	Q08AD1-2;Q08AD1-3;Q08AD1	437;453;464	Q08AD1-2	Q08AD1-2	Calmodulin-regulated spectrin-associated protein 2	CAMSAP2	SVQRSTPNRGITRSISNEGLTLNNSHVSKHI	S(0.191)IS(0.809)NEGLTLNNSHVSK	2463	UID1587	Color2 [A=255, R=169, G=169, B=169]	1	4		S	2			1716	___1	0.80911	0.0007486	62.525	46.271	62.525	2.3994	16808000	437	20.5838	19.2992	19.5344	20.8585	21.0237	21.8108	18.6106	18.6862	20.096	21.0237	20.7539	19.562
	1.30254	3.61275	S4R3H4;E7EQT4;Q9UKV3-5;Q9UKV3	185;203;243;243	S4R3H4	S4R3H4	Apoptotic chromatin condensation inducer in the nucleus	ACIN1	SSRVRQARAAKLSEGSQPAEEEEDQETPSRN	AAKLS(1)EGS(1)QPAEEEEDQETPSR	615	UID399	Color2 [A=255, R=169, G=169, B=169]	1	4		S	3			444	___1	1	3.75857e-08	85.855	76.923	85.855	0.49081	108500000	185	21.7077	22.6863	21.8612	23.6034	22.4143	23.0385	17.9024	18.01	20.705	22.4143	17.7834	18.7752
	1.30025	1.60014	Q6JBY9;B7ZKW8	216;186	Q6JBY9	Q6JBY9	CapZ-interacting protein	RCSD1	EDGDEVLPSKSKAPGSPLSSEGAAGEGVRTL	APGS(1)PLSSEGAAGEGVR	3123	UID1974	Color2 [A=255, R=169, G=169, B=169]	1	4		S	2			1922	___1	0.999999	7.88348e-69	268.93	228.12	265.43	-0.73429	2080500000	216	25.4845	26.3227	25.6863	25.4362	26.4544	26.8418	23.864	23.2223	24.4011	26.4544	23.9895	23.7919
	1.29644	4.00816	Q9UHB6;Q9UHB6-4;F8VQE1;Q9UHB6-2;Q9UHB6-5;F8VS07;Q9UHB6-3;F8VRN8	369;370;209;209;210;67;67;369	Q9UHB6	Q9UHB6	LIM domain and actin-binding protein 1	LIMA1	QPVHPKPLSPDSRASSLSESSPPKAMKKFQA	AS(0.001)S(0.999)LSESSPPK	4081	UID2596	Color2 [A=255, R=169, G=169, B=169]	1	4		S	2			2351	___1	0.999382	0.000170032	103.43	81.104	92.112	-0.60742	117410000	369	24.2967	23.4262	23.9271	24.2287	24.0646	23.2952	18.339	18.5911	21.6704	24.0646	18.9728	20.1898
	1.29486	2.35113	O95155-2;O95155;O95155-4	105;105;105	O95155-2	O95155-2	Ubiquitin conjugation factor E4 B	UBE4B	SNSLETQSQSLSRSQSMDIDGVSCEKSMSQV	S(0.001)QS(0.999)MDIDGVSCEK	1838	UID1161	Color2 [A=255, R=169, G=169, B=169]	1	4		S	2			1151	___1	0.999441	1.27772e-09	149.3	131.63	112.17	-0.6296	16668000	105	20.3917	21.0352	20.5107	21.2585	21.3887	21.4618	17.1591	17.5419	19.5365	21.3887	16.8099	18.5471
	1.29401	3.19344	Q9UI08;Q9UI08-2;B7Z3I5;H0YJN0;G3V314	304;306;310;121;200	Q9UI08	Q9UI08	Ena/VASP-like protein	EVL	AEKKEDESQMEDPSTSPSPGTRAASQPPNSS	KEDESQMEDPST(0.002)S(0.998)PSPGTR	4102	UID2612	Color2 [A=255, R=169, G=169, B=169]	1	4		S	2			2356	___1	0.997585	1.16267e-273	429.01	370.19	429.01	-0.57543	2904800000	304	26.0392	27.1127	26.4007	27.9896	27.639	27.089	23.9407	22.983	25.4873	27.639	25.9202	23.6409
	1.29347	-2.99754	P04075;P04075-2;H3BQN4;J3KPS3;H3BPS8;H3BUH7;H3BR04;H3BMQ8	46;100;46;46;100;46;35;35	P04075	P04075	Fructose-bisphosphate aldolase A;Fructose-bisphosphate aldolase	ALDOA	LAADESTGSIAKRLQSIGTENTEENRRFYRQ	LQS(1)IGTENTEENR	1914	UID1211	Color2 [A=255, R=169, G=169, B=169]	1	4		S	2			1242	___1	0.999999	4.05304e-08	137.61	126	131.35	0.0097128	379240000	46	18.9761	23.534	23.8474	20.2789	25.1223	25.2979	17.8122	21.7882	17.7717	25.1223	22.5276	22.2248
	1.29185	2.93436	Q96C19	11	Q96C19	Q96C19	EF-hand domain-containing protein D2	EFHD2	_____MATDELATKLSRRLQMEGEGGGETPE	ATDELAT(0.019)KLS(0.981)R	3691	UID2333	Color2 [A=255, R=169, G=169, B=169]	1	4		S	2			2143	___1	0.98074	8.55955e-06	132.14	91.261	81.709	0.63924	61432000	11	22.3773	21.8569	22.6943	22.8445	22.5124	23.4325	20.6671	18.268	21.7343	22.5124	22.9213	20.5008
	1.29046	2.83391	P28482-2;P28482	185;185	P28482-2	P28482-2	Mitogen-activated protein kinase 1	MAPK1	LARVADPDHDHTGFLTEYVATRWYRAPEIML	VADPDHDHTGFLT(1)EY(0.998)VAT(0.002)R	4845	UID6107	Color2 [A=255, R=169, G=169, B=169]	1	4		T	2			1449	___2	0.999631	8.20525e-11	146.64	132.75	127.97	-1.5265	288640000	185	24.5323	24.5072	25.7912	25.0854	22.7866	25.3747	18.3102	20.9888	22.8596	22.7866	23.0132	21.6615
	1.29046	2.83391	P28482-2;P28482	187;187	P28482-2	P28482-2	Mitogen-activated protein kinase 1	MAPK1	RVADPDHDHTGFLTEYVATRWYRAPEIMLNS	VADPDHDHTGFLT(1)EY(0.998)VAT(0.002)R	5319	UID6280	Color2 [A=255, R=169, G=169, B=169]	1	4		Y	2			1449	___2	0.998007	7.2569e-38	206.59	186.22	127.97	-1.5265	550150000	187	24.5323	24.5072	25.7912	25.0854	22.7866	25.3747	18.0886	20.9888	22.8596	22.7866	23.0132	21.6615
	1.28982	6.12644	Q9UI08;Q9UI08-2;B7Z3I5	354;356;360	Q9UI08	Q9UI08	Ena/VASP-like protein	EVL	ILSRTPSVAKSPEAKSPLQSQPHSRMKPAGS	S(1)PLQSQPHSR	4113	UID8919	Color2 [A=255, R=169, G=169, B=169]	1	4		S	2			2356	___3	1	1.1492e-94	291.68	265.03	112.11	0.14381	7864800000	354	24.9328	23.6773	21.8242	26.4693	23.2365	24.4926	22.0237	17.6944	21.456	23.2365	23.3377	18.6248
	1.28215	3.30819	R4GNB2;Q5VZ89-6;Q5VZ89;X6RAE7;Q5VZ89-5;Q5VZ89-3;X6R5W5;R4GN35;Q5VZ89-2	1225;989;989;261;989;171;12;1274;462	R4GNB2;R4GN35	R4GN35	DENN domain-containing protein 4C	DENND4C	ECTGGKTPDSEDKLFSPVIARNLADEIESYM	TPDSEDKLFS(1)PVIAR	3074	UID1943	Color2 [A=255, R=169, G=169, B=169]	1	4		S	2			1906;2456	___1	1	7.92753e-46	239.55	214.34	198.95	0.0094794	270890000	1274	22.4789	22.707	22.7605	22.7083	22.3479	22.7564	21.3398	18.5992	20.1525	22.3479	20.2462	18.3442
	1.278	2.01196	Q9Y232-4;Q9Y232-2;Q9Y232	15;147;201	Q9Y232-4	Q9Y232-4	Chromodomain Y-like protein	CDYL	_MDLAKSGIKILVPKSPVKSRTAVDGFQSES	ILVPKS(1)PVK	4267	UID2727	Color2 [A=255, R=169, G=169, B=169]	1	4		S	2			2397	___1	1	0.0195599	61.56	38.036	61.56	-0.29751	43896000	15	21.2904	22.2913	21.9591	21.7101	23.1976	22.1696	18.1076	18.5171	20.7828	23.1976	20.621	19.9812
	1.27782	3.82875	H0YFI1;F5H479;F5GX19;F5H3Y3;Q6IAA8	14;27;27;27;27	H0YFI1	H0YFI1	Ragulator complex protein LAMTOR1	LAMTOR1	__XDREERKLLLDPSSPPTKALNGAEPNYHS	KLLLDPS(0.019)S(0.972)PPT(0.008)K	911	UID599	Color2 [A=255, R=169, G=169, B=169]	1	4		S	2			588	___1	0.97241	7.88577e-10	157.67	129.47	141.54	-0.37598	102330000	14	23.4099	23.343	20.1964	22.5861	23.452	20.2291	19.5686	17.4824	20.7623	23.452	21.1345	19.3656
	1.27641	2.66635	D6REM6;A8MXP9;P43243;D6R991	188;188;188;188	D6REM6	D6REM6	Matrin-3	MATR3	VPRDDWEEKRHFRRDSFDDRGPSLNPVLDYD	RDS(1)FDDR	83	UID52	Color2 [A=255, R=169, G=169, B=169]	1	4		S	2			52	___1	1	7.40697e-18	156.11	139.58	61.78	0.19454	720200000	188	26.0989	27.0607	25.9916	26.7291	25.8992	25.4204	22.0174	23.1174	24.4974	25.8992	24.4627	23.1001
	1.27511	4.03081	Q15154;E7ETA6;Q15154-2;E7EV56;Q15154-3;E5RGQ4;E9PGW9;E7EV93	93;93;93;93;93;93;93;93	Q15154	Q15154	Pericentriolar material 1 protein	PCM1	KTPHTFPHSRYMSQMSVPEQAELEKLKQRIN	YMSQMS(1)VPEQAELEK	2778	UID1780	Color2 [A=255, R=169, G=169, B=169]	1	4		S	2			1808	___1	0.999999	4.81446e-26	190.41	162.73	135.47	0.54395	157480000	93	22.4815	22.1775	22.1194	24.6771	21.6341	21.354	17.9267	18.5902	21.2598	21.6341	21.2448	18.9605
	1.27423	3.60966	O95218-2;O95218	188;188	O95218-2	O95218-2	Zinc finger Ran-binding domain-containing protein 2	ZRANB2	EDEDDADLSKYNLDASEEEDSNKKKSNRRSR	Y(0.001)NLDAS(0.998)EEEDS(0.001)NKKK	1840	UID1163	Color2 [A=255, R=169, G=169, B=169]	1	4		S	3			1154	___1	0.998188	0.000527673	65.175	57.729	60.14	-1.8403	111220000	188	23.1579	24.0795	23.8346	23.3534	24.3106	23.6982	19.596	18.1676	20.8158	24.3106	19.1856	19.4979
	1.27291	3.10236	Q09666	5261	Q09666	Q09666	Neuroblast differentiation-associated protein AHNAK	AHNAK	VKMEGGGAEVHAQLPSLEGDLRGPDVKLEGP	MEGGGAEVHAQLPS(1)LEGDLRGPDVK	2500	UID1617	Color2 [A=255, R=169, G=169, B=169]	1	4		S	3			1721	___1	1	3.03282e-16	125.59	111	125.59	-0.034635	32882000	5261	21.5058	19.6665	19.1149	21.8743	21.8224	19.1829	16.7839	17.4659	19.4851	21.8224	17.9985	18.2394
	1.27229	3.64095	H0YLH9;Q14005-3;H3BVH5;Q14005-2;Q14005	149;144;799;845;845	H0YLH9	H0YLH9	Pro-interleukin-16;Interleukin-16	IL16	IRASSSSSSIRQRISSFETFGSSQLPDKGAQ	IS(0.001)S(0.999)FETFGSSQLPDK	1298	UID822	Color2 [A=255, R=169, G=169, B=169]	1	4		S	2			818	___1	0.999016	4.51594e-09	148.7	126.17	141.75	1.5103	89251000	149	23.303	23.0134	23.014	23.5787	22.6363	24.3462	20.4813	18.0725	21.4244	22.6363	17.8984	20.183
	1.27131	3.30717	Q9Y217	561	Q9Y217	Q9Y217	Myotubularin-related protein 6	MTMR6	DGILTKELLHSVHPESPNLKTSLCFKEQTLL	ELLHSVHPES(1)PNLK	4266	UID2726	Color2 [A=255, R=169, G=169, B=169]	1	4		S	3			2396	___1	0.999678	6.85538e-05	104.26	82.707	104.26	-0.51933	139250000	561	23.9559	23.7574	22.7963	23.2019	25.1135	22.8793	20.7099	18.6761	22.4864	25.1135	20.654	21.139
	1.2708	4.27918	Q09666	5552	Q09666	Q09666	Neuroblast differentiation-associated protein AHNAK	AHNAK	AAPDISVKGPAFNMASPESDFGINLKGPKIK	GPAFNMAS(1)PESDFGINLK	2488	UID1606	Color2 [A=255, R=169, G=169, B=169]	1	4		S	2			1721	___1	1	1.6241e-65	258.38	216.14	219.85	0.32481	219030000	5552	24.1336	23.8099	21.2068	25.3623	23.8414	21.6879	17.6963	19.5916	21.7223	23.8414	22.3061	19.3288
	1.27003	2.95454	A9Z1X7;E9PCT1;Q8IYB3;Q8IYB3-2;M0R088	623;626;614;612;587	A9Z1X7	A9Z1X7	Serine/arginine repetitive matrix protein 1	SRRM1	PIQRRYSPSPPPKRRTASPPPPPKRRASPSP	T(1)AS(1)PPPPPKR	4452	UID5974	Color2 [A=255, R=169, G=169, B=169]	1	4		T	3			56	___2	1	0.0122899	79.659	62.292	42.425	1.2971	127760000	623	22.9731	23.2482	22.9549	23.5277	23.227	23.2989	19.9433	19.0201	21.409	23.227	21.2808	20.344
	1.26954	1.2455	B4DVQ6;Q5VTQ0-2;Q5VTQ0-3;Q5VTQ0-4;Q5VTQ0	58;27;124;124;124	B4DVQ6	B4DVQ6	Tetratricopeptide repeat protein 39B	TTC39B	DTQQAPRQRGASTVSSSSSTKVDLKSGLEEC	GAS(0.803)T(0.197)VSS(0.867)S(0.115)S(0.016)S(0.002)TKVDLK	297	UID3351	Color2 [A=255, R=169, G=169, B=169]	1	4		S	2			173	___2	0.866999	8.7565e-09	149	121.24	149	-0.61417	7972400	58	19.4338	18.2573	19.0425	20.2767	20.5317	21.9016	18.8824	18.3127	19.9641	20.5317	17.9572	18.9793
	1.26814	2.51973	B3KRG5;H3BUY5;H0Y6E7;H3BT71;P38159-2;Q96E39;P38159	73;80;210;208;195;208;208	B3KRG5	B3KRG5	RNA-binding motif protein, X chromosome;RNA-binding motif protein, X chromosome, N-terminally processed;RNA binding motif protein, X-linked-like-1	RBMX;RBMXL1	PPRREPLPSRRDVYLSPRDDGYSTKDSYSSR	DVYLS(1)PRDDGYSTK	182	UID120	Color2 [A=255, R=169, G=169, B=169]	1	4		S	2			100	___1	0.999999	6.75304e-05	123.29	90.667	123.29	-0.54909	79746000	73	20.2277	22.1632	21.4767	22.1425	21.5001	22.2245	19.3962	18.0828	20.4892	21.5001	20.7207	18.784
	1.26681	2.81545	O14828-2;O14828	50;76	O14828-2	O14828-2	Secretory carrier-associated membrane protein 3	SCAMP3	LPPPSAPSLQPSRKLSPTEPKNYGSYSTQAS	KLS(1)PTEPK	1653	UID1046	Color2 [A=255, R=169, G=169, B=169]	1	4		S	2			1045	___1	0.999977	0.000517144	131.46	90.731	131.46	0.25605	447450000	50	25.4055	25.7521	24.7606	25.2423	26.0514	18.8526	21.3184	21.1477	23.8107	26.0514	22.5773	22.8604
	1.26649	3.9769	Q09666	216	Q09666	Q09666	Neuroblast differentiation-associated protein AHNAK	AHNAK	SGKTVIRLPSGSGAASPTGSAVDIRAGAISA	LPSGSGAAS(1)PTGSAVDIR	2499	UID4766	Color2 [A=255, R=169, G=169, B=169]	1	4		S	2			1721	___2	0.999874	6.87508e-175	360.25	291.97	345	0.29845	1411600000	216	25.4633	25.7979	24.3523	26.5639	25.9882	24.8738	21.9095	20.7774	23.2266	25.9882	23.0931	21.438
	1.26633	5.5586	E9PHY5;E9PK52;O43491-4;E9PII3;O43491-2;O43491-3;H0Y5B0;O43491	598;598;598;598;598;598;89;598	E9PHY5;O43491	E9PHY5	Band 4.1-like protein 2	EPB41L2	SIAVVQDGDGRREVRSPTKAPHLQLIEGKKN;SIAVVQDGDGRREVRSPTKAPHLQLIEGKSS	EVRS(1)PTKAPHLQLIEGK	802	UID522	Color2 [A=255, R=169, G=169, B=169]	1	4		S	2			1082;519	___1	0.999891	6.63145e-39	215.11	207.87	138.66	-0.29891	1760200000	598	26.8351	27.3539	25.9847	27.567	28.1301	19.0259	23.5606	18.8816	25.3095	28.1301	18.1431	23.1423
	1.26326	2.23012	R4GMW8;P28715	952;526	R4GMW8	R4GMW8	DNA repair protein complementing XP-G cells	BIVM-ERCC5;ERCC5	SDAPGLPNGRELTPASPTCTNSVSKNETHAE	ELTPAS(0.984)PT(0.016)CTNSVSK	2142	UID1366	Color2 [A=255, R=169, G=169, B=169]	1	4		S	2			1450	___1	0.983504	1.65676e-05	125.22	97.914	125.22	0.69349	28187000	952	21.9036	22.4069	21.7567	21.0466	21.6445	22.2372	17.7393	18.2483	20.5101	21.6445	18.1443	19.5982
	1.26067	2.60044	S4R3H4;E7EQT4;Q9UKV3-5;Q9UKV3	599;617;657;657	S4R3H4	S4R3H4	Apoptotic chromatin condensation inducer in the nucleus	ACIN1	RSRSRSASSNSRKSLSPGVSRDSSTSYTETK	KS(0.002)LS(0.998)PGVSR	620	UID403	Color2 [A=255, R=169, G=169, B=169]	1	4		S	2			444	___1	0.998209	0.000832926	106.67	59.481	106.67	0.92898	37226000	599	21.9894	21.6154	21.669	22.3573	22.6162	22.2731	17.6018	18.8129	20.2364	22.6162	20.535	19.0417
	1.25738	-2.79993	P32246	352	P32246	P32246	C-C chemokine receptor type 1	CCR1	ERVSSTSPSTGEHELSAGF____________	VSSTSPSTGEHELS(1)AGF	2167	UID1387	Color2 [A=255, R=169, G=169, B=169]	1	4		S	2			1483	___1	1	5.0527e-39	220.32	198.55	217.2	-0.36772	217840000	352	23.1504	24.1752	24.0598	22.788	24.0947	24.6001	18.0285	25.23	20.8792	24.0947	23.2144	24.915
	1.2566	1.67096	O75925;B3KSY9	503;505	O75925	O75925	E3 SUMO-protein ligase PIAS1	PIAS1	SPLNNKGILSLPHQASPVSRTPSLPAVDTSY	GILS(0.001)LPHQAS(0.844)PVS(0.155)R	186	UID124	Color2 [A=255, R=169, G=169, B=169]	1	4		S	3			104	___1	0.844473	0.00870029	41.871	34.501	41.871	-0.5612	11953000	503	20.7937	21.5326	18.7605	19.3246	19.3656	22.001	17.4715	18.3832	20.0274	19.4236	20.8081	18.372
	1.25399	2.64268	B7Z4M1;F5H891;F5GWG7;F5H617;O95197-6;O95197-3;O95197-5;O95197-4;O95197-7;O95197-2;O95197	23;23;23;23;23;23;23;23;23;23;23	B7Z4M1	B7Z4M1	Reticulon;Reticulon-3	RTN3	TQSHSISSSSFGAEPSAPGGGGSPGACPALG	AEPS(0.001)AAT(0.002)QS(0.002)HS(0.006)IS(0.018)S(0.018)S(0.018)S(0.018)FGAEPS(0.773)APGGGGS(0.144)PGACPALGT(0.001)K	358	UID243	Color2 [A=255, R=169, G=169, B=169]	1	4		S	3			224	___1	0.772743	1.84545e-05	44.369	35.456	44.369	-1.9386	23564000	23	21.3383	21.5138	22.3393	20.119	21.2761	21.6405	17.1699	17.8648	22.0239	21.2761	18.9454	19.1706
	1.25358	2.88784	Q8TDJ6;Q8TDJ6-3	1400;1400	Q8TDJ6	Q8TDJ6	DmX-like protein 2	DMXL2	PDAGEGTKRHLSRTISVSGSTAKETVTVGKD	T(0.003)IS(0.997)VS(0.068)GS(0.804)T(0.128)AKET(0.001)VTVGK	3539	UID5382	Color2 [A=255, R=169, G=169, B=169]	1	4		S	2			2077	___2	0.997428	8.45577e-05	109.04	96.249	109.04	0.40877	67866000	1400	21.7331	21.5675	20.8911	22.2731	20.2982	21.9549	17.8955	18.9649	20.0336	20.2982	20.7834	17.9527
	1.25231	3.30332	P16949;A2A2D0;P16949-2	25;25;25	P16949	P16949	Stathmin	STMN1	ELEKRASGQAFELILSPRSKESVPEFPLSPP	RAS(1)GQAFELILS(1)PR	2058	UID1311	Color2 [A=255, R=169, G=169, B=169]	1	4		S	3			1375	___1	1	6.47116e-17	167.51	95.184	61.345	-0.074478	508540000	25	26.3331	24.9948	25.0271	25.5869	24.3873	24.773	18.4444	22.0962	23.5538	24.3873	22.9827	21.613
	1.24932	1.88047	Q8NHG8	82	Q8NHG8	Q8NHG8	E3 ubiquitin-protein ligase ZNRF2	ZNRF2	AAAAAPAAPAAPRSRSLGGAVGSVASGARAA	S(1)LGGAVGSVASGAR	3500	UID2210	Color2 [A=255, R=169, G=169, B=169]	1	4		S	2			2060	___1	1	3.80516e-05	95.854	56.891	95.854	-1.0882	79752000	82	21.3762	22.2862	21.8375	21.0093	20.2113	21.0504	18.174	18.3873	20.2973	20.2113	18.8063	19.6402
	1.24844	3.16381	A9Z1X7;E9PCT1;Q8IYB3;Q8IYB3-2;M0R088	625;628;616;614;589	A9Z1X7	A9Z1X7	Serine/arginine repetitive matrix protein 1	SRRM1	QRRYSPSPPPKRRTASPPPPPKRRASPSPPP	T(1)AS(1)PPPPPKR	118	UID3227	Color2 [A=255, R=169, G=169, B=169]	1	4		S	3			56	___2	1	0.000741352	89.679	66.534	42.425	1.2971	665670000	625	22.9731	23.2482	22.9549	23.5277	23.227	23.2989	19.9433	18.6016	21.409	23.227	21.2808	20.344
	1.24717	3.53403	Q15154;E7ETA6;Q15154-2;E7EV56	1188;1188;1188;1189	Q15154	Q15154	Pericentriolar material 1 protein	PCM1	KTEYMAFPKPFESSSSIGAEKPRNKKLPEEE	TEYMAFPKPFESS(0.001)S(0.02)S(0.979)IGAEKPR	2773	UID1775	Color2 [A=255, R=169, G=169, B=169]	1	4		S	3			1808	___1	0.979078	1.4476e-10	110.89	104.01	110.89	-0.5222	32916000	1188	21.6687	21.4942	19.5991	22.9971	21.1458	20.2477	17.4691	17.9177	19.8747	21.1458	20.8691	18.0413
	1.246	2.85478	Q92835-3;Q92835-2;Q92835;H0Y5Q9;H7C2V3;H7C292;H7C403	721;933;934;555;686;686;56	Q92835-3	Q92835-3	Phosphatidylinositol 3,4,5-trisphosphate 5-phosphatase 1	INPP5D	GPFGPPMPLHVKQTLSPDQQPTAWSYDQPPK	QT(0.005)LS(0.995)PDQQPTAWSYDQPPKDSPLGPCR	3648	UID2302	Color2 [A=255, R=169, G=169, B=169]	1	4		S	3			2120	___1	0.994784	5.18779e-42	185	174.92	185	-0.017123	41463000	721	21.985	23.201	21.9151	21.8974	22.6321	22.4328	18.0086	17.7671	20.1288	22.6321	17.5559	19.1975
	1.24327	4.51722	P25098	670	P25098	P25098	Beta-adrenergic receptor kinase 1	ADRBK1	QQLVQRVPKMKNKPRSPVVELSKVPLVQRGS	NKPRS(1)PVVELSK	2133	UID1357	Color2 [A=255, R=169, G=169, B=169]	1	4		S	2			1431	___1	1	3.14879e-09	150.85	104.39	150.85	0.43839	591960000	670	26.1322	25.9184	24.6923	26.2241	26.1754	25.2822	17.8263	22.8087	24.4159	26.1754	24.6725	19.3383
	1.24264	4.69665	P53396;P53396-2;B4E3P0	455;455;194	P53396	P53396	ATP-citrate synthase	ACLY	NASGSTSTPAPSRTASFSESRADEVAPAKKA	TAS(1)FSESR	2335	UID1493	Color2 [A=255, R=169, G=169, B=169]	1	4		S	2			1588	___1	0.999638	1.01682e-05	120.9	94.171	94.409	0.013944	1333400000	455	24.5694	26.2059	26.3387	25.4118	26.0334	24.8783	21.3326	21.7036	23.5769	26.0334	23.2846	17.9418
	1.24203	2.82032	E7EVA0;P27816-6;P27816;P27816-2;B9ZVR1;P27816-5;H7C456;P27816-7	14;14;14;14;14;14;21;14	E7EVA0	E7EVA0	Microtubule-associated protein;Microtubule-associated protein 4	MAP4	__MADLSLADALTEPSPDIEGEIKRDFIATL	ADLS(0.005)LADALT(0.06)EPS(0.935)PDIEGEIKR	686	UID457	Color2 [A=255, R=169, G=169, B=169]	1	4		S	3			470	___1	0.935152	3.17907e-07	77.514	57.774	53.089	-0.1974	23946000	14	21.9747	21.4872	20.4176	21.6104	21.4515	20.9999	18.4865	18.2	19.6392	21.4515	19.6538	18.309
	1.24048	3.60433	Q9Y613	523	Q9Y613	Q9Y613	FH1/FH2 domain-containing protein 1	FHOD1	QRSLAPEPKEPLIPASPKAEPIWELPTRAPR	EPLIPAS(1)PK	4364	UID2794	Color2 [A=255, R=169, G=169, B=169]	1	4		S	2			2444	___1	1	0.000112285	68.355	45.831	64.266	-0.45461	195980000	523	23.3627	24.5483	24.3679	20.734	24.9324	24.1499	21.7338	19.517	22.8688	24.9324	18.3713	17.918
	1.24027	1.6002	Q8NCE2-2;Q8NCE2	529;529	Q8NCE2-2	Q8NCE2-2	Myotubularin-related protein 14	MTMR14	SSSSSNHSDNFFRMGSSPLEVPKPRLAALSD	MGS(1)S(1)PLEVPKPR	3464	UID2186	Color2 [A=255, R=169, G=169, B=169]	1	4		S	2			2047	___1	1	0.0102764	57.019	40.348	47.261	-0.082027	29674000	529	19.4741	22.7478	18.6202	20.3901	19.357	22.6024	18.7505	18.1472	20.581	19.0421	17.1897	18.9492
	1.236	3.19911	Q01082;Q01082-2;Q01082-3	2102;2102;2089	Q01082;Q01082-3	Q01082-3	Spectrin beta chain, non-erythrocytic 1	SPTBN1	VRRQQEEEERKRRPPSPEPSTKVSEEAESQQ	RPPS(1)PEPSTK	2411	UID1549	Color2 [A=255, R=169, G=169, B=169]	1	4		S	2			1677;1678	___1	0.999999	1.38039e-21	221.96	161.56	147.58	0.48274	336330000	2089	23.5341	24.945	24.6926	23.4305	25.5694	25.1098	19.5616	18.6345	22.4454	25.5694	22.6727	21.2406
	1.23418	3.9672	Q9C0C2	1666	Q9C0C2	Q9C0C2	182 kDa tankyrase-1-binding protein	TNKS1BP1	LSPSALKAKLRPRNRSAEEGELAESKSSQKE	NRS(1)AEEGELAESK	3887	UID2456	Color2 [A=255, R=169, G=169, B=169]	1	4		S	2			2239	___1	1	3.13477e-26	218.43	180.72	218.43	0.25987	220010000	1666	24.0884	24.3418	23.1317	25.0049	24.4255	23.9604	19.8671	21.0102	22.3471	24.4255	18.0297	18.6823
	1.23384	4.17853	P17858;P17858-2	775;822	P17858	P17858	ATP-dependent 6-phosphofructokinase, liver type	PFKL	AYVSGELEHVTRRTLSMDKGF__________	RT(0.012)LS(0.988)MDKGF	2076	UID1323	Color2 [A=255, R=169, G=169, B=169]	1	4		S	2			1383	___1	0.98792	0.00210637	103.18	82.661	103.18	-0.51919	124670000	775	22.4644	24.2133	23.2212	24.2685	24.625	23.2069	20.1216	17.2922	22.1485	24.625	19.8764	20.2716
	1.23026	2.03133	H7C5L6;P78362;P78362-2	104;497;508	H7C5L6	H7C5L6	SRSF protein kinase 2;SRSF protein kinase 2 N-terminal;SRSF protein kinase 2 C-terminal	SRPK2	ESSPSHDRSRTVSASSTGDLPKAKTRAADLL	TVS(1)AS(0.076)S(0.853)T(0.072)GDLPK	1379	UID4026	Color2 [A=255, R=169, G=169, B=169]	1	4		S	2			878	___2	0.852614	8.66848e-05	117.77	82.76	113.25	-0.16185	61598000	104	22.7216	22.7934	22.2781	23.2845	22.536	23.3806	20.2654	20.9246	21.6613	22.536	20.8764	20.1243
	1.22958	-3.02682	O94804	454	O94804	O94804	Serine/threonine-protein kinase 10	STK10	PAANRSQKASQSRPNSSALETLGGEKLANGS	ASQSRPNS(0.993)S(0.007)ALETLGGEK	1824	UID4300	Color2 [A=255, R=169, G=169, B=169]	1	4		S	3			1145	___2	0.992955	6.40277e-89	277.27	235.9	156.36	0.25979	673970000	454	19.4745	24.1155	22.9587	20.4903	19.0577	18.9568	18.028	21.7589	18.0546	19.1134	21.507	22.9744
	1.22791	2.0977	Q09666	5731	Q09666	Q09666	Neuroblast differentiation-associated protein AHNAK	AHNAK	KFNFSKPKGKGGVTGSPEASISGSKGDLKSS	GGVTGS(1)PEASISGSK	2485	UID1603	Color2 [A=255, R=169, G=169, B=169]	1	4		S	2			1721	___1	0.999999	3.94123e-68	265.85	234.18	176.43	-0.96184	710410000	5731	24.5554	24.8153	24.1105	25.1228	25.2507	24.8367	21.0649	22.0467	23.3042	25.2507	22.0462	22.4128
	1.22753	1.06338	Q09666	4993	Q09666	Q09666	Neuroblast differentiation-associated protein AHNAK	AHNAK	PKFGFGAKSPKADIKSPSLDVTVPEAELNLE	ADIKS(0.781)PS(0.218)LDVT(0.001)VPEAELNLETPEISVGGK	2468	UID1590	Color2 [A=255, R=169, G=169, B=169]	1	4		S	3			1721	___1	0.781193	1.15101e-17	106.18	98.945	97.55	-2.0397	33227000	4993	19.425	19.2913	20.7646	19.905	23.0451	23.4789	16.5331	18.4995	20.1993	23.0451	20.2434	19.0598
	1.22741	2.96357	Q96T37-4;Q96T37-2;Q96T37-3;Q96T37	250;294;294;294	Q96T37-4	Q96T37-4	Putative RNA-binding protein 15	RBM15	GHRHPPGGGGGQRSLSPGGAALGYRDYRLQQ	S(0.001)LS(0.999)PGGAALGYR	3780	UID2391	Color2 [A=255, R=169, G=169, B=169]	1	4		S	2			2183	___1	0.999396	0.000130333	99.752	45.595	99.752	-1.167	52752000	250	20.5457	22.8484	19.898	23.2114	23.0098	23.0495	18.286	18.9511	22.1132	23.0098	22.3587	19.0352
	1.22692	6.93949	Q99797	325	Q99797	Q99797	Mitochondrial intermediate peptidase	MIPEP	IAKNPETVMQFLEKLSDKLSERTLKDFEMIR	LS(1)DKLSER	3810	UID2408	Color2 [A=255, R=169, G=169, B=169]	1	4		S	2			2197	___1	0.999696	0.0364289	55.461	16.894	55.461	-0.040444	5388300000	325	27.979	29.1751	28.2483	30.1923	29.5145	29.4984	25.8517	24.8844	28.5362	29.5145	27.5219	19.0416
	1.22577	3.6933	Q9Y5S1	3	Q9Y5S1	Q9Y5S1	Transient receptor potential cation channel subfamily V member 2	TRPV2	_____________MTSPSSSPVFRLETLDGG	T(0.095)S(0.906)PS(0.018)S(0.694)S(0.289)PVFR	4357	UID5938	Color2 [A=255, R=169, G=169, B=169]	1	4		S	2			2440	___2	0.905506	0.000593044	90.614	75.276	90.614	-0.033499	134250000	3	23.5436	24.832	23.2988	24.8289	23.9986	19.6803	19.8645	20.5787	21.9362	23.9986	22.5603	18.9071
	1.22539	2.16546	Q14980-5;Q14980-2;Q14980;H0YFY6	621;1743;1757;606	Q14980-5	Q14980-5	Nuclear mitotic apparatus protein 1	NUMA1	PRTQPDGTSVPGEPASPISQRLPPKVESLES	TQPDGTSVPGEPAS(0.978)PIS(0.022)QR	2725	UID1749	Color2 [A=255, R=169, G=169, B=169]	1	4		S	2			1795	___1	0.977725	2.31577e-47	223.76	210.06	196.3	0.42559	104130000	621	22.8331	24.0743	23.5956	22.6962	22.4917	22.9718	18.1255	19.4712	21.8236	22.4917	21.5479	21.0998
	1.22392	3.38244	X6R433;E9PC28;P08575-2;P08575	1138;1249;1136;1297	X6R433	X6R433	Protein-tyrosine-phosphatase;Receptor-type tyrosine-protein phosphatase C	PTPRC	TSGTEGPEHSVNGPASPALNQGS________	EQAEGSEPTSGTEGPEHSVNGPAS(1)PALNQGS	725	UID484	Color2 [A=255, R=169, G=169, B=169]	1	4		S	3			485	___1	0.999816	5.34976e-19	112.52	99.08	112.52	-0.48361	223050000	1138	24.3271	25.1738	24.8944	24.1009	24.793	24.7283	18.1777	22.1439	23.66	24.793	23.4112	19.1499
	1.22301	2.02836	Q9H1E3	58	Q9H1E3	Q9H1E3	Nuclear ubiquitous casein and cyclin-dependent kinase substrate 1	NUCKS1	EAKNKRRSGKNSQEDSEDSEDKDVKTKKDDS	NSQEDS(1)EDS(1)EDKDVK	3909	UID2475	Color2 [A=255, R=169, G=169, B=169]	1	4		S	2			2248	___1	1	3.87486e-74	208.43	174.64	143.28	0.83858	109570000	58	22.3313	22.1704	22.9408	21.2224	23.1029	22.3441	18.3701	18.9573	20.7811	23.1029	21.0366	19.8758
	1.22221	4.58721	F5H2U2;Q13523	278;292	F5H2U2	F5H2U2	Serine/threonine-protein kinase PRP4 homolog	PRPF4B	SPIINESRSRDRGKKSRSPVDLRGKSKDRRS	S(1)RS(1)PVDLR	992	UID3789	Color2 [A=255, R=169, G=169, B=169]	1	4		S	2			622	___2	1	0.0185707	86.014	54.378	72.848	-0.04449	111160000	278	24.11	23.61	23.727	25.2383	20.6476	24.3873	17.6005	19.1491	21.2172	18.9434	18.4798	18.7202
	1.22171	5.70284	P27824;B4DGP8;B4E2T8	554;589;446	P27824	P27824	Calnexin	CANX	DEEEEGEEKLEEKQKSDAEEDGGTVSQEEED	QKS(1)DAEEDGGTVSQEEEDR	219	UID147	Color2 [A=255, R=169, G=169, B=169]	1	4		S	2			124	___1	1	7.12716e-65	255.19	219.54	174.78	0.56009	304700000	554	25.98	25.5197	19.9361	25.0827	18.4056	25.6811	22.0395	18.5803	21.1236	18.9281	21.7349	18.1382
	1.21839	2.86749	Q9Y2D5;Q9Y2D5-5;Q9Y2D5-7;Q9Y2D5-6;Q9Y2D5-4	748;837;837;979;979	Q9Y2D5	Q9Y2D5	A-kinase anchor protein 2	AKAP2	EEELKRQRQVLQSTQSPRTKNAPSLPSRTCY	QVLQS(0.039)T(0.133)QS(0.829)PR	4275	UID2734	Color2 [A=255, R=169, G=169, B=169]	1	4		S	2			2402	___1	0.828931	0.0134592	48.822	27.042	48.822	0.77963	18066000	748	22.2945	19.6164	21.0164	22.1625	18.8413	21.9684	18.2288	19.4787	20.3628	19.3715	19.3195	17.9996
	1.21806	2.41738	Q5R3E6;Q5R3E4;Q5U4A5;O15264	104;172;182;182	Q5R3E6	Q5R3E6	Mitogen-activated protein kinase 13	MAPK13	LDFGLARHADAEMTGYVVTRWYRAPEVILSW	HADAEMTGY(0.999)VVT(0.001)R	5309	UID3121	Color2 [A=255, R=169, G=169, B=169]	1	4		Y	3			1064	___1	0.999229	1.1785e-34	237.68	211.56	111.12	1.801	138060000	104	20.9961	22.4112	20.837	21.8493	21.9626	21.177	17.5943	17.9491	19.9623	21.9626	18.8212	19.0879
	1.21611	4.01233	E7EX17;B4DS13;P23588	503;459;498	E7EX17	E7EX17	Eukaryotic translation initiation factor 4B	EIF4B	AWVKRSSNPPARSQSSDTEQQSPTSGGGKVA	S(0.062)QS(0.938)S(0.995)DT(0.004)EQQSPTSGGGK	276	UID3336	Color2 [A=255, R=169, G=169, B=169]	1	4		S	2			160	___2	0.99525	1.15724e-12	156.06	136.89	156.06	0.98843	91300000	503	19.9409	23.0751	21.9647	23.5458	23.1062	22.2687	17.3574	17.5255	22.0279	23.1062	18.2533	18.1263
	1.2143	3.41368	Q09666	5780	Q09666	Q09666	Neuroblast differentiation-associated protein AHNAK	AHNAK	KGKFSLFKSKKPRHRSNSFSDEREFSGPSTP	HRS(1)NS(0.974)FS(0.026)DER	2490	UID4758	Color2 [A=255, R=169, G=169, B=169]	1	4		S	3			1721	___2	0.999948	2.39765e-34	148.08	137.76	68.277	0.74588	259320000	5780	24.1592	23.9071	23.9311	23.3523	23.8871	19.6693	20.1661	20.308	21.4645	23.8871	20.8998	18.8487
	1.2132	3.68435	O75113	242	O75113	O75113	NEDD4-binding protein 1	N4BP1	RDETVLQEEARNKAGTPVSELTKQMDTVLSS	NKAGT(1)PVSELTK	4773	UID2929	Color2 [A=255, R=169, G=169, B=169]	1	4		T	2			1118	___1	0.999998	5.11749e-58	183.87	143.81	175.62	1.5085	153330000	242	19.9686	24.3079	24.5054	22.855	24.3187	25.5614	20.7673	18.2462	22.9331	24.3187	17.7674	18.2229
	1.20967	-1.9985	P02671-2;P02671	609;609	P02671-2	P02671-2	Fibrinogen alpha chain;Fibrinopeptide A;Fibrinogen alpha chain	FGA	STFESKSYKMADEAGSEADHEGTHSTKRGHA	MADEAGS(1)EADHEGTHSTK	1898	UID1201	Color2 [A=255, R=169, G=169, B=169]	1	4		S	3			1224	___1	0.999988	7.13242e-10	136.14	121.83	136.14	-1.0074	612020000	609	22.709	24.4723	25.2677	23.2369	25.9435	24.2741	17.1943	25.9672	23.4502	25.9435	24.6325	24.2939
	1.20802	2.89677	Q8NF50-4;Q8NF50-3;Q8NF50-2;Q8NF50;E9PDJ4	383;383;451;451;383	Q8NF50-4	Q8NF50-4	Dedicator of cytokinesis protein 8	DOCK8	RRTLAQSRRLSERALSLEENGVGSNFKTSTL	ALS(1)LEENGVGSNFK	3486	UID2205	Color2 [A=255, R=169, G=169, B=169]	1	4		S	2			2058	___1	1	6.90696e-35	169.04	147.49	155.08	-4.0405	48640000	383	22.6976	22.4269	19.2988	23.3044	22.2665	22.0535	20.3572	18.611	22.0821	22.2665	21.7546	20.9849
	1.20548	3.55647	Q09666	177	Q09666	Q09666	Neuroblast differentiation-associated protein AHNAK	AHNAK	VDVTGREGAKDIDISSPEFKIKIPRHELTEI	DIDIS(0.006)S(0.994)PEFK	2477	UID1597	Color2 [A=255, R=169, G=169, B=169]	1	4		S	2			1721	___1	0.993825	6.00451e-24	197.17	174.94	103.08	-1.0844	236180000	177	25.2284	25.2876	23.8026	25.561	19.2544	24.7514	17.407	20.7297	22.5786	19.8076	22.6204	21.0693
	1.20525	0.605885	Q02952-3;Q02952-2;Q02952	1223;1230;1328	Q02952-3	Q02952-3	A-kinase anchor protein 12	AKAP12	ECKKDDALELQSHAKSPPSPVEREMVVQVER	S(0.953)PPS(0.047)PVER	2433	UID1563	Color2 [A=255, R=169, G=169, B=169]	1	4		S	2			1693	___1	0.953351	0.0150504	51.854	23.841	51.854	0.70505	23754000	1223	18.5148	22.9802	22.4015	18.4905	19.8486	22.9403	18.3218	17.5815	18.1752	19.756	20.8507	17.9938
	1.19634	3.42351	Q8NC51-2;Q8NC51;Q8NC51-4;Q8NC51-3	324;330;309;315	Q8NC51-2	Q8NC51-2	Plasminogen activator inhibitor 1 RNA-binding protein	SERBP1	ADGQWKKGFVLHKSKSEEAHAEDSVMDHHFR	S(0.017)KS(0.983)EEAHAEDSVMDHHFR	3457	UID2184	Color2 [A=255, R=169, G=169, B=169]	1	4		S	3			2046	___1	0.982762	2.62339e-06	106.02	90.624	99.943	-0.99247	1025300000	324	23.1594	22.1633	22.2167	22.2911	22.337	23.5732	17.1558	17.8192	20.3494	22.337	19.1394	19.2004
	1.19486	3.44962	Q09666;E9PKR9;E9PLK4;E9PJZ0;E9PJC6;Q09666-2;E9PQE3	41;41;41;41;41;41;41	Q09666	Q09666	Neuroblast differentiation-associated protein AHNAK	AHNAK	AQRDDGVFVQEVTQNSPAARTGVVKEGDQIV	DDGVFVQEVTQNS(1)PAAR	2475	UID1596	Color2 [A=255, R=169, G=169, B=169]	1	4		S	2			1721	___1	0.999999	5.70155e-57	248.54	203.26	248.54	0.26821	56110000	41	21.7808	22.741	21.5253	23.719	21.7657	21.579	20.4962	18.3233	20.5641	21.7657	17.6466	18.8201
	1.19154	-2.35861	J3KRE2;J3KTF8;J3QQX2;P52565;J3KS60;J3KRY1;P52565-2	24;24;24;24;24;24;24	J3KRE2	J3KRE2	Rho GDP-dissociation inhibitor 1	ARHGDIA	EQLAQIAAENEEDEHSVNYKPPAQKSIQEIQ	AEQEPTAEQLAQIAAENEEDEHS(1)VNYKPPAQK	1476	UID929	Color2 [A=255, R=169, G=169, B=169]	1	4		S	4			918	___1	0.999765	0.000199735	49.847	43.348	48.248	0.33775	36809000	24	20.0032	23.2912	21.7752	20.6988	21.9759	22.4298	18.3233	22.2058	18.5431	21.9759	17.9224	22.0082
	1.19081	3.93983	Q6JBY9;B7ZKW8;Q6JBY9-2	351;321;41	Q6JBY9	Q6JBY9	CapZ-interacting protein	RCSD1	TKKLEEGAAVKETPHSPPGGVKGGDVPKQEK	ETPHS(1)PPGGVK	3128	UID1978	Color2 [A=255, R=169, G=169, B=169]	1	4		S	2			1922	___1	0.999993	1.06126e-05	132.03	107.18	129.82	1.414	269900000	351	24.0475	25.3064	24.7088	24.6124	25.6963	24.829	19.879	18.2861	22.6018	25.6963	22.9726	21.342
	1.18904	1.42453	Q09666	5841	Q09666	Q09666	Neuroblast differentiation-associated protein AHNAK	AHNAK	GGLGSKSKGHYEVTGSDDETGKLQGSGVSLA	SKGHYEVTGS(1)DDETGKLQGSGVSLASK	2487	UID1605	Color2 [A=255, R=169, G=169, B=169]	1	4		S	4			1721	___1	0.999977	3.50529e-84	257.5	236.75	204.79	-0.042416	1519900000	5841	24.4887	25.3987	24.3523	24.199	24.6338	25.7825	17.3975	23.0147	23.4438	24.6338	22.5445	22.2239
	1.18892	3.77819	Q16799	350	Q16799	Q16799	Reticulon-1	RTN1	SSGTEPSAAESQGKGSISEDELITAIKEAKG	GS(0.997)IS(0.003)EDELITAIK	2856	UID1820	Color2 [A=255, R=169, G=169, B=169]	1	4		S	2			1840	___1	0.997363	0.00018368	105.65	75.486	105.65	0.45498	25810000	350	23.2469	18.9589	23.0475	19.7196	18.505	19.3125	21.7424	17.778	21.8105	18.5334	19.0655	17.8503
	1.1878	3.35542	Q0VD83-3;Q0VD83;Q0VD83-4;Q0VD83-2	592;592;601;130	Q0VD83-3	Q0VD83-3	Apolipoprotein B receptor	APOBR	ELMGVLALSKEEQERSLEAGPRHAGSVKPEA	EEQERS(1)LEAGPR	2519	UID1630	Color2 [A=255, R=169, G=169, B=169]	1	4		S	2			1723	___1	1	3.19933e-10	109.15	66.302	105.65	0.74061	35413000	592	22.5029	23.0966	18.7811	23.3766	19.326	18.8872	17.7835	18.9153	20.3372	19.7164	18.3722	18.5183
	1.18235	3.8647	O00203-3;O00203	227;276	O00203-3	O00203-3	AP-3 complex subunit beta-1	AP3B1	KEGDELEDNGKNFYESDDDQKEKTDKKKKPY	NFYES(1)DDDQKEK	1615	UID1018	Color2 [A=255, R=169, G=169, B=169]	1	4		S	2			1023	___1	1	4.97991e-24	185.57	169.24	170.95	-0.82837	249470000	227	23.9829	24.4271	24.3921	23.2666	24.3052	23.6373	19.442	18.259	20.6509	24.3052	17.453	19.2785
	1.18123	1.31472	P52756	624	P52756	P52756	RNA-binding protein 5	RBM5	ENPLKRGLVAAYSGDSDNEEELVERLESEEE	GLVAAYS(0.001)GDS(0.999)DNEEELVER	2328	UID1489	Color2 [A=255, R=169, G=169, B=169]	1	4		S	2			1584	___1	0.999012	5.8572e-10	134.21	113.15	134.21	-0.926	10078000	624	19.8314	20.7576	21.195	19.9299	20.543	20.8698	17.9297	19.0333	19.5264	20.543	18.6982	17.8625
	1.17969	5.49218	Q9UI08;Q9UI08-2;B7Z3I5	345;347;351	Q9UI08	Q9UI08	Ena/VASP-like protein	EVL	NSVEKPVSSILSRTPSVAKSPEAKSPLQSQP	TPS(1)VAKS(1)PEAK	4114	UID8920	Color2 [A=255, R=169, G=169, B=169]	1	4		S	2			2356	___3	0.999678	7.24204e-31	184.65	174.85	153.18	1.9723	816380000	345	24.9328	23.6773	21.8242	26.4693	23.2365	24.4926	22.0237	19.2134	21.456	23.2365	23.3377	18.3744
	1.1793	2.69181	H7C152;Q7Z3C6-2;Q7Z3C6	151;674;735	H7C152	H7C152	Autophagy-related protein 9A	ATG9A	QAQAEPERHVWHRRESDESGESAPDEGGEGA	RES(0.995)DES(0.005)GESAPDEGGEGAR	1359	UID869	Color2 [A=255, R=169, G=169, B=169]	1	4		S	3			864	___1	0.994671	7.98137e-08	120.54	106.09	120.54	0.13622	110790000	151	21.9787	22.9877	23.4392	21.5637	22.7815	21.3762	17.6216	17.6343	20.4803	22.7815	18.1575	19.6638
	1.17859	2.22164	Q9NQC3-5;Q9NQC3;F8WAM4;Q9NQC3-4;Q9NQC3-2	7;7;7;7;7	Q9NQC3-5;Q9NQC3-2	Q9NQC3-5	Reticulon-4	RTN4	_________MEDLDQSPLVSSSDSPPRPQPA	MEDLDQS(1)PLVSS(0.002)S(0.014)DS(0.984)PPRPQPAFK	3977	UID2521	Color2 [A=255, R=169, G=169, B=169]	1	4		S	3			2287;2288	___1	0.999998	6.24187e-16	121.41	115.93	121.41	-0.50146	227880000	7	21.4628	20.6853	19.8814	19.5459	20.6744	20.6882	17.5461	17.779	20.0643	20.6744	19.4597	18.4931
	1.1767	0.838216	P51149;C9J592;C9J8S3;C9IZZ0	72;72;72;72	P51149	P51149	Ras-related protein Rab-7a	RAB7A	VTMQIWDTAGQERFQSLGVAFYRGADCCVLV	FQS(1)LGVAFYR	2309	UID1479	Color2 [A=255, R=169, G=169, B=169]	1	4		S	2			1573	___1	1	1.14124e-05	136.02	108.69	127.83	0.7752	259270000	72	24.7678	24.3072	25.3836	24.3222	22.4346	24.2269	25.1831	23.452	24.7224	22.4346	23.8479	24.0799
	1.17637	2.24473	P35611;P35611-3;E7EV99;E7ENY0;P35611-2;P35611-4;A2A3N8;D6RJE2;D6RAH3;D6RF25	12;12;12;12;12;12;12;12;12;12	P35611	P35611	Alpha-adducin	ADD1	____MNGDSRAAVVTSPPPTTAPHKERYFDR	AAVVT(0.011)S(0.989)PPPTTAPHKER	2188	UID1405	Color2 [A=255, R=169, G=169, B=169]	1	4		S	3			1493	___1	0.9886	3.25471e-05	94.717	66.855	75.319	-0.4092	296730000	12	23.1889	23.7377	23.6211	22.8926	23.4838	24.3153	21.0742	19.8834	21.3039	23.4838	18.2255	20.5507
	1.17533	2.46066	P39687;H0YN26;H7BZ09	17;17;17	P39687	P39687	Acidic leucine-rich nuclear phosphoprotein 32 family member A	ANP32A	EMGRRIHLELRNRTPSDVKELVLDNSRSNEG	NRT(0.059)PS(0.939)DVKELVLDNS(0.002)R	2205	UID1419	Color2 [A=255, R=169, G=169, B=169]	1	4		S	2			1503	___1	0.938597	1.47911e-06	131.54	124.77	58.246	-1.3204	107410000	17	23.258	24.1807	22.354	24.7772	24.1188	18.7504	20.0769	20.7877	22.5526	18.5235	18.405	21.3495
	1.17476	1.69709	H3BNF1;H3BUV4;H3BUT1;Q9NWW5;B4DDH6	31;31;31;31;63	H3BNF1	H3BNF1	Ceroid-lipofuscinosis neuronal protein 6	CLN6	PGAQLGASFLQARHGSVSADEAARTAPFHLD	HGS(1)VSADEAAR	199	UID135	Color2 [A=255, R=169, G=169, B=169]	1	4		S	2			114	___1	0.999989	2.94782e-06	144.28	130.2	106.67	0.092734	271020000	31	24.7426	25.9928	23.9541	24.3768	25.4055	24.2528	20.6952	23.2033	23.7206	25.4055	18.0906	21.9625
	1.17159	3.74292	E9PQN2;E9PKI6;E9PK91;Q9NYF8-3;Q9NYF8-2;Q9NYF8;E9PK09;Q9NYF8-4;E9PJA7	529;531;531;529;529;531;531;358;356	E9PQN2;Q9NYF8-4	E9PQN2	Bcl-2-associated transcription factor 1	BCLAF1	HKNLDAREKSTFREESPLRIKMIASDSHRPE	STFREES(1)PLR	833	UID542	Color2 [A=255, R=169, G=169, B=169]	1	4		S	2			2316;536	___1	1	3.43244e-05	150.29	94.064	150.29	-1.0264	948550000	529	24.3244	24.9232	25.1382	25.5922	25.0066	25.3611	22.3713	22.191	23.5262	25.0066	23.2186	19.2851
	1.16946	2.60772	E7ENM8;P07332-2;P07332-4;P07332-3;P07332;E9PIJ7	363;363;421;363;421;421	E7ENM8	E7ENM8	Tyrosine-protein kinase Fes/Fps	FES	RHSTSSSEQEREGGRTPTLEILKSHISGIFR	EGGRT(1)PTLEILK	4551	UID2859	Color2 [A=255, R=169, G=169, B=169]	1	4		T	2			427	___1	0.999967	1.95483e-08	161.48	69.894	102.62	-0.0051384	21373000	363	21.8307	21.8301	20.9043	21.0433	21.4242	20.9616	18.0833	17.8859	19.443	21.4242	20.079	18.4433
	1.16851	3.66461	K7EQH1;Q96B23-2;Q96B23	69;69;69	K7EQH1	K7EQH1	Uncharacterized protein C18orf25	C18orf25	SMPCLLMELRRDSSESQLASTESDKPTTGRV	RDS(0.637)S(0.453)ES(0.897)QLAS(0.01)T(0.003)ESDKPTTGR	1569	UID4140	Color2 [A=255, R=169, G=169, B=169]	1	4		S	3			983	___2	0.896866	6.26737e-05	63.713	52.81	63.713	0.63831	42300000	69	22.712	21.6957	22.2432	23.2116	21.6636	22.7163	18.1435	18.2846	19.9516	21.6636	21.4202	18.3029
	1.16583	3.71627	Q86VR2;K7ENZ6;K7EMF4;K7ELM8;K7EJ34;K7ENF4	26;26;26;26;26;26	Q86VR2	Q86VR2	Protein FAM134C	FAM134C	PGPASGSTFRGRRDVSGSWERDQQVEAAQRA	DVS(1)GSWER	3318	UID2099	Color2 [A=255, R=169, G=169, B=169]	1	4		S	2			1992	___1	0.999592	0.00136571	98.055	59.033	90.15	-0.7819	77431000	26	22.7839	23.6144	21.3044	24.8987	22.7378	19.1525	18.6012	19.6873	21.4317	22.7378	18.5601	18.9564
	1.16404	2.34056	Q9Y6M7-13;Q9Y6M7-14;Q9Y6M7-6;Q9Y6M7-7;C9JRP1;Q9Y6M7-11;Q9Y6M7-3;Q9Y6M7-2;Q9Y6M7-9;Q9Y6M7-4;Q9Y6M7	251;251;247;251;242;247;152;242;247;152;242	Q9Y6M7-13	Q9Y6M7-13	Sodium bicarbonate cotransporter 3;Anion exchange protein	SLC4A7	RIPLVRSFADIGKKHSDPHLLERNGILASPQ	KHS(1)DPHLLER	4378	UID2805	Color2 [A=255, R=169, G=169, B=169]	1	4		S	3			2451	___1	1	0.00219422	68.536	60.126	44.426	0.009757	230150000	251	24.2666	24.4725	23.4817	24.5168	24.4782	24.383	19.7427	20.791	23.0729	24.4782	22.2266	22.4321
	1.16218	2.26779	Q15149-4;Q15149-7;Q15149-8;Q15149-9;Q15149-5;Q15149-6;Q15149-3;Q15149-2;Q15149	4505;4473;4483;4491;4505;4509;4528;4532;4642	Q15149-4	Q15149-4	Plectin	PLEC	RTGSRTGSRAGSRRGSFDATGSGFSMTFSSS	RGS(1)FDATGSGFSMTFSSSSYSSSGYGR	2756	UID1765	Color2 [A=255, R=169, G=169, B=169]	1	4		S	3			1807	___1	0.999837	3.94612e-26	148.95	141.67	140.78	0.3759	19341000	4505	20.6379	22.2946	20.9791	21.5076	19.16	22.2604	17.7511	17.6489	20.3002	18.0944	18.8923	19.446
	1.16124	3.15425	E5RHL7;E5RIF2;Q9Y6D6	407;1023;1569	E5RHL7	E5RHL7	Brefeldin A-inhibited guanine nucleotide-exchange protein 1	ARFGEF1	PSPVSEKPLDTISQKSVDIHDSIQPRSVDNR	S(1)VDIHDSIQPR	566	UID368	Color2 [A=255, R=169, G=169, B=169]	1	4		S	2			407	___1	1	0.00032921	95.094	78.432	95.094	0.78132	11598000	407	19.5852	20.0716	19.4726	22.6185	18.4571	21.5345	18.1913	17.7985	21.0164	17.7861	17.9401	18.0397
	1.15976	2.2174	Q13501;Q13501-2	366;282	Q13501	Q13501	Sequestosome-1	SQSTM1	GELQSLQMPESEGPSSLDPSQEGPTGLKEAA	EVDPSTGELQSLQMPESEGPS(0.096)S(0.901)LDPS(0.002)QEGPTGLK	2659	UID1703	Color2 [A=255, R=169, G=169, B=169]	1	4		S	3			1759	___1	0.901231	5.8125e-28	130.53	121.47	110.51	0.44356	62931000	366	22.6229	20.7164	20.9962	21.672	21.8265	21.7373	22.0336	20.2145	20.9684	21.8265	18.177	18.8595
	1.15952	4.55584	Q16539-2;Q16539;B4E0K5;Q16539-3;Q16539-4;E7EX54	182;182;105;182;182;105	Q16539-2	Q16539-2	Mitogen-activated protein kinase 14	MAPK14	LDFGLARHTDDEMTGYVATRWYRAPEIMLNW	HTDDEMTGY(1)VATR	5334	UID3140	Color2 [A=255, R=169, G=169, B=169]	1	4		Y	3			1835	___1	0.999821	2.30467e-34	231.52	218.9	121.04	-0.74121	267560000	182	22.8958	23.4278	24.1051	25.086	18.4822	24.0001	20.6643	17.2953	23.0855	19.3032	23.2234	20.9711
	1.15545	2.348	Q9Y2U5	153	Q9Y2U5	Q9Y2U5	Mitogen-activated protein kinase kinase kinase 2	MAP3K2	DLDNTVFGAERKKRLSIIGPTSRDRSSPPPG	RLS(1)IIGPTSR	4293	UID2745	Color2 [A=255, R=169, G=169, B=169]	1	4		S	2			2407	___1	0.999999	0.00134735	96.82	62.93	96.82	0.64492	71391000	153	22.525	22.8113	23.232	22.9222	21.8853	22.4918	21.2015	21.1937	22.0317	21.8853	22.3897	19.0962
	1.15458	2.17878	Q9C0C2;Q9C0C2-2	672;123	Q9C0C2	Q9C0C2	182 kDa tankyrase-1-binding protein	TNKS1BP1	ETTQARTEAQDLCRASPEPPGPESSSRWLDD	T(0.02)EAQDLCRAS(0.98)PEPPGPESSSR	3889	UID2458	Color2 [A=255, R=169, G=169, B=169]	1	4		S	3			2239	___1	0.979917	0.0108729	44.729	28.235	44.729	-1.7379	25817000	672	19.3766	19.5838	22.247	19.7444	22.1594	22.763	17.7804	17.6272	21.2753	22.1594	20.7913	18.2794
	1.15206	-1.84092	Q8NE71-2;Q8NE71;Q5STZ8;F5GYK6	109;109;110;12	Q8NE71-2	Q8NE71-2	ATP-binding cassette sub-family F member 1	ABCF1	EKELMERLKKLSVPTSDEEDEVPAPKPRGGK	KLS(1)VPT(1)S(1)DEEDEVPAPKPR	3483	UID2202	Color2 [A=255, R=169, G=169, B=169]	1	4		S	3			2055	___1	1	1.32699e-06	114.63	101.2	57.578	0.53233	377900000	109	20.401	21.3497	21.0309	18.7387	20.8638	21.4775	18.4839	21.1585	18.9974	20.8638	20.3269	21.2814
	1.15099	2.56819	M0QY76;M0R0H3;P26651	192;203;186	M0QY76	M0QY76	Tristetraprolin	ZFP36	DLAAPGHPPVLRQSISFSGLPSGRRTSPPPP	QSIS(1)FSGLPSGR	1587	UID1002	Color2 [A=255, R=169, G=169, B=169]	1	4		S	2			1001	___1	0.999779	8.64879e-08	142.77	110.93	142.77	-1.6839	23875000	192	22.6402	22.9584	18.2693	21.8566	21.577	19.7491	17.0674	19.2205	20.2227	17.8427	19.9861	18.7895
	1.14854	2.96978	H7BXC4;Q5T5C0-2;Q5T5C0;H0Y332;Q5JRH0	414;723;759;85;83	H7BXC4	H7BXC4	Syntaxin-binding protein 5	STXBP5	KMNNFIEKAKMSRKLSLPTDLKPDLDVKDNS	KLS(0.926)LPT(0.074)DLKPDLDVK	1356	UID867	Color2 [A=255, R=169, G=169, B=169]	1	4		S	3			860	___1	0.925807	0.00117029	54.964	46.58	47.088	-0.30539	29422000	414	22.0263	22.0891	22.2905	22.2156	21.8291	20.1448	19.4699	18.7765	19.7226	21.8291	20.6505	17.927
	1.14837	4.20409	Q09666	5782	Q09666	Q09666	Neuroblast differentiation-associated protein AHNAK	AHNAK	KFSLFKSKKPRHRSNSFSDEREFSGPSTPTG	S(0.001)NS(0.999)FSDER	2491	UID4759	Color2 [A=255, R=169, G=169, B=169]	1	4		S	2			1721	___2	0.99871	2.39765e-34	148.08	137.76	82.008	-0.50895	285660000	5782	24.1592	23.9071	23.9311	23.3523	23.8871	19.9148	20.1661	20.308	21.4645	23.8871	20.8998	17.2679
	1.14493	2.0578	Q3KQU3-4;Q3KQU3;Q3KQU3-2;H0YF21	428;460;423;43	Q3KQU3-4	Q3KQU3-4	MAP7 domain-containing protein 1	MAP7D1	ASPRARLSASTASELSPKSKARPSSPSTSWH	LSASTAS(0.009)ELS(0.991)PK	2896	UID1846	Color2 [A=255, R=169, G=169, B=169]	1	4		S	2			1853	___1	0.991434	2.90181e-05	117.08	64.388	79.875	0.32801	20957000	428	22.1492	21.935	20.848	20.8984	21.0436	21.0664	18.2418	18.7302	20.2658	21.0436	17.7408	19.3631
	1.14482	2.34383	H3BMQ0;P49815-7;P49815-6;P49815-5;P49815-3;P49815-2;P49815-4;P49815	1221;1162;1174;1210;1210;1211;1254;1254	H3BMQ0	H3BMQ0	Tuberin	TSC2	ERFKEHRDTALYKSLSVPAASTAKPPPLPRS	S(0.154)LS(0.75)VPAAS(0.084)T(0.011)AKPPPLPR	1314	UID836	Color2 [A=255, R=169, G=169, B=169]	1	4		S	3			832	___1	0.750135	0.00474399	43.116	29.702	43.116	-0.15853	37797000	1221	23.0797	22.8549	20.7446	21.2659	22.3388	20.3632	19.8568	19.7534	21.0605	22.3388	20.9124	19.163
	1.14475	3.78621	A8MVU1;P14598;A6NI72	324;348;349	A8MVU1	A8MVU1	Putative neutrophil cytosol factor 1C;Neutrophil cytosol factor 1;Putative neutrophil cytosol factor 1B	NCF1C;NCF1;NCF1B	QQRRRQARPGPQSPGSPLEEERQTQRSKPQP	QARPGPQS(1)PGS(1)PLEEER	48	UID29	Color2 [A=255, R=169, G=169, B=169]	1	4		S	2			27	___1	1	2.07261e-61	270.74	238.3	58.671	0.61139	196480000	324	24.2259	24.4043	23.2312	23.7103	23.6351	22.9991	22.5113	20.8227	21.818	23.6351	21.2258	18.1077
	1.14467	1.9591	Q8ND56-2;Q8ND56;B4DTG6	192;192;151	Q8ND56-2	Q8ND56-2	Protein LSM14 homolog A	LSM14A	LSQGRSSPQLDPLRKSPTMEQAVQTASAHLP	S(0.825)PT(0.175)MEQAVQTASAHLPAPAAVGR	3468	UID5340	Color2 [A=255, R=169, G=169, B=169]	1	4		S	3			2049	___2	0.824738	4.63975e-08	83.879	75.489	71.506	-0.91771	67863000	192	21.489	19.6089	20.2198	19.6916	21.7038	22.459	18.0457	18.3287	20.036	21.7038	19.9499	18.5642
	1.14442	3.4414	J3KSW1;Q8WYR1-2;Q8WYR1	478;92;478	J3KSW1	J3KSW1	Phosphoinositide 3-kinase regulatory subunit 5	PIK3R5	LDEPVSPPSRAQRSRSLPQPKLGTQLPSWLL	S(0.093)RS(0.907)LPQPK	1491	UID939	Color2 [A=255, R=169, G=169, B=169]	1	4		S	2			926	___1	0.907138	0.0234026	68.49	25.688	68.49	1.8536	90350000	478	22.9635	23.5688	23.9482	23.9937	23.0043	23.669	18.2122	20.4046	21.3892	23.0043	21.2765	18.2768
	1.14336	2.34821	Q09666	210	Q09666	Q09666	Neuroblast differentiation-associated protein AHNAK	AHNAK	VDVETQSGKTVIRLPSGSGAASPTGSAVDIR	LPS(1)GSGAAS(1)PTGSAVDIR	2497	UID1614	Color2 [A=255, R=169, G=169, B=169]	1	4		S	2			1721	___1	0.999968	1.44994e-64	256.08	202.91	256.08	0.19433	1168200000	210	24.5349	25.9183	25.4785	25.1625	25.898	26.1071	18.1301	21.3498	23.2519	25.898	23.9701	22.5867
	1.14265	-1.95512	Q13094	207	Q13094	Q13094	Lymphocyte cytosolic protein 2	LCP2	RPMAALPPPPAGRNHSPLPPPQTNHEEPSRS	NHS(1)PLPPPQTNHEEPSR	2572	UID1655	Color2 [A=255, R=169, G=169, B=169]	1	4		S	3			1737	___1	1	2.37259e-13	105.06	72.206	105.06	0.28229	33464000	207	19.3434	18.4193	20.0342	19.1227	23.5578	20.5849	18.3298	20.968	20.4713	23.5578	18.9478	22.2339
	1.14215	1.34166	F6PQP6;O95208-3;I3L2B2;O95208-2	192;153;192;192	F6PQP6	F6PQP6		EPN2	LSTSHSEQEYGKAGGSPASYHGSTSPRVSSE	AGGS(0.993)PAS(0.968)Y(0.02)HGS(0.012)T(0.005)S(0.002)PR	1024	UID3810	Color2 [A=255, R=169, G=169, B=169]	1	4		S	3			647	___2	0.992772	0.00843592	43.164	28.074	43.164	0.18502	66989000	192	19.9929	20.4565	21.6488	19.5462	22.8175	23.4414	18.1695	18.1556	18.7036	22.8175	18.0086	17.9896
	1.14199	2.24816	Q9Y616	110	Q9Y616	Q9Y616	Interleukin-1 receptor-associated kinase 3	IRAK3	HRRAIHLITNYGAVLSPSEKSYQEGGFPNIL	AIHLITNYGAVLS(0.942)PS(0.058)EK	4367	UID2797	Color2 [A=255, R=169, G=169, B=169]	1	4		S	3			2445	___1	0.941971	2.1335e-05	77.959	67.678	77.959	-1.388	8647400	110	21.5372	20.9347	20.9785	19.6517	18.634	20.2323	18.6411	18.6851	20.1011	19.803	17.6714	17.6785
	1.1417	-1.95299	F5GZ35;B7Z9C6;H0Y507;Q5TCZ1-2;Q5TCZ1-3;Q5TCZ1;F8WCK5	256;288;348;228;393;421;283	F5GZ35	F5GZ35	SH3 and PX domain-containing protein 2A	SH3PXD2A	SPAVARIAPQRAQISSPNLRTRPPPRRESSL	AQIS(0.129)S(0.871)PNLR	379	UID256	Color2 [A=255, R=169, G=169, B=169]	1	4		S	2			245	___1	0.871141	0.00405957	67.726	48.98	67.726	2.5666	10619000	256	20.0285	20.2208	21.0135	19.1833	19.4796	19.8396	18.0911	20.6068	18.5092	18.0555	20.9901	21.7799
	1.14031	3.856	Q1KMD3;H3BQZ7	165;165	Q1KMD3	Q1KMD3	Heterogeneous nuclear ribonucleoprotein U-like protein 2	HNRNPUL2;HNRNPUL2-BSCL2	GKREEDEPEERSGDETPGSEVPGDKAAEEQG	SGDET(1)PGSEVPGDK	5003	UID3010	Color2 [A=255, R=169, G=169, B=169]	1	4		T	2			1843	___1	0.999999	1.90098e-23	197.25	172.96	197.25	0.63817	52514000	165	23.7027	23.7648	21.831	22.7547	22.491	19.8382	19.7924	18.5832	20.074	22.491	18.3612	18.0591
	1.14005	2.51237	Q86U06-3;Q86U06-5;Q86U06-2;Q86U06	149;127;133;149	Q86U06-3	Q86U06-3	Probable RNA-binding protein 23	RBM23	GYRYGHSKSPHFREKSPVREPVDNLSPEERD	EKS(0.999)PVREPVDNLS(0.001)PEER	3303	UID2086	Color2 [A=255, R=169, G=169, B=169]	1	4		S	3			1981	___1	0.998697	0.00198807	50.079	38.817	50.079	-0.25303	16650000	149	20.1954	21.2713	21.7089	22.2037	18.6569	22.2099	17.1732	18.2954	19.9451	19.4606	17.6909	18.2426
	1.13889	2.03154	K7ESA4;K7ELQ4;P17544-5;P17544-4;P17544-2;P17544-3;P17544-6;P17544	51;51;51;51;51;51;51;51	K7ESA4	K7ESA4	Cyclic AMP-dependent transcription factor ATF-7	ATF7	KFGPARTDSVIIADQTPTPTRFLKNCEEVGL	TDSVIIADQT(0.993)PT(0.891)PT(0.117)R	4728	UID6063	Color2 [A=255, R=169, G=169, B=169]	1	4		T	2			970	___2	0.99262	0.000319545	95.57	80.89	95.57	2.0371	6543800	51	20.3313	21.2918	19.2441	21.0121	18.6621	19.8882	18.4949	18.2057	19.0489	18.6145	18.034	17.9927
	1.13831	3.77267	Q5T757;Q05519-2;Q05519	374;433;434	Q5T757	Q5T757	Serine/arginine-rich splicing factor 11	SRSF11	KQVTRDYDEEEQGYDSEKEKKEEKKPIETGS	DYDEEEQGYDS(1)EKEKK	2443	UID1571	Color2 [A=255, R=169, G=169, B=169]	1	4		S	3			1698	___1	1	1.03439e-30	199.37	154.86	128.38	0.089977	166150000	374	23.2365	23.1608	22.1727	23.329	22.9054	22.7631	19.3937	18.5423	20.0624	22.9054	19.1164	18.3309
	1.13649	2.80342	Q15154;E7ETA6;Q15154-2;E7EV56;H0YBA1	1283;1283;1283;1284;4	Q15154	Q15154	Pericentriolar material 1 protein	PCM1	VDPTTVTKTFKTRKASAQASLASKDKTPKSK	KAS(1)AQASLASK	2765	UID1771	Color2 [A=255, R=169, G=169, B=169]	1	4		S	2			1808	___1	1	1.78333e-06	159.69	101.1	159.69	0.97294	125180000	1283	23.8943	23.4448	23.437	23.2418	24.3354	23.8173	20.3866	19.2128	22.2499	24.3354	23.2522	21.4377
	1.13513	3.0476	Q96PU8-5;Q96PU8-3	211;211	Q96PU8-5	Q96PU8-5			ELAILNGTYRDANIKSPTAQAAPRIITGPAP	DANIKS(1)PTAQAAPR	3755	UID2374	Color2 [A=255, R=169, G=169, B=169]	1	4		S	2			2172	___1	0.999902	8.41313e-05	120.7	104.57	120.7	-0.66197	94644000	211	22.5876	22.8705	21.5593	23.9308	22.9647	22.4036	18.034	18.8177	21.3004	22.9647	20.6479	20.2996
	1.13034	-2.15805	P33241;E7EMG9;P33241-3;E9PBD8;P33241-2	177;168;305;115;115	P33241	P33241	Lymphocyte-specific protein 1	LSP1	EEQEEHQKCQQPRTPSPLVLEGTIEQSSPPL	T(1)PS(1)PLVLEGTIEQS(0.078)S(0.923)PPLS(0.972)PT(0.022)T(0.005)K	2172	UID1391	Color2 [A=255, R=169, G=169, B=169]	1	4		S	2			1486	___1	1	5.22559e-56	213.57	192.53	213.57	-0.094461	788440000	177	19.2335	19.5211	18.2178	19.8272	17.925	20.6167	17.4567	21.4944	17.857	19.62	18.7524	20.7668
	1.13029	2.49046	Q15052;Q15052-2;B7Z3C7	684;530;557	Q15052	Q15052	Rho guanine nucleotide exchange factor 6	ARHGEF6	SANFQQGHGSSTRKDSIPQVLLPEEEKLIIE	KDS(1)IPQVLLPEEEKLIIEETR	2738	UID1754	Color2 [A=255, R=169, G=169, B=169]	1	4		S	3			1800	___1	1	6.14629e-11	131.72	98.988	85.595	-1.1773	116100000	684	22.024	22.2066	22.6737	22.5323	21.8608	21.7854	17.9744	19.3307	20.2149	21.8608	18.5863	18.8692
	1.12906	2.49606	Q9P270;D6RIF6	315;122	Q9P270	Q9P270	SLAIN motif-containing protein 2	SLAIN2	RSSGSSCNSTRRGTFSDQELDAQSLDDEDDN	RGT(0.229)FS(0.771)DQELDAQSLDDEDDNMHHAVYPAVNR	4059	UID2581	Color2 [A=255, R=169, G=169, B=169]	1	4		S	4			2335	___1	0.771395	6.47401e-19	111.78	106.29	111.78	-0.87277	16900000	315	20.6259	20.711	20.8055	21.8148	21.2034	19.9359	18.9678	18.0094	19.3335	21.2034	21.6163	18.1813
	1.12776	1.47241	F6PQP6;O95208-3;I3L2B2;O95208-2	195;156;195;195	F6PQP6	F6PQP6		EPN2	SHSEQEYGKAGGSPASYHGSTSPRVSSELEQ	AGGS(0.993)PAS(0.968)Y(0.02)HGS(0.012)T(0.005)S(0.002)PR	1025	UID3811	Color2 [A=255, R=169, G=169, B=169]	1	4		S	3			647	___2	0.967778	0.0109155	43.164	28.074	43.164	0.18502	29463000	195	20.1885	18.7923	21.6488	19.671	22.8175	23.4414	17.2025	18.0284	18.7398	22.8175	17.9913	18.0929
	1.1274	2.1657	B5MCH3;Q8N3C7	502;609	B5MCH3	B5MCH3	CAP-Gly domain-containing linker protein 4	CLIP4	RNAFSKSKAALRRSWSSTPTAGGIEGSVKLH	S(0.022)WS(0.934)S(0.032)T(0.009)PT(0.003)AGGIEGSVK	327	UID224	Color2 [A=255, R=169, G=169, B=169]	1	4		S	2			200	___1	0.934272	0.00451975	50.207	34.668	50.207	-0.60656	8272700	502	20.5099	21.0893	20.1862	21.221	18.9255	19.7976	18.1468	18.0934	19.0972	19.0747	17.7752	18.1272
	1.12624	2.26733	F8WEE8;Q7Z422-2;Q7Z422-4;Q7Z422-3;C9K0U0;Q7Z422	87;87;88;89;106;107	F8WEE8	F8WEE8	SUZ domain-containing protein 1	SZRD1	EAEYAEARKRILGSASPEEEQEKPILDRPTR	ILGSAS(1)PEEEQEKPILDRPTR	511	UID342	Color2 [A=255, R=169, G=169, B=169]	1	4		S	3			350	___1	0.999964	2.24124e-64	234.64	199.93	234.64	0.28467	183460000	87	24.9512	25.1224	22.6331	23.5607	25.0556	23.4529	17.8818	21.0863	22.9249	25.0556	17.4438	22.0035
	1.12458	3.58638	Q9P2G1	737	Q9P2G1	Q9P2G1	Ankyrin repeat and IBR domain-containing protein 1	ANKIB1	QEFLASVARGVAPADSPEAPRRSFAGGTWDW	GVAPADS(1)PEAPRR	4066	UID2584	Color2 [A=255, R=169, G=169, B=169]	1	4		S	3			2339	___1	1	0.000199443	109.84	87.124	41.967	0.9403	171770000	737	23.7597	23.0104	22.9728	23.0442	22.8267	22.5317	17.7205	18.857	20.356	22.8267	17.3355	18.7435
	1.12233	1.27749	Q6JBY9;B7ZKW8;F6T4W9	179;149;155	Q6JBY9	Q6JBY9	CapZ-interacting protein	RCSD1	SIKRRPPSRRFRRSQSDCGELGDFRAVESSQ	S(1)QS(1)DCGELGDFR	3130	UID1980	Color2 [A=255, R=169, G=169, B=169]	1	4		S	2			1922	___1	1	2.7168e-55	264.22	208.44	51.546	0.61395	411450000	179	24.7585	25.4415	24.9788	25.4229	25.0904	26.1067	18.1177	23.3949	24.1598	25.0904	23.9404	23.6109
	1.11998	2.96688	Q6JBY9;B7ZKW8;F6T4W9	116;86;92	Q6JBY9	Q6JBY9	CapZ-interacting protein	RCSD1	LPGASPKSPGLKAMVSPFHSPPSTPSSPGVR	AMVS(0.993)PFHS(0.987)PPS(0.063)T(0.05)PS(0.477)S(0.43)PGVR	3118	UID8272	Color2 [A=255, R=169, G=169, B=169]	1	4		S	3			1922	___3	0.992654	5.50888e-06	80.361	68.788	51.857	-0.12731	79286000	116	21.1732	18.5024	20.3675	22.3393	20.5788	21.1808	19.2531	18.7929	19.6984	20.5788	20.7184	17.414
	1.11983	3.44587	P08670;B0YJC4	7;7	P08670	P08670	Vimentin	VIM	_________MSTRSVSSSSYRRMFGGPGTAS	S(0.002)VS(0.995)S(0.002)S(0.001)SYR	1973	UID1252	Color2 [A=255, R=169, G=169, B=169]	1	4		S	2			1304	___1	0.995391	0.00166898	96.143	68.814	96.143	0.87591	38625000	7	23.4738	23.2142	23.465	20.715	19.6521	20.4213	18.5778	18.8775	20.7197	19.1752	19.6347	17.5031
	1.11897	2.89162	Q8WXG6-6;Q8WXG6-8;Q8WXG6-5;Q8WXG6-4;Q8WXG6-7;Q8WXG6-3;Q8WXG6-2;Q8WXG6	770;770;770;770;813;813;813;813	Q8WXG6-6	Q8WXG6-6	MAP kinase-activating death domain protein	MADD	QAEIGEGAQKLLRPNSLRLASDSDAESDSRA	LLRPNS(1)LR	3600	UID2272	Color2 [A=255, R=169, G=169, B=169]	1	4		S	2			2100	___1	1	0.0349749	56.916	22.195	56.916	0.88684	40066000	770	22.4852	22.8605	22.1351	22.6329	22.1227	21.1228	19.7578	18.0206	20.8993	22.1227	18.9381	20.2078
	1.11638	2.7831	E7EMM2;G5E988;O14617-3;O14617-2;O14617;O14617-5;O14617-4	489;567;489;567;658;658;658	E7EMM2	E7EMM2	AP-3 complex subunit delta-1	AP3D1	AVFHEEEQRRPKHRPSEADEEELARRREARK	HRPS(1)EADEEELAR	575	UID376	Color2 [A=255, R=169, G=169, B=169]	1	4		S	3			419	___1	1	8.07776e-16	188.58	172.64	75.574	0.18423	908170000	489	26.1112	26.2991	25.9158	27.059	25.841	26.4994	23.6137	22.4641	24.6248	25.841	24.7004	23.8331
	1.10987	2.68228	Q86YV0;Q86YV0-2	51;51	Q86YV0	Q86YV0	RAS protein activator like-3	RASAL3	GGFRWGRFAGWGRALSHQEPMVSTQPAPRSI	ALS(1)HQEPMVSTQPAPR	3341	UID2115	Color2 [A=255, R=169, G=169, B=169]	1	4		S	2			2001	___1	0.999987	2.60057e-05	87.49	76.016	63.037	-0.33043	59281000	51	21.8024	21.7399	21.0998	21.916	18.4405	21.5349	17.4454	18.824	19.6038	18.2972	20.9396	18.0262
	1.10914	2.21214	E5RHL7;E5RIF2;Q9Y6D6	393;1009;1555	E5RHL7	E5RHL7	Brefeldin A-inhibited guanine nucleotide-exchange protein 1	ARFGEF1	LTWRPNSGETAPPPPSPVSEKPLDTISQKSV	T(0.001)T(0.001)IPHALLT(0.013)WRPNS(0.013)GET(0.013)APPPPS(0.933)PVS(0.023)EKPLDT(0.001)IS(0.001)QK	567	UID369	Color2 [A=255, R=169, G=169, B=169]	1	4		S	4			407	___1	0.932532	9.26627e-05	43.9	39.186	43.9	0.007578	11395000	393	21.6658	20.1282	19.7544	19.6563	18.9028	22.4205	17.6866	17.869	20.3194	19.3409	18.1309	18.801
	1.10855	4.22837	P04114	4048	P04114	P04114	Apolipoprotein B-100;Apolipoprotein B-48	APOB	DKKLTIFKTELRVRESDEETQIKVNWEEEAA	VRES(1)DEETQIK	1917	UID1213	Color2 [A=255, R=169, G=169, B=169]	1	4		S	2			1245	___1	0.999994	2.92971e-15	204.35	111.09	204.35	0.22387	384190000	4048	25.943	25.7789	26.2206	24.4194	24.3772	24.5863	23.2472	18.643	23.121	24.3772	23.3608	21.8892
	1.10783	4.51219	Q8WYB5-3;Q8WYB5-2;Q8WYB5	39;39;39	Q8WYB5-3	Q8WYB5-3	Histone acetyltransferase KAT6B	KAT6B	KQRPSEERICHAVSTSHGLDKKTVSEQLELS	ICHAVS(0.5)T(0.5)S(0.999)HGLDK	3602	UID5423	Color2 [A=255, R=169, G=169, B=169]	1	4		S	2			2101	___2	0.999229	0.00459528	65.305	17.702	65.305	-0.31367	143010000	39	22.6096	22.3077	24.0274	20.0775	24.8564	19.524	19.7533	17.7593	24.651	24.8564	17.9726	18.1084
	1.10508	2.78437	E9PJ24;F8WEF5;Q9P1Y6-2;Q9P1Y6-3;Q9P1Y6	1198;1200;1202;1201;1202	E9PJ24	E9PJ24	PHD and RING finger domain-containing protein 1	PHRF1	TRSHSPERKGAVREASPAPLAQGEPGREDLP	EAS(1)PAPLAQGEPGREDLPTR	819	UID532	Color2 [A=255, R=169, G=169, B=169]	1	4		S	3			530	___1	1	3.68685e-09	97.179	90.033	97.179	0.58319	83471000	1198	22.9156	23.9768	23.8911	22.7802	23.2691	22.9181	17.5646	20.502	21.124	23.2691	22.0608	18.4757
	1.10327	2.95945	Q96EQ0	297	Q96EQ0	Q96EQ0	Small glutamine-rich tetratricopeptide repeat-containing protein beta	SGTB	ELIEQLRNHIRSRSFSSSAEEHS________	SFS(0.981)S(0.018)S(0.001)AEEHS	3710	UID2347	Color2 [A=255, R=169, G=169, B=169]	1	4		S	2			2149	___1	0.981056	1.13752e-05	136.57	121.42	120.99	-0.43199	52410000	297	22.3357	22.9474	23.4643	22.5389	22.1001	22.6487	19.9259	17.7674	21.5992	22.1001	17.5203	20.6295
	1.10316	2.36296	Q9H3N1	247	Q9H3N1	Q9H3N1	Thioredoxin-related transmembrane protein 1	TMX1	LKKVEEEQEADEEDVSEEEAESKEGTNKDFP	KVEEEQEADEEDVS(1)EEEAESKEGTNK	3920	UID2485	Color2 [A=255, R=169, G=169, B=169]	1	4		S	3			2256	___1	1	0	554.12	531.88	249.68	0.65927	1347800000	247	26.5621	26.1929	26.8848	26.4431	26.976	27.1022	24.5544	23.468	24.4115	26.976	23.3167	23.4173
	1.10258	2.48138	B4DUA9;Q13595;B4DQI6	135;236;135	B4DUA9	B4DUA9	Transformer-2 protein homolog alpha	TRA2A	GGGGGGGGGGGRRRDSYYDRGYDRGYDRYED	RDS(1)YYDR	292	UID196	Color2 [A=255, R=169, G=169, B=169]	1	4		S	2			171	___1	0.999971	0.0215364	68.557	33.113	58.699	0.65616	31681000	135	22.1681	22.6459	21.6886	21.1811	22.7209	20.5587	17.3268	18.4765	19.6483	22.7209	16.9471	18.5592
	1.09882	3.02244	Q14242;Q14242-2	389;405	Q14242	Q14242	P-selectin glycoprotein ligand 1	SELPLG	EGPSATANGGLSKAKSPGLTPEPREDREGDD	AKS(1)PGLTPEPR	2710	UID1736	Color2 [A=255, R=169, G=169, B=169]	1	4		S	2			1781	___1	0.999976	9.52262e-06	149.58	99.133	94.191	0.67895	123160000	389	23.0175	23.451	22.3591	22.9654	24.6237	23.3203	17.8964	18.1961	22.0125	24.6237	21.3861	21.0893
	1.0937	4.29486	P16150;C9JUK7	291;291	P16150	P16150	Leukosialin	SPN	LWRRRQKRRTGALVLSRGGKRNGVVDAWAGP	TGALVLS(1)R	2044	UID1298	Color2 [A=255, R=169, G=169, B=169]	1	4		S	2			1367	___1	1	0.00529368	75.387	21.631	75.387	0.44238	290060000	291	24.8152	24.6534	24.7696	26.4084	23.8985	24.9901	23.2295	18.9306	24.0234	23.8985	24.1365	22.6443
	1.09187	1.99014	G3V5E1;O75909;O75909-1	340;340;340	G3V5E1	G3V5E1	Cyclin-K	CCNK	PQPSSPRQVKRAVVVSPKEENKAAEPPPPKI	AVVVS(1)PKEENKAAEPPPPK	1142	UID720	Color2 [A=255, R=169, G=169, B=169]	1	4		S	3			735	___1	1	1.71857e-07	174.21	149.36	56.959	0.63406	137390000	340	23.8938	23.8265	23.6943	24.1245	24.0444	24.1936	20.2528	21.5196	22.2429	24.0444	21.2536	21.3409
	1.09051	3.8057	E9PHI6;Q9Y6G9	400;516	E9PHI6	E9PHI6	Cytoplasmic dynein 1 light intermediate chain 1	DYNC1LI1	RITRKPVTVSPTTPTSPTEGEAS________	KPVTVSPTTPT(0.001)S(0.999)PTEGEAS	790	UID515	Color2 [A=255, R=169, G=169, B=169]	1	4		S	2			516	___1	0.998913	7.57889e-77	271.45	257.77	271.45	0.26944	271420000	400	19.8045	24.9855	24.2246	23.4191	24.3899	24.2723	17.5002	18.155	22.9692	24.3899	24.0411	18.3621
	1.08954	2.87368	H7C5L6;P78362;P78362-2	101;494;505	H7C5L6	H7C5L6	SRSF protein kinase 2;SRSF protein kinase 2 N-terminal;SRSF protein kinase 2 C-terminal	SRPK2	EQEESSPSHDRSRTVSASSTGDLPKAKTRAA	TVS(1)AS(0.076)S(0.853)T(0.072)GDLPK	1378	UID4025	Color2 [A=255, R=169, G=169, B=169]	1	4		S	2			878	___2	0.999911	8.66848e-05	117.77	82.76	113.25	-0.16185	61598000	101	22.7216	22.7934	22.2781	23.2845	22.536	23.3806	20.2654	20.9246	21.6613	22.536	20.8764	18.4396
	1.0891	1.56561	Q9UI08;Q9UI08-2;B7Z3I5;H0YJN0;G3V314;H0YJL6	246;248;252;63;142;52	Q9UI08	Q9UI08	Ena/VASP-like protein	EVL	KLRRVQRPEDASGGSSPSGTSKSDANRASSG	VQRPEDAS(0.001)GGS(0.008)S(0.991)PSGTSK	4106	UID2614	Color2 [A=255, R=169, G=169, B=169]	1	4		S	2			2356	___1	0.991261	1.48422e-64	255.88	208.28	125.73	0.055923	4081400000	246	26.6534	27.55	26.7285	27.7245	28.562	26.4644	16.9938	26.1323	26.9354	28.562	26.714	24.9453
	1.08772	3.23004	H0Y2V6;Q5SW79;Q5SW79-2;Q5SW79-3	845;881;783;783	H0Y2V6	H0Y2V6	Centrosomal protein of 170 kDa	CEP170	SLALTSASRIRERSESLDPDSSMDTTLILKD	S(0.009)ES(0.991)LDPDSSMDTTLILK	1182	UID750	Color2 [A=255, R=169, G=169, B=169]	1	4		S	2			757	___1	0.990654	2.21645e-09	145.69	124.45	120.66	-0.52613	57225000	845	21.6388	21.4864	21.4254	22.4362	20.9661	21.6118	21.8099	17.7997	19.2149	20.9661	17.8521	17.9335
	1.08759	2.31097	P13796;Q5TBN3;Q5TBN5	5;5;5	P13796	P13796	Plastin-2	LCP1	___________MARGSVSDEEMMELREAFAK	ARGS(1)VS(1)DEEMMELR	2015	UID1280	Color2 [A=255, R=169, G=169, B=169]	1	4		S	2			1354	___1	1	2.8552e-75	289.54	253.88	76.358	-0.71237	28167000000	5	26.891	26.8192	26.4412	29.2306	26.4717	26.5491	27.8477	25.4345	27.792	26.4717	28.3743	25.8859
	1.08742	2.1163	Q6GYQ0-3;Q6GYQ0-4;Q6GYQ0;Q6GYQ0-7;Q6GYQ0-5;Q6GYQ0-6;Q6GYQ0-2	907;860;860;873;860;907;860	Q6GYQ0-3	Q6GYQ0-3	Ral GTPase-activating protein subunit alpha-1	RALGAPA1	ERLRSGNASTMTRRGSSPGSLEIPKDLPDIL	RGS(0.789)S(0.789)PGS(0.421)LEIPK	3109	UID5115	Color2 [A=255, R=169, G=169, B=169]	1	4		S	2			1916	___2	0.789405	0.0119558	40.725	15.288	40.725	0.70482	8004700	907	20.327	20.9592	19.487	21.2432	20.1316	21.0482	17.7862	18.5482	19.2021	18.4269	18.0084	17.734
	1.08716	2.85741	Q96BY6-3	35	Q96BY6-3	Q96BY6-3	Dedicator of cytokinesis protein 10	DOCK10	RTVRRVNQEEIHRFSSQEKPRLLEPLDYETV	FS(0.001)S(0.999)QEKPR	3689	UID2331	Color2 [A=255, R=169, G=169, B=169]	1	4		S	2			2142	___1	0.998729	0.0255939	66.299	38.995	66.299	1.7081	40007000	35	19.6576	23.6852	19.0551	22.3896	22.8207	20.9329	18.5379	18.6427	22.0041	22.8207	18.0133	18.3433
	1.08512	3.51914	E9PPY7;E9PRV8;P53365-3;P53365	72;72;34;72	E9PPY7	E9PPY7	Arfaptin-2	ARFIP2	GSGDGLIPTGSGRHPSHSTTPSGPGDEVARG	HPS(0.991)HS(0.004)T(0.004)T(0.001)PSGPGDEVAR	886	UID580	Color2 [A=255, R=169, G=169, B=169]	1	4		S	3			568	___1	0.990956	8.25162e-06	90.718	76.286	90.718	-2.0385	71335000	72	23.1582	23.2994	23.2957	23.8183	22.9731	23.06	17.4775	18.8811	20.3642	22.9731	17.844	18.9745
	1.08462	4.41326	B7Z8J4;P30419;K7EN42	47;47;46	B7Z8J4	B7Z8J4	Glycylpeptide N-tetradecanoyltransferase 1	NMT1	DCENEEDNSYNRGGLSPANDTGAKKKKKKQK	GGLS(1)PANDTGAK	371	UID250	Color2 [A=255, R=169, G=169, B=169]	1	4		S	2			237	___1	1	8.33383e-07	115.92	88.056	115.92	0.35975	429440000	47	25.1268	26.1414	25.1985	25.7814	26.3418	25.264	17.6592	21.9682	22.9519	26.3418	18.3747	18.4454
	1.0804	3.23814	E7ETY4;E9PC69;Q7KZI7-13;Q7KZI7-15;Q7KZI7-16;Q7KZI7-14;Q7KZI7-10;Q7KZI7-7;Q7KZI7-2;Q7KZI7-5;Q7KZI7-4;Q7KZI7-9;Q7KZI7-12;Q7KZI7-3;Q7KZI7-6;Q7KZI7-11;Q7KZI7-8;Q7KZI7;F5H4J8;F5H6N2;F5H4F6	7;40;7;40;40;7;7;7;7;40;40;40;7;7;7;40;40;40;74;7;7	E7ETY4	E7ETY4	Serine/threonine-protein kinase MARK2	MARK2	_________MIRGRNSATSADEQPHIGNYRL	GRNS(0.991)AT(0.009)SADEQPHIGNYR	661	UID442	Color2 [A=255, R=169, G=169, B=169]	1	4		S	3			461	___1	0.991333	6.88811e-38	210.71	197.54	210.71	-0.36153	127020000	7	22.3978	24.2136	23.1457	25.2833	23.0523	24.5229	17.4141	20.6142	22.5123	23.0523	21.4318	19.7051
	1.07948	4.01622	P35658-2;P35658-4;P35658;P35658-3;P35658-5	433;433;433;433;433	P35658-2	P35658-2	Nuclear pore complex protein Nup214	NUP214	ERLSLEGERQPKSPGSTPTTPTSSQAPQKLD	S(0.008)PGS(0.977)T(0.015)PT(0.008)T(0.991)PTSSQAPQK	2194	UID4560	Color2 [A=255, R=169, G=169, B=169]	1	4		S	2			1494	___2	0.976624	1.47001e-18	173.19	157.8	143.88	0.38793	72851000	433	23.6427	23.2025	23.6941	23.3992	22.9726	22.82	19.2672	18.4144	19.8863	22.9726	16.9017	18.172
	1.07798	1.16708	B0FLL2;O60825	450;483	B0FLL2	B0FLL2	6-phosphofructo-2-kinase/fructose-2,6-bisphosphatase 2;6-phosphofructo-2-kinase;Fructose-2,6-bisphosphatase	PFKFB2	TPLSSSNTIRRPRNYSVGSRPLKPLSPLRAQ	NY(0.002)S(0.992)VGS(0.006)RPLKPLSPLR	139	UID93	Color2 [A=255, R=169, G=169, B=169]	1	4		S	3			60	___1	0.992338	6.24432e-05	79.511	69.723	62.002	-0.67395	43919000	450	22.0029	21.6387	22.3183	22.5935	22.028	22.8554	18.2608	20.977	21.4025	22.028	21.0858	20.6881
	1.07781	3.0896	Q5T035;Q9NZB2-2;Q9NZB2-5;Q9NZB2-4;Q9NZB2;Q9NZB2-6	32;383;383;383;383;383	Q5T035	Q5T035	Putative uncharacterized protein C9orf129;Constitutive coactivator of PPAR-gamma-like protein 1	C9orf129;FAM120A	PQTSLQAKPVAPQVPSPGGAPGQGPYPYSLS	PVAPQVPS(1)PGGAPGQGPYPYSLSEPAPLTLDTSGK	2975	UID1890	Color2 [A=255, R=169, G=169, B=169]	1	4		S	3			1880	___1	1	1.17781e-52	169.27	159.38	169.27	0.54023	119390000	32	23.7387	22.4637	21.2503	20.888	22.6265	22.3285	18.0764	18.9776	21.0107	22.6265	18.5936	18.6015
	1.077	-2.59148	G8JL88;O14791-3;O14791;O14791-2	186;289;307;323	G8JL88	G8JL88	Apolipoprotein L1	APOL1	NLQSVPHASASRPRVTEPISAESGEQVERVN	VT(0.947)EPIS(0.087)AES(0.966)GEQVER	4664	UID6040	Color2 [A=255, R=169, G=169, B=169]	1	4		T	2			750	___2	0.947331	0.000192409	96.773	73.784	61.815	-3.8003	42144000	186	19.8252	22.5086	18.6401	19.1141	19.31	20.345	18.6479	22.6923	18.1492	19.1219	21.9636	20.5497
	1.07395	3.48247	P05412	63	P05412	P05412	Transcription factor AP-1	JUN	SLKPHLRAKNSDLLTSPDVGLLKLASPELER	NSDLLT(0.018)S(0.982)PDVGLLK	1927	UID1220	Color2 [A=255, R=169, G=169, B=169]	1	4		S	2			1267	___1	0.981792	2.6916e-08	144.27	129.23	144.27	1.1825	33071000	63	23.4471	22.0256	20.3887	22.8344	21.1471	21.3843	20.4708	18.6086	20.005	21.1471	17.5529	18.6174
	1.06918	3.51068	Q9UI08;Q9UI08-2;H0YJN0	369;371;165	Q9UI08	Q9UI08	Ena/VASP-like protein	EVL	SPLQSQPHSRMKPAGSVNDMALDAFDLDRMK	MKPAGS(1)VNDMALDAFDLDR	4103	UID2613	Color2 [A=255, R=169, G=169, B=169]	1	4		S	2			2356	___1	1	7.18044e-07	124.2	82.158	70.335	2.3773	201870000	369	23.9114	22.4076	22.0974	24.2682	21.8589	22.2601	17.239	21.2216	21.9225	21.8589	20.1477	18.4918
	1.06588	3.53901	E7EX17;B4DS13;P23588	502;458;497	E7EX17	E7EX17	Eukaryotic translation initiation factor 4B	EIF4B	NAWVKRSSNPPARSQSSDTEQQSPTSGGGKV	SQS(1)SDTEQQSPTSGGGK	275	UID3335	Color2 [A=255, R=169, G=169, B=169]	1	4		S	2			160	___2	0.999712	1.01551e-128	334.04	300.77	334.04	0.57646	408840000	502	19.8327	23.0751	21.9647	23.5458	23.1062	22.2687	18.4842	18.0272	22.0279	23.1062	18.3349	18.4991
	1.06574	2.50205	P16150	351	P16150	P16150	Leukosialin	SPN	SSRRPTLTTFFGRRKSRQGSLAMEELKSGSG	S(1)RQGS(1)LAMEELK	2043	UID4447	Color2 [A=255, R=169, G=169, B=169]	1	4		S	3			1367	___2	1	2.5303e-09	152.94	85.692	45.14	0.054069	257960000	351	22.0724	22.1721	23.5246	19.5182	21.7345	23.6642	17.7543	17.9426	20.8578	21.7345	16.9176	18.6856
	1.06053	5.35721	O75995	27	O75995	O75995	SAM and SH3 domain-containing protein 3	SASH3	KEPTQKKKLSLQRSSSFKDFAKSKPSSPVVS	S(0.445)S(0.566)S(0.989)FKDFAK	1816	UID4296	Color2 [A=255, R=169, G=169, B=169]	1	4		S	2			1139	___2	0.989101	0.00906058	77.744	53.279	71.555	0.30495	2257600000	27	25.701	25.037	25.511	27.0462	25.2803	26.3424	18.592	22.8423	24.3057	25.2803	23.3412	17.8119
	1.05911	2.8975	P33176	933	P33176	P33176	Kinesin-1 heavy chain	KIF5B	AQIAKPIRPGQHPAASPTHPSAIRGGGAFVQ	PIRPGQHPAAS(0.991)PT(0.009)HPSAIR	2170	UID1389	Color2 [A=255, R=169, G=169, B=169]	1	4		S	4			1485	___1	0.991472	6.10827e-07	107.21	96.597	107.21	1.1437	201860000	933	23.1057	22.3438	21.8547	20.3094	23.5998	21.7157	18.6423	18.2763	20.5745	23.5998	18.6967	18.5885
	1.05879	3.74221	J3KPW1;Q9H7L9	235;234	J3KPW1	J3KPW1	Sin3 histone deacetylase corepressor complex component SDS3	SUDS3	DLRTLNKLKSPKRPASPSSPEHLPATPAESP	RPAS(0.956)PS(0.48)S(0.564)PEHLPATPAESPAQR	1459	UID4071	Color2 [A=255, R=169, G=169, B=169]	1	4		S	3			911	___2	0.955729	1.61454e-10	107.47	98.869	93.176	-1.0779	49894000	235	22.2437	22.3038	21.942	24.1558	22.717	19.4914	18.306	18.2746	20.1626	22.717	20.9799	18.6157
	1.05777	3.28311	X6RGC9;K7ES93;O43914-3;O43914-2;O43914	77;120;78;88;89	X6RGC9	X6RGC9	TYRO protein tyrosine kinase-binding protein	TYROBP	GAAEATRKQRITETESPYQELQGQRSDVYSD	ITETES(1)PYQELQGQR	1578	UID997	Color2 [A=255, R=169, G=169, B=169]	1	4		S	2			994	___1	1	2.50893e-166	360.81	313.93	346.54	0.26799	167260000	77	23.9272	24.6603	22.7564	24.4284	23.8991	23.3795	20.3858	18.9987	21.8808	23.8991	20.828	21.2594
	1.05705	1.61212	J3QL65;J3KTL7;J3QR29;J3QKR5;J3QR44;P21127-10;P21127-6;P21127-9;P21127-8;P21127-3;P21127-2;P21127;J3KS35;E7ESP2;P21127-5;Q9UQ88-9;Q5QPR4;Q5QPR3;Q9UQ88-4;Q9UQ88-3;Q9UQ88-2;Q9UQ88	106;226;260;271;273;53;226;236;260;269;270;283;268;281;14;210;234;267;258;267;268;271	J3QL65;Q5QPR4	Q5QPR4	Cyclin-dependent kinase 11B;Cyclin-dependent kinase 11A	CDC2L1;CDK11B;CDK11A	EKMEERDLLSDLQDISDSERKTSSAESSSAE	DLLSDLQDIS(0.958)DS(0.042)ER	1498	UID946	Color2 [A=255, R=169, G=169, B=169]	1	4		S	2			1877;932	___1	0.957893	0.000133172	83.729	54.923	76.759	-0.50681	4810000	234	20.4964	18.4827	19.8544	20.0381	19.1647	20.0409	17.5326	18.0752	18.8332	19.1647	17.2307	18.279
	1.05697	2.03005	O75369-8;O75369-2;O75369-9;O75369;O75369-6;O75369-3;E7EN95;O75369-7	2509;2454;2467;2478;2413;2437;2285;2298	O75369-8	O75369-8	Filamin-B	FLNB	VGSPFKAKVTGQRLVSPGSANETSSILVESV	LVS(0.962)PGS(0.038)ANETSSILVESVTR	1766	UID1116	Color2 [A=255, R=169, G=169, B=169]	1	4		S	2			1121	___1	0.961763	3.22621e-05	71.344	55.403	71.344	0.83592	14625000	2509	20.9501	20.661	19.3159	21.0363	20.1912	20.9327	17.685	18.3367	19.1077	18.0711	17.5224	18.3326
	1.05578	3.49355	H0Y449;P67809;Q9Y2T7;P16989-2;P16989-3;P16989	152;102;137;134;134;134	H0Y449;P16989-2	H0Y449	Nuclease-sensitive element-binding protein 1;Y-box-binding protein 2;Y-box-binding protein 3	YBX1;YBX2;YBX3	HQTAIKKNNPRKYLRSVGDGETVEFDVVEGE	S(1)VGDGETVEFDVVEGEK	1201	UID762	Color2 [A=255, R=169, G=169, B=169]	1	4		S	2			1376;760	___1	1	8.10023e-39	215.48	187	215.48	0.035353	40719000	152	22.0391	21.865	19.5055	22.8068	22.1114	22.4125	20.3179	17.1973	19.532	22.1114	18.4228	18.7342
	1.05561	-2.18172	Q9Y2U5	331	Q9Y2U5	Q9Y2U5	Mitogen-activated protein kinase kinase kinase 2	MAP3K2	IFTPEYDDSRIRRRGSDIDNPTLTVMDISPP	RRGS(0.992)DIDNPT(0.008)LTVMDISPPSR	4294	UID2746	Color2 [A=255, R=169, G=169, B=169]	1	4		S	3			2407	___1	0.992262	3.26676e-05	65.275	56.483	65.275	1.0373	21302000	331	20.308	20.7995	20.5792	18.5314	20.9786	21.9164	18.9464	21.3646	18.1361	20.9786	18.6018	20.9825
	1.05511	2.96726	Q6NYC8;Q6NYC8-2	224;224	Q6NYC8	Q6NYC8	Phostensin	PPP1R18	SREQSPRRKEVESRLSPGESAYQKLGLTEAH	LS(1)PGESAYQK	3145	UID1989	Color2 [A=255, R=169, G=169, B=169]	1	4		S	2			1926	___1	0.999998	7.72589e-26	193.77	119.84	110.74	0.23228	398490000	224	25.1635	25.0193	23.8213	26.5689	25.9453	24.6017	22.2223	21.6878	23.4945	25.9453	21.9684	22.5289
	1.05495	2.66895	Q6VY07;Q6VY07-2;H0YE62;H0YF56	320;320;44;74	Q6VY07	Q6VY07	Phosphofurin acidic cluster sorting protein 1	PACS1	DEDLRKVKKTRRKLTSTSAITRQPNIKQKFV	LTS(0.839)T(0.147)S(0.015)AITR	3199	UID2027	Color2 [A=255, R=169, G=169, B=169]	1	4		S	2			1944	___1	0.838558	0.00132272	93.096	80.059	82.417	-0.098865	41854000	320	20.9746	20.909	21.334	22.3636	20.6096	22.4449	17.2539	18.5406	19.5373	20.6096	17.4292	18.0385
	1.05465	2.73455	Q9NZ09-2;Q9NZ09;Q9NZ09-3;Q9NZ09-4	146;146;182;210	Q9NZ09-2	Q9NZ09-2	Ubiquitin-associated protein 1	UBAP1	TPTRVSSSATKQKVLSPPHIKADFNLADFEC	VLS(1)PPHIK	4036	UID2561	Color2 [A=255, R=169, G=169, B=169]	1	4		S	2			2321	___1	1	0.00515932	76.1	53.171	64.654	0.60376	27706000	146	22.3081	22.3554	20.0596	20.8818	22.5822	19.7762	18.2326	18.4337	19.4262	22.5822	21.3409	17.8413
	1.05362	3.26638	K7EQH1;Q96B23-2;Q96B23	66;66;66	K7EQH1	K7EQH1	Uncharacterized protein C18orf25	C18orf25	VISSMPCLLMELRRDSSESQLASTESDKPTT	RDS(0.959)S(0.039)ES(0.002)QLASTESDKPTTGR	1568	UID4139	Color2 [A=255, R=169, G=169, B=169]	1	4		S	3			983	___2	0.958762	2.38257e-51	218.88	204.78	218.88	-1.1304	320090000	66	22.712	21.6957	22.2432	23.2116	21.6636	22.7163	17.7182	18.5843	19.9516	21.6636	21.4202	18.7997
	1.05269	2.31033	Q12906-4;Q12906-6;Q12906-7;Q12906-5;Q12906-2;Q12906-3;Q12906	382;382;382;382;382;382;382	Q12906-4	Q12906-4	Interleukin enhancer-binding factor 3	ILF3	ITPMKRPMEEDGEEKSPSKKKKKIQKKEEKA	RPMEEDGEEKS(0.995)PS(0.005)K	2563	UID1651	Color2 [A=255, R=169, G=169, B=169]	1	4		S	3			1730	___1	0.994987	2.4743e-18	143.99	135.28	143.99	-0.41454	122740000	382	22.1497	22.9804	23.2857	21.1659	23.8771	22.3149	18.4502	18.0913	21.2474	23.8771	21.6911	20.33
	1.05091	4.29263	Q6JBY9;B7ZKW8	298;268	Q6JBY9	Q6JBY9	CapZ-interacting protein	RCSD1	ESPQTSGPEAENRCGSPREEKPAGEEAEMEK	CGS(1)PREEKPAGEEAEMEK	3127	UID1977	Color2 [A=255, R=169, G=169, B=169]	1	4		S	3			1922	___1	1	7.87369e-06	82.885	72.251	70.828	-0.50917	161110000	298	23.9906	22.7052	22.2417	25.7941	23.1012	24.5499	22.5748	18.2779	22.0713	23.1012	18.1895	21.0409
	1.05036	-1.34377	Q9P2P6	1991	Q9P2P6	Q9P2P6	StAR-related lipid transfer protein 9	STARD9	NETGLLEKGLRPKDSSEEFKLPGTKPAYERF	DS(0.009)S(0.991)EEFK	4067	UID2585	Color2 [A=255, R=169, G=169, B=169]	1	4		S	2			2340	___1	0.990568	0.0242303	52.683	39.646	52.683	0.077197	28299000	1991	18.5064	18.7657	18.2799	18.9444	23.3931	19.4163	17.6762	19.4171	18.8371	23.3931	18.3633	20.7957
	1.04998	4.09764	E9PMQ6;Q00613-2;Q00613	298;363;363	E9PMQ6	E9PMQ6	Heat shock factor protein 1	HSF1	LTDARGHTDTEGRPPSPPPTSTPEKCLSVAC	GHTDTEGRPPS(1)PPPTSTPEK	864	UID567	Color2 [A=255, R=169, G=169, B=169]	1	4		S	3			556	___1	0.999947	1.56436e-14	149.18	133.08	149.18	-0.94526	183300000	298	19.3982	23.6302	23.6083	23.2534	25.4437	25.5098	17.9344	17.301	23.015	25.4437	17.4423	18.2814
	1.04672	3.13951	B7WPE2;Q32P44;H7C355;G3V195	882;881;122;664	B7WPE2	B7WPE2	Echinoderm microtubule-associated protein-like 3	EML3	QWRVLGAGGAGPAPATPSRTPSLSPASSLDV	VLGAGGAGPAPAT(0.973)PS(0.027)R	4496	UID2840	Color2 [A=255, R=169, G=169, B=169]	1	4		T	2			208	___1	0.973072	8.08213e-05	126.67	98.288	97.235	1.1888	33876000	882	22.5763	22.0197	20.935	19.3067	22.7584	22.1966	18.4612	18.3376	21.1758	22.7584	17.209	17.4227
	1.04583	2.46784	Q16799	279	Q16799	Q16799	Reticulon-1	RTN1	IDDLSEEQRRAPQITTPVKITLTEIEPSVET	RAPQIT(0.019)T(0.981)PVK	5002	UID3009	Color2 [A=255, R=169, G=169, B=169]	1	4		T	2			1840	___1	0.98074	0.0016507	103.08	65.387	103.08	0.9127	32548000	279	23.1234	22.9886	19.2882	21.3025	22.1214	19.4944	20.0087	18.8053	20.6809	22.1214	17.9512	19.6635
	1.04394	2.19899	B1AKZ5;Q15121;B1AKZ3	94;116;137	B1AKZ5	B1AKZ5	Astrocytic phosphoprotein PEA-15	PEA15	RIPSAKKYKDIIRQPSEEEIIKLAPPPKKA_	YKDIIRQPS(1)EEEIIK	154	UID106	Color2 [A=255, R=169, G=169, B=169]	1	4		S	2			78	___1	1	2.91893e-25	186.05	140.18	146.58	0.91547	1349300000	94	25.1244	24.9973	24.7071	25.4873	24.9308	25.2192	17.9691	21.8509	23.6681	24.9308	23.7079	23.271
	1.04311	2.15931	Q96LT7-2;Q96LT7	9;9	Q96LT7-2	Q96LT7-2	Protein C9orf72	C9orf72	_______MSTLCPPPSPAVAKTEIALSGKSP	STLCPPPS(1)PAVAK	3741	UID2368	Color2 [A=255, R=169, G=169, B=169]	1	4		S	2			2165	___1	1	0.000303848	101.39	69.519	101.39	-0.84528	8643300	9	21.4173	20.1972	19.9426	20.0817	19.3038	21.7115	20.3089	17.6279	19.2899	19.1795	17.4943	18.5795
	1.04296	2.2293	Q9Y4E8	229	Q9Y4E8	Q9Y4E8	Ubiquitin carboxyl-terminal hydrolase 15	USP15	KNEDGTWPRGPSTPKSPGASNFSTLPKISPS	S(1)PGASNFSTLPK	4342	UID2778	Color2 [A=255, R=169, G=169, B=169]	1	4		S	2			2431	___1	0.999999	1.17851e-19	175.8	135.74	126.1	0.26532	129850000	229	21.5295	23.0851	21.538	20.9243	22.6219	22.8844	17.421	17.6827	20.6799	22.6219	21.8977	19.9478
	1.04263	1.79993	M0QXB4;O14579-3;O14579	99;99;99	M0QXB4	M0QXB4	Coatomer subunit epsilon	COPE	VRMFADYLAHESRRDSIVAELDREMSRSVDV	RDS(1)IVAELDR	1583	UID1000	Color2 [A=255, R=169, G=169, B=169]	1	4		S	2			997	___1	1	0.0138786	53.252	22.921	53.252	2.3232	8846900	99	20.5829	21.127	19.6052	19.7894	20.6377	19.6401	17.7016	17.8871	18.6333	20.6377	18.0116	17.8501
	1.04215	2.77164	Q9Y2W1	248	Q9Y2W1	Q9Y2W1	Thyroid hormone receptor-associated protein 3	THRAP3	ASRASAVSELSPRERSPALKSPLQSVVVRRR	ERS(1)PALKSPLQSVVVR	4296	UID5898	Color2 [A=255, R=169, G=169, B=169]	1	4		S	3			2408	___2	1	1.65344e-12	151.83	129.71	125.23	0.21769	408420000	248	24.2096	24.9011	23.6965	25.108	24.0122	24.0292	16.7705	20.9015	22.1755	24.0122	22.2427	21.2173
	1.04215	2.77164	Q9Y2W1	253	Q9Y2W1	Q9Y2W1	Thyroid hormone receptor-associated protein 3	THRAP3	AVSELSPRERSPALKSPLQSVVVRRRSPRPS	ERS(1)PALKS(1)PLQSVVVR	4297	UID5899	Color2 [A=255, R=169, G=169, B=169]	1	4		S	3			2408	___2	0.999997	1.65344e-12	151.83	129.71	151.83	0.3858	190860000	253	24.2096	24.9011	23.6965	25.108	24.0122	24.0292	18.1509	20.9015	22.1755	24.0122	22.2427	21.2173
	1.04194	2.76409	Q09666	5763	Q09666	Q09666	Neuroblast differentiation-associated protein AHNAK	AHNAK	ASLGSLEGEAEAEASSPKGKFSLFKSKKPRH	ASLGSLEGEAEAEAS(0.064)S(0.936)PKGK	2474	UID4745	Color2 [A=255, R=169, G=169, B=169]	1	4		S	3			1721	___2	0.936423	8.3757e-283	423.85	365.04	98.299	1.3337	791950000	5763	22.8532	19.8202	18.9325	23.7938	21.8098	22.8565	18.0211	18.909	21.9615	21.8098	22.2888	21.3018
	1.04085	1.05506	O76024	32	O76024	O76024	Wolframin	WFS1	PAPQPQARSRLNATASLEQERSERPRAPGPQ	LNAT(0.017)AS(0.983)LEQER	1817	UID1147	Color2 [A=255, R=169, G=169, B=169]	1	4		S	2			1141	___1	0.98338	0.00450363	58.098	37.636	58.098	1.9228	13672000	32	20.2713	19.157	22.7782	19.6993	18.9754	22.4199	19.7274	18.8546	19.1853	18.8699	17.462	18.4726
	1.03968	4.25015	C9JB56;H7C4P1;P42331-5;P42331-3;P42331-6;P42331;P42331-4	227;393;494;526;527;533;534	C9JB56	C9JB56	Rho GTPase-activating protein 25	ARHGAP25	ALSSQACDSKGDTLASPNSETGPGKKNSGEE	GDTLAS(1)PNSETGPGKK	437	UID300	Color2 [A=255, R=169, G=169, B=169]	1	4		S	2			299	___1	1	6.34107e-46	229.92	202.25	215.11	0.26883	480640000	227	25.4464	25.7458	23.3472	24.1259	25.6152	22.9088	20.2955	19.4537	20.9445	25.6152	18.1603	19.0572
	1.03931	2.43883	Q6JBY9;B7ZKW8;F6T4W9	120;90;96	Q6JBY9	Q6JBY9	CapZ-interacting protein	RCSD1	SPKSPGLKAMVSPFHSPPSTPSSPGVRSRPS	AMVS(0.988)PFHS(0.988)PPS(0.472)T(0.434)PS(0.061)S(0.057)PGVR	3119	UID8273	Color2 [A=255, R=169, G=169, B=169]	1	4		S	3			1922	___3	0.988061	5.50888e-06	80.361	68.788	45.395	-0.36533	112460000	120	21.1732	19.452	20.3675	22.3393	20.5788	21.1808	17.7931	18.7929	19.6984	20.5788	20.7184	18.4701
	1.03852	4.96533	R4GN35;Q5VZ89-2	953;144	R4GN35	R4GN35	DENN domain-containing protein 4C	DENND4C	NGEHTVFVRDLIRLESIDNHSSTGGQSDQGY	LES(0.981)IDNHS(0.016)S(0.003)TGGQSDQGYGSK	4391	UID2814	Color2 [A=255, R=169, G=169, B=169]	1	4		S	3			2456	___1	0.98074	3.50228e-41	136.27	130.16	99.135	-1.4837	194280000	953	25.3099	24.8901	18.8902	25.4784	18.7453	24.4007	21.4269	21.9164	22.9242	19.2085	17.6787	17.2946
	1.03783	1.16555	Q6PD62	925	Q6PD62	Q6PD62	RNA polymerase-associated protein CTR9 homolog	CTR9	RSKKGGEFDEFVNDDTDDDLPISKKKKRRKG	GGEFDEFVNDDT(0.996)DDDLPIS(0.004)K	5056	UID3022	Color2 [A=255, R=169, G=169, B=169]	1	4		T	2			1932	___1	0.996443	0.0222506	45.207	33.937	45.207	0.44883	5303000	925	20.2653	19.3182	19.4182	19.8243	19.564	21.2491	17.9417	18.2386	19.2261	19.564	18.2193	18.9741
	1.03751	2.81217	Q5VU10;P78346;P78346-2	195;251;251	Q5VU10	Q5VU10	Ribonuclease P protein subunit p30	RPP30	KTAFGIISTVKKPRPSEGDEDCLPASKKAKC	KPRPS(1)EGDEDCLPASK	2386	UID1529	Color2 [A=255, R=169, G=169, B=169]	1	4		S	3			1662	___1	1	7.29083e-05	99.93	70.804	99.93	-0.74769	100850000	195	23.7519	24.0261	23.6048	23.2215	23.5504	23.8683	19.8001	19.083	21.3414	23.5504	20.7596	20.8358
	1.03616	4.04753	Q1KMD3;H3BQZ7	161;161	Q1KMD3	Q1KMD3	Heterogeneous nuclear ribonucleoprotein U-like protein 2	HNRNPUL2;HNRNPUL2-BSCL2	EQGLGKREEDEPEERSGDETPGSEVPGDKAA	EEDEPEERS(1)GDETPGSEVPGDK	2862	UID1826	Color2 [A=255, R=169, G=169, B=169]	1	4		S	2			1843	___1	1	8.22661e-52	225.74	210.65	225.74	-0.68102	646710000	161	25.0414	24.4373	24.5467	26.1318	25.2608	24.7086	22.3477	19.543	22.1666	25.2608	20.322	21.2551
	1.03551	2.38957	Q9Y2W1	575	Q9Y2W1	Q9Y2W1	Thyroid hormone receptor-associated protein 3	THRAP3	SFSITREAQVNVRMDSFDEDLARPSGLLAQE	MDS(1)FDEDLARPSGLLAQER	4301	UID2753	Color2 [A=255, R=169, G=169, B=169]	1	4		S	3			2408	___1	0.999995	9.45908e-06	71.54	61.752	71.54	0.28645	43720000	575	22.325	21.3052	20.9481	23.19	19.3103	21.4405	19.3392	20.3182	20.8639	19.5681	20.0182	19.1554
	1.0355	2.62162	Q15942;H0Y2Y8;B4DQR8;B4DQX7;H7C3D3	303;271;216;146;120	Q15942	Q15942	Zyxin	ZYX	SGSQPNQKLGHPEALSAGTGSPQPPSFTYAQ	LGHPEALS(0.99)AGT(0.01)GSPQPPSFTYAQQR	2826	UID1806	Color2 [A=255, R=169, G=169, B=169]	1	4		S	3			1829	___1	0.989982	3.32711e-16	122.53	114.54	122.53	-0.7028	25312000	303	22.5557	21.517	20.9132	19.7549	22.2208	19.5667	17.3898	18.9152	21.4728	22.2208	17.1147	18.3638
	1.03396	2.32061	F8W7U3;E7ESD2;Q641Q2-2;Q641Q2;Q5SNT6;Q9Y4E1-6;Q9Y4E1-4;J3KP36;Q9Y4E1-3;Q9Y4E1-2;Q9Y4E1;Q9Y4E1-5	199;287;287;287;199;287;287;231;232;279;287;287	F8W7U3;Q5SNT6;Q9Y4E1-6	F8W7U3	WASH complex subunit FAM21A;WASH complex subunit FAM21B;WASH complex subunit FAM21C	FAM21A;FAM21B;FAM21C	IEDIEENTRPKRSRPTSFADELAARIKGDAM;IEDIEENTRPKRSRPTSFADELAARIKGDAV	S(0.022)RPT(0.801)S(0.177)FADELAAR	4569	UID6015	Color2 [A=255, R=169, G=169, B=169]	1	4		T	3			1878;2429;453	___2	0.801168	0.000104741	118.21	100.47	118.21	1.0064	56251000	199	21.5578	21.4702	20.8338	22.3222	19.2733	21.494	18.1976	18.8941	19.832	18.7948	20.1024	18.9393
	1.03345	4.57299	P62328	23	P62328	P62328	Thymosin beta-4;Hematopoietic system regulatory peptide	TMSB4X	AEIEKFDKSKLKKTETQEKNPLPSKETIEQE	KTET(1)QEKNPLPSK	4889	UID2974	Color2 [A=255, R=169, G=169, B=169]	1	4		T	2			1633	___1	0.999979	4.93301e-34	236.03	194.63	236.03	0.29542	889340000	23	26.8833	26.181	26.5121	24.9543	18.1792	25.932	21.4848	18.8954	22.6624	18.7821	18.304	21.6252
	1.03246	2.20776	Q9H1B7	334	Q9H1B7	Q9H1B7	Interferon regulatory factor 2-binding protein-like	IRF2BPL	SVAEVGVGAGGKRPGSVSSTDQERELKEKQR	RPGS(0.921)VS(0.047)S(0.016)T(0.016)DQER	3904	UID2470	Color2 [A=255, R=169, G=169, B=169]	1	4		S	2			2246	___1	0.920718	0.0165582	45.873	21.354	45.873	-1.5665	5756200	334	19.7991	18.4718	20.0003	22.0862	17.9199	20.3804	18.6396	18.3292	20.314	18.8459	19.1703	18.7215
	1.03218	1.9791	Q86WC4	325	Q86WC4	Q86WC4	Osteopetrosis-associated transmembrane protein 1	OSTM1	KKRKLILPKRLKSSTSFANIQENSN______	LKS(0.252)S(0.624)T(0.334)S(0.789)FANIQENSN	3333	UID5258	Color2 [A=255, R=169, G=169, B=169]	1	4		S	2			1995	___2	0.789449	0.000241054	117.08	98.623	117.08	-0.32098	15040000	325	21.2203	22.1327	22.0122	19.4877	19.2947	21.2693	17.6694	17.6794	20.2433	19.25	18.3228	18.9967
	1.03214	3.73204	Q15942;H0Y2Y8;B4DQR8;B4DQX7;H7C3D3	281;249;194;124;98	Q15942	Q15942	Zyxin	ZYX	FSPVTPKFTPVASKFSPGAPGGSGSQPNQKL	FTPVASKFS(1)PGAPGGSGSQPNQK	2822	UID1803	Color2 [A=255, R=169, G=169, B=169]	1	4		S	2			1829	___1	0.999999	8.36823e-83	256.19	240.06	256.19	0.13185	471880000	281	24.3485	23.879	22.7179	25.0568	24.8906	24.2518	20.873	18.8815	21.7711	24.8906	18.0005	21.1053
	1.03008	2.32863	Q16204	240	Q16204	Q16204	Coiled-coil domain-containing protein 6	CCDC6	EAEKRILQEKLDQPVSAPPSPRDISMEIDSP	LDQPVS(1)APPS(1)PR	2829	UID4959	Color2 [A=255, R=169, G=169, B=169]	1	4		S	2			1831	___2	1	0.000306084	108.06	67.785	70.197	-0.65624	345420000	240	24.1514	25.2723	24.3342	25.7292	25.4568	25.3452	22.3451	21.6725	23.3251	25.4568	23.2421	22.474
	1.03008	2.32863	Q16204	244	Q16204	Q16204	Coiled-coil domain-containing protein 6	CCDC6	RILQEKLDQPVSAPPSPRDISMEIDSPENMM	LDQPVS(1)APPS(1)PR	2830	UID4960	Color2 [A=255, R=169, G=169, B=169]	1	4		S	2			1831	___2	1	1.01447e-07	141.59	94.706	70.197	-0.65624	549180000	244	24.1514	25.2723	24.3342	25.7292	25.4568	25.3452	22.3451	21.6725	23.3251	25.4568	23.2421	22.474
	1.03003	3.44542	O14646-2;O14646	1677;1677	O14646-2	O14646-2	Chromodomain-helicase-DNA-binding protein 1	CHD1	SDWQMDHRASSSGPRSPLDQRSYGSRSPFEH	AS(0.043)S(0.031)S(0.034)GPRS(0.892)PLDQR	1650	UID1043	Color2 [A=255, R=169, G=169, B=169]	1	4		S	2			1042	___1	0.89167	0.000577608	83.204	40.605	83.204	2.1713	45180000	1677	23.3314	22.9124	22.9372	23.0868	19.7615	22.7865	18.3421	17.8708	20.3538	18.5791	18.4727	19.753
	1.02843	3.37306	Q9UL46;H0YM70;H0YLG1;H0YLD2	10;10;10;10	Q9UL46	Q9UL46	Proteasome activator complex subunit 2	PSME2	______MAKPCGVRLSGEARKQVEVFRQNLF	AKPCGVRLS(1)GEAR	4141	UID2640	Color2 [A=255, R=169, G=169, B=169]	1	4		S	2			2370	___1	1	0.0126948	40.941	23.711	40.941	-0.1072	32924000	10	21.7921	23.0775	22.3497	23.7427	18.4747	19.5522	18.6573	18.5271	20.0147	18.7875	18.8021	18.4265
	1.02813	1.83493	Q16514-2;Q16514	21;51	Q16514-2	Q16514-2	Transcription initiation factor TFIID subunit 12	TAF12	AVVKIPGTPGAGGRLSPENNQVLTKKKLQDL	IPGT(0.037)PGAGGRLS(0.961)PENNQVLT(0.001)K	2848	UID1814	Color2 [A=255, R=169, G=169, B=169]	1	4		S	3			1834	___1	0.961319	0.00122095	44.3	33.757	44.3	0.33525	17696000	21	19.1538	19.7321	19.3233	20.9889	18.8063	23.6263	19.6504	18.4145	20.8135	19.9319	18.0201	18.5531
	1.02664	2.54491	Q15418-2;E9PGT3;Q15418-3;E9PRI4;Q15418;Q5SVM6	389;369;288;364;380;38	Q15418-2	Q15418-2	Ribosomal protein S6 kinase alpha-1;Ribosomal protein S6 kinase	RPS6KA1	GIPPSAGAHQLFRGFSFVATGLMEDDGKPRA	GFS(1)FVATGLMEDDGKPR	2794	UID1787	Color2 [A=255, R=169, G=169, B=169]	1	4		S	2			1816	___1	1	1.75809e-38	220.21	205.97	220.21	-1.1329	253380000	389	23.4219	23.2013	24.2782	25.0198	19.0507	23.5406	22.1764	20.4527	22.5877	20.2245	21.6467	21.8104
	1.02596	3.25694	F5GWT4;F5H2M7;Q9H4A3-4;Q9H4A3-2;Q9H4A3;Q9H4A3-5;Q9H4A3-6;Q9H4A3-7	1781;2527;1622;1782;2029;2281;2289;2442	F5GWT4	F5GWT4	Serine/threonine-protein kinase WNK1	WNK1	PEAAFLSRDVDDGSGSPHSPHQLSSKSLPSQ	DVDDGS(0.038)GS(0.962)PHS(1)PHQLSSK	905	UID3744	Color2 [A=255, R=169, G=169, B=169]	1	4		S	3			583	___2	0.962273	1.17353e-07	129.43	120.93	129.43	0.59166	179740000	1781	23.8671	23.9559	19.6136	25.1893	23.5517	24.1801	19.5182	20.5748	21.653	23.5517	18.3452	20.051
	1.02596	3.25694	F5GWT4;F5H2M7;Q9H4A3-4;Q9H4A3-2;Q9H4A3;Q9H4A3-5;Q9H4A3-6;Q9H4A3-7	1784;2530;1625;1785;2032;2284;2292;2445	F5GWT4	F5GWT4	Serine/threonine-protein kinase WNK1	WNK1	AFLSRDVDDGSGSPHSPHQLSSKSLPSQNLS	DVDDGS(0.038)GS(0.962)PHS(1)PHQLSSK	906	UID3745	Color2 [A=255, R=169, G=169, B=169]	1	4		S	3			583	___2	0.999847	1.17353e-07	129.43	120.93	129.43	0.59166	370800000	1784	23.8671	23.9559	18.0703	25.1893	23.5517	24.1801	19.5182	20.5748	21.653	23.5517	18.2281	20.051
	1.02587	2.88571	Q86YV5	824	Q86YV5	Q86YV5	Tyrosine-protein kinase SgK223	SGK223	QPPPLPQKKIVSRAASSPDGFFWTQGSPKPG	AAS(0.818)S(0.182)PDGFFWTQGSPKPGTASPK	3344	UID5268	Color2 [A=255, R=169, G=169, B=169]	1	4		S	3			2002	___2	0.818478	5.0387e-15	114.01	100.92	114.01	-0.45202	63553000	824	20.7691	20.6299	20.56	22.1252	20.7355	21.2497	17.7885	18.3284	19.1194	20.7355	17.8061	17.2426
	1.02459	0.901369	Q96L91-4;Q96L91-3;Q96L91-5;Q96L91-2;Q96L91	1615;1659;1695;1696;1732	Q96L91-4	Q96L91-4	E1A-binding protein p400	EP400	NALAVGEPGTASKPASPIGGPTQEEKTRLLK	VAVNALAVGEPGT(0.012)AS(0.049)KPAS(0.923)PIGGPT(0.016)QEEK	3740	UID2367	Color2 [A=255, R=169, G=169, B=169]	1	4		S	3			2164	___1	0.92274	0.000105325	53.264	46.233	53.264	0.87898	11860000	1615	20.6153	20.5553	20.2677	19.8418	20.9518	20.8809	18.012	18.9759	19.8279	20.9518	19.0203	19.4114
	1.0243	3.89647	Q9UQ35;Q9UQ35-2;I3L4D8;I3L182	954;954;954;858	Q9UQ35	Q9UQ35	Serine/arginine repetitive matrix protein 2	SRRM2	SRVTSRTTPRRSRSVSPCSNVESRLLPRYSH	S(1)VS(1)PCSNVESR	4217	UID5845	Color2 [A=255, R=169, G=169, B=169]	1	4		S	2			2392	___2	1	1.06988e-05	141.38	121.59	141.38	0.81404	252970000	954	24.4336	24.4509	22.8661	25.2988	24.0811	24.585	18.4072	18.7651	21.8283	24.0811	21.6978	21.149
	1.02405	3.85058	Q9UQ35;Q9UQ35-2;I3L4D8;I3L182	952;952;952;856	Q9UQ35	Q9UQ35	Serine/arginine repetitive matrix protein 2	SRRM2	SPSRVTSRTTPRRSRSVSPCSNVESRLLPRY	S(1)VS(1)PCSNVESR	4216	UID5844	Color2 [A=255, R=169, G=169, B=169]	1	4		S	2			2392	___2	1	1.06988e-05	141.38	121.59	141.38	0.81404	252970000	952	24.4336	24.4509	22.8661	25.2988	24.0811	24.585	18.3889	18.8569	21.8283	24.0811	21.6978	21.149
	1.024	1.73111	Q0VD83-3;Q0VD83;Q0VD83-4;Q0VD83-2	563;563;572;101	Q0VD83-3	Q0VD83-3	Apolipoprotein B receptor	APOBR	SVTKGQGPELMGGAQTPTKQPEEREAGEVEL	GQGPELMGGAQT(1)PTKQPEER	4925	UID2987	Color2 [A=255, R=169, G=169, B=169]	1	4		T	2			1723	___1	0.999989	6.83567e-112	291.68	258.68	291.68	1.0769	566130000	563	24.895	25.2578	22.7875	25.6673	24.1231	24.81	23.7028	22.816	23.8158	24.1231	23.7681	23.3072
	1.02373	1.00611	Q9Y286-2;Q9Y286	320;413	Q9Y286-2	Q9Y286-2	Sialic acid-binding Ig-like lectin 7	SIGLEC7	ANTIRGSASQGNLTESWADDNPRHHGLAAHS	GS(0.829)AS(0.171)QGNLTES(1)WADDNPR	4271	UID2731	Color2 [A=255, R=169, G=169, B=169]	1	4		S	2			2400	___1	0.999999	1.89226e-90	289.98	251.82	204.23	-0.45655	56896000	320	22.1211	22.8902	22.4406	21.6604	21.7558	22.2269	21.1623	20.3095	21.298	21.7558	20.6986	21.0646
	1.02349	2.57403	O15541	253	O15541	O15541	RING finger protein 113A	RNF113A	EGRYGVYEDENYEVGSDDEEIPFKCFICRQS	YGVYEDENYEVGS(1)DDEEIPFK	1685	UID1064	Color2 [A=255, R=169, G=169, B=169]	1	4		S	2			1071	___1	0.999999	1.65e-09	100.97	89.047	100.97	-0.197	20002000	253	21.724	19.0221	19.6957	21.8614	20.753	21.7514	18.4127	17.8559	19.5612	20.753	19.4433	19.0939
	1.0226	2.37336	Q92835-3;Q92835-2;Q92835;H0Y5Q9;H7C2V3;H7C292	872;1084;1085;706;837;837	Q92835-3	Q92835-3	Phosphatidylinositol 3,4,5-trisphosphate 5-phosphatase 1	INPP5D	RGEGPGKQVPAPRLRSFTCSSSAEGRAAGGD	LRS(0.998)FT(0.002)CSSSAEGR	3647	UID2301	Color2 [A=255, R=169, G=169, B=169]	1	4		S	2			2120	___1	0.998412	0.00204909	69.716	58.688	69.716	0.85516	27969000	872	21.2236	19.5093	20.779	22.2928	21.374	21.9409	19.9249	18.2091	21.8504	21.374	20.9205	20.622
	1.0223	4.78328	Q7Z5L9-2;Q7Z5L9	240;240	Q7Z5L9-2	Q7Z5L9-2	Interferon regulatory factor 2-binding protein 2	IRF2BP2	GSAQPTDLGAHKRPASVSSSAAVEHEQREAA	RPAS(0.994)VS(0.006)SSAAVEHEQR	3271	UID2070	Color2 [A=255, R=169, G=169, B=169]	1	4		S	3			1970	___1	0.9941	1.9951e-26	186.6	175.33	183.71	0.36547	610300000	240	26.0496	26.4511	26.6301	26.3529	26.0482	26.242	22.604	18.3494	23.803	26.0482	23.589	22.8877
	1.02222	-1.81835	C9JSU1;Q9Y608-4;Q9Y608;Q9Y608-2;A8MXR0	96;96;328;96;168	C9JSU1	C9JSU1	Leucine-rich repeat flightless-interacting protein 2	LRRFIP2	ASATTPLSGNSSRRGSGDTSSLIDPDTSLSE	RGS(0.991)GDT(0.003)S(0.003)S(0.003)LIDPDTSLSELR	487	UID328	Color2 [A=255, R=169, G=169, B=169]	1	4		S	2			333	___1	0.990925	5.18914e-11	127.94	118.13	79.489	-1.1521	59358000	96	18.4975	22.7014	22.5142	19.1011	22.3602	22.9785	18.4237	21.5199	20.3284	22.3602	19.0396	20.7347
	1.01993	2.131	Q9Y3X0;M0QYB4	80;80	Q9Y3X0	Q9Y3X0	Coiled-coil domain-containing protein 9	CCDC9	NVAVESEKNLGPSRRSPGTPRPPGASKGGRT	S(0.975)PGT(0.025)PRPPGASK	4327	UID2768	Color2 [A=255, R=169, G=169, B=169]	1	4		S	2			2424	___1	0.97479	0.0304981	50.562	37.586	50.562	1.2256	36225000	80	22.6101	21.4407	22.2162	21.7556	22.5877	22.0659	17.9328	20.1298	20.5797	22.5877	17.9504	18.9052
	1.01777	3.27603	P78536	791	P78536	P78536	Disintegrin and metalloproteinase domain-containing protein 17	ADAM17	GFEKDPFPNSSTAAKSFEDLTDHPVTRSEKA	S(1)FEDLTDHPVTR	2389	UID1532	Color2 [A=255, R=169, G=169, B=169]	1	4		S	2			1665	___1	1	5.2424e-35	243.4	196.6	217.42	-0.51753	95688000	791	22.5475	23.4843	22.4572	23.5594	23.22	22.7581	16.92	18.4427	20.0593	23.22	20.0443	19.1161
	1.01758	2.05604	Q14814-6;Q14814-3;Q14814-5;Q14814-4;Q14814-2;Q14814	205;205;250;251;250;251	Q14814-6	Q14814-6	Myocyte-specific enhancer factor 2D	MEF2D	PVANGNSLNKVIPAKSPPPPTHSTQLGAPSR	VIPAKS(1)PPPPTHSTQLGAPSR	2721	UID1745	Color2 [A=255, R=169, G=169, B=169]	1	4		S	3			1791	___1	0.999873	1.31065e-06	75.226	68.577	75.226	0.43331	34221000	205	21.857	22.3263	20.1877	19.7271	22.8663	22.0383	17.6488	18.8154	20.2078	22.8663	21.7326	18.267
	1.0173	3.25515	Q13501;E7EMC7;Q13501-2	272;272;188	Q13501	Q13501	Sequestosome-1	SQSTM1	IDVEHGGKRSRLTPVSPESSSTEEKSSSQPS	LTPVS(1)PESSSTEEK	2660	UID1704	Color2 [A=255, R=169, G=169, B=169]	1	4		S	2			1759	___1	0.999968	1.84458e-18	180.84	155.4	160.48	0.61792	242280000	272	23.7253	24.8549	23.525	24.4928	24.1955	24.0492	18.437	18.8217	22.1773	24.1955	16.9516	21.5982
	1.01665	1.23092	Q9UPZ3-2;Q9UPZ3	420;534	Q9UPZ3-2	Q9UPZ3-2	Hermansky-Pudlak syndrome 5 protein	HPS5	ETFLPFGIPLPFRSPSPLVSLQAVKESVSSF	S(0.096)PS(0.899)PLVS(0.004)LQAVK	4174	UID2664	Color2 [A=255, R=169, G=169, B=169]	1	4		S	2			2391	___1	0.899397	0.0150269	44.882	29.126	44.882	1.4075	10756000	420	19.8088	20.4795	20.7746	20.4661	20.1474	21.4226	17.7896	18.4083	19.1257	20.1474	17.2515	18.7303
	1.01646	3.26044	B1AN62;Q9HAN9	117;117	B1AN62	B1AN62	Nicotinamide/nicotinic acid mononucleotide adenylyltransferase 1	NMNAT1	HQEKLEASDCDHQQNSPTLERPGRKRKWTET	LEASDCDHQQNS(0.992)PT(0.008)LERPGR	165	UID113	Color2 [A=255, R=169, G=169, B=169]	1	4		S	3			84	___1	0.992163	7.45393e-11	128.01	107.59	128.01	0.41151	86691000	117	23.7635	19.5827	22.7107	23.81	24.1149	23.378	17.2658	18.709	21.0348	24.1149	18.9212	20.509
	1.01609	2.87315	O75348	68	O75348	O75348	V-type proton ATPase subunit G 1	ATP6V1G1	KEFKAKEAAALGSRGSCSTEVEKETQEKMTI	GS(0.967)CS(0.032)T(0.001)EVEKETQEK	1762	UID1112	Color2 [A=255, R=169, G=169, B=169]	1	4		S	2			1119	___1	0.96738	7.93549e-05	121.45	107.64	121.45	-4.1502	43830000	68	22.9257	22.2928	22.2659	22.5643	22.6833	22.2473	17.4622	18.9743	19.9745	22.6833	18.0725	18.9224
	1.01587	1.53849	Q9UQ35;Q9UQ35-2	1531;1531	Q9UQ35	Q9UQ35	Serine/arginine repetitive matrix protein 2	SRRM2	RSGSESSVDQKTVARTPLGQRSRSGSSQELD	TVART(1)PLGQR	5255	UID3092	Color2 [A=255, R=169, G=169, B=169]	1	4		T	2			2392	___1	0.999993	0.000864068	137.4	77.557	137.4	0.33058	697190000	1531	26.2297	26.29	26.4511	25.6823	26.8309	26.4943	18.3652	23.7937	24.5675	26.8309	17.9849	24.1157
	1.01389	2.82297	Q9UQ35;Q9UQ35-2	1413;1413	Q9UQ35	Q9UQ35	Serine/arginine repetitive matrix protein 2	SRRM2	SNQSISSPVLDAVPRTPSRERSSSASSPEMK	AGMS(0.001)S(0.006)NQS(0.033)IS(0.508)S(0.452)PVLDAVPRT(0.836)PS(0.164)R	5235	UID6228	Color2 [A=255, R=169, G=169, B=169]	1	4		T	3			2392	___2	0.836461	1.99574e-07	76.765	65.133	76.765	-0.3992	20988000	1413	21.3045	22.2079	21.6865	22.59	19.5585	21.1925	18.0226	17.6742	19.7743	20.2098	18.0295	19.1258
	1.01267	2.88192	Q9UHB6;Q9UHB6-4;F8VQE1;Q9UHB6-2;Q9UHB6-5;F8VS07;Q9UHB6-3	490;491;329;330;331;187;188	Q9UHB6	Q9UHB6	LIM domain and actin-binding protein 1	LIMA1	LERPAQLANARETPHSPGVEDAPIAKVGVLA	ETPHS(1)PGVEDAPIAK	4082	UID2597	Color2 [A=255, R=169, G=169, B=169]	1	4		S	2			2351	___1	0.999993	6.91197e-81	278.64	241.82	236.05	0.31353	2631400000	490	26.0906	26.5566	25.0972	27.5574	27.2617	26.9134	22.9605	22.9552	24.3355	27.2617	24.3704	23.27
	1.01267	3.28878	O14495	297	O14495	O14495	Lipid phosphate phosphohydrolase 3	PPAP2B	TTLSLPAPAIRKEILSPVDIIDRNNHHNMM_	EILS(1)PVDIIDR	1637	UID1033	Color2 [A=255, R=169, G=169, B=169]	1	4		S	2			1038	___1	1	0.000169987	103.44	77.501	103.44	0.30252	23146000	297	23.3365	20.6106	19.5294	22.8769	20.2205	20.4997	17.4039	18.5617	19.9475	19.7711	19.3418	18.968
	1.01137	2.48197	B7Z6P2;Q5F2G0;P16298-3;P16298;P16298-4	106;141;469;478;479	B7Z6P2	B7Z6P2	Serine/threonine-protein phosphatase 2B catalytic subunit beta isoform	PPP3CB	AEKAIRGFSPPHRICSFEEAKGLDRINERMP	ICS(1)FEEAK	364	UID245	Color2 [A=255, R=169, G=169, B=169]	1	4		S	2			231	___1	1	0.0243233	45.161	17.636	45.161	0.39757	10147000	106	20.4348	19.5533	20.0847	21.4413	20.3566	19.2056	18.0428	17.4058	18.7487	20.3566	18.4908	18.0468
	1.01047	3.24253	H3BTK3;I3L3X8;H3BSW7;H3BUY4;H3BPY5;H3BNU9;Q9Y2V2	32;32;32;32;32;32;32	H3BTK3	H3BTK3	Calcium-regulated heat stable protein 1	CARHSP1	SVGLLDTPRSRERSPSPLRGNVVPSPLPTRR	ERS(1)PS(1)PLR	1324	UID3992	Color2 [A=255, R=169, G=169, B=169]	1	4		S	2			836	___2	1	1.7381e-06	94.616	73.746	81.771	-2.0498	216930000	32	23.3084	22.2552	22.7825	23.8271	23.8166	23.5727	18.1241	20.4898	20.9856	23.8166	21.3641	18.4391
	1.0085	1.41906	H7C3L4;E7EQA9;Q92844	116;225;225	H7C3L4	H7C3L4	TRAF family member-associated NF-kappa-B activator	TANK	TSVTPRGLCRDEEDTSFESLSKFNVKFPPMD	GLCRDEEDT(0.162)S(0.841)FES(0.794)LS(0.203)KFNVK	600	UID390	Color2 [A=255, R=169, G=169, B=169]	1	4		S	3			439	___1	0.84139	0.00012071	69.361	60.178	56.947	-1.185	19270000	116	20.3385	21.102	20.3177	21.321	21.4492	20.2043	17.4705	18.8877	19.7732	21.4492	18.258	19.2293
	1.00812	1.2448	Q5T1R4-2;Q5T1R4	1012;1012	Q5T1R4-2	Q5T1R4-2	Transcription factor HIVEP3	HIVEP3	PNVSHSAHMTETRSKSFDYGSLSLTGPSAPA	S(0.179)KS(0.801)FDYGS(0.019)LS(0.001)LTGPSAPAPVAPPAR	2991	UID1901	Color2 [A=255, R=169, G=169, B=169]	1	4		S	3			1883	___1	0.800841	1.66587e-15	113.68	102.05	113.68	0.93254	11551000	1012	20.6503	20.4166	21.2552	20.0896	19.8991	21.8034	18.1044	19.3839	19.6564	18.6266	18.6101	18.3907
	1.00747	1.92975	Q9UI08;Q9UI08-2;B7Z3I5;H0YJN0	331;333;337;148	Q9UI08	Q9UI08	Ena/VASP-like protein	EVL	PNSSEAGRKPWERSNSVEKPVSSILSRTPSV	SNS(1)VEKPVSSILSR	4109	UID2615	Color2 [A=255, R=169, G=169, B=169]	1	4		S	2			2356	___1	0.999987	5.33514e-61	271.97	254.97	203.52	0.39372	7303500000	331	28.429	28.544	27.8992	29.0479	28.4426	28.5734	26.83	25.6442	27.4455	28.4426	27.7564	27.1112
	1.00632	3.24945	Q8IY17-5;Q8IY17-2;Q8IY17-3;Q8IY17;Q8IY17-4	372;372;411;411;420	Q8IY17-5	Q8IY17-5	Neuropathy target esterase	PNPLA6	TSLETPSAPLLSRCVSMPGDISGLQGGPRSD	CVS(1)MPGDISGLQGGPR	3388	UID2142	Color2 [A=255, R=169, G=169, B=169]	1	4		S	2			2017	___1	1	4.59568e-05	108.71	88.409	98.439	-0.088838	53325000	372	22.3445	20.9126	20.1834	23.0425	21.1578	21.4088	17.8143	19.1734	19.8036	21.1578	20.789	17.7881
	1.00609	-1.64673	Q6ZVF9	32	Q6ZVF9	Q6ZVF9	G protein-regulated inducer of neurite outgrowth 3	GPRIN3	AASGKEDDLGEPQAASPRHRPALLCKNANGF	TSLIAASGKEDDLGEPQAAS(1)PR	3229	UID2042	Color2 [A=255, R=169, G=169, B=169]	1	4		S	3			1951	___1	0.999995	1.50764e-07	83.939	72.307	83.939	0.45073	42362000	32	19.1195	22.8313	21.8333	19.2519	23.121	22.35	19.6062	20.6213	20.3956	23.121	19.2507	21.8501
	1.00588	1.96415	Q92835-3;Q92835-2;Q92835;H0Y5Q9;H7C2V3;H7C292	844;1056;1057;678;809;809	Q92835-3	Q92835-3	Phosphatidylinositol 3,4,5-trisphosphate 5-phosphatase 1	INPP5D	MPRKEPPPCPEPGILSPSIVLTKAQEADRGE	KEPPPCPEPGILS(0.778)PS(0.174)IVLT(0.048)K	3645	UID2299	Color2 [A=255, R=169, G=169, B=169]	1	4		S	3			2120	___1	0.777796	0.000930784	45.957	37.598	45.957	-0.80938	6329800	844	21.9604	20.4008	19.2463	19.9153	18.4831	19.77	17.8349	18.954	20.2653	19.4194	17.0422	18.5451
	1.00518	2.5342	Q92797	1171	Q92797	Q92797	Symplekin	SYMPK	EQKLKPGGVGAPSSSSPSPSPSARPGPPPSE	LKPGGVGAPS(0.007)S(0.006)S(0.162)S(0.819)PS(0.006)PSPSAR	3641	UID2295	Color2 [A=255, R=169, G=169, B=169]	1	4		S	3			2119	___1	0.818537	6.80377e-05	60.521	47.807	60.521	0.63977	47418000	1171	22.2527	23.5999	22.3841	19.8788	22.2771	23.4316	20.4814	17.5983	20.2995	22.2771	17.9816	18.954
	1.00463	4.57105	H0Y360;Q01433;H0YCL9;Q01433-2;E9PJF6	71;100;67;19;19	H0Y360	H0Y360	AMP deaminase 2	AMPD2	EARGGLGAPPLQSARSLPGPAPCLKHFPLDL	S(1)LPGPAPCLK	1192	UID756	Color2 [A=255, R=169, G=169, B=169]	1	4		S	2			759	___1	1	0.002886	67.726	44.406	49.35	-0.21519	246520000	71	24.0373	23.9415	24.1857	25.8402	24.7463	25.5487	21.1676	17.5968	23.4468	24.7463	23.2883	22.144
	1.00417	3.27248	O43149	2444	O43149	O43149	Zinc finger ZZ-type and EF-hand domain-containing protein 1	ZZEF1	DERGDREEEVERPVSSPGDPEQKKLDPLEGL	GDREEEVERPVS(0.149)S(0.851)PGDPEQK	1687	UID1065	Color2 [A=255, R=169, G=169, B=169]	1	4		S	3			1073	___1	0.85134	3.11046e-13	141.53	100.42	141.53	-0.711	156780000	2444	24.2626	23.9679	18.5685	24.9944	24.6779	24.5382	17.9037	19.6898	21.713	24.6779	21.5749	21.0786
	1.00397	2.59182	F5GWT4;F5H2M7;Q9H4A3-4;Q9H4A3-2;Q9H4A3;Q9H4A3-5;Q9H4A3-6;Q9H4A3-7	1784;2530;1625;1785;2032;2284;2292;2445	F5GWT4	F5GWT4	Serine/threonine-protein kinase WNK1	WNK1	AFLSRDVDDGSGSPHSPHQLSSKSLPSQNLS	DVDDGS(0.038)GS(0.962)PHS(1)PHQLSSK	906	UID595	Color2 [A=255, R=169, G=169, B=169]	1	4		S	3			583	___1	0.999847	1.17353e-07	129.43	120.93	129.43	0.59166	370800000	1784	22.1613	22.7584	22.5333	22.3869	23.4435	23.2651	17.9405	18.0755	20.3726	23.4435	21.0884	20.0215
	1.00368	3.13122	B3KR49;E9PJF0;E9PQW4;P27361-2;P27361-3;P27361	90;204;204;204;204;204	B3KR49	B3KR49	Mitogen-activated protein kinase;Mitogen-activated protein kinase 3	MAPK3	RIADPEHDHTGFLTEYVATRWYRAPEIMLNS	IADPEHDHTGFLT(0.999)EY(0.996)VAT(0.004)R	5294	UID6260	Color2 [A=255, R=169, G=169, B=169]	1	4		Y	3			98	___2	0.996006	2.86148e-07	115.5	98.574	105.92	0.06657	35099000	90	22.908	19.9602	22.9671	22.5401	21.0134	22.7019	17.5224	19.0791	19.7713	21.0134	19.9016	18.1381
	1.00274	1.88884	H0YE41;E9PPF2;E9PM19;P29597	71;292;107;292	H0YE41	H0YE41	Tyrosine-protein kinase;Non-receptor tyrosine-protein kinase TYK2	TYK2	VCHLRLLAQAEGEPCYIRDSGVAPTDPGPES	LLAQAEGEPCY(1)IR	5301	UID3113	Color2 [A=255, R=169, G=169, B=169]	1	4		Y	2			549	___1	1	0.000730361	105.2	78.597	105.2	0.14937	25841000	71	21.3025	21.7256	21.4048	20.9668	21.8657	22.3323	17.6351	19.2854	19.5745	21.8657	20.2606	18.1661
	1.00259	2.07066	F6VHI2	1280	F6VHI2	F6VHI2	Very large A-kinase anchor protein	CRYBG3	QGMENMSEVKEKPCVSPTVGEKNLLVDPNSM	EKPCVS(0.882)PT(0.118)VGEK	1038	UID668	Color2 [A=255, R=169, G=169, B=169]	1	4		S	2			653	___1	0.881826	0.00576689	66.533	40.149	66.533	1.8679	22715000	1280	19.7067	18.9286	20.7258	21.7967	22.6415	21.5944	18.312	18.0871	20.0499	22.6415	18.0831	18.8071
	1.00084	3.24306	Q9Y2K6	377	Q9Y2K6	Q9Y2K6	Ubiquitin carboxyl-terminal hydrolase 20	USP20	AEAQPPSPRSSSPCRTPEPDNDAHLRSSSRP	S(0.123)S(0.136)S(0.771)PCRT(0.969)PEPDNDAHLR	5261	UID6246	Color2 [A=255, R=169, G=169, B=169]	1	4		T	3			2405	___2	0.969301	0.00226069	65.454	53.762	65.454	-0.77162	25587000	377	21.6624	20.2467	21.2459	22.566	22.106	21.6538	17.7069	17.4549	19.0941	22.106	18.6225	18.2739
	1.00023	2.17441	Q8NCE2-2;Q8NCE2	530;530	Q8NCE2-2	Q8NCE2-2	Myotubularin-related protein 14	MTMR14	SSSSNHSDNFFRMGSSPLEVPKPRLAALSDR	MGS(1)S(1)PLEVPKPR	3465	UID2187	Color2 [A=255, R=169, G=169, B=169]	1	4		S	2			2047	___1	1	0.00173502	85.845	65.516	47.261	-0.082027	52770000	530	21.7923	21.74	22.0754	21.7792	21.785	20.409	18.1865	18.1813	20.6436	21.785	19.3087	20.2799
	0.999736	1.1428	O75923-5;O75923-11;O75923-2;O75923-8;O75923-7;O75923-13	166;167;166;167;166;167	O75923-5	O75923-5	Dysferlin	DYSF	VAGGGQSRAETWSLLSDSTMDTRYSGKKWPA	AET(0.032)WS(0.966)LLS(0.947)DS(0.042)T(0.01)MDT(0.002)R	1798	UID1136	Color2 [A=255, R=169, G=169, B=169]	1	4		S	2			1137	___1	0.946689	0.00162046	57.288	44.672	57.288	-0.024793	10090000	166	19.1623	20.9282	19.3028	20.4405	19.7921	20.2948	18.2913	18.7363	19.6973	19.7921	19.6034	18.5115
	0.999075	2.86532	Q7L7X3-2;Q7L7X3-3;Q7L7X3	247;421;421	Q7L7X3-2	Q7L7X3-2	Serine/threonine-protein kinase TAO1	TAOK1	YREEGDPRTRASDPQSPPQVSRHKSHYRNRE	ASDPQS(1)PPQVSR	3240	UID2047	Color2 [A=255, R=169, G=169, B=169]	1	4		S	2			1959	___1	0.999977	6.60454e-05	111.31	99.78	111.31	0.094562	61278000	247	19.6303	23.2365	23.3306	22.8657	23.0016	23.7829	17.5011	18.411	20.9139	23.0016	18.4229	18.1316
	0.998677	4.85127	Q9GZU1;M0QXD0	10;10	Q9GZU1	Q9GZU1	Mucolipin-1	MCOLN1	______MTAPAGPRGSETERLLTPNPGYGTQ	TAPAGPRGS(0.997)ET(0.003)ER	3897	UID2464	Color2 [A=255, R=169, G=169, B=169]	1	4		S	2			2242	___1	0.996531	5.0379e-06	130.47	100.14	107.11	-0.18019	801610000	10	26.5175	26.8038	26.5385	26.9572	26.8169	26.2493	22.6975	23.6191	24.5611	26.8169	18.4826	18.7022
	0.998494	1.75978	B3KXW9;E7ERW7;Q92608	746;1177;1685	B3KXW9	B3KXW9	Dedicator of cytokinesis protein 2	DOCK2	LASPKTPRVEQEEPISPGSTLPEVKLRRSKK	VEQEEPIS(1)PGSTLPEVK	194	UID130	Color2 [A=255, R=169, G=169, B=169]	1	4		S	2			112	___1	0.99961	4.86454e-57	250.2	223.04	172.32	0.072734	712740000	746	26.0259	26.2252	25.6574	24.9094	25.5255	25.7465	17.1104	22.8762	24.2086	25.5255	24.5478	23.7002
	0.997748	2.37765	Q9NRL2-2;Q9NRL2	699;731	Q9NRL2-2	Q9NRL2-2	Bromodomain adjacent to zinc finger domain protein 1A	BAZ1A	ESKDTEQKELDQDMVTEDEDDPGSHKRGRRG	DT(0.001)EQKELDQDMVT(0.998)EDEDDPGS(0.001)HKR	5211	UID3068	Color2 [A=255, R=169, G=169, B=169]	1	4		T	4			2295	___1	0.998015	0.000237384	64.488	57.457	44.683	0.088595	59397000	699	21.2013	21.5742	21.3957	21.2653	22.8548	23.0548	18.0469	17.6841	18.9998	22.8548	17.877	18.5382
	0.997113	3.31273	P07900;P07900-2;Q86U12	263;385;84	P07900	P07900	Heat shock protein HSP 90-alpha	HSP90AA1	EEKESEDKPEIEDVGSDEEEEKKDGDKKKKK	ESEDKPEIEDVGS(1)DEEEEKK	1947	UID1233	Color2 [A=255, R=169, G=169, B=169]	1	4		S	3			1291	___1	1	4.64385e-40	197.38	182.13	188.51	-1.2615	117380000	263	23.6501	24.4672	23.7992	23.4502	22.7201	23.7212	17.5308	19.2835	20.2818	22.7201	18.5738	19.0125
	0.995624	2.58797	E9PG73;Q13427	672;687	E9PG73	E9PG73	Peptidyl-prolyl cis-trans isomerase G	PPIG	NSSNNSREKKADRDQSPFSKIKQSSQDNELK	KADRDQS(1)PFSK	770	UID503	Color2 [A=255, R=169, G=169, B=169]	1	4		S	2			510	___1	0.999999	3.32957e-07	168.67	117.31	161.21	0.17889	773960000	672	22.9401	23.7407	23.0155	22.8474	22.878	23.0184	18.9205	19.0966	20.4146	22.878	20.9951	19.8622
	0.993923	3.07736	Q09666	5752	Q09666	Q09666	Neuroblast differentiation-associated protein AHNAK	AHNAK	SGSKGDLKSSKASLGSLEGEAEAEASSPKGK	ASLGS(1)LEGEAEAEASSPK	2472	UID4743	Color2 [A=255, R=169, G=169, B=169]	1	4		S	2			1721	___2	0.999999	1.17554e-47	227.4	205.95	227.4	-0.075928	234370000	5752	22.8532	22.116	18.7991	23.7938	21.8098	22.8565	18.736	18.2825	21.9615	21.8098	22.2888	21.3018
	0.990938	2.08368	Q86YV5	743	Q86YV5	Q86YV5	Tyrosine-protein kinase SgK223	SGK223	SSDLEKVSQGSAESLSPSFRGVHVSFTTGST	VSQGSAESLS(0.996)PS(0.004)FR	3362	UID2124	Color2 [A=255, R=169, G=169, B=169]	1	4		S	2			2002	___1	0.996257	1.03145e-19	181.75	154.2	181.75	1.3771	95036000	743	22.8795	23.6626	24.2638	22.2537	23.6428	23.3464	21.2022	19.1919	22.0508	23.6428	20.8235	21.4301
	0.988077	1.32564	R4GNB2;Q5VZ89-6;Q5VZ89;X6RAE7;Q5VZ89-5;Q5VZ89-3;X6R5W5;Q5VZ89-4;R4GN35;Q5VZ89-2	1346;1110;1110;382;1110;292;133;107;1395;583	R4GNB2;R4GN35	R4GN35	DENN domain-containing protein 4C	DENND4C	RSSPHGSLGSVVNSLSGLKLDNILSGPKIDV	SSPHGSLGSVVNS(0.139)LS(0.861)GLK	3085	UID1949	Color2 [A=255, R=169, G=169, B=169]	1	4		S	3			1906;2456	___1	0.860967	0.00233349	45.424	38.015	45.424	-0.0038964	8407800	1395	19.9337	19.146	20.7416	19.9567	20.3093	20.9579	17.9782	17.9984	18.6625	20.3093	18.4416	18.3857
	0.986917	3.16582	P42566;B1AUU8	324;324	P42566	P42566	Epidermal growth factor receptor substrate 15	EPS15	PPSDRASLQKNIIGSSPVADFSAIKELDTLN	NIIGS(0.246)S(0.754)PVADFSAIK	2223	UID1429	Color2 [A=255, R=169, G=169, B=169]	1	4		S	2			1518	___1	0.753551	0.000188745	97.235	53.692	97.235	2.0864	29082000	324	22.6838	22.3694	18.7609	23.4264	21.3648	19.0918	18.2644	19.0105	19.9616	21.3648	18.3471	18.7056
	0.984684	2.52627	Q9Y6X9-2;Q9Y6X9	681;743	Q9Y6X9-2	Q9Y6X9-2	MORC family CW-type zinc finger protein 2	MORC2	KLSPATPSRKRSVAVSDEEEVEEEAERRKER	KRS(1)VAVS(1)DEEEVEEEAER	4389	UID5962	Color2 [A=255, R=169, G=169, B=169]	1	4		S	3			2455	___2	1	0.00402826	40.682	30.485	40.682	0.69903	6893700	681	20.1361	19.3903	19.9858	21.5568	19.6258	20.1084	18.2752	16.9938	19.003	19.6258	19.2067	18.4176
	0.982954	4.2007	E7ESM9;P20810-9;P20810-7;P20810-6;E9PDE4;E7ES10;B7Z574;P20810-4;P20810-8;P20810;B7Z468;H0YA91;E7EVY3	304;285;307;326;171;243;229;202;221;243;289;260;229	E7ESM9;E7EVY3	E7ESM9	Calpastatin	CAST	PDDAIDALSSDFTCGSPTAAGKKTEKEESTE	KEGITGPPADSSKPIGPDDAIDALSSDFT(0.001)CGS(0.932)PT(0.067)AAGK	654	UID436	Color2 [A=255, R=169, G=169, B=169]	1	4		S	4			456;473	___1	0.931956	1.6136e-47	160.5	149.33	108.61	-0.075047	255220000	304	24.1881	23.2357	22.1358	23.6253	21.7118	23.6205	17.6511	17.1508	23.4713	21.7118	21.6403	21.971
	0.981724	3.52716	Q5TDH0-2;Q5TDH0;Q5TDH0-3;H0YII4;H0YI90	194;194;194;79;72	Q5TDH0-2	Q5TDH0-2	Protein DDI1 homolog 2	DDI2	QQDRARREQERIRLFSADPFDLEAQAKIEED	LFS(1)ADPFDLEAQAK	3030	UID1922	Color2 [A=255, R=169, G=169, B=169]	1	4		S	2			1894	___1	1	3.83839e-05	123.02	111.33	58.487	0.39097	79019000	194	23.2696	22.5394	19.0737	23.9596	21.6013	23.8218	18.0911	20.4781	20.9177	21.6013	19.7138	17.8988
	0.979906	1.97949	Q16555-2;Q16555	473;509	Q16555-2	Q16555-2	Dihydropyrimidinase-related protein 2	DPYSL2	VPRGLYDGPVCEVSVTPKTVTPASSAKTSPA	GLYDGPVCEVS(0.013)VT(0.987)PK	5000	UID3008	Color2 [A=255, R=169, G=169, B=169]	1	4		T	2			1837	___1	0.98693	5.55175e-11	149.97	127.08	100.23	1.5823	20354000	473	21.4114	21.7791	20.4256	19.9959	21.6477	21.837	19.3998	18.2054	19.1263	21.6477	18.9411	18.1913
	0.979182	3.10845	Q15154;E7ETA6;Q15154-2;E7EV56;Q15154-3;E5RGQ4;E9PGW9;E7EV93	65;65;65;65;65;65;65;65	Q15154	Q15154	Pericentriolar material 1 protein	PCM1	KKFGVESDKRVTNDISPESSPGVGRRRTKTP	VTNDIS(1)PESSPGVGR	2775	UID4927	Color2 [A=255, R=169, G=169, B=169]	1	4		S	2			1808	___2	1	1.14634e-95	301.88	259.09	301.88	-0.51407	583500000	65	18.9013	21.3279	18.4405	22.4917	21.8029	22.4227	19.0137	17.4387	20.9063	21.8029	17.5338	17.8772
	0.978606	3.55614	Q15418-2;E9PAN7	28;28	Q15418-2	Q15418-2	Ribosomal protein S6 kinase alpha-1	RPS6KA1	WALIPWLPRKQRPRISQTSLPVPGPGSGPQR	IS(0.988)QT(0.012)SLPVPGPGSGPQR	2795	UID1788	Color2 [A=255, R=169, G=169, B=169]	1	4		S	2			1816	___1	0.988301	6.56045e-06	115.5	36.479	115.5	-0.35146	96558000	28	23.7835	23.5503	23.1517	23.9593	23.2142	23.8746	18.2312	17.959	21.556	23.2142	21.927	21.1279
	0.978302	1.7878	P51610-2;P51610;A6NEM2;P51610-4	597;666;666;666	P51610-2	P51610-2	Host cell factor 1;HCF N-terminal chain 1;HCF N-terminal chain 2;HCF N-terminal chain 3;HCF N-terminal chain 4;HCF N-terminal chain 5;HCF N-terminal chain 6;HCF C-terminal chain 1;HCF C-terminal chain 2;HCF C-terminal chain 3;HCF C-terminal chain 4;HCF C-terminal chain 5;HCF C-terminal chain 6	HCFC1	TTVVGGVTKTITLVKSPISVPGGSALISNLG	S(0.996)PIS(0.004)VPGGSALISNLGK	2317	UID1485	Color2 [A=255, R=169, G=169, B=169]	1	4		S	2			1578	___1	0.995536	1.08591e-11	100.95	97.847	57.288	1.1817	26391000	597	20.2347	20.3494	17.2341	20.5461	18.4022	18.7981	18.0419	17.866	18.6215	18.4022	17.5433	18.16
	0.976344	1.7636	Q7Z333-3;Q7Z333;Q7Z333-4	947;947;947	Q7Z333-3	Q7Z333-3	Probable helicase senataxin	SETX	SVIYSNLTREQAPDISPKSDTLTDSQIDRDL	EQAPDIS(1)PK	3243	UID2049	Color2 [A=255, R=169, G=169, B=169]	1	4		S	2			1962	___1	1	0.00537203	62.799	46.326	62.799	-1.2175	10030000	947	19.2397	21.0389	18.9006	20.699	20.3581	21.2851	18.0033	17.6099	18.7495	20.3581	18.6643	17.9884
	0.974705	2.72255	H3BTK3;I3L3X8;H3BSW7;H3BUY4;H3BPY5;H3BNU9;Q9Y2V2	30;30;30;30;30;30;30	H3BTK3	H3BTK3	Calcium-regulated heat stable protein 1	CARHSP1	QASVGLLDTPRSRERSPSPLRGNVVPSPLPT	ERS(1)PS(1)PLRGNVVPS(0.99)PLPT(0.01)R	1323	UID3991	Color2 [A=255, R=169, G=169, B=169]	1	4		S	3			836	___2	1	1.7381e-06	94.616	73.746	85.002	-0.58703	431130000	30	23.3084	22.2552	22.7825	23.8271	23.8166	23.5727	18.0498	20.4898	20.9856	23.8166	21.3641	19.4791
	0.973214	1.94329	I3L2J0	472	I3L2J0	I3L2J0		CIC	VASLEKGTAPAARARTPLTAAQQKYKKGDVV	ART(1)PLTAAQQK	4702	UID2903	Color2 [A=255, R=169, G=169, B=169]	1	4		T	2			889	___1	0.99981	0.00868611	111.61	62.526	111.61	0.86807	44142000	472	22.5144	22.6535	22.6976	21.1099	22.5259	22.8595	17.9031	19.1642	20.2939	22.5259	19.4999	19.5614
	0.972004	2.07165	E7EVA0;P27816-6;P27816;P27816-2;B9ZVR1;P27816-5;H7C456	297;280;280;280;280;280;249	E7EVA0	E7EVA0	Microtubule-associated protein;Microtubule-associated protein 4	MAP4	ALATKTEVALAKDMESPTKLDVTLAKDMQPS	DMES(0.999)PT(0.001)KLDVTLAK	687	UID458	Color2 [A=255, R=169, G=169, B=169]	1	4		S	2			470	___1	0.999435	4.7955e-30	214.63	172.64	179.94	-0.07018	941370000	297	24.175	25.5015	23.6866	23.3385	24.9158	25.0735	20.3239	20.4749	22.1634	24.9158	21.6472	21.8331
	0.971835	2.97656	F8VPD4;P27708	1796;1859	F8VPD4	F8VPD4	CAD protein;Glutamine-dependent carbamoyl-phosphate synthase;Aspartate carbamoyltransferase;Dihydroorotase	CAD	LPDGRFHLPPRIHRASDPGLPAEEPKEKSSR	IHRAS(1)DPGLPAEEPKEK	1041	UID671	Color2 [A=255, R=169, G=169, B=169]	1	4		S	3			656	___1	1	1.22846e-05	96.591	83.876	46.337	-0.049196	397960000	1796	23.1276	23.1237	23.2836	23.0866	22.5228	23.1789	20.0159	19.7975	20.2689	22.5228	18.5214	18.5714
	0.969935	2.35009	I3L436;Q8N122-3;Q8N122	23;705;863	I3L436	I3L436	Regulatory-associated protein of mTOR	RPTOR	QRVLDTSSLTQSAPASPTNKGVHIHQAGGSP	VLDTSSLTQSAPAS(0.972)PT(0.028)NK	1405	UID894	Color2 [A=255, R=169, G=169, B=169]	1	4		S	2			892	___1	0.972174	3.15176e-104	301.33	268.63	301.33	0.29517	91748000	23	22.2831	22.908	22.6958	21.7892	23.4074	23.1884	19.8064	18.1382	21.2381	23.4074	20.1998	20.7018
	0.969666	4.75422	K7ESE8;J3KSD8;K7ES02;E7EMN3;Q13867	73;131;249;162;249	K7ESE8	K7ESE8	Bleomycin hydrolase	BLMH	EYRDKDKNYQKIGPITPLEFYREHVKPLFNM	IGPIT(1)PLEFY(1)R	4547	UID6007	Color2 [A=255, R=169, G=169, B=169]	1	4		T	2			421	___2	1	0.0188568	40.002	19.131	40.002	-0.20411	203440000	73	23.5264	24.8653	25.143	19.947	20.1977	22.5843	18.0036	17.9546	25.4415	19.0593	26.0757	18.4801
	0.969375	1.66577	C9JHF5;Q9GZY8-4;Q9GZY8-5;Q9GZY8-3;Q9GZY8-2;Q9GZY8;H7C433	129;129;129;129;129;155;12	C9JHF5	C9JHF5	Mitochondrial fission factor	MFF	QNEEIRAVGRLKRERSMSENAVRQN______	ERS(0.961)MS(0.039)ENAVR	455	UID313	Color2 [A=255, R=169, G=169, B=169]	1	4		S	3			316	___1	0.961109	0.00910119	50.354	37.001	50.354	-1.3651	12750000	129	19.854	20.2558	19.2301	21.6836	20.1007	19.9508	18.449	18.733	20.7257	20.1007	20.0882	19.4443
	0.968344	-0.948761	P19338;H7BY16	563;188	P19338	P19338	Nucleolin	NCL	IEGRAIRLELQGPRGSPNARSQPSKTLFVKG	LELQGPRGS(1)PNAR	2083	UID1328	Color2 [A=255, R=169, G=169, B=169]	1	4		S	3			1392	___1	1	0.000287711	82.59	44.289	41.967	1.6447	290280000	563	21.7989	21.9648	22.7058	22.7158	22.8269	23.7549	19.9718	23.208	21.7768	22.8269	22.0169	22.8838
	0.967803	1.73885	P28482-2;P28482	185;185	P28482-2	P28482-2	Mitogen-activated protein kinase 1	MAPK1	LARVADPDHDHTGFLTEYVATRWYRAPEIML	VADPDHDHTGFLT(1)EY(0.998)VAT(0.002)R	4845	UID2957	Color2 [A=255, R=169, G=169, B=169]	1	4		T	2			1449	___1	0.999631	8.20525e-11	146.64	132.75	127.97	-1.5265	288640000	185	23.0744	23.3621	23.9597	22.2096	21.1182	22.2345	21.0191	19.9256	21.3272	21.1182	18.7546	21.0042
	0.967723	1.46109	Q92609;Q92609-2;C9J3F6	541;563;515	Q92609	Q92609	TBC1 domain family member 5	TBC1D5	QLNKGLSSKNISSSPSVESLPGGREFTGSPP	NISS(0.01)S(0.106)PS(0.865)VES(0.019)LPGGR	3624	UID2285	Color2 [A=255, R=169, G=169, B=169]	1	4		S	2			2111	___1	0.864706	0.000118723	91.207	58.932	91.207	-3.807	12803000	541	20.8529	21.9877	20.6358	19.7885	20.136	21.1039	18.9519	18.131	20.1505	17.8964	18.8362	19.4748
	0.965829	2.90026	F8W7U3;E7ESD2;Q641Q2-2;Q641Q2;Q5SNT6;Q9Y4E1-6;Q9Y4E1-4;J3KP36;Q9Y4E1-3;Q9Y4E1-2;Q9Y4E1;Q9Y4E1-5	199;287;287;287;199;287;287;231;232;279;287;287	F8W7U3;Q5SNT6;Q9Y4E1-6	F8W7U3	WASH complex subunit FAM21A;WASH complex subunit FAM21B;WASH complex subunit FAM21C	FAM21A;FAM21B;FAM21C	IEDIEENTRPKRSRPTSFADELAARIKGDAM;IEDIEENTRPKRSRPTSFADELAARIKGDAV	S(0.022)RPT(0.801)S(0.177)FADELAAR	4569	UID2865	Color2 [A=255, R=169, G=169, B=169]	1	4		T	3			1878;2429;453	___1	0.801168	0.000104741	118.21	100.47	118.21	1.0064	56251000	199	22.176	22.9327	20.1903	19.9304	22.563	21.7855	20.7806	19.6142	22.5811	22.563	18.8404	17.7102
	0.964774	3.60189	P35658-2;P35658-4;P35658;P35658-3;P35658-5	437;437;437;437;437	P35658-2	P35658-2	Nuclear pore complex protein Nup214	NUP214	LEGERQPKSPGSTPTTPTSSQAPQKLDASAA	SPGS(0.771)T(0.229)PT(0.001)T(0.998)PTSSQAPQK	4857	UID6112	Color2 [A=255, R=169, G=169, B=169]	1	4		T	2			1494	___2	0.998195	1.47001e-18	173.19	157.8	173.19	1.2112	72851000	437	23.6427	23.2025	23.6941	23.3992	22.9726	22.82	19.2672	19.0741	19.8863	22.9726	18.8538	18.3409
	0.963617	-3.13847	Q13283	149	Q13283	Q13283	Ras GTPase-activating protein-binding protein 1	G3BP1	QDEVFGGFVTEPQEESEEEVEEPEERQQTPE	YQDEVFGGFVTEPQEES(1)EEEVEEPEER	2615	UID1676	Color2 [A=255, R=169, G=169, B=169]	1	4		S	3			1748	___1	1	7.20448e-25	140.94	133.39	140.94	-0.32873	31114000	149	19.2606	19.3583	19.0956	18.8079	18.1466	18.9894	17.9216	24.1457	21.5692	19.2333	21.2602	21.8897
	0.962045	1.97287	P18583-6;P18583-2;P18583-10;P18583-3;P18583-4;P18583-7;P18583;P18583-5;P18583-9;H7C1M2	1697;1378;1697;1697;1697;1657;1697;1697;1737;692	P18583-6	P18583-6	Protein SON	SON	PLPVKESDQTLAALLSPKESSGGEKEVPPPP	ESDQTLAALLS(1)PK	2079	UID1325	Color2 [A=255, R=169, G=169, B=169]	1	4		S	2			1390	___1	0.999978	9.1615e-05	112.96	96.826	79.652	0.01529	30187000	1697	21.8294	22.5524	22.028	21.72	21.7658	21.6862	17.8465	19.2502	19.7573	21.7658	19.1027	19.0085
	0.961944	1.48967	O14924-7;O14924-6;O14924-2;O14924-3;O14924-5;O14924-4;O14924	192;248;192;202;850;850;850	O14924-7	O14924-7	Regulator of G-protein signaling 12	RGS12	EVEGRALPDSQQVPSSPASKHSLGSDHSSVS	ALPDSQQVPS(0.066)S(0.879)PAS(0.055)K	1654	UID1047	Color2 [A=255, R=169, G=169, B=169]	1	4		S	2			1047	___1	0.87862	0.000132667	91.695	71.554	57.475	0.76451	19029000	192	21.1258	19.0976	21.2567	20.4238	21.1016	22.4296	17.1146	18.4237	20.6123	21.1016	17.9236	20.0382
	0.961853	2.2314	Q86YV0;M0QX12	988;422	Q86YV0	Q86YV0	RAS protein activator like-3	RASAL3	RTQAQLRDAVQSLQLSPRTRGSWSQPQPLKA	DAVQSLQLS(1)PR	3342	UID2116	Color2 [A=255, R=169, G=169, B=169]	1	4		S	2			2001	___1	0.999997	0.000144875	107.09	75.492	93.011	-1.3763	22133000	988	20.1911	21.5493	20.6825	21.8884	21.4989	22.3472	17.7712	17.8833	19.4013	21.4989	19.9872	18.6411
	0.958899	2.26569	Q9C0C2;Q9C0C2-2	836;287	Q9C0C2	Q9C0C2	182 kDa tankyrase-1-binding protein	TNKS1BP1	QDRVVGKPAQLGTQRSQEADVQDWEFRKRDS	S(1)QEADVQDWEFR	3888	UID2457	Color2 [A=255, R=169, G=169, B=169]	1	4		S	2			2239	___1	1	1.51535e-07	137.62	109.33	95.981	-0.24163	12769000	836	20.5493	20.8541	20.0463	21.2313	20.9528	20.3357	18.5685	18.0788	18.6528	20.9528	17.7625	17.6788
	0.956588	1.25183	Q96JY6;Q96JY6-3;Q96JY6-5;C9J0X3;C9K0F0;C9JSR2;C9JS55;Q96JY6-4	161;161;411;161;161;161;161;161	Q96JY6	Q96JY6	PDZ and LIM domain protein 2	PDLIM2	TGEAAISRSFQSLACSPGLPAADRLSYSGRP	SFQSLACS(1)PGLPAADR	3735	UID2362	Color2 [A=255, R=169, G=169, B=169]	1	4		S	2			2159	___1	0.999642	6.55058e-05	93.51	76.568	90.453	-0.4011	11967000	161	20.705	20.6428	19.9728	20.9067	20.7882	20.1206	18.0205	19.5885	19.7204	20.7882	17.5887	18.7959
	0.956572	2.71381	C9JMQ6;C9JQ82;C9JBS3;C9JEJ8;C9JHN6;C9JT62;C9JHS7;C9JK79;C9JHZ8;C9JES8;C9JZI8;C9J5E5;C9JIZ1;Q00341-2;Q00341	31;31;31;31;31;31;31;31;31;31;31;31;31;67;31	C9JMQ6	C9JMQ6	Vigilin	HDLBP	RSGLVPQQIKVATLNSEEESDPPTYKDAFPP	VATLNS(1)EEESDPPTYK	424	UID290	Color2 [A=255, R=169, G=169, B=169]	1	4		S	2			286	___1	0.999968	1.07816e-18	175.26	145.53	175.26	1.2553	22672000	31	21.4729	22.1419	21.8636	21.4499	21.3998	21.477	17.8004	17.6825	18.6608	21.3998	17.9328	17.9456
	0.955815	2.7778	K7EL81;B4DME2;Q9BZL4-3;Q9BZL4-4;Q9BZL4;K7ER83;B5MEC7;Q9BZL4-2	465;435;508;509;509;24;509;509	K7EL81	K7EL81	Protein phosphatase 1 regulatory subunit 12C	PPP1R12C	CLENSSPPSRIPEPESPAKPNVPTASTAPPA	IPEPES(1)PAKPNVPTASTAPPADSR	249	UID168	Color2 [A=255, R=169, G=169, B=169]	1	4		S	3			141	___1	0.999982	1.12423e-07	80.342	72.445	80.342	0.32383	38982000	465	23.1286	23.3577	21.2516	20.3623	22.5663	20.3165	20.6144	18.2562	20.1842	22.5663	18.0714	18.6383
	0.954885	2.54202	K7EM16;P50552	83;314	K7EM16	K7EM16	Vasodilator-stimulated phosphoprotein	VASP	VPAQSESVRRPWEKNSTTLPRMKSSSSVTTS	RPWEKNS(0.834)T(0.147)T(0.019)LPR	1561	UID985	Color2 [A=255, R=169, G=169, B=169]	1	4		S	3			972	___1	0.834344	9.78965e-05	89.136	76.505	73.022	0.83619	64263000	83	22.8217	22.9897	23.035	23.6935	22.1877	23.4463	20.1944	19.2083	21.1505	22.1877	17.9355	20.8182
	0.954092	0.270934	G3V119;H0YB24;Q8N163-2;Q8N163	159;176;484;484	G3V119	G3V119	Cell cycle and apoptosis regulator protein 2	CCAR2	DALEQAADTSRRNAETPEATTQQETDTDLPE	NAET(0.849)PEAT(0.036)T(0.036)QQET(0.04)DT(0.04)DLPEAPPPPLEPAVIAR	4658	UID2889	Color2 [A=255, R=169, G=169, B=169]	1	4		T	3			714	___1	0.848511	0.00023658	46.364	35.559	46.364	1.1634	2639000	159	18.8613	19.5326	19.3027	19.1186	18.9218	20.926	18.1022	18.7531	18.8736	17.9428	18.9587	18.6073
	0.953928	1.53956	P33241;E7EMG9;P33241-3;E9PBD8;P33241-2	204;195;332;142;142	P33241	P33241	Lymphocyte-specific protein 1	LSP1	SPPLSPTTKLIDRTESLNRSIEKSNSVKKSQ	LIDRT(0.004)ES(0.996)LNR	2176	UID1395	Color2 [A=255, R=169, G=169, B=169]	1	4		S	2			1486	___1	0.995857	6.31014e-06	163.09	104.42	163.09	0.46307	1924200000	204	26.5448	27.5192	25.9485	27.7652	26.3606	26.0651	25.1891	24.9671	26.0605	26.3606	24.6406	25.5341
	0.953088	2.37985	C9JB56;H7C4P1;P42331-5;P42331-3;P42331-6;P42331;P42331-4;P42331-2	56;222;323;355;356;362;363;356	C9JB56	C9JB56	Rho GTPase-activating protein 25	ARHGAP25	RDHEVLFPKSKDIPLSPPAQKNDPKKAPVAR	SKDIPLS(1)PPAQK	436	UID299	Color2 [A=255, R=169, G=169, B=169]	1	4		S	2			299	___1	1	6.01395e-15	196.11	147.67	196.11	0.26765	421560000	56	24.2173	24.7436	23.7893	24.341	24.1868	24.638	20.8752	20.7188	21.9008	24.1868	21.8404	21.4942
	0.952503	2.32782	Q9Y3R5-2;Q9Y3R5	681;681	Q9Y3R5-2	Q9Y3R5-2	Protein dopey-2	DOPEY2	DGTQSLAANDSSRKNSWEPKPITVPQFKQML	KNS(1)WEPKPITVPQFK	4320	UID2765	Color2 [A=255, R=169, G=169, B=169]	1	4		S	3			2422	___1	0.999997	0.000159733	73.11	63.552	73.11	-0.17423	40039000	681	22.0395	22.0969	23.0947	22.4177	22.0747	22.1508	18.0555	20.2601	20.4737	22.0747	18.8711	18.3715
	0.952091	2.03055	Q66K14-2;Q66K14	432;432	Q66K14-2	Q66K14-2	TBC1 domain family member 9B	TBC1D9B	TESSPAPQEGSEQPASPASPLSSRQSFCAQE	KASVVDPSTES(0.002)S(0.002)PAPQEGS(0.012)EQPAS(0.98)PAS(0.944)PLS(0.048)S(0.011)R	3095	UID5107	Color2 [A=255, R=169, G=169, B=169]	1	4		S	3			1909	___2	0.980016	8.46312e-09	76.716	68.718	76.716	-0.25497	14532000	432	20.1495	21.9618	19.572	21.6235	21.0955	20.2301	18.3133	17.8595	19.468	21.0955	18.0368	18.9067
	0.951619	4.54673	R4GNB2;Q5VZ89-6;Q5VZ89;X6RAE7;Q5VZ89-5;R4GN35;Q5VZ89-2	1046;810;810;82;810;1095;283	R4GNB2;R4GN35	R4GN35	DENN domain-containing protein 4C	DENND4C	DRGEKRQKHFPERSCSFSSESRAGMLLKKSS	SCS(1)FSSESR	3082	UID1947	Color2 [A=255, R=169, G=169, B=169]	1	4		S	2			1906;2456	___1	0.999677	0.000417013	110.38	87.237	110.38	0.22206	270520000	1095	24.0674	24.7666	25.2001	25.4543	25.4318	24.3478	20.4037	17.1877	23.0082	25.4318	23.7151	22.0721
	0.951374	1.95336	E7ERB7;B7ZLZ0;Q9P107	234;234;234	E7ERB7;Q9P107	Q9P107	GEM-interacting protein	GMIP	QYVQRSEDLRARSQGSPEDSAPQASPGPSKQ	S(0.001)QGS(0.999)PEDSAPQASPGPSK	387	UID262	Color2 [A=255, R=169, G=169, B=169]	1	4		S	2			2332;250	___1	0.998615	6.54632e-55	236.95	222.49	236.95	0.81253	133220000	234	23.8179	23.783	22.8449	22.9197	24.6391	23.8698	19.9987	20.3044	21.7828	24.6391	16.9909	21.4692
	0.95062	2.9999	F6RY50;Q96FS4;E9PIB3	55;55;55	F6RY50	F6RY50	Signal-induced proliferation-associated protein 1	SIPA1	TFEPRPVRGPLLRSGSDAGEARPPTPASPRA	S(0.033)GS(0.967)DAGEARPPTPASPR	1029	UID3814	Color2 [A=255, R=169, G=169, B=169]	1	4		S	3			649	___2	0.967084	2.43907e-05	86.727	74.234	78.975	-0.0026675	306060000	55	22.8122	21.5091	21.4966	23.6565	23.3448	22.8848	20.6628	18.3882	20.7639	23.3448	21.5281	20.4338
	0.948243	3.72559	A9Z1X7;E9PCT1;Q8IYB3;Q8IYB3-2;M0R088	614;617;605;603;578	A9Z1X7	A9Z1X7	Serine/arginine repetitive matrix protein 1	SRRM1	SPSPRRYSPPIQRRYSPSPPPKRRTASPPPP	RY(0.003)S(0.998)PS(0.999)PPPK	126	UID3233	Color2 [A=255, R=169, G=169, B=169]	1	4		S	2			56	___2	0.997508	0.00381774	59.908	36.588	58.274	0.35144	340580000	614	25.5828	25.6249	25.1236	25.3586	25.0446	25.0733	18.4063	19.1952	22.952	25.0446	22.6536	22.6159
	0.947498	4.38582	F2Z2Z8;Q5T173;Q96AQ6-3;Q96AQ6-2;Q96AQ6	43;43;43;14;43	F2Z2Z8	F2Z2Z8	Pre-B-cell leukemia transcription factor-interacting protein 1	PBXIP1	SRMDPESERALQAPHSPSKTDGKELAGTMDG	ALQAPHS(0.971)PS(0.027)KT(0.002)DGK	894	UID587	Color2 [A=255, R=169, G=169, B=169]	1	4		S	3			577	___1	0.971042	5.80518e-05	114.06	96.499	114.06	2.1398	119300000	43	19.4678	25.8207	24.2741	24.0034	19.7839	19.3015	20.0374	17.9004	24.0714	19.1133	22.0117	18.3564
	0.947086	2.1609	Q8NFC6	635	Q8NFC6	Q8NFC6	Biorientation of chromosomes in cell division protein 1-like 1	BOD1L1	HVHAKSEPSKPARRLSESLHVVDENKNESKL	RLS(0.992)ES(0.008)LHVVDENKNESK	3491	UID2207	Color2 [A=255, R=169, G=169, B=169]	1	4		S	4			2059	___1	0.992343	1.45286e-05	106.86	97.448	106.86	0.44221	51156000	635	21.5836	21.4196	21.3378	20.3436	22.0815	21.3345	18.6914	18.2745	18.9867	22.0815	20.139	18.013
	0.946714	1.79052	H7C1V4;Q9HCH0-2;Q9HCH0-3;Q9HCH0	482;763;763;763	H7C1V4	H7C1V4	Nck-associated protein 5-like	NCKAP5L	YSSHSMGARVDLEPVSPRSCLTKVELAKSRL	VDLEPVS(1)PR	1366	UID871	Color2 [A=255, R=169, G=169, B=169]	1	4		S	2			869	___1	1	0.00627297	59.418	35.463	59.418	0.9906	12395000	482	18.9175	21.1171	19.8577	20.9905	21.1992	20.4268	17.1355	17.8053	19.7183	21.1992	17.7749	18.3646
	0.946467	1.26103	Q8IV53-2;Q8IV53	536;580	Q8IV53-2	Q8IV53-2	DENN domain-containing protein 1C	DENND1C	DSLSMGAKSAGSLRPSQSLDCCHRGDLDSCF	SAGSLRPS(0.759)QS(0.241)LDCCHR	3371	UID2132	Color2 [A=255, R=169, G=169, B=169]	1	4		S	3			2009	___1	0.758661	3.52973e-05	90.718	73.57	90.718	-0.48022	28061000	536	19.8102	23.5353	23.3055	19.3843	19.7556	19.696	20.3831	19.0095	20.766	18.5273	21.1863	18.442
	0.946303	-3.36404	A6H8Y1-5;A6H8Y1-4;A6H8Y1-3;A6H8Y1-2;A6H8Y1-7;A6H8Y1-6;A6H8Y1	84;694;694;694;694;674;694	A6H8Y1-5	A6H8Y1-5	Transcription factor TFIIIB component B'' homolog	BDP1	ETVSVLGEKNCLQEGSQLKALRPVQVRGRLQ	ENPEAET(0.501)VS(0.501)VLGEKNCLQEGS(0.999)QLK	30	UID3166	Color2 [A=255, R=169, G=169, B=169]	1	4		S	3			15	___2	0.998993	0.00182547	58.964	35.189	58.964	1.4038	65406000	84	18.5178	19.0077	20.0219	20.7206	22.2667	23.0252	18.5496	24.8911	21.7114	22.2667	22.6138	22.4702
	0.946174	2.37079	Q9UJY4;H3BMM6	177;177	Q9UJY4	Q9UJY4	ADP-ribosylation factor-binding protein GGA2	GGA2	KQDPKLPVDKILPPPSPWPKSSIFDADEEKS	ILPPPS(1)PWPK	4120	UID2624	Color2 [A=255, R=169, G=169, B=169]	1	4		S	2			2362	___1	1	0.00592916	56.359	36.597	56.359	-0.17646	19297000	177	22.0371	19.9726	22.9214	19.3335	20.2312	21.4239	18.0266	17.9709	19.8672	20.2312	19.6427	18.1127
	0.946079	1.92836	E9PQN2;E9PKI6;E9PK91;Q9NYF8-3;Q9NYF8-2;Q9NYF8;E9PK09;H0YF00;Q9NYF8-4;E9PJA7	288;290;290;288;288;290;290;31;290;288	E9PQN2;Q9NYF8-4	E9PQN2	Bcl-2-associated transcription factor 1	BCLAF1	GSVGNGSSRYSPSQNSPIHHIPSRRSPAKTI	Y(0.77)S(0.229)PS(0.002)QNS(0.999)PIHHIPSR	841	UID549	Color2 [A=255, R=169, G=169, B=169]	1	4		S	3			2316;536	___1	0.999347	7.1162e-05	96.143	80.024	87.85	0.54233	158080000	288	19.2503	23.029	22.4064	21.5075	22.4983	22.7613	19.0109	18.24	19.8752	22.4983	17.4148	18.3253
	0.945856	2.91145	B4E241;P84103	5;5	B4E241	B4E241	Serine/arginine-rich splicing factor 3	SRSF3	___________MHRDSCPLDCKVYVGNLGNN	MHRDS(1)CPLDCK	312	UID213	Color2 [A=255, R=169, G=169, B=169]	1	4		S	2			190	___1	1	0.000206877	99.844	88.404	75.479	0.15193	123810000	5	23.6989	23.7388	19.5666	23.9116	23.2961	22.2765	19.5854	20.2683	20.8273	23.2961	18.681	19.534
	0.945661	2.35074	Q7Z4V5-2;Q7Z4V5;Q7Z4V5-4;Q7Z4V5-3;K7EPS6;K7EIG6;K7ERN8	625;625;630;630;126;59;144	Q7Z4V5-2	Q7Z4V5-2	Hepatoma-derived growth factor-related protein 2	HDGFRP2	KGESAEDKEHEEGRDSEEGPRCGSSEDLHDV	GESAEDKEHEEGRDS(1)EEGPR	3262	UID2062	Color2 [A=255, R=169, G=169, B=169]	1	4		S	4			1968	___1	1	1.44177e-09	103.02	89.43	103.02	0.15176	195320000	625	23.8631	24.8262	24.8424	23.9616	25.3242	20.7171	21.0225	22.3003	22.5621	25.3242	22.6087	19.9228
	0.945504	2.52451	P26038	576	P26038	P26038	Moesin	MSN	QIRQGNTKQRIDEFESM______________	QRIDEFES(1)M	2136	UID1360	Color2 [A=255, R=169, G=169, B=169]	1	4		S	2			1438	___1	1	0.00395992	109.88	97.289	61.353	-0.37842	20063000	576	20.9903	19.3668	20.4606	22.5619	20.6107	21.256	17.5845	18.4156	19.511	20.6107	18.2383	18.5775
	0.94536	2.84629	F6RY50;Q96FS4;E9PIB3	67;67;67	F6RY50	F6RY50	Signal-induced proliferation-associated protein 1	SIPA1	RSGSDAGEARPPTPASPRARAHSHEEASRPA	S(0.455)GS(0.545)DAGEARPPTPAS(1)PR	1030	UID3815	Color2 [A=255, R=169, G=169, B=169]	1	4		S	2			649	___2	0.99976	6.19182e-05	86.727	74.234	68.952	-0.33556	63463000	67	22.8122	21.5091	21.4966	23.6565	23.3448	22.8848	20.6628	18.6954	20.7639	23.3448	21.5281	20.4338
	0.942191	1.50448	H3BPE1;H3BQK9;Q9UPN3;Q9UPN3-5	3326;3363;3331;1766	H3BPE1	H3BPE1	Microtubule-actin cross-linking factor 1, isoforms 1/2/3/5	MACF1	SAVKTEKTPQEKLRESPGSEQTPFMTAPEGK	LRES(0.9)PGS(0.098)EQT(0.002)PFMTAPEGK	1330	UID848	Color2 [A=255, R=169, G=169, B=169]	1	4		S	3			841	___1	0.899714	0.000239481	56.131	46.847	56.131	-0.51275	8490200	3326	19.3325	21.3663	19.5005	21.1551	18.4247	20.5792	17.7497	18.7062	20.1249	18.6285	19.8207	18.6932
	0.939943	3.30002	Q9H2K8	324	Q9H2K8	Q9H2K8	Serine/threonine-protein kinase TAO3	TAOK3	KKILFQETRNGPLNESQEDEEDSEHGTSLNR	NGPLNES(1)QEDEEDSEHGTSLNR	3915	UID2480	Color2 [A=255, R=169, G=169, B=169]	1	4		S	3			2253	___1	1	1.35719e-75	248.76	230.61	161.68	-0.26238	163200000	324	22.9614	23.2744	24.309	24.7197	23.6971	25.5424	17.8474	18.5294	23.0544	23.6971	22.822	22.0276
	0.939927	2.45317	H0Y449;P67809	364;314	H0Y449	H0Y449	Nuclease-sensitive element-binding protein 1	YBX1	DGKETKAADPPAENSSAPEAEQGGAE_____	AADPPAENS(0.209)S(0.791)APEAEQGGAE	1195	UID758	Color2 [A=255, R=169, G=169, B=169]	1	4		S	2			760	___1	0.791193	1.26341e-10	126.8	95.321	126.8	0.086501	49952000	364	21.295	21.7816	22.8672	22.0328	22.5443	23.0979	20.073	20.5923	21.4778	22.5443	21.4005	17.705
	0.93961	1.03894	Q15942;H0Y2Y8;B4DQR8;B4DQX7;H7C3D3	267;235;180;110;84	Q15942	Q15942	Zyxin	ZYX	PRGPPASSPAPAPKFSPVTPKFTPVASKFSP	FS(1)PVTPK	2823	UID4954	Color2 [A=255, R=169, G=169, B=169]	1	4		S	2			1829	___2	0.999749	1.23492e-64	251.75	228.52	47.603	0.17342	1162700000	267	20.2924	18.7821	19.3421	20.23	23.1582	19.2815	16.9254	18.5096	19.9319	23.1582	18.7023	19.7153
	0.938981	2.7474	Q9UQ35;Q9UQ35-2;I3L4D8;I3L182	435;435;435;339	Q9UQ35	Q9UQ35	Serine/arginine repetitive matrix protein 2	SRRM2	SSPPSPQPTKVSRHASSSPESPKPAPAPGSH	HAS(0.953)S(0.054)S(0.053)PES(0.94)PKPAPAPGSHR	4195	UID5828	Color2 [A=255, R=169, G=169, B=169]	1	4		S	3			2392	___2	0.952821	0.000174841	58.964	49.701	58.964	1.5772	92524000	435	23.4242	23.4476	23.2063	23.9101	23.5871	23.3247	19.7714	21.7366	22.032	23.5871	18.4043	19.0128
	0.938408	1.9051	Q8TDN4-4;Q8TDN4-2;Q8TDN4	88;150;415	Q8TDN4-4	Q8TDN4-4	CDK5 and ABL1 enzyme substrate 1	CABLES1	TQFLLPTNAFGARRNTIDSTSSFSQFRNLSH	RNT(1)IDSTSSFSQFR	5139	UID3043	Color2 [A=255, R=169, G=169, B=169]	1	4		T	2			2078	___1	0.999998	0.000442045	83.729	52.34	83.729	0.30559	27460000	88	20.8074	20.8884	20.8233	21.2983	18.8971	21.0907	17.9826	17.9088	19.5645	18.6817	20.5	19.3946
	0.938203	3.51406	F8WDP1;Q8WUA7-3;Q8WUA7-4;Q8WUA7	145;98;98;145	F8WDP1	F8WDP1	TBC1 domain family member 22A	TBC1D22A	PPSPPSGDLRLVKSVSESHTSCPAESASDAA	S(0.124)VS(0.832)ES(0.028)HT(0.007)S(0.01)CPAESASDAAPLQR	1106	UID704	Color2 [A=255, R=169, G=169, B=169]	1	4		S	3			708	___1	0.831634	3.55534e-14	145.14	136.64	127.16	-1.0382	84816000	145	23.9956	24.0753	22.6752	20.0617	23.399	22.6061	18.555	19.3806	23.289	23.399	22.2425	18.4888
	0.937475	2.06796	F8VSD9;H0YHX0;Q9UBP6-2;Q9UBP6	27;25;27;27	F8VSD9	F8VSD9	tRNA (guanine-N(7)-)-methyltransferase	METTL1	EAPPPQKRYYRQRAHSNPMADHTLR______	AHS(1)NPMADHTLR	1043	UID672	Color2 [A=255, R=169, G=169, B=169]	1	4		S	3			661	___1	1	1.09249e-05	119.54	110.06	119.54	0.44718	92869000	27	22.8567	22.286	22.6356	24.4206	23.8538	22.4428	20.8401	21.2158	21.9584	23.8538	22.2381	20.8054
	0.937043	2.1253	K3W4U1	5	K3W4U1	K3W4U1		FCER2	___________MNPPSQEIEELPRRRCCRRG	MNPPS(1)QEIEELPR	1526	UID965	Color2 [A=255, R=169, G=169, B=169]	1	4		S	2			948	___1	1	0.00010788	82.069	62.826	78.763	-0.15178	17553000	5	20.7173	20.5781	17.8606	20.9308	20.9699	20.8936	17.0063	17.342	20.6198	20.9699	17.4258	19.9193
	0.935493	1.4854	H0YBF7;Q9ULH1;Q9ULH1-2;H0YBM4	848;1027;1030;384	H0YBF7	H0YBF7	Arf-GAP with SH3 domain, ANK repeat and PH domain-containing protein 1	ASAP1	QQPSEVTLKSHPLDLSPNVQSRDAIQKQASE	SHPLDLS(1)PNVQSR	1261	UID800	Color2 [A=255, R=169, G=169, B=169]	1	4		S	3			791	___1	0.999994	7.982e-05	91.616	76.03	91.616	-0.27317	46490000	848	19.3152	22.9068	19.0713	20.6088	22.5009	19.3378	19.4076	18.6873	21.0383	22.5009	19.0046	18.9835
	0.935178	3.92459	A9Z1X7;E9PCT1;Q8IYB3;Q8IYB3-2;M0R088	616;619;607;605;580	A9Z1X7	A9Z1X7	Serine/arginine repetitive matrix protein 1	SRRM1	SPRRYSPPIQRRYSPSPPPKRRTASPPPPPK	Y(0.034)S(0.966)PS(1)PPPK	127	UID3234	Color2 [A=255, R=169, G=169, B=169]	1	4		S	2			56	___2	0.999879	0.00381774	59.908	36.588	59.908	-0.36282	340580000	616	25.5828	25.6249	25.1236	25.3586	25.0446	25.0733	19.1434	18.7972	22.952	25.0446	22.6536	22.6159
	0.935164	4.47409	P62753;A2A3R5	240;209	P62753	P62753	40S ribosomal protein S6	RPS6	QEQIAKRRRLSSLRASTSKSESSQK______	LS(0.208)S(0.792)LRAS(0.963)T(0.03)S(0.007)KSESSQK	2374	UID7817	Color2 [A=255, R=169, G=169, B=169]	1	4		S	2			1636	___3	0.963414	3.81827e-05	129.43	119.32	129.43	1.495	340700000	240	24.0885	23.7499	17.6409	24.7813	21.2914	19.1961	17.1776	18.3562	19.729	21.2914	16.4315	18.4281
	0.934709	2.83754	Q8ND56-2;Q8ND56;B4DTG6	183;183;142	Q8ND56-2	Q8ND56-2	Protein LSM14 homolog A	LSM14A	QDTRSLKTQLSQGRSSPQLDPLRKSPTMEQA	T(0.01)QLS(0.789)QGRS(0.217)S(0.984)PQLDPLRK	3470	UID2192	Color2 [A=255, R=169, G=169, B=169]	1	4		S	3			2049	___1	0.984194	0.000143846	63.408	50.618	62.999	-0.34598	136900000	183	21.9037	23.3217	21.9368	22.0658	19.1247	22.6445	17.1917	18.9922	19.2719	20.0369	19.213	17.4937
	0.93412	2.24787	O14545	409	O14545	O14545	TRAF-type zinc finger domain-containing protein 1	TRAFD1	ATATNHVTEGIPRLDSQPQETSPELPRRRVR	LDS(1)QPQET(0.009)S(0.991)PELPR	1648	UID4191	Color2 [A=255, R=169, G=169, B=169]	1	4		S	2			1041	___2	1	0.000458804	110.35	95.657	110.35	0.21466	9087000	409	21.056	20.3475	19.7048	21.0572	20.6931	19.2488	17.5222	18.189	18.6883	20.6931	18.5013	17.8496
	0.933603	3.22614	Q9UIQ6-3;Q9UIQ6-2;Q9UIQ6	72;77;91	Q9UIQ6-3	Q9UIQ6-3	Leucyl-cystinyl aminopeptidase;Leucyl-cystinyl aminopeptidase, pregnancy serum form	LNPEP	LLGMSFMNRSSGLRNSATGYRQSPDGACSVP	S(0.004)S(0.004)GLRNS(0.992)AT(0.001)GYR	4118	UID2622	Color2 [A=255, R=169, G=169, B=169]	1	4		S	2			2359	___1	0.991839	0.00109653	82.515	56.104	82.515	-0.89933	52680000	72	19.9462	19.2977	20.0447	23.8977	23.1803	19.4392	20.3598	18.5923	21.7596	23.1803	17.7707	18.691
	0.933383	2.42853	Q13625-2;Q13625;Q13625-3	575;698;704	Q13625-2	Q13625-2	Apoptosis-stimulating of p53 protein 2	TP53BP2	SVQENHENERIPRPLSPTKLLPFLSNPYRNQ	IPRPLS(0.993)PT(0.007)K	2675	UID1714	Color2 [A=255, R=169, G=169, B=169]	1	4		S	2			1768	___1	0.992622	0.0101582	74.094	45.92	63.624	-1.1908	84178000	575	22.2669	23.1222	22.8462	22.6315	23.8203	24.434	17.7366	20.6935	20.9155	23.8203	17.5414	18.3253
	0.932889	2.45261	Q14764	873	Q14764	Q14764	Major vault protein	MVP	LGRRVASGPSPGEGISPQSAQAPQAPGDNHV	VASGPSPGEGIS(1)PQSAQAPQAPGDNHVVPVLR	2720	UID1744	Color2 [A=255, R=169, G=169, B=169]	1	4		S	3			1790	___1	0.999687	5.49185e-38	163.43	154.74	163.43	-0.46926	54291000	873	22.2209	21.6736	21.0882	19.2479	22.9118	21.6706	17.8147	18.0231	20.4212	22.9118	18.8718	18.3318
	0.932798	2.24594	Q86UE4;E5RJU9;H0YB56	143;120;48	Q86UE4	Q86UE4	Protein LYRIC	MTDH	PNGRTVEVAEGEAVRTPQSVTAKQPPEIDKK	T(0.005)VEVAEGEAVRT(0.894)PQS(0.096)VT(0.004)AK	5090	UID3034	Color2 [A=255, R=169, G=169, B=169]	1	4		T	3			1985	___1	0.894357	0.0157934	40.798	31.237	40.798	0.99087	16157000	143	22.2459	22.3699	19.4375	19.68	20.5899	19.106	20.19	18.1394	20.4277	20.5899	19.0431	18.9378
	0.932783	2.49655	B4DDD6;Q9UJU6-2;Q9UJU6-4;B4DDP6;Q9UJU6-3;Q9UJU6;H0Y5J4;Q9UJU6-5	245;270;175;221;278;269;198;166	B4DDD6;Q9UJU6	B4DDD6	Drebrin-like protein	DBNL	AVHPREIFKQKERAMSTTSISSPQPGKLRSP	AMS(1)TTSISSPQPGK	195	UID131	Color2 [A=255, R=169, G=169, B=169]	1	4		S	2			113;2360	___1	0.999705	3.0775e-39	228.76	211.54	228.76	-0.75558	721250000	245	25.6825	24.5415	25.6259	26.724	24.7511	25.9047	17.6905	22.1639	24.2351	24.7511	24.2715	23.9374
	0.932194	2.13656	Q5T1M5	619	Q5T1M5	Q5T1M5	FK506-binding protein 15	FKBP15	RYVEQSNLMMEKRNNSLQTATENTQARVLHA	NNS(1)LQTATENTQAR	2983	UID1895	Color2 [A=255, R=169, G=169, B=169]	1	4		S	2			1882	___1	1	2.83586e-61	268.93	233.92	268.93	0.26317	41136000	619	22.4108	21.565	20.798	22.5734	23.3101	20.7578	19.0687	19.8998	20.2767	23.3101	19.6876	19.3343
	0.931373	5.24566	P40222	515	P40222	P40222	Alpha-taxilin	TXLNA	GPERRPEGPGAQAPSSPRVTEAPCYPGAPST	RPEGPGAQAPSS(1)PR	2207	UID1420	Color2 [A=255, R=169, G=169, B=169]	1	4		S	2			1505	___1	0.999884	1.49805e-19	183.76	139.77	183.76	-0.17217	2759400000	515	26.2963	26.9784	26.404	26.9018	28.5653	26.7712	18.1788	17.6745	24.4394	28.5653	25.0361	23.5925
	0.93056	1.47518	P46940;H0YLE8	2;2	P46940	P46940	Ras GTPase-activating-like protein IQGAP1	IQGAP1	______________MSAADEVDGLGVARPHY	S(1)AADEVDGLGVARPHYGSVLDNER	2248	UID1443	Color2 [A=255, R=169, G=169, B=169]	1	4		S	3			1541	___1	1	1.04436e-35	186.35	179.07	99.871	-0.59316	101420000	2	22.7603	22.7613	23.1615	24.0228	22.8832	24.0051	18.6244	21.3282	22.339	22.8832	20.0491	21.8029
	0.930553	2.07827	I3L2J0;Q96RK0	1082;173	I3L2J0	I3L2J0	Protein capicua homolog	CIC	PEIQLPLPPGKRRTQSLSALPKERDSSSEKD	T(0.007)QS(0.993)LS(0.001)ALPK	1399	UID890	Color2 [A=255, R=169, G=169, B=169]	1	4		S	2			889	___1	0.992644	0.00145532	95.618	44.173	64.439	1.8309	48660000	1082	20.9778	19.5955	21.3669	18.5769	22.0326	21.8261	17.2762	18.0122	20.5344	22.0326	18.4292	17.8907
	0.930539	2.12274	Q5VY93;V9GYM8;Q92974-3;Q92974-2;Q92974;V9GYF0	887;931;858;885;886;153	Q5VY93	Q5VY93	Rho guanine nucleotide exchange factor 2	ARHGEF2	AEAPWARRPVDPRRRSLPAGDALYLSFNPPQ	S(1)LPAGDALYLSFNPPQPSR	3056	UID1936	Color2 [A=255, R=169, G=169, B=169]	1	4		S	2			1905	___1	0.999999	1.30039e-06	101.5	87.672	92.264	1.4417	10601000	887	21.0826	20.712	20.2289	21.7514	19.0286	20.8601	17.3874	18.7394	19.2491	18.8958	19.0093	18.4038
	0.930527	2.99922	P07948-2;P07948;E5RJ37	13;13;13	P07948-2	P07948-2	Tyrosine-protein kinase Lyn	LYN	___MGCIKSKGKDSLSDDGVDLKTQPVPESQ	GKDSLS(1)DDGVDLK	1948	UID1234	Color2 [A=255, R=169, G=169, B=169]	1	4		S	2			1293	___1	0.999867	7.52436e-20	204.52	163.27	190.82	-0.49654	230650000	13	23.3738	24.4991	23.4945	25.0385	24.0448	24.6175	18.5665	19.4186	22.0223	24.0448	21.9446	21.5394
	0.930072	-1.13757	K3W4U1;M0R1R5;P06734	88;89;89	K3W4U1	K3W4U1	Low affinity immunoglobulin epsilon Fc receptor;Low affinity immunoglobulin epsilon Fc receptor membrane-bound form;Low affinity immunoglobulin epsilon Fc receptor soluble form	FCER2	HHGDQMAQKSQSTQISQELEELRAEQQRLKS	SQSTQIS(1)QELEELR	1528	UID966	Color2 [A=255, R=169, G=169, B=169]	1	4		S	2			948	___1	0.999999	7.95861e-56	241.13	229.72	223.7	-1.414	250900000	88	24.0327	24.1152	24.3643	22.8076	23.449	24.8847	23.9691	24.1742	23.0252	23.449	23.4874	24.6779
	0.929626	3.80754	Q8WWM7-6;Q8WWM7-8;Q8WWM7-5;Q8WWM7-4;Q8WWM7-9;Q8WWM7-2;Q8WWM7;Q8WWM7-3;H3BUF6;H3BSK9;Q8WWM7-7	335;335;335;335;335;335;335;335;335;275;335	Q8WWM7-6	Q8WWM7-6	Ataxin-2-like protein	ATXN2L	GRTEEEKHSAVQRQGSGRESPSLASREGKYI	QGS(1)GRESPSLASR	3575	UID2259	Color2 [A=255, R=169, G=169, B=169]	1	4		S	2			2095	___1	0.999956	0.000382517	85.837	54.764	85.837	0.43614	40503000	335	23.2534	21.959	20.1385	23.5743	18.2722	19.9047	18.1145	18.0304	19.3804	19.3166	18.1455	18.4932
	0.929625	1.43351	Q5VUA4	2189	Q5VUA4	Q5VUA4	Zinc finger protein 318	ZNF318	DFVTRTSGVQKDKLCSPLSEPGDPSKCSSLE	DKLCS(0.997)PLS(0.003)EPGDPSK	3045	UID1930	Color2 [A=255, R=169, G=169, B=169]	1	4		S	2			1902	___1	0.997113	0.000683725	98.281	79.038	98.281	3.0014	2579000	2189	19.5048	19.8326	19.4952	20.8947	19.4771	19.6171	17.7974	18.5249	19.2638	18.7956	19.5332	18.3836
	0.929346	2.61721	F5H6I7;Q6DD88;C9JUU1	517;535;562	F5H6I7	F5H6I7	Atlastin-3	ATL3	NSTQATVRDAVVGRPSMDKKAQ_________	DAVVGRPS(1)MDKK	1014	UID654	Color2 [A=255, R=169, G=169, B=169]	1	4		S	3			640	___1	1	0.0175196	40.941	28.366	40.941	2.1515	36904000	517	22.4703	21.9037	21.6613	23.0636	22.0586	21.9693	18.2093	18.6824	20.2446	22.0586	18.3778	19.9355
	0.925999	1.59279	Q15365	173	Q15365	Q15365	Poly(rC)-binding protein 1	PCBP1	CVKQICLVMLETLSQSPQGRVMTIPYQPMPA	QICLVMLETLS(0.002)QS(0.998)PQGR	2782	UID1782	Color2 [A=255, R=169, G=169, B=169]	1	4		S	3			1811	___1	0.997609	1.09374e-32	206.8	182.39	84.249	-0.06111	125110000	173	21.3191	21.1067	20.2581	22.1439	21.0207	21.4488	19.7178	20.3315	20.5574	21.0207	18.2005	19.1632
	0.925029	1.77514	Q9Y6D5	218	Q9Y6D5	Q9Y6D5	Brefeldin A-inhibited guanine nucleotide-exchange protein 2	ARFGEF2	QEARELEKPIQSKPQSPVIQAAAVSPKFVRL	ELEKPIQSKPQS(1)PVIQAAAVS(1)PK	4368	UID5948	Color2 [A=255, R=169, G=169, B=169]	1	4		S	3			2448	___2	0.999986	2.12018e-35	184.43	175.92	151.37	1.8132	174960000	218	23.575	24.6996	23.1135	24.0964	23.4054	23.7634	17.9739	20.9379	22.331	23.4054	22.6884	22.18
	0.925029	1.77514	Q9Y6D5	227	Q9Y6D5	Q9Y6D5	Brefeldin A-inhibited guanine nucleotide-exchange protein 2	ARFGEF2	IQSKPQSPVIQAAAVSPKFVRLKHSQAQSKP	ELEKPIQSKPQSPVIQAAAVS(1)PK	4369	UID5949	Color2 [A=255, R=169, G=169, B=169]	1	4		S	3			2448	___2	1	9.59711e-45	198.02	191.3	190.35	0.37397	236990000	227	23.575	24.6996	23.1135	24.0964	23.4054	23.7634	17.3081	20.9379	22.331	23.4054	22.6884	22.18
	0.922902	4.56087	P62753;A2A3R5	236;205	P62753	P62753	40S ribosomal protein S6	RPS6	KEKRQEQIAKRRRLSSLRASTSKSESSQK__	RLS(1)S(1)LRAS(0.683)T(0.205)S(0.112)K	2373	UID7816	Color2 [A=255, R=169, G=169, B=169]	1	4		S	2			1636	___3	0.999627	3.81827e-05	129.43	119.32	62.861	-0.65038	406370000	236	24.0885	23.7499	19.0745	24.7813	21.2914	20.9675	17.3824	19.0221	19.729	21.2914	17.815	17.5887
	0.920665	2.72054	Q09666	5780	Q09666	Q09666	Neuroblast differentiation-associated protein AHNAK	AHNAK	KGKFSLFKSKKPRHRSNSFSDEREFSGPSTP	HRS(1)NS(0.974)FS(0.026)DER	2490	UID1608	Color2 [A=255, R=169, G=169, B=169]	1	4		S	3			1721	___1	0.999948	2.39765e-34	148.08	137.76	68.277	0.74588	259320000	5780	20.6082	23.3728	19.0818	22.6315	24.7172	23.3142	18.1486	18.2088	19.2738	24.7172	22.5662	18.0259
	0.918308	1.74594	Q86WC4	322	Q86WC4	Q86WC4	Osteopetrosis-associated transmembrane protein 1	OSTM1	SEQKKRKLILPKRLKSSTSFANIQENSN___	RLKS(0.884)S(0.567)T(0.423)S(0.126)FANIQENSN	3331	UID5257	Color2 [A=255, R=169, G=169, B=169]	1	4		S	2			1995	___2	0.884276	0.000741384	104.94	83.098	104.94	2.0416	12276000	322	20.8056	21.0389	21.5345	22.0341	19.0084	20.1047	17.165	19.0815	19.8667	19.4495	17.8539	19.2309
	0.91811	3.71025	Q9UQ35;Q9UQ35-2;I3L4D8;I3L182	780;780;780;684	Q9UQ35	Q9UQ35	Serine/arginine repetitive matrix protein 2	SRRM2	PRSKAKSRLSLRRSLSGSSPCPKQKSQTPPR	S(1)LS(0.998)GS(0.002)SPCPK	4228	UID5854	Color2 [A=255, R=169, G=169, B=169]	1	4		S	2			2392	___2	0.997885	0.00621825	77.674	38.673	77.674	-0.20947	115370000	780	24.198	23.8923	23.316	24.6111	23.1284	23.9864	20.0435	18.3549	20.9965	23.1284	18.6985	20.7616
	0.917216	1.89175	P32519-2;P32519	163;187	P32519-2	P32519-2	ETS-related transcription factor Elf-1	ELF1	PKRKKGRKTKPPRPDSPATTPNISVKKKNKD	T(0.005)KPPRPDS(0.987)PAT(0.006)T(0.001)PNISVK	2168	UID1388	Color2 [A=255, R=169, G=169, B=169]	1	4		S	3			1484	___1	0.987201	1.66488e-05	71.54	58.691	71.54	-1.6259	107320000	163	19.7037	24.6185	23.9605	19.3606	23.9538	24.9644	16.7466	17.1912	17.5411	23.9538	19.0607	16.7623
	0.911604	2.68503	B4DX66;Q12929	425;685	B4DX66	B4DX66	Epidermal growth factor receptor kinase substrate 8	EPS8	RDSQRHKQLPVDRRKSQMEEVQDELIHRLTI	RKS(1)QMEEVQDELIHR	300	UID202	Color2 [A=255, R=169, G=169, B=169]	1	4		S	4			177	___1	1	0.000172875	75.97	58.054	55.864	-0.17084	48854000	425	22.9871	21.0483	19.0603	23.2123	19.4384	21.709	20.2085	20.2163	20.4374	19.2379	20.9541	18.8381
	0.91038	0.918132	P02545-2;P02545-6;P02545-3;P02545;Q5TCI8;P02545-5;P02545-4	390;390;390;390;309;291;278	P02545-2	P02545-2	Prelamin-A/C;Lamin-A/C	LMNA	AYRKLLEGEEERLRLSPSPTSQRSRGRASSH	LRLS(1)PS(0.887)PT(0.097)S(0.016)QR	1886	UID1195	Color2 [A=255, R=169, G=169, B=169]	1	4		S	2			1219	___1	0.999936	3.87691e-07	165.58	141.63	105.65	0.38459	292920000	390	23.9121	24.8015	24.0067	23.4874	24.089	23.7907	22.4525	22.579	22.7854	24.089	22.9832	22.3746
	0.909688	5.13669	Q8WX93-4;Q8WX93-3;Q8WX93;Q8WX93-8;Q8WX93-5;Q8WX93-2;Q8WX93-9	182;511;893;287;669;669;669	Q8WX93-4	Q8WX93-4	Palladin	PALLD	PAGFPKKASRTARIASDEEIQGTKDAVIQDL	IAS(1)DEEIQGTKDAVIQDLER	3582	UID2264	Color2 [A=255, R=169, G=169, B=169]	1	4		S	2			2097	___1	1	9.82776e-164	341.24	315.17	146.78	0.20639	3780000000	182	27.5904	28.5686	27.7956	28.974	28.9666	29.3299	25.8398	19.5036	25.889	28.9666	25.5174	25.192
	0.909202	1.96341	Q01167-2;Q01167	398;398	Q01167-2	Q01167-2	Forkhead box protein K2	FOXK2	HSSGAQTPESLSREGSPAPLEPEPGAAQPKL	EGS(1)PAPLEPEPGAAQPK	2419	UID1552	Color2 [A=255, R=169, G=169, B=169]	1	4		S	2			1681	___1	1	0.00771722	40.983	28.028	40.983	2.4303	13494000	398	20.4717	21.8807	21.411	20.3908	20.277	20.4913	17.4874	18.1705	18.393	20.277	18.1514	17.4064
	0.909129	0.958587	Q99549;Q99549-2	51;51	Q99549	Q99549	M-phase phosphoprotein 8	MPHOSPH8	EDNDAAARGAEAFGDSEEDGEDVFEVEKILD	GAEAFGDS(1)EEDGEDVFEVEK	3800	UID2402	Color2 [A=255, R=169, G=169, B=169]	1	4		S	2			2192	___1	1	3.54356e-06	72.184	60.651	72.184	0.27249	3526600	51	19.3152	19.275	19.7805	19.5091	18.017	20.2274	17.8346	17.7963	18.6509	19.4661	18.1187	18.6033
	0.908651	4.05599	B5MBZ0;Q9HC35;Q9HC35-2	94;94;94	B5MBZ0	B5MBZ0	Echinoderm microtubule-associated protein-like 4	EML4	PMSCITNGSGANRKPSHTSAVSIAGKETLSS	KPS(0.998)HT(0.001)SAVSIAGK	324	UID221	Color2 [A=255, R=169, G=169, B=169]	1	4		S	2			198	___1	0.998334	1.84733e-05	127.62	103.37	127.62	0.23726	237760000	94	24.079	23.042	22.8677	23.9188	23.2015	23.2567	18.4958	17.758	19.779	23.2015	18.5015	19.3146
	0.908147	3.03418	Q9UQ35;Q9UQ35-2;I3L4D8;I3L182	440;440;440;344	Q9UQ35	Q9UQ35	Serine/arginine repetitive matrix protein 2	SRRM2	PQPTKVSRHASSSPESPKPAPAPGSHREISS	HAS(0.866)S(0.07)S(0.077)PES(0.986)PKPAPAPGSHR	4196	UID5829	Color2 [A=255, R=169, G=169, B=169]	1	4		S	3			2392	___2	0.986352	2.59093e-06	82.635	69.833	58.952	1.5989	193500000	440	23.4242	23.4476	23.2063	23.9101	23.5871	23.3247	19.7714	21.7366	22.032	23.5871	18.0096	18.4392
	0.90801	2.68561	Q09666	5790	Q09666	Q09666	Neuroblast differentiation-associated protein AHNAK	AHNAK	KPRHRSNSFSDEREFSGPSTPTGTLEFEGGE	EFS(0.963)GPS(0.015)T(0.015)PT(0.007)GTLEFEGGEVSLEGGK	2478	UID1598	Color2 [A=255, R=169, G=169, B=169]	1	4		S	2			1721	___1	0.962893	5.92186e-16	122.35	105.28	122.35	-1.1221	17147000	5790	21.8738	19.6813	18.521	21.9073	19.431	22.6901	17.5441	18.2125	18.954	18.941	17.7979	18.2397
	0.906502	2.49551	Q86UE4;E5RJU9	494;438	Q86UE4	Q86UE4	Protein LYRIC	MTDH	KTRPKQEKAFSLKTISTSDPAEVLVKNSQPI	T(0.002)IS(0.977)T(0.018)S(0.004)DPAEVLVK	3309	UID2092	Color2 [A=255, R=169, G=169, B=169]	1	4		S	2			1985	___1	0.977147	0.0001418	99.941	71.733	91.858	1.2268	28614000	494	21.7965	21.7052	21.6885	21.906	21.8854	21.695	21.0381	18.2018	19.1552	21.8854	19.8534	18.7122
	0.906142	2.14	P48651;J3KNR6	11;11	P48651	P48651	Phosphatidylserine synthase 1	PTDSS1	_____MASCVGSRTLSKDDVNYKMHFRMINE	T(0.006)LS(0.994)KDDVNYK	2265	UID1452	Color2 [A=255, R=169, G=169, B=169]	1	4		S	2			1548	___1	0.994485	0.0023181	99.215	41.867	99.215	0.23789	17755000	11	19.3142	20.0207	19.606	20.6949	22.6131	19.0601	19.6378	18.2574	21.9702	22.6131	18.5453	18.7822
	0.904885	-2.41594	Q6ZVF9	583	Q6ZVF9	Q6ZVF9	G protein-regulated inducer of neurite outgrowth 3	GPRIN3	SQESGGTESAANPTPSPIRKNQESTLEENRQ	SQESGGTESAANPT(0.018)PS(0.981)PIRK	3226	UID2040	Color2 [A=255, R=169, G=169, B=169]	1	4		S	3			1951	___1	0.981375	3.57523e-05	65.197	57.92	57.432	-3.5526	44727000	583	18.5923	22.33	21.9158	19.4009	23.2911	23.108	18.2545	22.2746	17.7325	23.2911	18.6423	19.7078
	0.904034	3.34886	S4R3H4;E7EQT4;Q9UKV3-5;Q9UKV3	185;203;243;243	S4R3H4	S4R3H4	Apoptotic chromatin condensation inducer in the nucleus	ACIN1	SSRVRQARAAKLSEGSQPAEEEEDQETPSRN	AAKLS(1)EGS(1)QPAEEEEDQETPSR	615	UID3549	Color2 [A=255, R=169, G=169, B=169]	1	4		S	3			444	___2	1	3.75857e-08	85.855	76.923	85.855	0.49081	108500000	185	21.6011	23.3503	21.8077	24.5588	20.9304	23.2351	20.1332	19.1346	20.4811	20.9304	20.5385	18.595
	0.903824	1.71591	Q2M389;F8VYH7;Q2M389-2	7;7;7	Q2M389	Q2M389	WASH complex subunit 7	KIAA1033	_________MAVETLSPDWEFDRVDDGSQKI	AVET(0.149)LS(0.851)PDWEFDRVDDGSQK	2881	UID1838	Color2 [A=255, R=169, G=169, B=169]	1	4		S	3			1849	___1	0.850934	0.000804517	49.089	44.472	49.089	-1.0596	8165600	7	21.4069	19.6552	19.3873	21.1924	19.0113	20.0761	17.9144	19.2	19.4653	18.4611	18.349	18.7446
	0.903438	2.25834	R4GNB2;Q5VZ89-6;Q5VZ89;X6RAE7;Q5VZ89-3;X6R5W5;Q5VZ89-4;R4GN35;Q5VZ89-2	1623;1387;1387;659;569;410;384;1672;860	R4GNB2;R4GN35	R4GN35	DENN domain-containing protein 4C	DENND4C	EIKRASGDVQTMKISSVPNSLSKRNVSLTRS	IS(0.001)S(0.999)VPNSLSK	3063	UID1941	Color2 [A=255, R=169, G=169, B=169]	1	4		S	2			1906;2456	___1	0.999025	0.000692789	98.898	36.732	98.898	1.1586	30703000	1672	22.1615	22.6664	21.7757	19.3438	22.3341	21.7506	18.7429	18.7235	20.6642	22.3341	17.8411	18.2062
	0.903194	2.28677	Q9HB19;E5RHB5	184;184	Q9HB19	Q9HB19	Pleckstrin homology domain-containing family A member 2	PLEKHA2	EGSEPGSHTILRRSQSYIPTSGCRASTGPPL	S(0.001)QS(0.999)YIPTSGCR	3963	UID2508	Color2 [A=255, R=169, G=169, B=169]	1	4		S	2			2273	___1	0.999225	0.000164449	104.24	60.564	77.644	-2.4964	42668000	184	21.36	21.8667	22.3313	23.0699	22.112	23.2128	17.7626	18.5986	20.8797	22.112	18.3432	20.3676
	0.902865	2.69597	H3BS86;Q9UNE7	19;19	H3BS86	H3BS86	E3 ubiquitin-protein ligase CHIP	STUB1	KEEKEGGARLGAGGGSPEKSPSAQELKEQGN	LGAGGGS(1)PEKSPSAQELK	1344	UID859	Color2 [A=255, R=169, G=169, B=169]	1	4		S	2			851	___1	0.99999	5.09803e-08	105	71.133	105	0.46107	107410000	19	21.0624	22.4191	21.8044	22.1097	21.6039	20.1771	18.0111	17.5249	18.8787	21.6039	19.4433	18.4504
	0.902252	2.08141	Q9UPY3-2;Q9UPY3;Q9UPY3-3;H0YJZ6	1470;1470;368;149	Q9UPY3-2	Q9UPY3-2	Endoribonuclease Dicer	DICER1	NMLMGSGAFVKKISLSPFSTTDSAYEWKMPK	IS(0.197)LS(0.756)PFS(0.036)T(0.008)T(0.002)DSAYEWK	4171	UID2661	Color2 [A=255, R=169, G=169, B=169]	1	4		S	2			2390	___1	0.756317	0.00126259	55.261	46.662	55.261	-1.2743	6261900	1470	20.5579	19.8893	19.6931	21.4355	18.0365	20.3586	18.3079	18.7352	19.0045	18.0365	18.8456	17.7671
	0.901935	2.56434	B4DDD6;Q9UJU6-2;Q9UJU6-4;B4DDP6;Q9UJU6-3;Q9UJU6;H0Y5J4;Q9UJU6-5	267;292;197;243;300;291;220;188	B4DDD6;Q9UJU6	B4DDD6	Drebrin-like protein	DBNL	PQPGKLRSPFLQKQLTQPETHFGREPAAAIS	QLT(1)QPETHFGR	4469	UID2832	Color2 [A=255, R=169, G=169, B=169]	1	4		T	2			113;2360	___1	1	8.34152e-09	175.49	141.73	138.99	0.37164	172830000	267	23.4539	22.4833	24.1283	23.1718	22.8133	24.364	20.9675	19.0029	22.8947	22.8133	24.1984	22.2153
	0.901302	2.63019	Q4G0F5	304	Q4G0F5	Q4G0F5	Vacuolar protein sorting-associated protein 26B	VPS26B	EVVLWRKGDIVRKSMSHQAAIASQRFEGTTS	S(0.209)MS(0.791)HQAAIASQR	2913	UID1856	Color2 [A=255, R=169, G=169, B=169]	1	4		S	2			1857	___1	0.791354	8.07688e-05	89.911	57.305	73.834	-0.91424	165710000	304	21.9922	22.4601	22.9491	23.5532	23.6872	21.3717	19.3519	18.9374	23.4433	23.6872	22.9895	21.7947
	0.899484	3.19712	P42566;B1AUU8;H7BYP0;P42566-2	796;662;473;482	P42566	P42566	Epidermal growth factor receptor substrate 15	EPS15	PCPLPPGKRSINKLDSPDPFKLNDPFQPFPG	S(1)INKLDS(1)PDPFK	2225	UID1431	Color2 [A=255, R=169, G=169, B=169]	1	4		S	2			1518	___1	1	2.17495e-14	194.23	161.37	108.52	-1.5982	120740000	796	22.7097	24.0227	23.3047	23.8335	23.4188	22.8936	17.8218	18.019	20.5019	23.4188	21.3085	20.2835
	0.899352	-1.88268	J3KSW1;Q8WYR1-2;Q8WYR1	458;72;458	J3KSW1	J3KSW1	Phosphoinositide 3-kinase regulatory subunit 5	PIK3R5	LEGSSDTALPLRRAGSLCSPLDEPVSPPSRA	AGS(1)LCSPLDEPVSPPSR	1488	UID936	Color2 [A=255, R=169, G=169, B=169]	1	4		S	2			926	___1	0.999961	2.01199e-07	132.81	121.49	132.81	-0.53946	39340000	458	20.5769	21.0467	22.3275	18.9039	20.5354	22.0794	18.2377	20.7503	18.467	20.5354	21.072	21.6469
	0.899264	1.83406	H0Y360;Q01433;H0YCL9;Q01433-2;E9PIJ1;Q01433-3;Q01433-5;Q01433-4	161;190;157;109;72;71;72;115	H0Y360	H0Y360	AMP deaminase 2	AMPD2	PDILLRAKQDFLKTDSDSDLQLYKEQGEGQG	T(0.035)DS(0.861)DS(0.104)DLQLYK	1193	UID757	Color2 [A=255, R=169, G=169, B=169]	1	4		S	2			759	___1	0.860719	0.000389372	92.247	57.444	92.247	1.3839	9738000	161	20.5556	21.6192	21.1452	20.1657	19.0734	20.1623	17.8341	17.6112	18.4178	18.721	18.2266	18.1468
	0.898173	2.15611	Q09666	5099	Q09666	Q09666	Neuroblast differentiation-associated protein AHNAK	AHNAK	MFGKMYFPDVEFDIKSPKFKAEAPLPSPKLE	MYFPDVEFDIKS(1)PK	2503	UID1620	Color2 [A=255, R=169, G=169, B=169]	1	4		S	2			1721	___1	1	0.000301066	86.548	67.305	86.548	-2.0794	48400000	5099	22.9303	22.3319	21.8044	22.3594	20.7493	19.3217	18.0061	19.5567	20.3286	20.7493	19.7941	19.8766
	0.897972	2.9348	U3KQF4;U3KPT9;U3KPY8;K7EIY6;Q9BV68-2;Q9BV68	5;5;5;5;5;5	U3KQF4	U3KQF4	E3 ubiquitin-protein ligase RNF126	RNF126	___________MAEASPHPGRYFCHCCSVEI	AEAS(1)PHPGR	1547	UID979	Color2 [A=255, R=169, G=169, B=169]	1	4		S	2			953	___1	1	0.00468252	89.171	76.583	56.548	-0.88871	13412000	5	19.5721	19.8742	19.9843	22.9584	18.9325	20.9726	17.2973	19.052	21.0474	19.4934	17.3485	17.4636
	0.897569	2.86644	Q9Y613	498	Q9Y613	Q9Y613	FH1/FH2 domain-containing protein 1	FHOD1	LWDSPETAPAARTPQSPAPCVLLRAQRSLAP	TPQS(1)PAPCVLLR	4366	UID2796	Color2 [A=255, R=169, G=169, B=169]	1	4		S	2			2444	___1	0.999998	1.47457e-07	137.95	123.74	128.68	0.75178	53753000	498	22.2834	22.7637	22.2878	23.0838	22.5752	22.8059	18.4935	17.7534	21.108	22.5752	21.7641	20.8304
	0.896134	1.60692	O15541	6	O15541	O15541	RING finger protein 113A	RNF113A	__________MAEQLSPGKAVDQVCTFLFKK	AEQLS(1)PGKAVDQVCTFLFK	1684	UID1063	Color2 [A=255, R=169, G=169, B=169]	1	4		S	3			1071	___1	0.999925	0.000140784	60.034	53.082	60.034	0.52882	52430000	6	21.3904	20.2293	20.2147	21.035	21.9323	22.4193	17.3847	19.8867	19.9484	21.9323	18.7002	18.482
	0.896109	3.59372	H0Y360;Q01433	47;76	H0Y360	H0Y360	AMP deaminase 2	AMPD2	GSGKPKAKYPFKKRASLQASTAAPEARGGLG	RAS(1)LQASTAAPEAR	1188	UID752	Color2 [A=255, R=169, G=169, B=169]	1	4		S	2			759	___1	1	1.83109e-24	202.96	172.14	182.17	0.40711	530200000	47	24.2505	22.733	23.5477	24.9712	24.8618	25.276	20.7597	18.3956	22.5237	24.8618	22.3443	22.2472
	0.895292	3.48023	Q9BXW6-4;Q9BXW6	117;499	Q9BXW6-4	Q9BXW6-4	Oxysterol-binding protein-related protein 1	OSBPL1A	ESERSLSRLEAVTARSFEEEGEHLGSRKHRM	S(1)FEEEGEHLGSR	3848	UID2438	Color2 [A=255, R=169, G=169, B=169]	1	4		S	2			2227	___1	1	8.9732e-15	193.15	168.37	139.78	1.7304	60778000	117	23.1094	23.0783	22.8709	23.506	22.2705	23.0766	20.4333	17.5334	20.0988	22.2705	19.5154	19.9823
	0.894315	1.59169	K7ESA4;K7ELQ4;P17544-5;P17544-4;P17544-2;P17544-3;P17544-6;P17544	53;53;53;53;53;53;53;53	K7ESA4	K7ESA4	Cyclic AMP-dependent transcription factor ATF-7	ATF7	GPARTDSVIIADQTPTPTRFLKNCEEVGLFN	TDSVIIADQT(0.993)PT(0.891)PT(0.117)R	4729	UID6064	Color2 [A=255, R=169, G=169, B=169]	1	4		T	2			970	___2	0.890659	0.000319545	95.57	80.89	95.57	2.0371	6543800	53	20.3313	21.2918	18.4499	21.0121	19.4847	18.6225	17.9255	18.3191	19.0489	19.5787	17.5327	18.7591
	0.893157	3.16915	P08670;B0YJC4	39;39	P08670	P08670	Vimentin	VIM	PSSSRSYVTTSTRTYSLGSALRPSTSRSLYA	TYS(1)LGSALRPSTSR	1974	UID1253	Color2 [A=255, R=169, G=169, B=169]	1	4		S	2			1304	___1	0.99997	3.00675e-19	184.02	156.92	184.02	0.27781	218260000	39	25.3788	24.5074	24.6246	23.1928	21.053	18.6471	17.5771	19.6572	21.4481	21.053	23.0483	20.6843
	0.891234	4.30486	P62753;A2A3R5	235;204	P62753	P62753	40S ribosomal protein S6	RPS6	AKEKRQEQIAKRRRLSSLRASTSKSESSQK_	RLS(1)S(1)LRAS(0.683)T(0.205)S(0.112)K	2372	UID7815	Color2 [A=255, R=169, G=169, B=169]	1	4		S	2			1636	___3	0.99995	0.00201788	62.861	53.073	62.861	-0.65038	171850000	235	24.0885	23.7499	18.9139	24.7813	21.2914	19.8433	17.5834	18.1421	19.729	21.2914	18.7202	18.9807
	0.891133	-2.24226	Q09666	5752	Q09666	Q09666	Neuroblast differentiation-associated protein AHNAK	AHNAK	SGSKGDLKSSKASLGSLEGEAEAEASSPKGK	ASLGS(1)LEGEAEAEASSPK	2472	UID1593	Color2 [A=255, R=169, G=169, B=169]	1	4		S	2			1721	___1	0.999999	1.17554e-47	227.4	205.95	227.4	-0.075928	234370000	5752	19.3447	23.1896	23.3589	21.9327	22.2438	23.3079	22.2443	22.3423	20.891	22.2438	22.6423	23.5878
	0.88972	1.28626	Q09666	2397	Q09666	Q09666	Neuroblast differentiation-associated protein AHNAK	AHNAK	KAPKISMPDLDLHLKSPKAKGEVDVDVPKLE	ISMPDLDLHLKS(1)PK	2492	UID1610	Color2 [A=255, R=169, G=169, B=169]	1	4		S	2			1721	___1	1	1.68713e-05	132.84	115.92	86.539	0.051452	699030000	2397	24.9395	25.5283	24.7159	23.5916	26.535	26.0949	18.3597	22.541	23.4879	26.535	22.9465	22.8991
	0.88964	3.02684	P02545-2;P02545-6;P02545-3;P02545;Q5TCI8;P02545-5;P02545-4	392;392;392;392;311;293;280	P02545-2	P02545-2	Prelamin-A/C;Lamin-A/C	LMNA	RKLLEGEEERLRLSPSPTSQRSRGRASSHSS	LRLS(0.999)PS(0.973)PT(0.026)S(0.002)QR	1887	UID1196	Color2 [A=255, R=169, G=169, B=169]	1	4		S	2			1219	___1	0.9735	0.000873657	105.65	87.843	71.806	-0.048152	134990000	392	23.4435	24.3724	23.707	22.4044	18.7407	21.9169	20.0177	17.807	22.1258	18.1128	18.8875	21.4552
	0.889276	1.64239	P49585;C9JEJ2	329;329	P49585	P49585	Choline-phosphate cytidylyltransferase A	PCYT1A	ISPKQSPSSSPTRERSPSPSFRWPFSGKTSP	ERS(1)PS(0.989)PS(0.011)FR	2273	UID1458	Color2 [A=255, R=169, G=169, B=169]	1	4		S	2			1555	___1	1	0.000930336	130.01	108.5	108.9	0.37524	412420000	329	21.7313	22.3222	21.5899	22.0676	22.0418	19.9193	19.0291	19.4474	20.1278	22.0418	18.2027	19.8857
	0.889208	1.83587	R4GNB4;Q9H7M9	64;235	R4GNB4	R4GNB4	Platelet receptor Gi24	C10orf54	QAASNRRAQELVRMDSNIQGIENPGFEASPP	MDS(1)NIQGIENPGFEAS(1)PPAQGIPEAK	3950	UID2500	Color2 [A=255, R=169, G=169, B=169]	1	4		S	3			2267	___1	1	4.11641e-12	98.267	94.852	78.544	0.82572	65904000	64	21.6914	22.1887	22.7395	19.3624	21.0455	22.6642	18.528	18.743	20.2483	21.0455	19.2165	18.4533
	0.888788	3.34164	Q4G0J3;Q4G0J3-3;H0YA82	298;305;79	Q4G0J3	Q4G0J3	La-related protein 7	LARP7	EASSLPEVRTGKRKRSSSEDAESLAPRSKVK	KRS(0.982)S(0.036)S(0.982)EDAESLAPR	2915	UID5008	Color2 [A=255, R=169, G=169, B=169]	1	4		S	2			1858	___2	0.982241	0.000143073	99.273	66.943	80.411	0.26511	114400000	298	22.9955	22.4718	21.6901	24.2678	23.3468	23.4901	17.3529	20.9938	21.2063	23.3468	21.2847	17.9693
	0.888496	3.59021	O60271-5;O60271-3;O60271-4;O60271-2;O60271;O60271-9;D6RHI8	217;217;217;217;217;74;74	O60271-5	O60271-5	C-Jun-amino-terminal kinase-interacting protein 4	SPAG9	ISLGIFPLPAGDGLLTPDAQKGGETPGSEQW	ERPIS(1)LGIFPLPAGDGLLT(1)PDAQK	4767	UID2926	Color2 [A=255, R=169, G=169, B=169]	1	4		T	3			1097	___1	1	8.17318e-06	78.531	68.473	66.426	1.6237	117120000	217	24.3665	23.5359	23.2096	22.7177	18.436	25.291	18.1224	20.5456	20.8302	18.8872	21.5799	17.5503
	0.887811	1.94612	Q9C0B5-2;Q9C0B5	476;529	Q9C0B5-2	Q9C0B5-2	Palmitoyltransferase ZDHHC5	ZDHHC5	RHPRLVPTGPTHREPSPVRYDNLSRHIVASL	LVPT(0.016)GPT(0.017)HREPS(0.967)PVR	3878	UID2455	Color2 [A=255, R=169, G=169, B=169]	1	4		S	3			2238	___1	0.967331	0.00174258	54.288	44.488	41.348	0.70692	46040000	476	22.403	23.351	22.8196	21.6982	22.5924	19.1787	18.1933	20.389	20.4913	22.5924	21.7367	18.7804
	0.88779	2.75153	Q4G0F5	302	Q4G0F5	Q4G0F5	Vacuolar protein sorting-associated protein 26B	VPS26B	QQEVVLWRKGDIVRKSMSHQAAIASQRFEGT	S(0.913)MS(0.087)HQAAIASQR	2912	UID1855	Color2 [A=255, R=169, G=169, B=169]	1	4		S	2			1857	___1	0.912848	8.07688e-05	89.911	57.305	73.91	-0.39924	221880000	302	21.9922	22.4601	22.9491	23.5532	23.6872	21.3717	19.3519	18.6947	23.4433	23.6872	22.9895	21.7947
	0.886044	4.36078	O00160	1023	O00160	O00160	Unconventional myosin-If	MYO1F	LNVPDQGMAGMQRKRSVGQRPVPGVGRPKPQ	S(1)VGQRPVPGVGR	1614	UID1017	Color2 [A=255, R=169, G=169, B=169]	1	4		S	2			1021	___1	1	7.02973e-10	162.38	127.69	62.891	0.027802	440830000	1023	24.3904	25.1451	24.6957	26.2049	24.6495	25.6649	21.2625	20.6741	21.1041	24.6495	21.2518	18.4039
	0.885735	2.84698	Q4G0J3;Q4G0J3-3;H0YA82	300;307;81	Q4G0J3	Q4G0J3	La-related protein 7	LARP7	SSLPEVRTGKRKRSSSEDAESLAPRSKVKKI	KRS(0.982)S(0.036)S(0.982)EDAESLAPR	2917	UID5009	Color2 [A=255, R=169, G=169, B=169]	1	4		S	2			1858	___2	0.98188	0.000143073	99.273	66.943	80.411	0.26511	114400000	300	22.9955	22.4718	21.6901	24.2678	23.3468	23.4901	18.1475	20.9938	21.2063	23.3468	21.2847	18.9586
	0.884729	2.55766	Q5JTD0-4;Q5JTD0-2;Q5JTD0	225;290;300	Q5JTD0-4	Q5JTD0-4	Tight junction-associated protein 1	TJAP1	PQPNGECHSLGTARGSPEEELPLPAFEKLNP	GS(1)PEEELPLPAFEK	2963	UID1883	Color2 [A=255, R=169, G=169, B=169]	1	4		S	2			1871	___1	1	6.95969e-08	135.91	119.33	113.76	0.3061	23260000	225	21.2275	21.8776	21.4714	21.8777	21.8287	21.0552	17.1047	17.376	19.1016	21.8287	17.564	18.9799
	0.884567	2.44364	Q6GYQ0-3;Q6GYQ0-4;Q6GYQ0;Q6GYQ0-7;Q6GYQ0-5;Q6GYQ0-6;Q6GYQ0-2	908;861;861;874;861;908;861	Q6GYQ0-3	Q6GYQ0-3	Ral GTPase-activating protein subunit alpha-1	RALGAPA1	RLRSGNASTMTRRGSSPGSLEIPKDLPDILN	RGS(0.789)S(0.789)PGS(0.421)LEIPK	3110	UID5116	Color2 [A=255, R=169, G=169, B=169]	1	4		S	2			1916	___2	0.789405	0.0119558	40.725	15.288	40.725	0.70482	8004700	908	20.327	20.9592	18.7596	21.2432	19.8755	21.0482	18.5357	17.3452	18.1655	18.2628	19.157	17.5914
	0.884344	2.05701	Q9H8Y8-2;Q9H8Y8;Q9H8Y8-3	154;222;234	Q9H8Y8-2	Q9H8Y8-2	Golgi reassembly-stacking protein 2	GORASP2	FEEGKKISLPGQMAGTPITPLKDGFTEVQLS	ISLPGQMAGT(0.972)PIT(0.028)PLK	5203	UID3064	Color2 [A=255, R=169, G=169, B=169]	1	4		T	2			2272	___1	0.972106	0.000161815	93.181	73.858	67.646	-0.0029155	32000000	154	22.7382	21.8543	19.3215	20.5789	20.6059	19.6879	17.2359	18.9208	20.3715	20.6059	18.3534	19.4242
	0.884301	2.66377	B3KR49;E9PJF0;E9PQW4;P27361-2;P27361-3;P27361	88;202;202;202;202;202	B3KR49	B3KR49	Mitogen-activated protein kinase;Mitogen-activated protein kinase 3	MAPK3	LARIADPEHDHTGFLTEYVATRWYRAPEIML	IADPEHDHTGFLT(0.999)EY(0.996)VAT(0.004)R	4463	UID5981	Color2 [A=255, R=169, G=169, B=169]	1	4		T	3			98	___2	0.999486	2.86148e-07	115.5	98.574	105.92	0.06657	35099000	88	22.908	19.1089	22.9671	22.5401	21.0134	22.7019	18.3043	19.2935	19.7713	21.0134	19.9016	18.8586
	0.883265	2.29198	Q9UMZ2-6;Q9UMZ2-9;Q9UMZ2-4;Q9UMZ2-8;Q9UMZ2-3;Q9UMZ2-7;Q9UMZ2-5;Q9UMZ2	591;674;674;673;674;674;752;752	Q9UMZ2-6	Q9UMZ2-6	Synergin gamma	SYNRG	NSTAASTKYDVFRQLSLEGSGLGVEDLKDNT	QLS(1)LEGSGLGVEDLKDNTPSGK	4153	UID2647	Color2 [A=255, R=169, G=169, B=169]	1	4		S	3			2380	___1	0.999877	8.54817e-10	97.395	84.718	97.395	0.26506	20549000	591	19.6651	19.4971	22.2128	22.2019	19.3505	22.7036	17.4365	18.4606	21.9437	18.9811	18.2783	19.4958
	0.882231	2.67012	K4DI84;Q96QH2-2;Q96QH2	204;204;252	K4DI84	K4DI84	PML-RARA-regulated adapter molecule 1	PRAM1	PRKLWQPEAGEATPRSPQPELSTFPKKPAQP	S(1)PQPELSTFPK	1535	UID972	Color2 [A=255, R=169, G=169, B=169]	1	4		S	2			949	___1	0.999994	1.58978e-07	110.31	93.364	110.31	0.31226	125090000	204	22.6409	21.6103	22.3387	22.5353	22.586	22.9645	18.583	17.9581	20.5726	22.586	20.6811	20.5342
	0.882038	3.30539	O60271-5;O60271-3;O60271-4;O60271-2;O60271;O60271-9;D6RHI8	226;226;226;226;226;83;83	O60271-5	O60271-5	C-Jun-amino-terminal kinase-interacting protein 4	SPAG9	AGDGLLTPDAQKGGETPGSEQWKFQELSQPR	GGET(1)PGSEQWK	4768	UID2927	Color2 [A=255, R=169, G=169, B=169]	1	4		T	2			1097	___1	0.999932	1.37033e-05	158.56	107.29	122.7	-0.23401	49094000	226	23.5954	23.3533	22.2194	22.7342	21.9768	21.6798	20.3271	17.9218	19.8007	21.9768	17.373	19.5542
	0.881913	2.41949	Q13263-2;Q13263;M0R0K9	391;473;98	Q13263-2	Q13263-2	Transcription intermediary factor 1-beta	TRIM28	YSSAEPHVSGVKRSRSGEGEVSGLMRKVPRV	S(1)GEGEVSGLMR	2602	UID1673	Color2 [A=255, R=169, G=169, B=169]	1	4		S	2			1747	___1	1	3.87048e-45	257.78	213.17	103.43	-0.38111	2057300000	391	22.928	23.4833	21.7599	25.415	22.0372	22.2411	21.4215	21.2543	22.5025	22.0372	22.078	21.1371
	0.879311	1.83871	B1AKJ5;O43847;O43847-2	94;94;94	B1AKJ5	B1AKJ5	Nardilysin	NRD1	ARLGADESEEEGRRGSLSNAGDPEIVKSPSD	RGS(1)LSNAGDPEIVK	151	UID103	Color2 [A=255, R=169, G=169, B=169]	1	4		S	2			73	___1	0.99963	1.13384e-24	206.63	161.47	206.63	-0.47929	440350000	94	24.1508	24.4883	24.6474	24.3665	24.1802	24.6173	21.8724	21.5052	22.2303	24.1802	22.0175	21.9824
	0.878853	4.03525	E7EX17;B4DS13;P23588	502;458;497	E7EX17	E7EX17	Eukaryotic translation initiation factor 4B	EIF4B	NAWVKRSSNPPARSQSSDTEQQSPTSGGGKV	SQS(1)SDTEQQSPTSGGGK	275	UID185	Color2 [A=255, R=169, G=169, B=169]	1	4		S	2			160	___1	0.999712	1.01551e-128	334.04	300.77	334.04	0.57646	408840000	502	24.9323	25.5584	25.0343	24.6662	25.9686	24.1876	21.8466	19.5478	20.2697	25.9686	24.0803	18.9605
	0.878755	1.84168	B4DHN5;E9PBU7;O00560-2;O00560	6;6;6;6	B4DHN5	B4DHN5	Syntenin-1	SDCBP	__________MSLYPSLEDLKVDKVIQAQTA	SLY(0.001)PS(0.999)LEDLKVDK	232	UID156	Color2 [A=255, R=169, G=169, B=169]	1	4		S	2			131	___1	0.999307	9.9149e-05	110.92	83.259	110.92	0.45017	241280000	6	24.7175	24.5185	23.1784	25.5507	25.0622	24.5778	21.2499	22.7394	23.1869	25.0622	23.2316	22.5473
	0.876262	2.31698	R4GNB4;Q9H7M9	77;248	R4GNB4	R4GNB4	Platelet receptor Gi24	C10orf54	MDSNIQGIENPGFEASPPAQGIPEAKVRHPL	MDS(1)NIQGIENPGFEAS(1)PPAQGIPEAK	3951	UID5651	Color2 [A=255, R=169, G=169, B=169]	1	4		S	3			2267	___2	1	6.99009e-08	78.544	71.351	78.544	0.82572	11395000	77	20.8386	19.6227	19.5021	21.6982	18.9853	19.8111	17.3553	18.2564	18.7595	18.0667	19.0382	17.9738
	0.87557	-2.17074	C9JGI3;P19971;P19971-2	23;23;23	C9JGI3	C9JGI3	Thymidine phosphorylase	TYMP	GTGAPPAPGDFSGEGSQGLPDPSPEPKQLPE	AALMT(0.001)PGT(0.001)GAPPAPGDFS(0.062)GEGS(0.93)QGLPDPS(0.005)PEPK	454	UID312	Color2 [A=255, R=169, G=169, B=169]	1	4		S	3			315	___1	0.930445	4.09419e-06	55.324	48.601	55.324	0.3287	17430000	23	19.9632	20.057	19.4891	19.7934	18.7498	20.4713	18.0259	22.0245	17.7296	18.7498	18.5424	20.6411
	0.875132	3.28186	H0Y4V9;Q92615	64;498	H0Y4V9	H0Y4V9	La-related protein 4B	LARP4B	GSLESSPGLGRGRKNSFGYRKKREEKFTSSQ	KNS(1)FGYR	1207	UID764	Color2 [A=255, R=169, G=169, B=169]	1	4		S	2			763	___1	0.999999	0.0124893	81.548	65.345	81.548	-2.1243	55039000	64	23.0303	22.7436	23.1507	23.6595	21.7893	22.597	17.7259	17.7062	20.6679	21.7893	18.9977	20.6352
	0.874771	2.32782	Q9UKA4	18	Q9UKA4	Q9UKA4	A-kinase anchor protein 11	AKAP11	TFRNNHMKTKASVRKSFSEDVFQSVKSLLQS	S(0.975)FS(0.025)EDVFQSVK	4128	UID2630	Color2 [A=255, R=169, G=169, B=169]	1	4		S	2			2365	___1	0.974634	1.42209e-05	131.17	115.8	131.17	1.0378	14248000	18	21.6757	21.9357	20.7692	21.3229	18.6737	20.9157	18.0234	18.6249	18.9273	18.8384	17.3439	18.0034
	0.874657	1.89853	Q7Z4V5-2;Q7Z4V5;Q7Z4V5-4;Q7Z4V5-3;K7ERA4	454;454;454;454;36	Q7Z4V5-2	Q7Z4V5-2	Hepatoma-derived growth factor-related protein 2	HDGFRP2	KQQAKPVKVERTRKRSEGFSMDRKVEKKKEP	KRS(1)EGFSMDR	3263	UID2063	Color2 [A=255, R=169, G=169, B=169]	1	4		S	3			1968	___1	0.999997	0.000798278	100.07	75.376	66.706	-0.091916	752380000	454	24.382	25.7002	25.9696	25.9825	25.5361	24.1971	22.4346	24.2492	25.215	25.5361	24.8627	22.3401
	0.874596	2.93841	P35611;P35611-3;E7EV99;E7ENY0;P35611-2;P35611-4;A2A3N8;H0Y9H2	358;358;358;358;358;358;358;64	P35611	P35611	Alpha-adducin	ADD1	LLNPEKYKAKSRSPGSPVGEGTGSPPKWQIG	SPGS(1)PVGEGTGSPPK	2190	UID1407	Color2 [A=255, R=169, G=169, B=169]	1	4		S	2			1493	___1	1	2.50777e-46	239.16	207.67	239.16	-0.41442	504280000	358	25.302	26.2663	24.8088	25.557	25.7941	25.0944	18.3745	21.3871	22.0969	25.7941	22.3245	21.3733
	0.874205	2.3483	Q5T1Z4;Q5T1Z8;Q14671-2;Q14671;Q14671-3;H0YDK8;E9PR38;E7EWT3;Q14671-4	710;745;683;709;709;421;467;565;650	Q5T1Z4	Q5T1Z4	Pumilio homolog 1	PUM1	TAVANSNTGSGSRRDSLTGSSDLYKRTSSSL	RDS(0.996)LT(0.004)GSSDLYKR	2715	UID1740	Color2 [A=255, R=169, G=169, B=169]	1	4		S	3			1785	___1	0.996391	1.27429e-11	160.03	150.1	160.03	-0.027571	72453000	710	19.2916	22.2803	22.2974	22.2533	20.9883	22.6218	18.3406	18.1359	20.0325	20.9883	16.5494	18.2191
	0.874197	2.56971	F5GZ35;B7Z9C6;H0Y507;Q5TCZ1-2;Q5TCZ1-3;Q5TCZ1	382;414;474;354;519;547	F5GZ35	F5GZ35	SH3 and PX domain-containing protein 2A	SH3PXD2A	KEAEEGPTGASESQDSPRKLKYEEPEYDIPA	EAEEGPTGASES(0.008)QDS(0.992)PR	380	UID257	Color2 [A=255, R=169, G=169, B=169]	1	4		S	2			245	___1	0.992385	1.72581e-13	160.45	146.54	160.45	-2.2911	56216000	382	19.5571	22.9523	22.4509	22.7815	23.8512	19.5264	19.2746	18.9562	22.0214	23.8512	18.5405	18.8111
	0.872547	2.13635	Q7Z417	652	Q7Z417	Q7Z417	Nuclear fragile X mental retardation-interacting protein 2	NUFIP2	SAKEQRYQRGLERNDSWGSFDLRAAIVYHTK	NDS(1)WGSFDLR	3256	UID2056	Color2 [A=255, R=169, G=169, B=169]	1	4		S	2			1965	___1	1	1.08192e-05	144.7	136.17	144.7	0.29015	93402000	652	23.0915	23.0248	23.0576	24.4791	23.1082	23.6044	20.8781	20.8457	21.6756	23.1082	21.7999	21.0457
	0.872113	1.48988	Q96JM3	405	Q96JM3	Q96JM3	Chromosome alignment-maintaining phosphoprotein 1	CHAMP1	WKSGPPELRKTAPTLSPEHWKAVPPVSPELR	KT(0.001)APT(0.011)LS(0.989)PEHWK	3722	UID2356	Color2 [A=255, R=169, G=169, B=169]	1	4		S	3			2157	___1	0.988718	0.00562577	51.013	31.919	48.177	-0.10555	31918000	405	21.1619	20.9685	20.6622	20.3664	21.5637	20.2744	18.3258	18.7431	19.2119	21.5637	17.818	18.7707
	0.871756	-2.45802	Q92466-3;Q92466-2;Q92466-5;Q92466-4;Q92466	26;26;26;26;26	Q92466-3	Q92466-3	DNA damage-binding protein 2	DDB2	KTSEIVLRPRNKRSRSPLELEPEAKKLCAKG	S(0.199)RS(0.801)PLELEPEAK	3605	UID2274	Color2 [A=255, R=169, G=169, B=169]	1	4		S	3			2104	___1	0.801199	0.000114776	87.138	75.606	50.305	0.45794	40607000	26	21.4599	22.2032	21.9879	18.5401	21.8917	22.4146	18.734	22.1848	18.8091	21.8917	21.5549	21.9373
	0.87132	0.949966	Q14160-2;Q14160;Q14160-3;H0YDF9	754;835;835;132	Q14160-2	Q14160-2	Protein scribble homolog	SCRIB	ENAVTITPLRPEDDYSPRERRGGGLRLPLLP	MVEPENAVTITPLRPEDDYS(1)PR	2700	UID1732	Color2 [A=255, R=169, G=169, B=169]	1	4		S	3			1776	___1	0.999912	8.78822e-07	71.528	60.216	68.361	-0.37453	27509000	754	19.7457	21.2958	21.5554	18.9547	20.6785	21.9556	20.2124	18.8847	19.3487	20.6785	19.3282	17.9147
	0.871297	3.89017	Q9P107;K7EJC2	437;181	Q9P107	Q9P107	GEM-interacting protein	GMIP	DVDSVGGGSESRSLDSPTSSPGAGTRQLVKA	SLDS(1)PTS(0.02)S(0.979)PGAGT(0.001)R	4053	UID5727	Color2 [A=255, R=169, G=169, B=169]	1	4		S	2			2332	___2	0.999987	2.37097e-16	172.43	152.82	172.43	1.0021	462710000	437	20.0716	22.218	23.2451	24.9125	23.6896	23.9733	20.8939	18.3942	21.1019	23.6896	20.9355	17.8828
	0.87094	2.20042	O95817	377	O95817	O95817	BAG family molecular chaperone regulator 3	BAG3	VEVKVPPAPVPCPPPSPGPSAVPSSPKSVAT	VPPAPVPCPPPS(0.999)PGPS(0.007)AVPS(0.603)S(0.391)PK	1865	UID4331	Color2 [A=255, R=169, G=169, B=169]	1	4		S	3			1169	___2	0.998901	1.3226e-10	89.659	74.53	89.659	0.67504	68705000	377	22.1718	23.106	22.4818	19.5529	23.4492	22.895	18.4012	18.328	21.44	23.4492	17.8987	19.381
	0.870827	3.10849	H0YBT1;O95429-2;O95429	26;143;179	H0YBT1	H0YBT1	BAG family molecular chaperone regulator 4	BAG4	SYSTEVPSTYRSSGNSPTPVSRWIYPQQDCQ	SSGNS(1)PTPVSR	1264	UID803	Color2 [A=255, R=169, G=169, B=169]	1	4		S	2			793	___1	0.999956	3.24943e-06	134.56	119.19	134.56	0.96208	72067000	26	19.195	22.7828	18.7196	22.8076	24.3721	23.0091	17.216	17.8604	22.4271	24.3721	18.7058	18.8759
	0.869173	1.90517	Q8IY17-5;Q8IY17-2;Q8IY17-3;Q8IY17;Q8IY17-4;M0QYT1;M0R2C2	306;306;345;345;354;165;186	Q8IY17-5	Q8IY17-5	Neuropathy target esterase	PNPLA6	NELFSHEIQPLRLFPSPGLPTRTSPVRGSKR	LFPS(0.999)PGLPT(0.001)R	3390	UID2144	Color2 [A=255, R=169, G=169, B=169]	1	4		S	2			2017	___1	0.998985	0.0157707	46.844	38.262	46.844	0.10368	10702000	306	19.4045	20.8585	20.9109	21.5477	18.2553	21.1372	18.1113	18.5008	19.4387	19.1204	19.5102	17.9494
	0.865757	1.22301	Q86WC4	324	Q86WC4	Q86WC4	Osteopetrosis-associated transmembrane protein 1	OSTM1	QKKRKLILPKRLKSSTSFANIQENSN_____	S(0.096)S(0.096)T(0.766)S(0.041)FANIQENSN	5096	UID6186	Color2 [A=255, R=169, G=169, B=169]	1	4		T	2			1995	___2	0.766408	0.000564107	116.13	102.72	116.13	0.28696	27863000	324	19.2487	20.1313	22.0122	20.123	18.3167	21.2693	17.8277	17.6755	19.0359	19.6052	18.4096	18.8169
	0.86569	2.15473	Q8NDC0	6	Q8NDC0	Q8NDC0	MAPK-interacting and spindle-stabilizing protein-like	MAPK1IP1L	__________MSDEFSLADALPEHSPAKTSA	S(0.002)DEFS(0.998)LADALPEHSPAK	3474	UID2196	Color2 [A=255, R=169, G=169, B=169]	1	4		S	2			2051	___1	0.997982	3.95262e-32	205.27	181.42	192.46	1.0443	35445000	6	22.1106	21.9246	21.832	22.2478	21.7804	22.1641	19.8851	20.7159	20.7544	21.7804	20.8263	18.3832
	0.865637	2.91175	P08238;Q58FF8	255;177	P08238;Q58FF8	P08238	Heat shock protein HSP 90-beta;Putative heat shock protein HSP 90-beta 2	HSP90AB1;HSP90AB2P	EDKDDEEKPKIEDVGSDEEDDSGKDKKKKTK;ENKDDEEKPKIEDVGSDEEDDSGKDKKKKTK	IEDVGS(1)DEEDDS(1)GKDKK	1951	UID1236	Color2 [A=255, R=169, G=169, B=169]	1	4		S	3			1297;1869	___1	1	7.58588e-96	296.35	255.25	50.851	-0.7649	41662000000	255	29.516	29.3895	29.0274	28.7919	29.1118	29.145	25.5658	25.4359	25.9038	29.1118	26.1688	24.8818
	0.863209	1.64001	A6NJ11;Q92890;Q92890-1	288;299;335	A6NJ11	A6NJ11	Ubiquitin fusion degradation protein 1 homolog	UFD1L	DEAGGRFVAFSGEGQSLRKKGRKP_______	FVAFSGEGQS(1)LR	55	UID34	Color2 [A=255, R=169, G=169, B=169]	1	4		S	2			30	___1	0.999999	1.21686e-05	125.53	98.429	125.53	-0.23117	19138000	288	21.0666	20.0415	20.8185	21.8853	18.2236	21.763	17.7388	19.0547	19.7631	18.8328	18.5769	19.4752
	0.862905	3.79413	P63313;CON__P21752	23;23	P63313	P63313	Thymosin beta-10	TMSB10	GEIASFDKAKLKKTETQEKNTLPTKETIEQE	T(0.001)ET(0.999)QEKNTLPTK	4892	UID2976	Color2 [A=255, R=169, G=169, B=169]	1	4		T	2			1651	___1	0.999285	2.73721e-13	195.36	141.8	167.56	0.35547	78784000	23	24.5159	23.7502	23.8433	22.6892	22.4545	22.4712	19.6085	18.2396	19.5436	22.4545	18.5327	18.6712
	0.86083	3.49413	P07355;H0YN42;P07355-2;H0YMD0;H0YMU9;A6NMY6;H0YKS4;H0YMM1;H0YKZ7;H0YLV6;H0YMT9;H0YKX9;H0YKV8;H0YKL9;H0YMD9;H0YMW4;H0YNB8;H0YKN4	24;24;42;24;24;24;24;24;24;24;24;24;24;24;24;52;24;24	P07355	P07355	Annexin A2;Annexin;Putative annexin A2-like protein	ANXA2;ANXA2P2	CKLSLEGDHSTPPSAYGSVKAYTNFDAERDA	LSLEGDHSTPPS(0.039)AY(0.957)GS(0.004)VK	5312	UID3123	Color2 [A=255, R=169, G=169, B=169]	1	4		Y	2			1285	___1	0.957	1.08816e-13	161.21	132.44	161.21	0.12833	190540000	24	22.6327	22.9625	21.5086	22.7548	22.3701	22.3334	17.9224	17.7711	18.6613	22.3701	20.6552	17.9399
	0.859366	3.08511	Q9UQ35;Q9UQ35-2;I3L4D8;I3L182	778;778;778;682	Q9UQ35	Q9UQ35	Serine/arginine repetitive matrix protein 2	SRRM2	SSPRSKAKSRLSLRRSLSGSSPCPKQKSQTP	S(1)LS(0.998)GS(0.002)SPCPK	4227	UID5853	Color2 [A=255, R=169, G=169, B=169]	1	4		S	2			2392	___2	0.999982	0.00339039	80.17	54.313	77.674	-0.20947	202450000	778	24.198	23.8923	23.316	24.6111	23.1284	23.9864	20.0435	19.6052	20.9965	23.1284	17.988	20.7616
	0.85683	2.03969	E9PR76;E9PSH4;Q9H063	75;75;75	E9PR76	E9PR76	Repressor of RNA polymerase III transcription MAF1 homolog	MAF1	SPPQTSGLSPSRLSKSQGGEEEGPLSDKCSR	S(1)QGGEEEGPLSDK	887	UID581	Color2 [A=255, R=169, G=169, B=169]	1	4		S	2			570	___1	0.999985	0.000532785	72.496	47.566	58.511	-1.5046	40995000	75	21.5807	21.218	20.3728	21.8686	20.4941	22.6695	17.98	18.6837	19.4036	20.4941	18.155	19.1388
	0.856278	1.14169	P51610-2;P51610;A6NEM2;P51610-4;P51610-3	6;6;6;6;6	P51610-2	P51610-2	Host cell factor 1;HCF N-terminal chain 1;HCF N-terminal chain 2;HCF N-terminal chain 3;HCF N-terminal chain 4;HCF N-terminal chain 5;HCF N-terminal chain 6;HCF C-terminal chain 1;HCF C-terminal chain 2;HCF C-terminal chain 3;HCF C-terminal chain 4;HCF C-terminal chain 5;HCF C-terminal chain 6	HCFC1	__________MASAVSPANLPAVLLQPRWKR	AS(0.013)AVS(0.987)PANLPAVLLQPR	2315	UID1483	Color2 [A=255, R=169, G=169, B=169]	1	4		S	2			1578	___1	0.98739	3.82427e-05	89.466	83.363	89.466	-0.78495	21615000	6	22.0019	21.1738	20.3331	21.1272	21.1669	20.8867	18.3109	20.0657	20.4763	21.1669	20.1275	20.0546
	0.854623	2.11767	Q15154;E7ETA6;Q15154-2;E7EV56;Q15154-3;E5RGQ4;E9PGW9;E7EV93	69;69;69;69;69;69;69;69	Q15154	Q15154	Pericentriolar material 1 protein	PCM1	VESDKRVTNDISPESSPGVGRRRTKTPHTFP	VTNDIS(1)PES(0.022)S(0.978)PGVGR	2777	UID4929	Color2 [A=255, R=169, G=169, B=169]	1	4		S	2			1808	___2	0.97837	1.32312e-11	153.98	136.28	118.71	0.052982	23319000	69	19.6888	20.9222	18.5955	22.4917	21.8029	22.4227	19.0137	19.1329	20.9063	21.8029	17.8552	18.6896
	0.854508	-3.41786	P40818-2;P40818	500;577	P40818-2	P40818-2	Ubiquitin carboxyl-terminal hydrolase 8	USP8	SDAKKSVEDRGKRCPTPEIQKKSTGDVPHTS	RCPT(1)PEIQKK	4863	UID2965	Color2 [A=255, R=169, G=169, B=169]	1	4		T	3			1506	___1	1	0.0025799	79.492	57.499	72.29	-0.02598	186120000	500	20.3203	24.2045	23.8334	22.7203	25.0777	23.7562	17.6116	24.4849	18.3025	25.0777	24.6597	23.2462
	0.854062	3.04507	Q9UQ35;Q9UQ35-2;I3L4D8	1003;1003;1003	Q9UQ35	Q9UQ35	Serine/arginine repetitive matrix protein 2	SRRM2	SHSGSISPYPKVKAQTPPGPSLSGSKSPCPQ	VKAQT(1)PPGPSLS(0.001)GS(0.708)KS(0.291)PCPQEK	5236	UID6229	Color2 [A=255, R=169, G=169, B=169]	1	4		T	3			2392	___2	0.999991	1.55192e-09	95.459	85.037	95.459	-0.80437	278850000	1003	19.4224	23.7083	23.2068	23.4966	22.9867	23.5792	21.1186	18.1796	21.2507	22.9867	22.1374	18.51
	0.850071	1.8015	Q5T200-2;Q5T200;Q5T9K0	77;77;77	Q5T200-2	Q5T200-2	Zinc finger CCCH domain-containing protein 13	ZC3H13	GPSPRGKGYSSNYRRSPERPTGDLRERMKNK	RS(1)PERPTGDLR	2997	UID1904	Color2 [A=255, R=169, G=169, B=169]	1	4		S	3			1884	___1	0.999995	0.000101832	104.55	83.55	104.55	0.92198	260800000	77	22.383	22.5834	22.3083	23.7357	21.9498	23.3211	16.8793	21.1197	21.4487	21.9498	20.7632	20.3223
	0.849805	2.9545	E9PBY7;E9PQ61;O75152	290;290;290	E9PBY7	E9PBY7	Zinc finger CCCH domain-containing protein 11A	ZC3H11A	LVRLSLTERLGKRKFSAGGDSDPPLKRSLAQ	KFS(0.998)AGGDS(0.002)DPPLKR	723	UID482	Color2 [A=255, R=169, G=169, B=169]	1	4		S	3			483	___1	0.997864	0.00146305	55.322	43.739	55.322	-1.3552	18100000	290	21.405	21.477	18.5376	23.1972	19.2884	21.0556	17.4392	18.3998	19.2141	19.1882	18.7052	18.2354
	0.849661	2.19751	Q8TDJ6;Q8TDJ6-3;Q8TDJ6-2;H0YLM8	2399;2400;1763;525	Q8TDJ6	Q8TDJ6	DmX-like protein 2	DMXL2	VFGGGVKLVVKPRRQSENISAPPVLSEDIDK	RQS(0.991)ENIS(0.009)APPVLSEDIDKHR	3538	UID2231	Color2 [A=255, R=169, G=169, B=169]	1	4		S	4			2077	___1	0.990887	0.000898199	50.029	37.366	50.029	1.0613	15142000	2399	21.4854	21.1892	20.6741	21.2839	20.0828	20.2094	19.0669	17.5523	19.5026	20.0828	19.2787	19.5673
	0.848839	0.962211	B1AKJ5;O43847;O43847-2	86;86;86	B1AKJ5	B1AKJ5	Nardilysin	NRD1	DLGENSRVARLGADESEEEGRRGSLSNAGDP	LGADES(0.768)EEEGRRGS(0.229)LS(0.002)NAGDPEIVK	150	UID102	Color2 [A=255, R=169, G=169, B=169]	1	4		S	3			73	___1	0.76843	5.75401e-08	81.967	65.029	68.96	-0.90704	29624000	86	19.2176	19.5161	23.9725	20.0716	20.1588	23.6501	17.5416	18.548	18.8277	19.5736	18.613	18.2721
	0.847829	2.85568	Q8TEA8	196	Q8TEA8	Q8TEA8	D-tyrosyl-tRNA(Tyr) deacylase 1	DTD1	SSKERNTPRKEDRSASSGAEGDVSSEREP__	S(0.006)AS(0.961)S(0.033)GAEGDVSSEREP	3547	UID2237	Color2 [A=255, R=169, G=169, B=169]	1	4		S	2			2082	___1	0.960638	5.61949e-08	143.93	129.24	143.93	-1.2523	71146000	196	22.4136	19.7439	22.4279	19.2288	23.0263	24.0304	18.3825	19.0982	22.4113	23.0263	20.0603	17.8929
	0.847682	1.40954	Q9NPF5	445	Q9NPF5	Q9NPF5	DNA methyltransferase 1-associated protein 1	DMAP1	PDPKDTIIDVVGAPLTPNSRKRRESASSSSS	DTIIDVVGAPLT(0.896)PNS(0.104)R	5206	UID3066	Color2 [A=255, R=169, G=169, B=169]	1	4		T	2			2282	___1	0.896161	0.0122132	57.288	42.869	54.7	-0.70004	3704900	445	19.6063	20.0209	19.985	20.0866	18.802	19.6191	17.6624	18.2397	18.3361	18.6471	17.6354	17.6272
	0.847631	2.20318	H0YCM0;E9PM17;B3KNX7;Q13153;Q13153-2	103;114;212;212;212	H0YCM0	H0YCM0	Non-specific serine/threonine protein kinase;Serine/threonine-protein kinase PAK 1	PAK1	TKSVYTRSVIEPLPVTPTRDVATSPISPTEN	SVIEPLPVT(0.892)PT(0.108)R	4462	UID2830	Color2 [A=255, R=169, G=169, B=169]	1	4		T	2			92	___1	0.89229	0.00141732	99.941	80.67	99.941	1.1282	21346000	103	22.0499	21.3167	21.5195	19.2397	21.8831	20.52	18.0435	18.434	19.8835	21.8831	19.0962	17.9417
	0.846267	3.13818	S4R3H4;E7EQT4;Q9UKV3-5;Q9UKV3	182;200;240;240	S4R3H4	S4R3H4	Apoptotic chromatin condensation inducer in the nucleus	ACIN1	ERRSSRVRQARAAKLSEGSQPAEEEEDQETP	AAKLS(1)EGS(1)QPAEEEEDQETPSR	614	UID3548	Color2 [A=255, R=169, G=169, B=169]	1	4		S	3			444	___2	1	3.75857e-08	85.855	76.923	85.855	0.49081	60266000	182	21.6011	23.3503	21.8077	24.5588	20.9304	23.2351	20.1332	18.764	20.4811	20.9304	20.5385	19.387
	0.845764	2.71399	O00421;O00421-2	329;341	O00421	O00421	C-C chemokine receptor-like 2	CCRL2	CFHLRSNTPLQPRGQSAQGTSREEPDHSTEV	GQS(1)AQGTSREEPDHSTEV	1623	UID1025	Color2 [A=255, R=169, G=169, B=169]	1	4		S	2			1029	___1	0.999978	6.92429e-05	75.574	52.348	75.574	0.74013	84446000	329	22.7054	21.6145	18.5888	23.8157	21.8356	23.257	20.1311	18.6594	22.8138	21.8356	18.9187	22.1359
	0.845248	2.59833	G3V3B3;Q9UBV2-2;Q9UBV2	41;41;41	G3V3B3	G3V3B3	Protein sel-1 homolog 1	SEL1L	EGSQDESLDSKTTLTSDESVKDHTTAGRVVA	TTLT(0.079)S(0.914)DES(0.007)VKDHTTAGR	1125	UID712	Color2 [A=255, R=169, G=169, B=169]	1	4		S	3			725	___1	0.914086	2.06598e-06	119.38	107.9	103.9	0.56922	122630000	41	23.8981	23.3574	18.5013	24.6914	23.9833	24.1351	21.2638	22.2041	22.1808	23.9833	22.3807	19.7794
	0.845246	3.42292	E9PG73;Q13427;C9JM79	343;358;351	E9PG73	E9PG73	Peptidyl-prolyl cis-trans isomerase G	PPIG	TPSRSRSRDRFRRSETPPHWRQEMQRAQRMR	FRRS(1)ET(1)PPHWR	4595	UID6023	Color2 [A=255, R=169, G=169, B=169]	1	4		T	3			510	___2	1	0.00752102	53.136	40.971	53.136	-0.17585	75065000	343	23.0061	22.631	22.917	23.9259	22.85	24.0293	17.3455	18.8029	19.5194	22.85	21.9485	18.6522
	0.845114	3.93435	Q9HCN4-3;Q9HCN4-2;Q9HCN4-4;Q9HCN4;Q9HCN4-5	219;235;302;314;328	Q9HCN4-3	Q9HCN4-3	GPN-loop GTPase 1	GPN1	MGSVALDAGTAKDSLSPVLHPSDLILTRGTL	DS(0.022)LS(0.972)PVLHPS(0.007)DLILTR	3971	UID2516	Color2 [A=255, R=169, G=169, B=169]	1	4		S	3			2280	___1	0.971647	0.00012201	101.01	86.589	50.608	-1.4296	44851000	219	23.5941	22.6344	21.3199	23.1138	22.2775	19.281	18.9054	17.7313	18.7495	22.2775	17.5723	18.0383
	0.845012	2.67153	Q9Y4K1	484	Q9Y4K1	Q9Y4K1	Absent in melanoma 1 protein	AIM1	SAPAPGDVPKDTCVQSPISSFPCTDLKVSEN	DTCVQS(1)PISSFPCTDLK	4343	UID2779	Color2 [A=255, R=169, G=169, B=169]	1	4		S	2			2432	___1	1	5.51776e-39	219.58	183.14	219.58	0.13427	86158000	484	22.7014	23.0206	21.847	22.9843	22.3564	22.225	18.0136	18.5151	19.9442	22.3564	18.9941	19.8951
	0.844127	3.35924	Q8TDB6	221	Q8TDB6	Q8TDB6	E3 ubiquitin-protein ligase DTX3L	DTX3L	TERKPLSQQERDSCISPSEPETKAEQKSNYF	DSCIS(1)PSEPETK	3534	UID2227	Color2 [A=255, R=169, G=169, B=169]	1	4		S	2			2076	___1	0.999818	3.07886e-10	160.56	139.11	150.49	-2.0784	78472000	221	23.479	21.9906	21.6254	24.1632	23.7318	23.2249	19.4895	18.476	20.1328	23.7318	19.0128	19.9888
	0.843379	2.45429	P33241;E7EMG9;P33241-3;E9PBD8;P33241-2	193;184;321;131;131	P33241	P33241	Lymphocyte-specific protein 1	LSP1	PLVLEGTIEQSSPPLSPTTKLIDRTESLNRS	TPSPLVLEGTIEQS(0.174)S(0.826)PPLS(0.981)PT(0.016)T(0.004)K	2175	UID1394	Color2 [A=255, R=169, G=169, B=169]	1	4		S	2			1486	___1	0.980503	4.56546e-218	374.34	358.07	260.13	0.80923	1597200000	193	22.5508	21.6301	22.5062	19.3917	21.4226	19.4865	20.1479	17.8868	20.4657	21.4226	19.9072	18.8102
	0.84106	1.79927	F8VXC8;Q8TAQ2-2;Q8TAQ2-3;Q8TAQ2	347;347;347;347	F8VXC8	F8VXC8	SWI/SNF complex subunit SMARCC2	SMARCC2	REEEQEDLTKDMDEPSPVPNVEEVTLPKTVN	DMDEPS(1)PVPNVEEVTLPK	1053	UID678	Color2 [A=255, R=169, G=169, B=169]	1	4		S	2			674	___1	0.999922	0.000256696	63.16	49.96	63.16	-0.097946	32178000	347	20.7847	20.1203	19.426	20.5903	19.8437	20.4618	18.2894	18.844	18.818	19.8437	16.8517	17.6861
	0.83971	2.70621	O15014	413	O15014	O15014	Zinc finger protein 609	ZNF609	SSKTRAGANSKGRRGSQNSSEHRPPASSTSE	RGS(0.905)QNS(0.047)S(0.047)EHRPPASSTSEDVK	1658	UID1051	Color2 [A=255, R=169, G=169, B=169]	1	4		S	4			1052	___1	0.904687	0.00122052	45.511	39.007	45.511	1.2815	124980000	413	23.8203	19.0949	19.0467	23.9903	24.6187	24.2621	18.0998	19.065	22.2171	24.6187	23.5328	22.2077
	0.838929	4.03514	P49585;C9JEJ2	331;331	P49585	P49585	Choline-phosphate cytidylyltransferase A	PCYT1A	PKQSPSSSPTRERSPSPSFRWPFSGKTSPPC	ERS(1)PS(0.999)PS(0.001)FR	2274	UID4609	Color2 [A=255, R=169, G=169, B=169]	1	4		S	2			1555	___2	0.998746	0.0016799	130.01	108.5	90.827	2.6907	412310000	331	25.3416	25.5821	25.3235	25.2722	25.9129	25.2726	17.0791	18.1677	22.0253	25.9129	21.2695	22.1881
	0.837068	3.49748	P49585;C9JEJ2	329;329	P49585	P49585	Choline-phosphate cytidylyltransferase A	PCYT1A	ISPKQSPSSSPTRERSPSPSFRWPFSGKTSP	ERS(1)PS(0.989)PS(0.011)FR	2273	UID4608	Color2 [A=255, R=169, G=169, B=169]	1	4		S	2			1555	___2	1	0.000930336	130.01	108.5	108.9	0.37524	412420000	329	25.3416	25.5821	25.3235	25.2722	25.9129	25.2726	19.5768	19.243	22.0253	25.9129	21.2695	22.1881
	0.836981	2.36466	B4DTZ6;P19634	354;693	B4DTZ6	B4DTZ6	Sodium/hydrogen exchanger;Sodium/hydrogen exchanger 1	SLC9A1	QKINNYLTVPAHKLDSPTMSRARIGSDPLAY	LDS(1)PTMSR	288	UID192	Color2 [A=255, R=169, G=169, B=169]	1	4		S	2			169	___1	0.999668	7.69803e-05	94.692	38.434	94.692	-0.79823	116380000	354	22.4222	23.2193	23.297	22.5772	23.2551	22.3804	19.0536	18.3486	20.4347	23.2551	21.2929	20.5448
	0.836325	2.68861	F5H006;Q12912-2;Q12912;F8W9L6	254;307;363;307	F5H006	F5H006	Lymphoid-restricted membrane protein;Processed lymphoid-restricted membrane protein	LRMP	PLEDDDDCQIKKRSASLNSKPSSLRRVTIAS	S(0.146)AS(0.854)LNSKPSSLR	948	UID618	Color2 [A=255, R=169, G=169, B=169]	1	4		S	2			611	___1	0.854084	0.00343228	69.716	50.622	69.716	-1.1543	35433000	254	19.0572	22.419	18.8962	22.5874	22.5701	22.991	17.0032	17.8852	21.3823	22.5701	17.5677	18.7555
	0.835842	2.43919	Q96KR1	1054	Q96KR1	Q96KR1	Zinc finger RNA-binding protein	ZFR	SQRFNIHNNRKRRRDSDGVDGFEAEGKKDKK	RDS(1)DGVDGFEAEGKK	3739	UID2366	Color2 [A=255, R=169, G=169, B=169]	1	4		S	3			2163	___1	1	0.00396797	49.865	40.797	49.865	-0.49406	8008700	1054	20.2531	20.3021	19.0427	21.5377	19.8551	20.7591	17.6804	18.1614	18.3838	19.8551	18.3476	17.0766
	0.83568	2.54206	Q96JH7	125	Q96JH7	Q96JH7	Deubiquitinating protein VCIP135	VCPIP1	PKKNTELVKVMGLSNYHCKLLSPILARYGMD	NT(0.001)ELVKVMGLS(0.999)NY(1)HCK	5344	UID6296	Color2 [A=255, R=169, G=169, B=169]	1	4		Y	2			2156	___2	0.999985	0.00104319	57.348	30.642	57.348	-0.23142	25580000	125	20.7097	20.2445	22.6484	19.6912	21.4856	19.0559	18.4374	17.7589	22.7794	21.4856	22.0084	19.2772
	0.835025	2.64111	Q9BTU6	47	Q9BTU6	Q9BTU6	Phosphatidylinositol 4-kinase type 2-alpha	PI4K2A	PGGAVRVAAAAGSGPSPPGSPGHDRERQPLL	VAAAAGSGPS(1)PPGS(1)PGHDR	3832	UID5574	Color2 [A=255, R=169, G=169, B=169]	1	4		S	2			2213	___2	0.999737	1.14827e-36	197.1	182.41	130.77	0.60522	2305600000	47	25.3935	25.4869	25.6308	25.8384	25.7047	25.9784	21.8892	21.6005	22.5537	25.7047	23.3761	22.3077
	0.835025	2.64111	Q9BTU6	51	Q9BTU6	Q9BTU6	Phosphatidylinositol 4-kinase type 2-alpha	PI4K2A	VRVAAAAGSGPSPPGSPGHDRERQPLLDRAR	VAAAAGSGPS(1)PPGS(1)PGHDR	3833	UID5575	Color2 [A=255, R=169, G=169, B=169]	1	4		S	2			2213	___2	1	1.14827e-36	197.1	182.41	130.77	0.60522	2391200000	51	25.3935	25.4869	25.6308	25.8384	25.7047	25.9784	21.8892	21.6005	22.5537	25.7047	23.3761	22.3077
	0.83427	2.48543	O43719	642	O43719	O43719	HIV Tat-specific factor 1	HTATSF1	KEEEEDTYEKVFDDESDEKEDEEYADEKGLE	VFDDES(1)DEKEDEEYADEK	1706	UID1078	Color2 [A=255, R=169, G=169, B=169]	1	4		S	3			1087	___1	0.999999	4.15261e-06	82.007	71.949	82.007	-0.2941	20920000	642	21.5595	19.1522	22.334	21.4537	21.4756	21.8721	17.3541	17.9228	18.5506	21.4756	18.4554	18.149
	0.833814	1.24303	H0Y4W2;F2Z2U4;Q9Y4A5-2;Q9Y4A5	1799;2058;2059;2077	H0Y4W2	H0Y4W2	Transformation/transcription domain-associated protein	TRRAP	RTATGAISAVFGRSQSLPGADSLLAKPIDKQ	S(0.056)QS(0.943)LPGADSLLAKPIDK	891	UID585	Color2 [A=255, R=169, G=169, B=169]	1	4		S	3			574	___1	0.943208	0.000239437	64.295	59.904	64.295	0.088042	23995000	1799	19.2944	22.1538	21.4431	18.3498	22.0356	20.1161	19.8146	18.1386	20.0289	22.0356	18.9712	17.8241
	0.832625	1.90959	Q9UPR0;Q9UPR0-3	1113;987	Q9UPR0	Q9UPR0	Inactive phospholipase C-like protein 2	PLCL2	NKPGTENADVQKPRRSLEVIPEKANDETGE_	S(1)LEVIPEKANDETGE	4162	UID2652	Color2 [A=255, R=169, G=169, B=169]	1	4		S	2			2385	___1	1	0.000359364	84.566	66.766	84.566	2.488	12744000	1113	19.0208	20.6778	20.1494	21.4545	20.8565	20.0018	19.5792	18.0554	19.364	20.8565	19.4665	18.0183
	0.832317	2.81079	Q09666	1042	Q09666	Q09666	Neuroblast differentiation-associated protein AHNAK	AHNAK	VDISAPKVDTNAPDLSLEGPEGKLKGPKFKM	VDTNAPDLS(1)LEGPEGK	2506	UID1621	Color2 [A=255, R=169, G=169, B=169]	1	4		S	2			1721	___1	1	4.46982e-05	108.25	78.892	98.508	-0.86201	33016000	1042	21.9945	21.5646	19.4515	22.0888	23.0068	19.9344	18.05	18.9829	18.9647	23.0068	19.8253	17.4276
	0.831909	2.5555	Q86UE4;E5RJU9;H0YBJ8	426;370;96	Q86UE4	Q86UE4	Protein LYRIC	MTDH	SLLKSQEPIPDDQKVSDDDKEKGEGALPTGK	SQEPIPDDQKVS(1)DDDKEK	3308	UID2091	Color2 [A=255, R=169, G=169, B=169]	1	4		S	3			1985	___1	1	2.57431e-14	158.33	147.23	158.33	0.012087	119240000	426	23.7971	23.8393	24.4566	24.0381	23.7568	23.9334	17.8874	20.9128	21.0054	23.7568	17.6082	19.8699
	0.831785	-1.02541	H0YFT9	84	H0YFT9	H0YFT9		USP28	NTARAYEKSGVEAALSELKEAEPKKPMPQET	S(0.052)GVEAALS(0.948)ELK	1269	UID807	Color2 [A=255, R=169, G=169, B=169]	1	4		S	2			799	___1	0.948354	0.0216641	40.067	6.5168	40.067	-1.9064	7459500	84	18.2393	19.223	19.7094	18.7896	20.8273	19.2177	18.2375	20.287	18.9494	20.8273	20.8169	19.0826
	0.830317	-1.13775	Q13425-2;Q13425	95;95	Q13425-2	Q13425-2	Beta-2-syntrophin	SNTB2	GDSLPGSPSRGLGPPSPPAPPRGPAGEAGAS	GLGPPS(1)PPAPPR	2627	UID1686	Color2 [A=255, R=169, G=169, B=169]	1	4		S	2			1753	___1	1	0.00171112	66.989	53.399	66.989	-0.39636	21534000	95	19.1273	19.5733	22.8702	20.0914	19.6322	22.9704	17.9224	20.1868	18.6049	18.5987	21.4291	20.6378
	0.829109	2.89944	O43303-2;O43303	641;641	REV__Q6ZUS5	REV__Q6ZUS5	Centriolar coiled-coil protein of 110 kDa	CCP110	EQSRRSLRGSINRIVNESHLDKEHDAVEVAD	ES(1)EELLK	1689	UID1067	Color2 [A=255, R=169, G=169, B=169]	1	4		S	2			1077	___1	1	0.0071052	82.452	18.188	61.962	-1.3163	59801000	257	19.5997	23.4211	22.7422	23.3569	23.1311	22.751	19.8445	17.8093	21.274	23.1311	20.3035	19.2122
	0.828497	1.53424	Q9UGU5	497	Q9UGU5	Q9UGU5	HMG domain-containing protein 4	HMGXB4	SEGSMKVKASSVGVLSPQKKSPPTTMLLPAS	AS(0.001)S(0.003)VGVLS(0.996)PQKK	4080	UID2595	Color2 [A=255, R=169, G=169, B=169]	1	4		S	2			2350	___1	0.995763	0.0124744	49.356	40.142	49.356	-0.87995	10053000	497	20.4931	21.0866	19.2246	20.3107	19.8874	21.2522	18.1542	17.8667	18.7366	19.8874	18.5598	18.7584
	0.827743	2.90429	Q8IWT6	217	Q8IWT6	Q8IWT6	Volume-regulated anion channel subunit LRRC8A	LRRC8A	SEDVEATVPMLQRTKSRIEQGIVDRSETGVL	T(0.028)KS(0.972)RIEQGIVDR	3377	UID2136	Color2 [A=255, R=169, G=169, B=169]	1	4		S	3			2012	___1	0.972367	0.00012636	85.493	69.858	48.659	0.32502	34691000	217	19.3659	19.4535	20.2404	23.2737	21.807	23.1155	18.4944	18.7365	22.1735	21.807	21.0391	18.6636
	0.827532	1.99654	Q8TDB6	202	Q8TDB6	Q8TDB6	E3 ubiquitin-protein ligase DTX3L	DTX3L	FLSEQFLESEQKQQFSPSMTERKPLSQQERD	QQFS(0.999)PS(0.001)MTER	3536	UID2229	Color2 [A=255, R=169, G=169, B=169]	1	4		S	2			2076	___1	0.999404	0.000876256	95.477	73.806	95.477	0.91801	20128000	202	20.8973	22.3209	21.0418	21.2872	19.6196	22.9703	17.6078	18.3291	18.7161	19.5549	18.1588	18.2782
	0.827444	1.88582	Q9UKA4	433	Q9UKA4	Q9UKA4	A-kinase anchor protein 11	AKAP11	RKPESPYGNLCDAPDSPRPVKASREDSGLFS	KPES(0.002)PY(0.001)GNLCDAPDS(0.997)PRPVK	4127	UID2629	Color2 [A=255, R=169, G=169, B=169]	1	4		S	3			2365	___1	0.997317	6.22915e-09	89.829	78.197	88.433	0.91959	26558000	433	22.4319	22.885	22.8352	21.507	19.2453	19.6203	17.557	19.6675	19.9016	19.9503	20.706	19.1212
	0.824506	-3.6145	P29966	150	P29966	P29966	Myristoylated alanine-rich C-kinase substrate	MARCKS	SPKAEDGATPSPSNETPKKKKKRFSFKKSFK	AEDGATPSPSNET(1)PKK	4847	UID2958	Color2 [A=255, R=169, G=169, B=169]	1	4		T	3			1458	___1	0.999602	4.92295e-17	167.94	123.95	103.99	0.67074	600790000	150	19.2822	25.1952	19.2742	22.5171	24.3905	20.2863	18.6063	25.986	24.1775	24.3905	24.9554	25.2275
	0.824436	1.05612	F5H2U2;Q13523	79;93	F5H2U2	F5H2U2	Serine/threonine-protein kinase PRP4 homolog	PRPF4B	HKRKEIIDASDKEGMSPAKRTKLDDLALLED	EIIDAS(1)DKEGMS(1)PAKR	988	UID3785	Color2 [A=255, R=169, G=169, B=169]	1	4		S	3			622	___2	1	9.32046e-05	74.698	54.86	53.342	0.34301	136650000	79	21.0468	21.8813	21.274	20.1982	23.451	23.8112	18.3907	18.8722	20.1026	23.451	20.6523	19.914
	0.823412	4.03293	Q0VD83-3;Q0VD83;Q0VD83-4	175;175;175	Q0VD83-3	Q0VD83-3	Apolipoprotein B receptor	APOBR	QESHEQEVNREERLRSWEQEEEEEEVRAREP	LRS(1)WEQEEEEEEVRAR	2523	UID1633	Color2 [A=255, R=169, G=169, B=169]	1	4		S	3			1723	___1	1	5.72704e-140	353.85	324.79	218.07	0.25933	1029800000	175	23.0604	22.0578	22.0343	24.5678	22.9849	24.7092	22.0337	17.1279	23.981	22.9849	24.1834	22.5458
	0.821496	2.12528	O00571-2;O00571;B4DLA0;B4E3C4	74;90;90;134	O00571-2	O00571-2	ATP-dependent RNA helicase DDX3X	DDX3X	RSDSRGKSSFFSDRGSGSRGRFDDRGRSDYD	SSFFSDRGS(0.992)GS(0.008)R	1634	UID1030	Color2 [A=255, R=169, G=169, B=169]	1	4		S	2			1035	___1	0.991943	4.01842e-05	125.84	102.16	125.84	-1.5207	178960000	74	23.5464	23.1921	23.9253	25.0327	22.5153	25.2096	22.5166	20.7471	23.8075	22.5153	22.9316	23.2601
	0.821069	3.11007	P34910;B7Z4A7	268;283	P34910	P34910	Protein EVI2B	EVI2B	CMDNIRENEISTKRTSIISLTPWKPSKSTLL	RT(0.211)S(0.786)IIS(0.002)LT(0.002)PWKPSK	355	UID3390	Color2 [A=255, R=169, G=169, B=169]	1	4		S	2			222	___2	0.7858	1.77784e-05	118.66	108.33	103.01	-0.0448	217280000	268	22.7964	19.3408	18.1162	21.9967	20.4086	19.7776	18.0803	17.9702	18.6947	18.5297	17.4461	18.1349
	0.819874	2.37528	G8JLD5;O00429-7;O00429-4;O00429-5;O00429-3;O00429-2;O00429;O00429-8;O00429-6	592;413;579;590;590;605;616;618;629	G8JLD5	G8JLD5	Dynamin-1-like protein	DNM1L	LLAEEKSKPIPIMPASPQKGHAVNLLDVPVP	SKPIPIMPAS(1)PQK	1171	UID741	Color2 [A=255, R=169, G=169, B=169]	1	4		S	2			752	___1	1	0.000444056	85.006	63.893	85.006	0.020754	81888000	592	22.3022	22.1532	20.4732	21.6227	21.8307	20.9329	20.4017	18.471	19.1582	21.8307	17.6243	18.8339
	0.818599	2.53013	P08670;B0YJC4	73;73	P08670	P08670	Vimentin	VIM	GGVYATRSSAVRLRSSVPGVRLLQDSVDFSL	LRS(0.029)S(0.971)VPGVR	1969	UID1249	Color2 [A=255, R=169, G=169, B=169]	1	4		S	2			1304	___1	0.970682	0.00650766	85.963	59.846	77.662	-0.067885	67395000	73	23.667	24.0032	23.7131	22.7674	19.8794	22.1739	19.8357	18.8123	20.9707	19.8794	22.1097	21.0642
	0.817947	2.0143	Q9UQ35;I3L3Q8	2426;29	Q9UQ35	Q9UQ35	Serine/arginine repetitive matrix protein 2	SRRM2	PSAPSQSRMTSERAPSPSSRMGQAPSQSLLP	MT(0.001)S(0.056)ERAPS(0.925)PS(0.009)S(0.01)R	4207	UID2686	Color2 [A=255, R=169, G=169, B=169]	1	4		S	3			2392	___1	0.924536	0.00947571	47.545	36.025	47.545	0.85686	31228000	2426	19.8666	19.5354	19.4791	20.6415	21.7112	21.5387	17.7079	19.1874	22.5925	21.7112	23.8375	18.8511
	0.817551	2.38168	O60496;G3V1Q1	299;145	O60496	O60496	Docking protein 2	DOK2	TTPVPAPRPRGQEGEYAVPFDAVARSLGKNF	GQEGEY(1)AVPFDAVAR	5310	UID3122	Color2 [A=255, R=169, G=169, B=169]	1	4		Y	2			1105	___1	1	0.000282768	115.57	98.903	83.182	-0.42322	20820000	299	21.8255	20.9421	21.8428	21.8152	19.9087	21.9352	19.1142	18.5462	18.9245	19.9087	19.1802	18.4006
	0.816301	1.54531	Q09666	3426	Q09666	Q09666	Neuroblast differentiation-associated protein AHNAK	AHNAK	SSPKVSMPDVELNLKSPKVKGDLDIAGPNLE	VSMPDVELNLKS(1)PK	2510	UID1624	Color2 [A=255, R=169, G=169, B=169]	1	4		S	2			1721	___1	1	0.000121704	106.6	94.737	92.575	0.21346	213340000	3426	23.2331	24.341	23.8887	22.8484	23.3827	24.4526	19.4484	20.4124	21.4551	23.3827	22.0931	21.5214
	0.815862	2.1096	C9JW01;Q8TB72-2;Q8TB72-4;Q8TB72-3;Q8TB72	136;136;80;136;136	C9JW01	C9JW01	Pumilio homolog 2	PUM2	AETDGPEKGDQKGKASPFEEDQNRDLKQGDD	GKAS(1)PFEEDQNR	497	UID333	Color2 [A=255, R=169, G=169, B=169]	1	4		S	3			339	___1	1	3.40667e-11	177.21	161.33	90.476	1.0877	167720000	136	22.874	22.0565	22.6733	22.6584	22.5866	22.8742	19.3478	19.9574	20.2137	22.5866	17.2255	19.6541
	0.814037	2.88048	Q96T37-4;Q96T37-2;Q96T37-3;Q96T37	524;568;568;568	Q96T37-4	Q96T37-4	Putative RNA-binding protein 15	RBM15	FGHRAPDPLRGARDRTPPLLYRDRDRDLYPD	DRT(1)PPLLYR	5170	UID3054	Color2 [A=255, R=169, G=169, B=169]	1	4		T	2			2183	___1	1	0.023859	126.03	99.353	105.4	-0.93643	174230000	524	23.1108	23.5023	23.287	23.4699	23.5367	23.4844	18.4554	21.7062	21.735	23.5367	21.9735	18.0767
	0.812959	2.58514	Q9UBF8-2;F8W860;Q9UBF8-3;Q9UBF8	496;179;179;511	Q9UBF8-2	Q9UBF8-2	Phosphatidylinositol 4-kinase beta	PI4KB	KEPVFIAAGDIRRRLSEQLAHTPTAFKRDPE	RLS(1)EQLAHTPTAFK	4068	UID2586	Color2 [A=255, R=169, G=169, B=169]	1	4		S	3			2341	___1	0.99977	0.000366082	67.645	52.259	62.94	0.69752	58254000	496	23.1917	22.7822	23.206	22.2958	22.609	22.4859	19.5268	21.0088	20.9655	22.609	21.5424	18.1229
	0.812811	2.117	Q9UKY7-2;Q9UKY7	8;8	Q9UKY7-2	Q9UKY7-2	Protein CDV3 homolog	CDV3	________MAETEERSLDNFFAKRDKKKKKE	AET(0.002)EERS(0.998)LDNFFAK	4140	UID2639	Color2 [A=255, R=169, G=169, B=169]	1	4		S	2			2369	___1	0.997609	6.18143e-05	114.69	84.958	87.647	-0.38101	12468000	8	21.5164	20.9741	20.0671	22.6467	18.5447	19.5551	18.0695	19.1407	19.6824	18.964	17.9911	19.1891
	0.812403	2.90165	E7EX73;E9PGM1;E7EUU4;Q04637-6;Q04637-7;Q04637-5;Q04637-4;Q04637-3;Q04637;Q04637-8;Q04637-9	929;1006;1053;896;897;928;1005;1052;1092;1093;1099	E7EX73	E7EX73	Eukaryotic translation initiation factor 4 gamma 1	EIF4G1	SIDSNNQLFAPGGRLSWGKGSSGGSGAKPSD	ITKPGSIDSNNQLFAPGGRLS(1)WGK	679	UID452	Color2 [A=255, R=169, G=169, B=169]	1	4		S	3			467	___1	0.999992	1.32352e-05	65.33	55.533	65.33	0.72291	52757000	929	23.4477	22.4234	19.5118	23.2372	22.2588	23.1068	17.9041	18.0786	21.3954	22.2588	19.9297	21.5049
	0.812133	1.19621	P09601	229	P09601	P09601	Heme oxygenase 1	HMOX1	FEELQELLTHDTKDQSPSRAPGLRQRASNKV	DQS(1)PSRAPGLR	1981	UID1256	Color2 [A=255, R=169, G=169, B=169]	1	4		S	2			1315	___1	0.999741	1.01116e-05	144.28	110.2	117.79	-0.086707	949580000	229	26.1079	26.214	25.891	26.5819	26.0466	26.0766	23.6725	24.6135	24.943	26.0466	24.6552	24.7493
	0.811248	0.861711	Q96JM3	416	Q96JM3	Q96JM3	Chromosome alignment-maintaining phosphoprotein 1	CHAMP1	APTLSPEHWKAVPPVSPELRKPGPPLSPEIR	AVPPVS(1)PELR	3718	UID2353	Color2 [A=255, R=169, G=169, B=169]	1	4		S	2			2157	___1	1	0.0187433	44.299	31.711	44.299	-0.11503	14785000	416	21.1175	21.3319	21.4567	20.498	18.8024	21.0214	18.0561	19.5773	19.9048	18.374	20.5567	19.7128
	0.810999	2.97971	B0QY16;B0AZU2;Q6ICG6-3;Q6ICG6;Q6ICG6-2	191;288;272;306;311	B0QY16	B0QY16	Uncharacterized protein KIAA0930	KIAA0930	PPTPERNNRPAFFSPSLKRKVPRNRIAEMKK	NNRPAFFS(0.009)PS(0.991)LKR	134	UID88	Color2 [A=255, R=169, G=169, B=169]	1	4		S	3			58	___1	0.9909	6.66952e-05	117.98	77.26	59.513	-0.45242	28210000	191	22.2536	21.7108	22.0767	23.0359	18.9274	22.1319	17.8824	18.5698	19.0567	18.6229	18.7301	18.3683
	0.810155	-0.746104	Q13459;M0R300;M0R0P8;Q13459-2	1331;1331;1331;1331	Q13459	Q13459	Unconventional myosin-IXb	MYO9B	KKLVAAASPSAMLSQSLDLSDRHRATGAALT	LVAAASPS(0.002)AMLS(0.055)QS(0.939)LDLS(0.004)DR	2640	UID1697	Color2 [A=255, R=169, G=169, B=169]	1	4		S	3			1756	___1	0.939466	7.16452e-05	60.991	51.707	60.991	1.056	10559000	1331	18.8709	18.6993	20.8245	19.0095	20.5464	20.5705	18.973	19.1393	18.8677	20.5464	19.1412	20.185
	0.809272	1.89645	Q6JBY9;B7ZKW8	268;238	Q6JBY9	Q6JBY9	CapZ-interacting protein	RCSD1	RATEEAKNGEKARRSSEEVDGQHPAQEEVPE	RS(0.178)S(0.822)EEVDGQHPAQEEVPES(1)PQTSGPEAENR	3125	UID5125	Color2 [A=255, R=169, G=169, B=169]	1	4		S	4			1922	___2	0.822471	3.02426e-43	193.3	175.57	168.75	0.37192	656620000	268	20.4218	19.8136	23.0181	19.7888	18.7918	23.2877	17.0439	18.5378	22.2676	18.4988	21.8191	19.3214
	0.808114	1.69378	O43399;O43399-5;O43399-7;O43399-2;O43399-4;O43399-3;O43399-6	166;180;189;146;160;169;123	O43399	O43399	Tumor protein D54	TPD52L2	ISRKLGDMRNSATFKSFEDRVGTIKSKVVGD	NSATFKS(1)FEDR	1699	UID1072	Color2 [A=255, R=169, G=169, B=169]	1	4		S	2			1081	___1	0.999987	8.09432e-30	230.69	207.95	162.72	-0.22292	1123100000	166	26.0597	26.7268	25.9687	27.2066	25.7352	26.8061	24.071	23.7917	25.2253	25.7352	24.8399	25.1485
	0.807836	4.0656	K4DI84;Q96QH2-2;Q96QH2	484;484;532	K4DI84	K4DI84	PML-RARA-regulated adapter molecule 1	PRAM1	FRRPSAASIDLRRTRSAAGLHFQDRQPEDIP	S(1)AAGLHFQDR	1542	UID975	Color2 [A=255, R=169, G=169, B=169]	1	4		S	2			949	___1	1	0.000242346	116.24	86.032	55.261	-1.2363	218500000	484	23.3411	23.3772	23.8515	23.8355	23.0214	23.8763	17.1058	17.7094	18.6062	23.0214	21.4	18.0146
	0.806883	2.82717	E9PCX8;Q68CZ2;E7ERH3;Q68CZ2-2	763;660;420;420	E9PCX8	E9PCX8	Tensin-3	TNS3	RGVGSGPHPPDTQQPSPSKAFKPRFPGDQVV	GVGSGPHPPDTQQPS(0.995)PS(0.005)K	739	UID490	Color2 [A=255, R=169, G=169, B=169]	1	4		S	2			493	___1	0.994976	9.50134e-08	130.64	91.109	130.64	0.70253	166110000	763	23.7437	22.1071	21.2364	19.7727	23.6539	22.2221	17.4594	18.5914	21.2786	23.6539	21.3504	18.9509
	0.806221	0.79028	Q04721	2081	Q04721	Q04721	Neurogenic locus notch homolog protein 2;Notch 2 extracellular truncation;Notch 2 intracellular domain	NOTCH2	NVTPSPPGTVLTSALSPVICGPNRSFLSLKH	LLDEY(0.003)NVT(0.003)PS(0.003)PPGT(0.003)VLT(0.019)S(0.019)ALS(0.952)PVICGPNR	2434	UID1564	Color2 [A=255, R=169, G=169, B=169]	1	4		S	3			1694	___1	0.952479	0.000501778	42.024	35.66	42.024	0.24616	4337600	2081	19.0081	19.331	20.0328	19.3427	18.9984	21.0805	17.0552	18.7511	18.7985	18.9984	17.7733	17.7678
	0.805186	1.63092	H0YFN7;Q4ADV7-2;Q4ADV7-3;Q4ADV7	909;1017;980;1017	H0YFN7	H0YFN7	RAB6A-GEF complex partner protein 1	RIC1	PSSSGGFEFFRNRSISLSQSAENVPASKFSL	S(0.034)IS(0.965)LS(0.001)QSAENVPASK	1268	UID806	Color2 [A=255, R=169, G=169, B=169]	1	4		S	2			798	___1	0.965267	0.000233034	102.72	75.236	102.72	0.85951	16445000	909	20.9599	22.1583	19.0734	20.3661	21.2474	21.4007	18.468	18.745	18.8019	21.2474	19.2566	18.0784
	0.803729	3.53402	Q09666	4986	Q09666	Q09666	Neuroblast differentiation-associated protein AHNAK	AHNAK	KIPKFKKPKFGFGAKSPKADIKSPSLDVTVP	FGFGAKS(1)PK	2482	UID1600	Color2 [A=255, R=169, G=169, B=169]	1	4		S	2			1721	___1	1	0.0013458	111.52	84.946	76.843	-0.92706	164410000	4986	22.0636	23.1178	21.3679	25.2797	25.1994	23.1404	17.3565	21.381	22.1696	25.1994	23.7115	17.8928
	0.803544	0.627317	O75995	113	O75995	O75995	SAM and SH3 domain-containing protein 3	SASH3	EEMADTLEEGSASPTSPDYSLDSPGPEKMAL	ALSEEMADTLEEGSASPT(0.01)S(0.989)PDYS(0.001)LDSPGPEK	1802	UID1139	Color2 [A=255, R=169, G=169, B=169]	1	4		S	3			1139	___1	0.988919	9.63408e-44	179.85	170.35	179.85	-0.55708	32311000	113	21.2984	21.5164	20.0201	20.6372	22.0235	19.5438	17.6932	19.9929	20.6559	22.0235	17.9961	20.4802
	0.802093	2.41831	O95544;O95544-2	64;64	O95544	O95544	NAD kinase	NADK	ASPALGSTKEFRRTRSLHGPCPVTTFGPKAC	S(1)LHGPCPVTTFGPK	1856	UID1175	Color2 [A=255, R=169, G=169, B=169]	1	4		S	2			1163	___1	1	6.49267e-08	136.83	121.66	136.83	0.13943	169790000	64	23.0166	23.1838	22.628	23.5723	23.2656	23.4276	19.4248	19.1568	20.7453	23.2656	21.4458	20.896
	0.80184	-1.07456	P25325-2	15	P25325-2	P25325-2			_MAEPGSRESETRARSPSVAAMASPQLCRAL	ARS(0.979)PS(0.021)VAAMASPQLCR	2135	UID1359	Color2 [A=255, R=169, G=169, B=169]	1	4		S	3			1434	___1	0.979484	6.02091e-05	108.45	95.021	108.45	0.55011	41919000	15	21.0122	22.4042	21.7806	20.1653	22.2422	22.9441	17.9016	20.9436	19.8127	22.2422	21.6568	21.8657
	0.801627	3.40909	J3KTL2;Q07955;J3KSR8	199;199;94	J3KTL2	J3KTL2	Serine/arginine-rich splicing factor 1	SRSF1	EGETAYIRVKVDGPRSPSYGRSRSRSRSRSR	VKVDGPRS(1)PS(1)YGR	1496	UID4094	Color2 [A=255, R=169, G=169, B=169]	1	4		S	2			931	___2	0.999998	5.70437e-12	170.35	142.49	101.42	0.46167	4499100000	199	24.9245	25.0489	24.3561	24.0315	24.2099	23.7022	18.0908	20.5155	20.5328	24.2099	20.7708	18.9923
	0.801627	3.40909	J3KTL2;Q07955;J3KSR8	201;201;96	J3KTL2	J3KTL2	Serine/arginine-rich splicing factor 1	SRSF1	ETAYIRVKVDGPRSPSYGRSRSRSRSRSRSR	VKVDGPRS(1)PS(1)YGR	1497	UID4095	Color2 [A=255, R=169, G=169, B=169]	1	4		S	2			931	___2	0.999515	0.00048754	115.63	89.095	101.42	0.46167	915380000	201	24.9245	25.0489	24.3561	24.0315	24.2099	23.7022	18.1975	20.5155	20.5328	24.2099	20.7708	18.9923
	0.801454	2.18709	F5GZ78;P49023;P49023-2;P49023-3;F5H836	104;106;106;106;107	F5GZ78	F5GZ78	Paxillin	PXN	SAKTSSVSNPQDSVGSPCSRVGEEEHVYSFP	TSSVSNPQDS(0.001)VGS(0.981)PCS(0.018)R	945	UID617	Color2 [A=255, R=169, G=169, B=169]	1	4		S	2			608	___1	0.980839	8.52115e-39	214.81	197.11	212.41	-0.94302	69250000	104	20.0191	23.5315	22.8744	19.8345	23.605	23.2382	21.5274	18.3917	22.6049	23.605	22.1401	18.873
	0.800697	1.60074	O75563	6	O75563	O75563	Src kinase-associated phosphoprotein 2	SKAP2	__________MPNPSSTSSPYPLPEEIRNLL	PNPS(0.004)S(0.948)T(0.048)SSPYPLPEEIR	1793	UID1133	Color2 [A=255, R=169, G=169, B=169]	1	4		S	2			1130	___1	0.947919	1.57271e-06	125.98	103.76	125.98	-0.65875	37095000	6	20.9162	20.8683	22.3519	21.2301	23.105	21.8974	19.1104	18.2235	20.6654	23.105	20.6905	20.4495
	0.799739	0.817638	Q9Y666;H0YB78	973;331	Q9Y666	Q9Y666	Solute carrier family 12 member 7	SLC12A7	TASHTAAAARTQAPPTPDKVQMTWTREKLIA	T(0.006)QAPPT(0.963)PDKVQMT(0.023)WT(0.007)R	5280	UID3106	Color2 [A=255, R=169, G=169, B=169]	1	4		T	3			2446	___1	0.963388	0.00270338	62.966	51.198	62.966	0.39052	7912900	973	19.7151	20.6424	20.4031	19.477	20.6274	21.6537	18.3729	18.122	19.2341	17.6345	19.2198	19.1935
	0.799425	4.36854	A9Z1X7;E9PCT1;Q8IYB3;Q8IYB3-2;M0R088	458;461;463;461;422	A9Z1X7	A9Z1X7	Serine/arginine repetitive matrix protein 1	SRRM1	RESPSPAPKPRKVELSESEEDKGGKMAAADS	KVELS(1)ES(1)EEDKGGK	104	UID64	Color2 [A=255, R=169, G=169, B=169]	1	4		S	3			56	___1	1	1.29532e-30	219.03	191.26	50.188	0.39734	1306800000	458	25.0873	25.675	25.3055	25.5337	24.9386	25.5158	18.1913	17.5091	24.2096	24.9386	18.2331	23.6409
	0.799369	0.91965	P49768-7;P49768-2;P49768;E7ES96	334;363;367;275	P49768-7	P49768-7	Presenilin-1;Presenilin-1 NTF subunit;Presenilin-1 CTF subunit;Presenilin-1 CTF12;Presenilin	PSEN1	RSTPESRAAVQELSSSILAGEDPEERGVKLG	AAVQELS(0.113)S(0.947)S(0.94)ILAGEDPEER	2287	UID1468	Color2 [A=255, R=169, G=169, B=169]	1	4		S	3			1562	___1	0.940348	9.90833e-08	125.73	104.18	65.47	-0.29337	37317000	334	20.4721	18.2971	18.2659	21.112	19.9626	21.3904	17.9946	19.2382	20.045	18.0483	19.0865	20.0085
	0.79916	1.6299	G3XAA9;E9PJN1;O75676-2;O75676	347;347;347;347	G3XAA9	G3XAA9	Ribosomal protein S6 kinase;Ribosomal protein S6 kinase alpha-4	RPS6KA4	AEEFTRLEPVYSPPGSPPPGDPRIFQGYSFV	LEPVY(0.619)S(0.383)PPGS(0.999)PPPGDPR	828	UID3689	Color2 [A=255, R=169, G=169, B=169]	1	4		S	2			533	___2	0.998531	0.00383202	50.305	27.069	50.305	0.20583	14191000	347	20.1016	21.0096	19.8605	21.2233	21.2653	20.9533	18.1076	18.4583	18.8813	21.2653	19.4957	18.4194
	0.797488	2.65618	Q63HQ0-2;Q63HQ0	193;226	Q63HQ0-2	Q63HQ0-2	AP-1 complex-associated regulatory protein	AP1AR	EDEEGMNRMLPMRERSKTEEDILRAALKYSN	ERS(0.935)KT(0.065)EEDILR	3092	UID1954	Color2 [A=255, R=169, G=169, B=169]	1	4		S	3			1908	___1	0.934793	0.00053598	79.633	68.065	79.633	-0.62509	21177000	193	19.4996	22.4212	18.6557	23.143	21.0748	20.3026	17.7094	18.0568	20.4849	21.0748	18.2072	18.7158
	0.796746	1.41051	E7EVA0;P27816-6;P27816;P27816-2	538;521;521;521	E7EVA0	E7EVA0	Microtubule-associated protein;Microtubule-associated protein 4	MAP4	MSPLSETEMALGKDVTPPPETEVVLIKNVCL	DVT(0.998)PPPET(0.002)EVVLIK	4576	UID2867	Color2 [A=255, R=169, G=169, B=169]	1	4		T	2			470	___1	0.997926	3.45081e-05	67.553	63.556	57.434	-0.45077	31183000	538	20.8861	21.7517	21.249	19.9812	20.6545	21.6296	17.9857	18.8042	18.9333	20.6545	18.2874	18.2418
	0.791729	2.29989	Q9NXD2	751	Q9NXD2	Q9NXD2	Myotubularin-related protein 10	MTMR10	SSSFPFSPVGNLCRRSILGTPLSKFLSGAKI	S(1)ILGTPLSK	4027	UID2555	Color2 [A=255, R=169, G=169, B=169]	1	4		S	2			2312	___1	0.999993	0.00450448	66.056	15.449	66.056	-0.74303	14802000	751	20.7831	20.5532	20.5888	22.1032	19.0314	21.7422	18.2747	18.1845	18.792	18.347	20.4319	18.3346
	0.79148	1.10962	Q9Y5P4;Q9Y5P4-3	373;501	Q9Y5P4	Q9Y5P4	Collagen type IV alpha-3-binding protein	COL4A3BP	AFSSVGTHRFVQKPYSRSSSMSSIDLVSASD	FVQKPYS(1)R	4353	UID2787	Color2 [A=255, R=169, G=169, B=169]	1	4		S	2			2439	___1	0.999996	0.0188831	74.267	43.703	74.267	0.61242	91138000	373	22.7189	23.6479	23.3035	23.6111	23.3031	23.4853	19.8449	21.5368	22.0294	23.3031	21.7479	21.8169
	0.790897	1.78691	E9PCY7;G8JLB6;P31943;D6RIU0;D6RBM0;P55795;E5RGH4;E7EQJ0;D6RAM1;E5RGV0;D6R9T0;D6RFM3;D6RIT2;D6RDU3;D6RJ04;D6RIH9;H0YAQ2	104;104;104;104;104;104;27;104;104;52;104;104;104;104;104;104;51	E9PCY7	E9PCY7	Heterogeneous nuclear ribonucleoprotein H;Heterogeneous nuclear ribonucleoprotein H, N-terminally processed;Heterogeneous nuclear ribonucleoprotein H2	HNRNPH1;HNRNPH2	NNVEMDWVLKHTGPNSPDTANDGFVRLRGLP	HTGPNS(1)PDTANDGFVR	746	UID493	Color2 [A=255, R=169, G=169, B=169]	1	4		S	2			494	___1	1	3.49809e-81	279.15	219.4	269.59	0.95923	357250000	104	23.9403	24.3939	23.3377	24.1005	23.8783	24.498	20.823	21.3678	21.7868	23.8783	21.0168	21.6101
	0.790465	2.39901	Q9Y5K6	510	Q9Y5K6	Q9Y5K6	CD2-associated protein	CD2AP	KMPGRRLPGRFNGGHSPTHSPEKILKLPKEE	FNGGHS(0.98)PT(0.017)HS(0.003)PEK	4351	UID2785	Color2 [A=255, R=169, G=169, B=169]	1	4		S	3			2438	___1	0.980485	0.000143787	79.337	50.266	46.89	-0.26587	105290000	510	20.2132	23.4963	19.3963	23.4492	24.9943	22.6477	18.3961	19.0055	22.3109	24.9943	21.0715	20.1786
	0.790029	5.5477	Q01518-2;Q01518	309;310	Q01518-2	Q01518-2	Adenylyl cyclase-associated protein 1	CAP1	SGPKPFSAPKPQTSPSPKRATKKEPAVLELE	SGPKPFSAPKPQT(0.021)S(0.979)PS(1)PK	2421	UID4704	Color2 [A=255, R=169, G=169, B=169]	1	4		S	2			1683	___2	0.999932	3.17746e-09	145.48	116.93	145.48	1.1384	270410000	309	25.4407	20.0334	20.1767	26.4346	19.1861	26.5363	17.9753	18.2422	19.0105	18.7159	23.66	17.9196
	0.789004	0.850062	F5GXM1;Q13547	200;393	F5GXM1	F5GXM1	Histone deacetylase 1	HDAC1	GVQMQAIPEDAIPEESGDEDEDDPDKRISIC	MLPHAPGVQMQAIPEDAIPEES(1)GDEDEDDPDKR	919	UID605	Color2 [A=255, R=169, G=169, B=169]	1	4		S	4			593	___1	1	7.52221e-20	115.32	104.16	98.655	-0.93827	420960000	200	23.3955	21.735	23.9997	22.6701	23.9885	24.1881	18.1243	22.3678	22.4589	23.9885	22.2083	21.6151
	0.788998	3.23448	E7EMW7;O95071-2;O95071	1543;1549;1549	E7EMW7	E7EMW7	E3 ubiquitin-protein ligase UBR5	UBR5	SQSSYIIRNPQQRRISQSQPVRGRDEEQDDI	RIS(0.993)QS(0.007)QPVR	578	UID377	Color2 [A=255, R=169, G=169, B=169]	1	4		S	2			422	___1	0.993343	0.00643941	68.536	28.039	66.056	0.86266	163540000	1543	23.6591	24.0628	24.1216	24.1804	24.5551	24.612	19.8563	18.0298	22.5781	24.5551	22.8655	22.4463
	0.787906	2.67059	Q9NS69	15	Q9NS69	Q9NS69	Mitochondrial import receptor subunit TOM22 homolog	TOMM22	_MAAAVAAAGAGEPQSPDELLPKGDAEKPEE	AAAVAAAGAGEPQS(1)PDELLPK	4008	UID2541	Color2 [A=255, R=169, G=169, B=169]	1	4		S	2			2301	___1	1	6.28189e-17	157.11	147.74	87.148	1.5515	22317000	15	23.1098	21.8592	18.313	20.0717	19.1239	19.5383	20.0625	18.1218	19.4886	18.8571	17.945	18.317
	0.787774	4.48458	J3KS94;J3QQK6;P02686-2;P02686;J3QKN5	19;19;19;19;19	J3KS94	J3KS94	Myelin basic protein	MBP	HAGKRELNAEKASTNSETNRGESEKKRNLGE	ELNAEKAS(0.88)T(0.122)NS(0.982)ET(0.016)NRGES(0.001)EK	1484	UID4084	Color2 [A=255, R=169, G=169, B=169]	1	4		S	3			923	___2	0.982005	4.51344e-10	114.34	100.86	114.34	0.73853	182050000	19	24.6861	25.4352	24.3997	24.7698	24.59	23.0087	16.4764	18.1011	19.0832	24.59	18.386	18.6225
	0.786946	2.85207	Q9BWH2	151	Q9BWH2	Q9BWH2	FUN14 domain-containing protein 2	FUNDC2	EKDMKKAKEQLKIRKSNQIPTEVRSKAEEVV	IRKS(1)NQIPTEVR	3840	UID2432	Color2 [A=255, R=169, G=169, B=169]	1	4		S	3			2220	___1	1	8.07678e-05	100.4	79.735	100.4	-0.154	121970000	151	23.7071	23.4221	23.9717	23.9012	23.9621	23.8591	17.5706	18.5784	22.4925	23.9621	22.3602	22.4514
	0.786941	2.23717	X6RGC9;K7ES93;O43914-3;O43914-2;O43914	79;122;80;90;91	X6RGC9	X6RGC9	TYRO protein tyrosine kinase-binding protein	TYROBP	AEATRKQRITETESPYQELQGQRSDVYSDLN	ITETESPY(1)QELQGQR	5307	UID3119	Color2 [A=255, R=169, G=169, B=169]	1	4		Y	3			994	___1	0.999917	3.29038e-81	290.07	245.21	106.17	-0.40185	79091000	79	22.1204	23.2893	23.4884	22.9038	22.1555	22.9099	20.1075	18.4774	20.7156	22.1555	18.4624	20.8748
	0.786725	-1.74725	Q9GZT9-2;Q9GZT9	125;125	Q9GZT9-2	Q9GZT9-2	Egl nine homolog 1	EGLN1	GKVKAKPPADPAAAASPCRAAAGGQGSAVAA	AKPPADPAAAAS(1)PCR	3894	UID2462	Color2 [A=255, R=169, G=169, B=169]	1	4		S	3			2241	___1	1	0.000186691	72.568	58.583	72.568	0.13637	96196000	125	22.4995	22.958	22.4757	20.1504	22.6165	23.6776	18.6531	22.581	20.5694	22.6165	22.8745	23.0597
	0.786583	3.81243	P08238;Q58FF8	261;183	P08238;Q58FF8	P08238	Heat shock protein HSP 90-beta;Putative heat shock protein HSP 90-beta 2	HSP90AB1;HSP90AB2P	EKPKIEDVGSDEEDDSGKDKKKKTKKIKEKY	IEDVGS(1)DEEDDS(1)GKDKK	1952	UID4387	Color2 [A=255, R=169, G=169, B=169]	1	4		S	3			1297;1869	___2	1	0.001908	50.851	42.126	50.851	-0.7649	52227000	261	22.9749	23.1219	23.1967	23.5601	18.1718	23.5252	19.6119	17.6538	18.486	19.2588	17.5383	18.0687
	0.78528	3.09371	P04049;P04049-2	43;43	P04049	P04049	RAF proto-oncogene serine/threonine-protein kinase	RAF1	ISPTIVQQFGYQRRASDDGKLTDPSKTSNTI	RAS(1)DDGKLTDPSK	1909	UID1207	Color2 [A=255, R=169, G=169, B=169]	1	4		S	3			1241	___1	1	2.84452e-11	152.71	129.29	152.71	-0.15208	462160000	43	24.5043	25.7552	25.9854	25.1866	26.4697	24.4935	20.9803	19.4149	24.522	26.4697	24.6374	23.873
	0.785176	2.77145	Q9H4X1-2;Q9H4X1	77;97	Q9H4X1-2	Q9H4X1-2	Regulator of cell cycle RGCC	RGCC	SLYRNSFSFSDEKLNSPTDSTPALLSATVTP	NS(0.001)FS(0.003)FS(0.007)DEKLNS(0.756)PT(0.2)DS(0.025)T(0.008)PALLSATVTPQK	3935	UID2493	Color2 [A=255, R=169, G=169, B=169]	1	4		S	3			2261	___1	0.756415	3.11453e-18	114.8	108.74	94.802	1.0882	29168000	77	23.172	20.7978	19.5047	21.6171	21.2645	23.2005	18.1051	18.3035	19.1803	21.2645	18.5739	18.7999
	0.784829	3.47711	P04049;P04049-2;B4E1N6;H7C155;B4E0X2	642;662;427;521;561	P04049	P04049	RAF proto-oncogene serine/threonine-protein kinase	RAF1	RAAHTEDINACTLTTSPRLPVF_________	AAHTEDINACTLT(0.005)T(0.056)S(0.939)PR	1905	UID1206	Color2 [A=255, R=169, G=169, B=169]	1	4		S	3			1241	___1	0.938804	6.56371e-27	188.58	167.21	90.822	-1.587	40287000	642	22.4024	23.6738	22.6371	23.6157	19.6866	19.2421	18.3638	18.4914	18.7771	20.1176	18.6175	17.7512
	0.784727	-1.43635	Q9UKJ3-2;Q9UKJ3	957;1035	Q9UKJ3-2	Q9UKJ3-2	G patch domain-containing protein 8	GPATCH8	SGRRDFIRSKIYRSQSPHYFRSGRGEGPGKK	S(0.002)QS(0.998)PHYFR	4138	UID2637	Color2 [A=255, R=169, G=169, B=169]	1	4		S	2			2367	___1	0.998243	0.00548435	74.376	54.073	72.928	0.72936	47591000	957	21.8607	22.045	21.6583	19.7715	22.8825	22.9476	18.0789	22.2989	21.0172	22.8825	16.9752	22.3401
	0.784639	-1.34868	C9J2I0;B8ZZY2;P52594-2;P52594-3;P52594;P52594-4	103;181;181;181;181;181	C9J2I0	C9J2I0	Arf-GAP domain and FG repeat-containing protein 1	AGFG1	DSAPTLHLNKGTPSQSPVVGRSQGQQQEKKQ	GTPSQS(1)PVVGR	398	UID269	Color2 [A=255, R=169, G=169, B=169]	1	4		S	2			260	___1	0.99962	0.000297295	96.604	58.793	76.522	-0.65825	374930000	103	24.1148	25.4374	25.5221	24.4934	25.11	25.7109	17.624	24.6145	22.9841	25.11	24.2037	25.8111
	0.784591	0.747864	O60749;D6RC15	119;118	O60749	O60749	Sorting nexin-2	SNX2	TPTTLIAPRIESKSMSAPVIFDRSREEIEEE	S(0.007)MS(0.993)APVIFDR	1739	UID1098	Color2 [A=255, R=169, G=169, B=169]	1	4		S	2			1108	___1	0.992969	0.00618581	55.401	40.257	46.352	-1.6466	5142300	119	19.4718	20.151	19.6437	19.1594	20.0188	20.2739	18.2981	18.087	18.4759	20.0188	17.9785	18.4886
	0.784508	1.76736	Q13546-2;Q13546	274;320	Q13546-2	Q13546-2	Receptor-interacting serine/threonine-protein kinase 1	RIPK1	KKEYSNENAVVKRMQSLQLDCVAVPSSRSNS	MQS(1)LQLDCVAVPSSR	2665	UID1707	Color2 [A=255, R=169, G=169, B=169]	1	4		S	2			1763	___1	1	3.98136e-36	165.45	135.47	147.17	-1.9669	30139000	274	19.4617	21.0389	20.8389	21.106	20.7962	20.8454	18.3363	17.3639	19.355	20.7962	20.0616	19.0498
	0.784344	3.3383	Q9Y6W5	293	Q9Y6W5	Q9Y6W5	Wiskott-Aldrich syndrome protein family member 2	WASF2	VDNQRGSGLAGPKRSSVVSPSHPPPAPPLGS	RS(0.224)S(0.763)VVS(0.558)PS(0.454)HPPPAPPLGSPPGPK	4385	UID5960	Color2 [A=255, R=169, G=169, B=169]	1	4		S	3			2453	___2	0.763487	3.6318e-06	68.93	65.267	58.087	0.39025	55161000	293	22.8674	22.7394	19.1607	22.9219	22.2122	19.8987	17.1947	18.0499	18.6642	22.2122	18.2152	18.2425
	0.784339	1.11946	H0Y764;Q6ZNJ1-2;Q6ZNJ1-3;Q6ZNJ1;H7C3Y7	2027;2555;2709;2739;1078	H0Y764	H0Y764	Neurobeachin-like protein 2	NBEAL2	SSQFARKLWRSSRRISQVSSGETEYNPTEAR	RIS(1)QVSSGETEYNPTEAR	1232	UID780	Color2 [A=255, R=169, G=169, B=169]	1	4		S	2			773	___1	1	3.65723e-47	222.3	213.48	181.32	0.44652	193740000	2027	23.1046	24.6305	23.8522	24.4148	23.9308	23.9311	22.0656	22.2319	22.9387	23.9308	22.8698	22.5013
	0.7827	3.0038	P13796	257	P13796	P13796	Plastin-2	LCP1	LSRNEALIALLREGESLEDLMKLSPEELLLR	EGES(1)LEDLMK	2017	UID1282	Color2 [A=255, R=169, G=169, B=169]	1	4		S	2			1354	___1	1	0.000914326	94.767	78.256	90.653	-0.68809	256060000	257	24.2658	25.0418	24.7601	25.2164	23.0788	23.9182	18.6165	20.6355	21.021	23.0788	20.4471	20.3591
	0.782133	4.38586	E5RIS7;P23193-2;P23193	100;79;100	E5RIS7	E5RIS7	Transcription elongation factor A protein 1	TCEA1	DLDEKKKEPAITSQNSPEAREERYFTV____	KKEPAITSQNS(1)PEAR	570	UID371	Color2 [A=255, R=169, G=169, B=169]	1	4		S	3			412	___1	1	1.73096e-45	234.82	215.06	146.57	-0.17946	1269700000	100	26.0461	27.0044	26.5932	27.2344	27.6122	27.0019	22.8143	24.4098	24.4223	27.6122	24.898	18.6205
	0.781916	1.77563	O14974-5;O14974-4;O14974-3;O14974-2;O14974	908;936;939;960;995	O14974-5	O14974-5	Protein phosphatase 1 regulatory subunit 12A	PPP1R12A	LEMEKRERRALERRISEMEEELKMLPDLKAD	RIS(1)EMEEELK	1656	UID1049	Color2 [A=255, R=169, G=169, B=169]	1	4		S	2			1049	___1	1	0.00287116	60.49	24.546	53.034	-1.1543	15863000	908	20.9235	19.9441	20.0583	19.6656	21.1279	20.3258	17.2821	17.7364	18.3279	21.1279	18.5112	17.9903
	0.781479	4.11533	P09769;F5H3M4	412;346	P09769	P09769	Tyrosine-protein kinase Fgr	FGR	KIADFGLARLIKDDEYNPCQGSKFPIKWTAP	LIKDDEY(1)NPCQGSK	5314	UID3125	Color2 [A=255, R=169, G=169, B=169]	1	4		Y	3			1316	___1	1	4.96148e-72	276.41	222.65	97.866	-0.29382	637270000	412	23.8892	24.9581	23.9991	25.4075	25.2621	25.1654	19.3784	17.196	21.4444	25.2621	22.3232	21.7341
	0.780513	1.71553	Q13459;M0R0P8	2141;2141	Q13459	Q13459	Unconventional myosin-IXb	MYO9B	PLEEDGQPPGAKRRYSDPPTYCLPPASGQTN	RRY(0.015)S(0.954)DPPT(0.016)Y(0.015)CLPPASGQTNG	2641	UID1698	Color2 [A=255, R=169, G=169, B=169]	1	4		S	3			1756	___1	0.954031	0.00172418	41.446	34.406	41.446	-1.2586	20319000	2141	21.3434	22.5149	19.8091	21.7273	18.9577	22.4194	18.8708	19.2456	19.3884	18.7401	21.0047	18.9627
	0.778488	1.42186	J3QSD7;Q9NYV4-3;Q9NYV4-2;Q9NYV4	1082;1082;1083;1083	J3QSD7	J3QSD7	Cyclin-dependent kinase 12	CDK12	KETTSGTSTEPVKNSSPAPPQPAPGKVESGA	NS(0.226)S(0.774)PAPPQPAPGK	1524	UID963	Color2 [A=255, R=169, G=169, B=169]	1	4		S	2			946	___1	0.773642	0.000445971	69.65	48.749	69.65	2.0182	41602000	1082	18.9083	19.7173	23.3966	20.092	23.167	23.2214	18.2561	18.2155	20.8897	23.167	18.7188	18.8675
	0.778449	2.31958	P16150	355	P16150	P16150	Leukosialin	SPN	PTLTTFFGRRKSRQGSLAMEELKSGSGPSLK	S(1)RQGS(1)LAMEELK	2039	UID4446	Color2 [A=255, R=169, G=169, B=169]	1	4		S	3			1367	___2	1	1.30664e-21	218.4	145.79	45.14	0.054069	2027400000	355	22.0724	22.1721	23.5246	18.8324	21.7345	23.6642	17.9186	17.7689	20.8578	21.7345	18.8484	18.767
	0.77843	2.03602	B4DTZ6;P19634	364;703	B4DTZ6	B4DTZ6	Sodium/hydrogen exchanger;Sodium/hydrogen exchanger 1	SLC9A1	AHKLDSPTMSRARIGSDPLAYEPKEDLPVIT	IGS(1)DPLAYEPK	287	UID191	Color2 [A=255, R=169, G=169, B=169]	1	4		S	2			169	___1	1	3.53404e-08	88.552	66.321	81.239	-0.92326	48320000	364	19.5082	22.725	23.229	22.3839	21.8581	22.7565	20.1176	18.7386	20.205	21.8581	17.8814	18.5875
	0.778067	-1.70586	Q6NYC8;Q6NYC8-2	125;125	Q6NYC8	Q6NYC8	Phostensin	PPP1R18	AERKPGPLEARERRPSPGEMRDQSPKGRESR	ERRPS(1)PGEMR	3143	UID1988	Color2 [A=255, R=169, G=169, B=169]	1	4		S	3			1926	___1	1	0.00362183	56.938	40.845	56.938	-0.48728	131200000	125	18.9711	19.1891	24.0612	19.6834	25.1809	24.3521	17.8207	21.435	21.3633	25.1809	22.636	21.9886
	0.777853	1.92336	Q96C19	74	Q96C19	Q96C19	EF-hand domain-containing protein D2	EFHD2	LLRRADLNQGIGEPQSPSRRVFNPYTEFKEF	RADLNQGIGEPQS(0.998)PS(0.002)R	3690	UID2332	Color2 [A=255, R=169, G=169, B=169]	1	4		S	2			2143	___1	0.997969	1.39107e-07	124.87	110.51	44.196	0.77391	475830000	74	25.2847	24.952	25.1144	26.1408	24.0728	25.5414	22.8219	22.4334	23.685	24.0728	23.3195	23.7935
	0.777091	1.99247	C9J6P4;Q7Z2W4-3;Q7Z2W4-2;Q7Z2W4	275;275;275;275	C9J6P4	C9J6P4	Zinc finger CCCH-type antiviral protein 1	ZC3HAV1	FLASASASAERSCTPSPDQISHRASLEDAPV	S(0.027)CT(0.974)PS(0.999)PDQISHR	427	UID293	Color2 [A=255, R=169, G=169, B=169]	1	4		S	2			289	___1	0.999213	0.000126361	101.39	82.147	90.861	-0.98034	119430000	275	21.2574	19.1998	20.2443	22.2591	21.9793	19.3442	19.5773	18.2096	20.1146	21.9793	20.8549	20.2262
	0.776975	2.18588	H0Y860;F5GXJ4;E9PGD0;Q9P246	727;806;814;719	H0Y860	H0Y860	Stromal interaction molecule 2	STIM2	DSKPVQEAPSVARISSIPHDLCHNGEKSKKP	IS(0.046)S(0.954)IPHDLCHNGEK	777	UID507	Color2 [A=255, R=169, G=169, B=169]	1	4		S	3			511	___1	0.954385	0.00188658	54.004	49.123	54.004	-0.94447	35383000	727	21.3612	22.7474	22.5403	22.9099	21.6797	19.2557	17.6244	18.6314	19.8854	21.6797	21.5581	19.7678
	0.77665	1.42244	Q13884;Q13884-2	219;219	Q13884	Q13884	Beta-1-syntrophin	SNTB1	GSPVSEIGWETPPPESPRLGGSTSDPPSSQS	KGSPVSEIGWET(0.001)PPPES(0.999)PR	2679	UID1718	Color2 [A=255, R=169, G=169, B=169]	1	4		S	3			1769	___1	0.998545	0.000278987	54.072	35.247	54.072	0.44618	15552000	219	20.4336	21.264	21.3779	20.6332	20.9682	21.593	17.9379	18.7196	18.7539	20.9682	18.5168	18.3159
	0.776022	1.29396	Q8NC44;H7C3D5	385;80	Q8NC44	Q8NC44	Protein FAM134A	FAM134A	DLLGRPQALSRQALDSEEEEEDVAAKETLLR	QALDS(1)EEEEEDVAAK	3453	UID2181	Color2 [A=255, R=169, G=169, B=169]	1	4		S	2			2045	___1	1	3.12093e-95	292.74	259.43	292.74	-0.70034	71611000	385	22.6436	22.7494	23.2736	22.4849	22.5361	23.9139	22.3873	21.2746	21.1361	22.5361	21.193	20.3138
	0.773132	-1.14793	J3KPZ3;O75592-2;O75592;F8WA13	2789;2751;2751;274	J3KPZ3	J3KPZ3	E3 ubiquitin-protein ligase MYCBP2	MYCBP2	SDAAKLRSDSHSRSLSPNHNTLQTLKSDGRM	S(0.01)LS(0.988)PNHNT(0.002)LQTLK	1466	UID923	Color2 [A=255, R=169, G=169, B=169]	1	4		S	2			912	___1	0.988336	0.000172029	106.58	75.78	66.509	0.081621	78629000	2789	21.7001	19.3781	18.5244	20.3736	22.2969	23.6092	17.401	21.582	20.7658	22.2969	21.6977	22.6068
	0.772917	3.03662	P14317;E7EVW7;B4DQ69	62;62;62	P14317	P14317	Hematopoietic lineage cell-specific protein	HCLS1	GRTEHINIHQLRNKVSEEHDVLRKKEMESGP	NKVS(1)EEHDVLR	2025	UID1288	Color2 [A=255, R=169, G=169, B=169]	1	4		S	3			1356	___1	1	0.0109326	45.829	37.1	45.829	-0.62251	38616000	62	19.3943	22.2856	22.3601	23.8307	22.2577	18.9516	20.0281	18.5857	21.0031	22.2577	17.8146	18.1598
	0.772566	2.45048	Q9NRX5	364	Q9NRX5	Q9NRX5	Serine incorporator 1	SERINC1	DESTLIEDGGARSDGSLEDGDDVHRAVDNER	SDGS(1)LEDGDDVHR	4004	UID2537	Color2 [A=255, R=169, G=169, B=169]	1	4		S	2			2299	___1	0.999999	3.36397e-20	200.21	177.73	200.21	-0.24396	170180000	364	23.2994	18.9712	22.9333	23.5801	22.8456	22.9379	19.4899	20.6261	20.4846	22.8456	18.6496	19.3823
	0.772481	4.15171	O43765	305	O43765	O43765	Small glutamine-rich tetratricopeptide repeat-containing protein alpha	SGTA	ELIEQLRSQIRSRTPSASNDDQQE_______	SRT(0.002)PS(0.998)ASNDDQQE	1708	UID1080	Color2 [A=255, R=169, G=169, B=169]	1	4		S	2			1089	___1	0.99815	3.29628e-45	258.09	234.87	258.09	-0.47011	487060000	305	25.6215	25.328	25.6129	25.0141	26.4186	25.781	22.4797	17.7452	23.9666	26.4186	24.8183	23.6861
	0.772465	2.66631	O75369-8	1474	O75369-8	O75369-8	Filamin-B	FLNB	VLGPRADDTDSQSWRSPLKALSEFFKGDPKG	ADDT(0.001)DS(0.023)QS(0.02)WRS(0.957)PLK	1764	UID1114	Color2 [A=255, R=169, G=169, B=169]	1	4		S	2			1121	___1	0.957037	0.00660359	58.487	43.813	58.487	-3.042	14778000	1474	21.1774	21.5536	19.7712	22.6671	19.2575	21.0322	18.1698	17.556	18.9997	18.8657	18.5404	19.0074
	0.769587	-0.930897	C9J6P4;Q7Z2W4-3;Q7Z2W4-2;Q7Z2W4	284;284;284;284	C9J6P4	C9J6P4	Zinc finger CCCH-type antiviral protein 1	ZC3HAV1	ERSCTPSPDQISHRASLEDAPVDDLTRKFTY	AS(1)LEDAPVDDLTR	425	UID291	Color2 [A=255, R=169, G=169, B=169]	1	4		S	2			289	___1	0.999979	0.00019584	52.268	44.992	46.704	2.7573	23918000	284	19.811	22.2282	21.4848	19.0811	18.8885	22.4938	17.2836	20.5523	20.4342	19.1739	20.568	20.8603
	0.769241	0.433031	P48960-2;P48960-3;P48960	738;782;831	P48960-2	P48960-2	CD97 antigen;CD97 antigen subunit alpha;CD97 antigen subunit beta	CD97	TTSGTGHNQTRALRASESGI___________	ALRAS(0.998)ES(0.002)GI	2267	UID1454	Color2 [A=255, R=169, G=169, B=169]	1	4		S	2			1549	___1	0.998244	0.000888701	117.7	96.001	117.7	0.88907	509780000	738	25.2872	25.513	26.9228	24.9934	25.2413	25.2226	24.8684	24.4127	25.1197	25.2413	24.1914	24.9881
	0.767523	3.19531	B5MBZ0;Q9HC35	146;146	B5MBZ0	B5MBZ0	Echinoderm microtubule-associated protein-like 4	EML4	ESHSNDQSPQIRASPSPQPSSQPLQIHRQTP	AS(1)PS(1)PQPSSQPLQIHR	323	UID3370	Color2 [A=255, R=169, G=169, B=169]	1	4		S	2			198	___2	0.999617	7.05719e-09	147.12	118.92	75.463	1.0267	382640000	146	22.4564	23.6067	22.3869	24.087	23.0429	23.7097	17.8708	20.2976	20.0794	23.0429	18.3349	17.7269
	0.766879	3.57413	E7EN20;H0Y612;Q9UPN9-2;Q9UPN9	751;880;1102;1119	E7EN20	E7EN20	E3 ubiquitin-protein ligase TRIM33	TRIM33	DSDEDFIQPRRKRLKSDERPVHIK_______	LKS(1)DERPVHIK	580	UID378	Color2 [A=255, R=169, G=169, B=169]	1	4		S	3			423	___1	1	0.000779972	71.879	50.038	71.879	-0.24415	127900000	751	19.1629	23.7691	19.3229	24.1805	25.0032	23.9477	20.0654	18.7837	23.2613	25.0032	17.848	18.4711
	0.763721	1.1615	P02545-2;P02545-6;P02545-3;P02545	22;22;22;22	P02545-2	P02545-2	Prelamin-A/C;Lamin-A/C	LMNA	RRATRSGAQASSTPLSPTRITRLQEKEDLQE	SGAQASST(0.005)PLS(0.8)PT(0.194)R	1888	UID1197	Color2 [A=255, R=169, G=169, B=169]	1	4		S	2			1219	___1	0.800217	2.7656e-31	221.03	199.97	186.42	0.095914	213190000	22	24.0651	24.6259	23.3885	24.7734	23.9675	25.4836	23.0045	22.345	23.8999	23.9675	22.5434	23.8243
	0.763435	1.93299	E9PNT2;E9PIR1;Q6ZUM4-2;Q6ZUM4-3;Q6ZUM4	416;616;297;611;638	E9PNT2	E9PNT2	Rho GTPase-activating protein 27	ARHGAP27	SESSRVDFGSSERLGSWQEKEEDARPNAAAP	LGS(1)WQEKEEDARPNAAAPALGPVGLESDLSK	878	UID574	Color2 [A=255, R=169, G=169, B=169]	1	4		S	4			562	___1	0.999814	0.000544611	41.209	35.665	41.209	-0.95956	9985300	416	19.3801	18.6136	19.6435	21.7894	21.197	19.0337	17.2215	17.7766	19.4847	21.197	17.6131	18.7935
	0.762458	1.05588	O75113	300	O75113	O75113	NEDD4-binding protein 1	N4BP1	RRFSDSEERHTKKQFSLENVQEGEILHDAKT	KQFS(1)LENVQEGEILHDAK	1758	UID1111	Color2 [A=255, R=169, G=169, B=169]	1	4		S	3			1118	___1	1	7.07029e-10	134.09	119.14	107.21	0.9768	112500000	300	24.1216	24.0331	22.0537	23.3012	23.8373	22.1076	17.4577	21.9063	22.8392	23.8373	22.8605	22.8233
	0.760155	2.7038	Q5T757;Q05519-2;Q05519;Q5T760	147;207;207;207	Q5T757	Q5T757	Serine/arginine-rich splicing factor 11	SRSF11	STVDPKLNHVAAGLVSPSLKSDTSSKEIEEA	LNHVAAGLVS(0.973)PS(0.027)LK	2446	UID1574	Color2 [A=255, R=169, G=169, B=169]	1	4		S	2			1698	___1	0.973124	3.59867e-12	153.2	131.76	140.45	-0.77672	136800000	147	23.7892	23.285	22.901	19.9667	23.8144	22.7735	21.6812	18.4569	21.8823	23.8144	21.5984	19.8943
	0.758956	2.56666	J3QQN1;P40306	109;229	J3QQN1	J3QQN1	Proteasome subunit beta type-10	PSMB10	ACVITKTGAKLLRTLSSPTEPVKRGCPSSLP	TLS(0.841)S(0.127)PT(0.032)EPVKR	1502	UID950	Color2 [A=255, R=169, G=169, B=169]	1	4		S	2			936	___1	0.840744	0.000708716	90.653	56.692	57.164	0.86974	22455000	109	19.2468	19.3251	22.5766	23.1091	19.3387	19.6236	16.6409	18.8292	21.2477	19.3387	20.8182	18.4399
	0.757506	1.57097	O43516-2;O43516;O43516-3;E9PB87	340;340;340;340	O43516-2	O43516-2	WAS/WASL-interacting protein family member 1	WIPF1	SSGNDETPRLPQRNLSLSSSTPPLPSPGRSG	NLS(1)LSSSTPPLPSPGR	1702	UID1075	Color2 [A=255, R=169, G=169, B=169]	1	4		S	2			1083	___1	0.999994	2.51907e-56	252.01	221.45	252.01	-0.017962	238760000	340	24.7239	24.6733	24.4488	24.6598	23.1678	24.7422	24.2574	21.8073	23.1826	23.1678	23.2891	23.4283
	0.756716	3.19205	R4GNB2;Q5VZ89-6;Q5VZ89;X6RAE7;Q5VZ89-5;Q5VZ89-3;R4GN35;Q5VZ89-2	1184;948;948;220;948;130;1233;421	R4GNB2;R4GN35	R4GN35	DENN domain-containing protein 4C	DENND4C	RDLKTVSKDLRNKRSSLYGIAKVVQREDVET	RS(0.168)S(0.832)LYGIAK	3081	UID1946	Color2 [A=255, R=169, G=169, B=169]	1	4		S	2			1906;2456	___1	0.832129	0.00101062	125.82	65.42	125.82	0.88477	244180000	1233	24.324	24.1959	24.1739	24.1373	23.2849	24.113	17.6444	18.2688	22.6289	23.2849	22.4616	22.7406
	0.755728	0.964901	E7EVA0;P27816-6;P27816;P27816-2	524;507;507;507	E7EVA0	E7EVA0	Microtubule-associated protein;Microtubule-associated protein 4	MAP4	VAPSTVKEVGLLKDMSPLSETEMALGKDVTP	DMS(0.998)PLS(0.002)ETEMALGK	688	UID459	Color2 [A=255, R=169, G=169, B=169]	1	4		S	2			470	___1	0.99834	0.00157433	61.212	54.359	61.212	0.96816	4883400	524	19.3349	20.0847	18.7332	18.4647	20.1722	19.8916	17.2714	18.5959	19.6082	20.1722	18.7396	17.7462
	0.755726	3.47211	P08559-3;P08559;P08559-2;P08559-4;Q5JPU3;P29803	262;293;300;331;12;291	P08559-3	P08559-3	Pyruvate dehydrogenase E1 component subunit alpha, somatic form, mitochondrial;Pyruvate dehydrogenase E1 component subunit alpha, testis-specific form, mitochondrial	PDHA1;PDHA2	GPILMELQTYRYHGHSMSDPGVSYRTREEIQ	YHGHS(1)MSDPGVSYR	1954	UID1239	Color2 [A=255, R=169, G=169, B=169]	1	4		S	2			1298	___1	0.999688	1.34079e-08	146.96	131.48	142.45	-0.35204	1539200000	262	24.6208	25.3259	24.9394	24.3659	25.3378	25.9962	20.2503	23.0011	22.9788	25.3378	22.3347	18.0317
	0.755657	1.96319	Q9BRD0;Q9BRD0-2	163;163	Q9BRD0	Q9BRD0	BUD13 homolog	BUD13	PDPSPRRARHDTPDPSPLRGARHDSDTSPPR	HDT(1)PDPS(1)PLR	3813	UID5561	Color2 [A=255, R=169, G=169, B=169]	1	4		S	2			2201	___2	1	0.0215784	49.448	38.98	49.448	2.0765	10682000	163	19.9162	20.1274	19.8101	21.6543	20.313	20.716	18.403	18.6737	18.8665	20.313	18.8603	17.6912
	0.755159	2.91914	K4DI84;Q96QH2-2;Q96QH2	407;407;455	K4DI84	K4DI84	PML-RARA-regulated adapter molecule 1	PRAM1	SLPAAVAGFSSRHPLSPGFGAAGTPRWRSGG	HPLS(1)PGFGAAGTPR	1532	UID969	Color2 [A=255, R=169, G=169, B=169]	1	4		S	3			949	___1	1	2.02957e-05	122.97	109.56	96.489	-0.26648	66681000	407	21.7041	21.8735	22.6855	22.2137	22.2333	22.557	19.5226	18.0361	18.1679	22.2333	19.9249	17.5161
	0.7551	2.24929	Q5TCU6;Q9Y490	1225;1225	Q5TCU6	Q5TCU6	Talin-1	TLN1	DNALRAVGDASKRLLSDSLPPSTGTFQEAQS	LLS(0.993)DS(0.007)LPPSTGTFQEAQSR	3025	UID1918	Color2 [A=255, R=169, G=169, B=169]	1	4		S	2			1892	___1	0.99322	4.96515e-55	230.82	211.15	217.88	0.25107	126300000	1225	22.6774	23.2035	23.2319	21.4756	22.1099	23.3124	21.056	20.1984	20.0028	22.1099	19.2616	18.0734
	0.754608	2.66915	Q13576;F5H7S7;Q13576-3;Q13576-2	1461;963;957;957	Q13576	Q13576	Ras GTPase-activating-like protein IQGAP2	IQGAP2	IKTCLDNLKRKNTRRSIKLDGKGEPKGAKRA	S(1)IKLDGKGEPK	2669	UID1709	Color2 [A=255, R=169, G=169, B=169]	1	4		S	3			1765	___1	1	0.00359482	77.192	56.322	40.941	0.2701	105490000	1461	23.022	19.9973	21.3831	23.35	22.9266	23.6043	18.3426	18.2072	20.9934	22.9266	22.7747	21.3647
	0.754342	2.49725	B4DDD6;Q9UJU6-2;Q9UJU6-4;B4DDP6;Q9UJU6-3;Q9UJU6;H0Y5J4;Q9UJU6-5	245;270;175;221;278;269;198;166	B4DDD6;Q9UJU6	B4DDD6	Drebrin-like protein	DBNL	AVHPREIFKQKERAMSTTSISSPQPGKLRSP	AMS(1)TTSISSPQPGK	195	UID3281	Color2 [A=255, R=169, G=169, B=169]	1	4		S	2			113;2360	___2	0.999705	3.0775e-39	228.76	211.54	228.76	-0.75558	721250000	245	22.2971	22.2242	20.6847	22.3065	21.3855	20.1791	17.8337	18.9145	19.0291	21.3855	17.5177	18.5128
	0.754198	2.18863	Q8IWW6-3;Q8IWW6-2;Q8IWW6-4;Q8IWW6	176;176;176;176	Q8IWW6-3	Q8IWW6-3	Rho GTPase-activating protein 12	ARHGAP12	NDSHSPKVSSQNRTRSFGHFPGPEFLDVEKT	S(1)FGHFPGPEFLDVEK	3381	UID2139	Color2 [A=255, R=169, G=169, B=169]	1	4		S	3			2014	___1	1	0.00191564	60.278	49.81	46.663	1.1868	35058000	176	22.3523	21.2678	21.0301	22.1805	21.4211	22.5154	18.3106	19.9884	19.707	21.4211	19.6615	18.4609
	0.753604	3.88877	Q9Y2W1	243	Q9Y2W1	Q9Y2W1	Thyroid hormone receptor-associated protein 3	THRAP3	YGTGSASRASAVSELSPRERSPALKSPLQSV	ASAVSELS(1)PR	4295	UID2747	Color2 [A=255, R=169, G=169, B=169]	1	4		S	2			2408	___1	1	3.87179e-12	185.25	155.72	185.25	1.3022	455250000	243	25.6145	26.3256	26.2251	26.1381	24.36	25.5845	23.2157	24.4383	24.6407	24.36	23.8168	18.713
	0.75239	0.735875	G8JLH9;P40763-2;P40763	629;726;727	G8JLH9	G8JLH9	Signal transducer and activator of transcription;Signal transducer and activator of transcription 3	STAT3	CVTPTTCSNTIDLPMSPRTLDSLMQFGNNGE	FICVTPTTCSNTIDLPMS(1)PR	1174	UID744	Color2 [A=255, R=169, G=169, B=169]	1	4		S	3			754	___1	0.999972	1.28742e-17	162.39	145.8	85.573	1.0116	196200000	629	23.1783	23.2465	23.297	22.8983	22.0834	23.2492	21.5605	21.9138	22.1065	22.0834	21.5659	22.0699
	0.751718	-3.89303	F6RY50;Q96FS4;E9PIB3	74;74;74	F6RY50	F6RY50	Signal-induced proliferation-associated protein 1	SIPA1	EARPPTPASPRARAHSHEEASRPAATSTRLF	AHS(1)HEEASRPAATSTR	1027	UID663	Color2 [A=255, R=169, G=169, B=169]	1	4		S	4			649	___1	1	1.60809e-12	150.29	137.25	150.29	0.043458	458650000	74	23.5512	25.5549	25.5624	19.1888	25.6561	25.3508	21.345	24.7282	18.0209	25.6561	25.442	23.5652
	0.751069	2.29429	Q5QPR4;Q5QPR3;Q9UQ88-4;Q9UQ88-3;Q9UQ88-2;Q9UQ88;Q9UQ88-5;Q9UQ88-10	546;579;570;579;580;583;197;239	Q5QPR4	Q5QPR4	Cyclin-dependent kinase 11A	CDK11A	DFGLAREYGSPLKAYTPVVVTQWYRAPELLL	AYT(1)PVVVTQWYR	5031	UID3017	Color2 [A=255, R=169, G=169, B=169]	1	4		T	2			1877	___1	0.999959	0.00153747	95.401	67.992	94.191	2.162	11401000	546	20.7774	21.1719	20.1673	21.1875	19.1873	20.8397	17.6043	18.7009	18.3804	19.1873	18.0099	16.9407
	0.750584	2.03537	Q6NYC8;Q6NYC8-2	175;175	Q6NYC8	Q6NYC8	Phostensin	PPP1R18	QELSLRPLEARDWRQSPGEVGDRSSRLSEAW	DWRQS(1)PGEVGDR	3141	UID1986	Color2 [A=255, R=169, G=169, B=169]	1	4		S	3			1926	___1	1	0.00817919	48.177	32.653	48.177	0.38872	10523000	175	19.3761	19.6924	18.2515	22.3712	19.8109	19.1217	19.2824	18.6931	20.1581	19.8109	19.1173	18.5064
	0.750265	2.09784	Q5HY54;P21333-2;P21333;E9PHF0	2112;2144;2152;285	Q5HY54	Q5HY54	Filamin-A	FLNA	EGRVKESITRRRRAPSVANVGSHCDLSLKIP	RAPS(1)VANVGSHCDLSLK	2102	UID1339	Color2 [A=255, R=169, G=169, B=169]	1	4		S	2			1407	___1	1	1.59478e-57	257.99	223.69	187.06	-0.43382	1760400000	2112	27.5149	27.9828	27.2419	26.0181	27.5934	26.8163	25.094	23.0358	25.3555	27.5934	25.655	25.3608
	0.749651	1.67906	R4GNB2;Q5VZ89-6;Q5VZ89;X6RAE7;Q5VZ89-5;Q5VZ89-3;X6R5W5;Q5VZ89-4;R4GN35;Q5VZ89-2	1325;1089;1089;361;1089;271;112;86;1374;562	R4GNB2;R4GN35	R4GN35	DENN domain-containing protein 4C	DENND4C	FKQQTPSRTHKERSTSLSALVRSSPHGSLGS	STS(0.999)LSALVR	3089	UID1951	Color2 [A=255, R=169, G=169, B=169]	1	4		S	2			1906;2456	___1	0.999216	0.000557389	103.88	85.148	96.143	0.53512	300110000	1374	24.6322	25.537	24.9205	25.6227	24.5933	25.2652	17.5211	22.2284	23.4037	24.5933	24.3251	23.5192
	0.749525	1.9885	S4R3H4;E7EQT4;Q9UKV3-5;Q9UKV3	432;450;490;490	S4R3H4	S4R3H4	Apoptotic chromatin condensation inducer in the nucleus	ACIN1	GGLSPLSSPSDTKAESPAEKVPEESVLPLVQ	AES(1)PAEKVPEESVLPLVQK	616	UID400	Color2 [A=255, R=169, G=169, B=169]	1	4		S	3			444	___1	0.999874	0.000135374	61.963	52.401	61.963	1.3512	15625000	432	21.1286	21.6044	21.5316	19.6188	21.1289	20.7149	19.4698	17.574	18.0851	21.1289	18.5392	17.6707
	0.748934	2.55283	Q9UQ35;Q9UQ35-2	1083;1083	Q9UQ35	Q9UQ35	Serine/arginine repetitive matrix protein 2	SRRM2	RSDTSSPEVRQSHSESPSLQSKSQTSPKGGR	QSHSES(1)PSLQSK	4212	UID2690	Color2 [A=255, R=169, G=169, B=169]	1	4		S	2			2392	___1	0.999923	1.1981e-43	247.3	213.43	247.3	0.94069	292410000	1083	24.3333	23.6154	23.6096	23.1861	24.2249	23.7052	18.1836	19.0474	22.1216	24.2249	18.2182	22.2742
	0.748848	1.48259	H0YBF7;Q9ULH1;Q9ULH1-2	664;843;846	H0YBF7	H0YBF7	Arf-GAP with SH3 domain, ANK repeat and PH domain-containing protein 1	ASAP1	PPPPPGHKRTLSDPPSPLPHGPPNKGAVPWG	T(0.012)LS(0.988)DPPS(1)PLPHGPPNK	1260	UID799	Color2 [A=255, R=169, G=169, B=169]	1	4		S	2			791	___1	1	1.94757e-05	98.676	82.436	98.676	-0.44363	98474000	664	20.9242	22.0764	19.1989	19.7786	19.2904	18.8856	19.5888	18.2753	18.6525	19.2214	20.6749	18.3297
	0.747797	4.87486	Q9Y3L3;Q6ZT62;F5GZA8;Q9Y3L3-2	262;198;262;262	Q9Y3L3	Q9Y3L3	SH3 domain-binding protein 1	SH3BP1	TALAELRENHGQADHSPSMTATHFPRVYGVS	ENHGQADHS(0.998)PS(0.002)MTATHFPR	4310	UID2758	Color2 [A=255, R=169, G=169, B=169]	1	4		S	4			2419	___1	0.997899	6.82658e-07	103.53	87.634	91.401	-0.22911	734840000	262	26.4187	24.8389	24.9652	26.5103	25.1135	25.1865	18.2262	23.2565	22.5383	25.1135	22.8172	17.3052
	0.747047	2.76005	Q86YV5	780	Q86YV5	Q86YV5	Tyrosine-protein kinase SgK223	SGK223	SRTCSDGGPSSELAHSPTNSGKKLFAPVPFP	TCSDGGPSSELAHS(0.974)PT(0.025)NS(0.001)GK	3358	UID2122	Color2 [A=255, R=169, G=169, B=169]	1	4		S	3			2002	___1	0.973896	5.43339e-11	126.59	114.97	126.59	-1.6521	292760000	780	23.0151	22.6477	23.2547	23.4569	23.4539	24.2175	20.1677	18.0434	21.5483	23.4539	17.3955	21.7833
	0.746975	2.13247	E9PL71;P29692-3;E9PN91	41;41;41	E9PL71	E9PL71	Elongation factor 1-delta	EEF1D	YEQMNGPVAGASRQSSGPGASSGTSGDHGEL	QS(0.213)S(0.787)GPGASSGTSGDHGELVVR	850	UID557	Color2 [A=255, R=169, G=169, B=169]	1	4		S	3			544	___1	0.787353	2.38901e-10	114.01	102.95	114.01	2.1417	40082000	41	22.6458	23.0759	21.584	19.4524	22.6398	22.3594	20.6737	18.6364	20.427	22.6398	18.841	18.7822
	0.74434	1.23538	Q96JM3	476	Q96JM3	Q96JM3	Chromosome alignment-maintaining phosphoprotein 1	CHAMP1	ASLDFPESQKSSRGGSPDLWKSSFFIEPQKP	GGS(1)PDLWK	3719	UID2354	Color2 [A=255, R=169, G=169, B=169]	1	4		S	2			2157	___1	1	0.0231392	55.235	40.297	55.064	0.32647	35295000	476	20.9136	22.2406	21.9784	22.5956	21.6316	22.3626	17.5624	20.1041	21.0454	21.6316	20.2741	20.4616
	0.744334	0.255862	Q8WX93-4;Q8WX93-3;Q8WX93	49;378;760	Q8WX93-4	Q8WX93-4	Palladin	PALLD	PASGHGTPASSPSSSSLPSPMSPTPRQFGRA	QFIAAQNLGPASGHGTPASSPS(0.005)S(0.005)S(0.028)S(0.828)LPS(0.178)PMS(0.848)PT(0.109)PR	3589	UID5415	Color2 [A=255, R=169, G=169, B=169]	1	4		S	3			2097	___2	0.827791	1.21768e-46	150.55	139.91	116.27	-1.0694	42002000	49	19.7432	19.9587	19.2524	20.1235	22.6874	19.1919	17.1783	19.7206	19.9104	22.6874	19.8911	19.6192
	0.743825	1.48591	Q6UN15-5;Q6UN15;Q6UN15-4	289;304;289	Q6UN15-5	Q6UN15-5	Pre-mRNA 3'-end-processing factor FIP1	FIP1L1	NSSVGKWQDRYGRAESPDLRRLPGAIDVIGQ	AES(1)PDLR	3183	UID2017	Color2 [A=255, R=169, G=169, B=169]	1	4		S	2			1939	___1	1	0.00211907	101.43	28.182	43.083	2.1154	120730000	289	23.1895	23.8006	23.8434	24.1171	24.0736	23.9434	19.6022	21.1613	22.0246	24.0736	18.2429	22.0876
	0.743336	1.51256	X6R610;Q5TCX8-3;Q5TCX8	68;69;622	X6R610	X6R610	Mitogen-activated protein kinase kinase kinase MLK4	KIAA1804;MLK4	KERIRPLSDGNSPWSTILIKNQKTMPLASLF	PLSDGNS(1)PWS(1)T(1)ILIK	5041	UID9320	Color2 [A=255, R=169, G=169, B=169]	1	4		T	2			1893	___3	0.999996	0.00771277	58.268	10.375	58.268	-0.6865	20255000	68	18.8804	19.0093	22.0969	20.3462	19.5324	20.9809	18.498	18.9142	21.0846	18.9281	18.5917	18.2681
	0.743119	-1.73973	P85037;P85037-2	420;257	P85037	P85037	Forkhead box protein K1	FOXK1	FRTPFGPLSSRSAPASPTHPGLMSPRSGGLQ	S(0.005)APAS(0.932)PT(0.063)HPGLMSPR	2395	UID1536	Color2 [A=255, R=169, G=169, B=169]	1	4		S	2			1670	___1	0.931501	0.000116973	83.633	63.252	57.288	-0.9834	12707000	420	18.3983	20.0421	21.0733	18.3139	20.9697	21.6969	17.7525	21.5135	18.6041	20.9697	17.3145	18.8436
	0.742561	1.75308	Q96S66-4;Q96S66-3;Q96S66-2;Q96S66	253;317;388;438	Q96S66-4	Q96S66-4	Chloride channel CLIC-like protein 1	CLCC1	LRERDVDLRFQTGNKSPEVLRAFDVPDAEAR	FQTGNKS(1)PEVLR	3764	UID2377	Color2 [A=255, R=169, G=169, B=169]	1	4		S	2			2178	___1	0.999993	5.61293e-05	122.64	102.43	122.64	0.093333	66702000	253	21.9708	22.2586	20.7621	19.3942	21.8852	21.0841	20.0542	18.4893	20.6114	21.8852	18.1443	19.3221
	0.740522	2.13095	Q92576-2;Q92576	1810;1898	Q92576-2	Q92576-2	PHD finger protein 3	PHF3	NFYQVKDIRRPERRHSDPWGRQDQQQLDRPF	HS(1)DPWGR	3618	UID2282	Color2 [A=255, R=169, G=169, B=169]	1	4		S	2			2109	___1	1	0.0123684	69.423	63.642	69.423	-0.13985	32281000	1810	21.8845	22.6605	21.0657	22.5923	22.0724	21.8219	18.2267	19.466	19.4865	22.0724	18.1068	18.9143
	0.739488	3.13942	Q86UX7-2;Q86UX7;F5H1C6	8;8;8	Q86UX7-2	Q86UX7-2	Fermitin family homolog 3	FERMT3	________MAGMKTASGDYIDSSWELRVFVG	TAS(1)GDYIDSSWELR	3313	UID2096	Color2 [A=255, R=169, G=169, B=169]	1	4		S	2			1988	___1	0.999889	7.00689e-13	162.94	133.31	162.94	-1.4328	57488000	8	23.265	20.3945	18.9565	24.0639	22.2311	22.8349	20.388	17.7668	21.983	22.2311	21.1536	22.1623
	0.739285	3.80443	Q9P107;K7EJC2	441;185	Q9P107	Q9P107	GEM-interacting protein	GMIP	VGGGSESRSLDSPTSSPGAGTRQLVKASSTG	SLDS(1)PTS(0.001)S(0.999)PGAGTR	4054	UID5728	Color2 [A=255, R=169, G=169, B=169]	1	4		S	2			2332	___2	0.998911	2.37097e-16	172.43	152.82	153.94	-0.45453	96131000	441	19.123	22.218	23.2451	24.9125	23.6896	23.9733	20.8939	17.6694	21.1019	23.6896	20.9355	18.1466
	0.738894	3.66112	Q9NQC3-5;Q9NQC3;Q9NQC3-2;F8W914	107;107;107;79	Q9NQC3-5;Q9NQC3-2	Q9NQC3-5	Reticulon-4;Reticulon	RTN4	GPLPAAPPVAPERQPSWDPSPVSSTVPAPSP	GPLPAAPPVAPERQPS(0.997)WDPS(0.003)PVSSTVPAPSPLSAAAVSPSK	3981	UID2523	Color2 [A=255, R=169, G=169, B=169]	1	4		S	3			2287;2288	___1	0.996742	2.46218e-52	152.13	143.79	152.13	0.29425	206130000	107	25.0598	19.4403	23.1867	19.4689	23.4048	24.3671	17.3757	18.7277	23.1131	23.4048	18.7989	19.0446
	0.738463	-0.512314	E5RJ56;Q08495-3;B4DI75;Q08495-2;Q08495	289;264;249;289;289	E5RJ56	E5RJ56	Dematin	DMTN	TPFHTSLHQGTSKSSSLPAYGRTTLSRLQST	S(0.042)S(0.042)S(0.916)LPAYGR	234	UID158	Color2 [A=255, R=169, G=169, B=169]	1	4		S	2			134	___1	0.91553	0.020279	44.863	31.192	44.863	-1.4608	3146800	289	19.3062	20.5009	19.7119	19.3831	19.615	19.3892	18.3935	19.4444	19.2919	20.1596	19.09	20.2343
	0.73697	2.09005	P49585;C9JEJ2	323;323	P49585	P49585	Choline-phosphate cytidylyltransferase A	PCYT1A	GRMLQAISPKQSPSSSPTRERSPSPSFRWPF	MLQAIS(1)PKQS(0.996)PS(0.008)S(0.014)S(0.942)PT(0.04)R	2277	UID7762	Color2 [A=255, R=169, G=169, B=169]	1	4		S	2			1555	___3	0.942304	7.54677e-06	89.374	71.01	89.374	-0.35054	31039000	323	21.5253	21.8841	21.2521	21.3109	19.5915	23.186	17.5733	18.2764	18.6137	19.1816	19.8821	18.5101
	0.736704	2.3339	A6PWM2;Q6UXH1-3;Q6UXH1-2;Q6UXH1-4;Q6UXH1;Q6UXH1-6;Q6UXH1-5	70;70;70;70;70;70;70	A6PWM2	A6PWM2	Cysteine-rich with EGF-like domain protein 2	CRELD2	GGNTAWEEKTLSKYESSEIRLLEILEGLCES	YES(0.989)S(0.011)EIR	62	UID39	Color2 [A=255, R=169, G=169, B=169]	1	4		S	2			40	___1	0.988962	7.10127e-06	153.75	131.52	88.948	-1.4954	238340000	70	24.1045	24.9237	24.7343	24.4081	24.461	24.3779	20.6426	21.2843	21.1909	24.461	20.2583	20.5169
	0.736283	2.09509	G5E9X3;Q9Y2H6-2;Q9Y2H6	203;147;203	G5E9X3	G5E9X3	Fibronectin type-III domain-containing protein 3A	FNDC3A	KKLKDRQGTQKDKMSSPPSSPQKCPSPINEH	MS(0.026)S(0.97)PPS(0.002)S(0.002)PQK	1165	UID735	Color2 [A=255, R=169, G=169, B=169]	1	4		S	2			748	___1	0.970036	0.0187845	44.564	32.698	44.564	-0.22659	19006000	203	18.7504	20.4911	20.1073	21.7666	22.8166	19.7386	18.1336	18.1869	19.3401	22.8166	17.4767	17.5277
	0.736052	3.55813	Q96ST2-2;Q96ST2-3;Q96ST2;B4DJ84	52;170;377;384	Q96ST2-2	Q96ST2-2	Protein IWS1 homolog	IWS1	SSDSEEEEHKKQKMDSDEDEKEGEEEKVAKR	MDS(1)DEDEKEGEEEKVAK	3772	UID2384	Color2 [A=255, R=169, G=169, B=169]	1	4		S	3			2181	___1	1	6.50226e-07	130.25	114.77	71.601	-1.0715	332620000	52	24.2656	24.9546	25.3295	25.3827	18.684	24.6206	21.8006	18.3088	23.9631	19.7104	25.6952	23.6492
	0.733165	0.655313	O95817	377	O95817	O95817	BAG family molecular chaperone regulator 3	BAG3	VEVKVPPAPVPCPPPSPGPSAVPSSPKSVAT	VPPAPVPCPPPS(0.999)PGPS(0.007)AVPS(0.603)S(0.391)PK	1865	UID1181	Color2 [A=255, R=169, G=169, B=169]	1	4		S	3			1169	___1	0.998901	1.3226e-10	89.659	74.53	89.659	0.67504	68705000	377	20.5971	20.1097	18.8008	20.2274	21.5931	21.9681	18.0636	19.7383	19.6814	21.5931	18.4774	19.2883
	0.732817	1.8433	O00571-2;O00571;B4DXX7;O15523	578;594;589;592	O00571-2	O00571-2	ATP-dependent RNA helicase DDX3X;ATP-dependent RNA helicase DDX3Y	DDX3X;DDX3Y	HYKGSSRGRSKSSRFSGGFGARDYRQSSGAS	FS(1)GGFGAR	1633	UID1029	Color2 [A=255, R=169, G=169, B=169]	1	4		S	2			1035	___1	1	0.00999976	57.59	48.349	47.603	0.12312	28354000	578	21.2567	21.4505	23.0445	21.7384	20.3172	22.2278	19.2875	18.373	19.2016	20.3172	20.3871	19.4048
	0.732808	-1.51112	Q9UHD8-7;Q9UHD8-2;Q9UHD8-5;Q9UHD8;K7ENL0;K7EJV0;K7EPY1	66;67;78;85;70;70;92	Q9UHD8-7	Q9UHD8-7	Septin-9	2022-09-09	NSEPSARHVDSLSQRSPKASLRRVELSGPKA	HVDSLSQRS(1)PK	4095	UID2607	Color2 [A=255, R=169, G=169, B=169]	1	4		S	3			2353	___1	0.999639	9.23625e-22	220.48	194.03	153.81	-0.33135	2703700000	66	26.4092	27.4354	27.0514	27.3477	28.1132	27.9658	23.3023	27.8758	25.0077	28.1132	28.2155	27.6562
	0.732153	-1.76057	A6NG51;Q13813-3;Q13813;Q13813-2	2100;2075;2095;2100	A6NG51	A6NG51	Spectrin alpha chain, non-erythrocytic 1	SPTAN1	LEAQSHFRKVEDLFLTFAKKASAFNSWFENA	VEDLFLT(1)FAK	4442	UID2818	Color2 [A=255, R=169, G=169, B=169]	1	4		T	3			22	___1	1	0.0175976	49.715	10.567	49.715	3.1599	11006000	2100	19.5858	19.7504	19.4949	19.9431	20.4298	21.8023	17.4607	21.9147	18.0689	20.4298	17.9677	20.005
	0.73121	4.28662	P08670;B0YJC4	420;420	P08670	P08670	Vimentin	VIM	EGEESRISLPLPNFSSLNLRETNLDSLPLVD	ISLPLPNFS(0.169)S(0.831)LNLR	1967	UID1247	Color2 [A=255, R=169, G=169, B=169]	1	4		S	2			1304	___1	0.83147	8.84479e-05	113.53	103.57	83.692	-1.3816	142500000	420	26.1878	19.9186	22.9154	19.623	23.5328	21.1564	17.3033	17.9342	21.7585	23.5328	22.2406	18.5388
	0.730371	1.90444	Q8N6H7;E9PMU9;H0YDN9;G5E9L0;B7Z9M7;B4DX29	432;139;154;296;163;325	Q8N6H7	Q8N6H7	ADP-ribosylation factor GTPase-activating protein 2	ARFGAP2	ESSEARQKFAGAKAISSDMFFGREVDAEYEA	AIS(0.988)S(0.012)DMFFGR	3442	UID2173	Color2 [A=255, R=169, G=169, B=169]	1	4		S	2			2040	___1	0.988117	0.00781912	69.65	52.737	69.65	-0.89204	16436000	432	19.073	19.327	19.7798	21.2698	18.9771	20.6498	20.1129	17.9438	18.466	18.4823	17.8781	17.4533
	0.729533	3.92901	M0R1B8;M0R2U7;Q9NSC5-5;Q9NSC5-2;Q9NSC5	54;159;123;159;159	M0R1B8	M0R1B8	Homer protein homolog 3	HOMER3	VSANGPGEEKLFRSQSADAPGPTERERLKKM	S(0.002)QS(0.998)ADAPGPTER	1609	UID1015	Color2 [A=255, R=169, G=169, B=169]	1	4		S	2			1015	___1	0.997841	6.73108e-05	111.12	84.018	111.12	0.68729	40548000	54	24.3778	20.3701	19.9226	18.8899	18.9309	19.4998	20.3987	18.7634	24.0498	19.4302	18.3458	18.2569
	0.728642	1.72043	Q96EV2;H0Y3K4	765;537	Q96EV2	Q96EV2	RNA-binding protein 33	RBM33	SRSSQGKTEVKVKPASPVAQPKEEAKTETEF	VKPAS(1)PVAQPK	3711	UID2348	Color2 [A=255, R=169, G=169, B=169]	1	4		S	2			2150	___1	1	0.00211913	84.352	63.652	59.57	0.24724	230210000	765	24.8018	24.254	24.8108	23.2069	25.5571	24.8706	19.6321	21.3738	22.1832	25.5571	18.1737	21.9799
	0.727077	4.25327	A9Z1X7;E9PCT1;Q8IYB3;Q8IYB3-2;M0R088	384;389;389;388;350	A9Z1X7	A9Z1X7	Serine/arginine repetitive matrix protein 1	SRRM1	PPKRTSSPPRKTRRLSPSASPPRRRHRPSPP	RLS(1)PS(1)AS(1)PPR	106	UID6366	Color2 [A=255, R=169, G=169, B=169]	1	4		S	2			56	___3	1	0.00181198	67.456	46.515	45.28	0.3685	182510000	384	23.9614	21.5409	21.3189	25.6003	22.5656	24.2159	17.7527	19.284	19.2443	22.5656	17.8745	18.08
	0.72692	3.68206	K7EQH1;Q96B23-2;Q96B23	66;66;66	K7EQH1	K7EQH1	Uncharacterized protein C18orf25	C18orf25	VISSMPCLLMELRRDSSESQLASTESDKPTT	RDS(0.959)S(0.039)ES(0.002)QLASTESDKPTTGR	1568	UID989	Color2 [A=255, R=169, G=169, B=169]	1	4		S	3			983	___1	0.958762	2.38257e-51	218.88	204.78	218.88	-1.1304	320090000	66	23.8266	25.1012	24.4817	26.0325	25.1598	24.8651	18.0242	18.1983	23.3875	25.1598	22.9745	23.2686
	0.726527	0.757862	F2Z3H2;O95870	34;34	F2Z3H2	F2Z3H2	Abhydrolase domain-containing protein 16A	ABHD16A	ERDSERAPASVPETPTAVTAPHSSSWDTYYQ	APAS(0.002)VPET(0.143)PT(0.83)AVT(0.024)APHSSSWDTYYQPR	4618	UID2879	Color2 [A=255, R=169, G=169, B=169]	1	4		T	3			579	___1	0.830169	1.89653e-17	111.84	103.7	90.836	0.57162	20206000	34	19.3562	22.5635	22.4756	19.7042	21.8247	19.3961	18.3433	19.3373	19.5088	21.8247	17.5289	18.1931
	0.726167	1.66641	J3QTP8;Q63HN8;Q63HN8-4	1258;1258;1307	J3QTP8	J3QTP8	E3 ubiquitin-protein ligase RNF213	RNF213	PLSEPKEDQEAAELLSEPEEESERHILELEE	EAAEPLSEPKEDQEAAELLS(1)EPEEESER	1525	UID964	Color2 [A=255, R=169, G=169, B=169]	1	4		S	3			947	___1	0.999535	3.9906e-08	80.112	73.679	80.112	-0.84388	12563000	1258	20.8797	21.5573	21.4477	19.867	20.2186	20.2997	17.6232	17.9883	18.27	20.2186	17.4298	18.0234
	0.725289	1.61732	F8W020;F8VXI6;F8VUX1;F8VY35;F8W0J6;F5H4R6;P55209-2;P55209;F8VRJ2;H0YHC3;F8W118;F8VV59;B7Z9C2;H0YIV4;B3KV44	62;62;62;62;62;62;62;62;21;24;21;21;21;56;21	F8W020	F8W020	Nucleosome assembly protein 1-like 1	NAP1L1	QILAALQERLDGLVETPTGYIESLPRVVKRR	LDGLVET(0.996)PT(0.004)GYIESLPR	4638	UID2882	Color2 [A=255, R=169, G=169, B=169]	1	4		T	2			629	___1	0.995943	9.62194e-08	134.25	106.16	134.25	-0.072565	37400000	62	22.2387	21.7576	20.4998	22.1389	21.0096	21.2722	17.8	20.1273	20.0282	21.0096	19.6741	19.5753
	0.724854	1.9406	H0YD13;H0Y2P0;E7EPC6;P16070-18;P16070-12;P16070-14;P16070-13;P16070-11;P16070-10;P16070-16;P16070-8;P16070-17;P16070-6;P16070-4;P16070-3;P16070-7;P16070-5;P16070;H0YE40;J3KN83	150;234;658;284;305;340;369;373;437;612;618;635;643;643;655;657;678;686;26;205	H0YD13	H0YD13	CD44 antigen	CD44	NSRRRCGQKKKLVINSGNGAVEDRKPSGLNG	LVINS(1)GNGAVEDR	586	UID383	Color2 [A=255, R=169, G=169, B=169]	1	4		S	2			430	___1	1	6.67232e-06	130.07	99.196	65.043	2.7558	34924000	150	21.802	19.0226	22.2779	23.2007	21.7154	22.1095	19.9519	19.3272	20.2983	21.7154	19.7045	20.3256
	0.723484	2.03116	Q9Y3Z3-2;Q9Y3Z3;Q9Y3Z3-4;A6NDZ3	254;278;278;63	Q9Y3Z3-2	Q9Y3Z3-2	Deoxynucleoside triphosphate triphosphohydrolase SAMHD1	SAMHD1	EDICFIKEQIVGPLESPVEDSLWPYKGRPEN	EQIVGPLES(0.988)PVEDS(0.012)LWPYK	4331	UID2771	Color2 [A=255, R=169, G=169, B=169]	1	4		S	2			2425	___1	0.988057	0.000307248	56.122	34.893	56.122	-0.0099328	7412600	254	21.2544	20.4845	18.1962	20.4659	18.2177	21.7235	18.3816	17.8424	18.1614	18.622	18.5246	18.0165
	0.720916	2.15994	Q9Y4E1-6;Q9Y4E1-4;J3KP36;Q9Y4E1-3;Q9Y4E1-2;Q9Y4E1;Q9Y4E1-5	478;478;422;423;470;478;454	Q9Y4E1-6	Q9Y4E1-6	WASH complex subunit FAM21C	FAM21C	FSAPHSKPSKTRKVQSTADIFGDEEGDLFKE	VQS(0.984)T(0.016)ADIFGDEEGDLFK	4339	UID2775	Color2 [A=255, R=169, G=169, B=169]	1	4		S	2			2429	___1	0.984468	4.77945e-06	116.82	88.184	116.82	-1.0305	17399000	478	20.9217	19.0772	19.7464	21.0488	17.8076	21.0903	18.0027	17.1097	18.4096	17.8076	18.0888	18.8238
	0.720871	2.7237	Q5T200-2;Q5T200	643;643	Q5T200-2	Q5T200-2	Zinc finger CCCH domain-containing protein 13	ZC3H13	ERDRRDNRERDQRPSSPIRHQGRNDELERDE	DQRPS(0.006)S(0.994)PIR	2995	UID1902	Color2 [A=255, R=169, G=169, B=169]	1	4		S	2			1884	___1	0.994176	0.000213682	134.13	92.59	129.88	1.3425	286330000	643	19.1731	24.1536	18.9622	23.4153	24.1938	23.9619	17.5726	18.795	22.052	24.1938	22.2271	18.8512
	0.719167	2.34643	Q66K14-2;Q66K14	427;427	Q66K14-2	Q66K14-2	TBC1 domain family member 9B	TBC1D9B	VVDPSTESSPAPQEGSEQPASPASPLSSRQS	KAS(0.942)VVDPS(0.021)T(0.024)ES(0.033)S(0.033)PAPQEGS(0.881)EQPAS(0.077)PAS(0.885)PLS(0.078)S(0.028)R	3094	UID8256	Color2 [A=255, R=169, G=169, B=169]	1	4		S	3			1909	___3	0.880902	3.80991e-06	64.173	56.53	64.173	0.71262	14380000	427	21.0033	20.7617	19.6515	22.1185	21.5036	19.6966	17.4347	18.057	18.4771	21.5036	18.752	18.3161
	0.718608	1.65027	Q8IUW3	317	Q8IUW3	Q8IUW3	Spermatogenesis-associated protein 2-like protein	SPATA2L	PEPSAFSFLSLRRELSRPGDLATPESSAAAS	ELS(0.993)RPGDLAT(0.007)PESSAAASPR	3367	UID2128	Color2 [A=255, R=169, G=169, B=169]	1	4		S	3			2007	___1	0.99256	0.00707159	50.945	42.301	50.945	-2.135	13910000	317	20.7455	21.6833	18.9369	19.1691	22.0664	19.1341	18.185	18.1218	18.2554	22.0664	17.5002	17.3576
	0.718381	3.69094	Q15836	11	Q15836	Q15836	Vesicle-associated membrane protein 3	VAMP3	_____MSTGPTAATGSNRRLQQTQNQVDEVV	STGPTAAT(0.002)GS(0.998)NRR	2818	UID1800	Color2 [A=255, R=169, G=169, B=169]	1	4		S	2			1828	___1	0.998354	6.41915e-16	185.95	157.98	185.32	-1.3446	527800000	11	24.687	25.5852	26.4713	26.2452	25.824	25.4268	22.2367	19.0365	25.7553	25.824	24.5755	24.7067
	0.717949	1.98193	Q14764	445	Q14764	Q14764	Major vault protein	MVP	GQDPLADRGEKDTAKSLQPLAPRNKTRVVSY	S(1)LQPLAPR	2719	UID1743	Color2 [A=255, R=169, G=169, B=169]	1	4		S	2			1790	___1	1	0.00179349	95.358	46.564	86.136	0.59034	34233000	445	21.1942	22.5324	19.296	22.3187	23.1214	19.9411	17.7962	18.575	19.2777	23.1214	18.3719	19.3216
	0.716241	2.14719	E9PPU1;H0YEU2;E9PL09;P23396;P23396-2;E9PSF4	136;149;209;221;237;95	E9PPU1	E9PPU1	40S ribosomal protein S3	RPS3	DHVSIVEPKDEILPTTPISEQKGGKPEPPAM	DEILPTT(0.999)PISEQK	4610	UID2875	Color2 [A=255, R=169, G=169, B=169]	1	4		T	2			541	___1	0.999476	1.24415e-11	173.19	155.68	173.19	0.95639	452840000	136	25.1583	26.0963	24.5626	25.0343	24.8735	24.4641	23.3553	22.42	22.2173	24.8735	21.7645	21.5589
	0.716206	1.32864	O95466-2;O95466;O95466-3;K7EK60	624;624;624;202	O95466-2	O95466-2	Formin-like protein 1	FMNL1	PPPPGGPPDALGRRDSELGPGVKAKKPIQTK	RDS(1)ELGPGVK	1854	UID1173	Color2 [A=255, R=169, G=169, B=169]	1	4		S	3			1162	___1	1	1.82081e-05	143.98	70.541	56.956	0.20985	785000000	624	26.7962	19.8109	27.0324	26.4193	26.1508	26.5044	18.4095	24.2815	24.9741	26.1508	25.3645	25.1877
	0.715753	2.70531	H3BVD2;P29590-12;P29590-2;P29590-5;P29590-9;P29590-13;P29590-3;P29590-8;P29590-11;P29590	174;482;530;530;530;482;530;530;482;530	H3BVD2	H3BVD2	Protein PML	PML	KAVSPPHLDGPPSPRSPVIGSEVFLPNSNHV	AVS(1)PPHLDGPPS(1)PRS(0.995)PVIGS(0.005)EVFLPNSNHVASGAGEAEER	1353	UID7166	Color2 [A=255, R=169, G=169, B=169]	1	4		S	4			858	___3	0.994911	7.75641e-13	84.082	77.583	84.082	-0.56413	27260000	174	21.8744	20.5988	19.5734	23.2643	21.8068	22.5175	18.2909	18.5131	19.028	21.8068	20.3503	18.8541
	0.715691	2.06532	Q8WWM7-6;Q8WWM7-8;Q8WWM7-5;Q8WWM7-4;Q8WWM7-9;Q8WWM7-2;Q8WWM7;Q8WWM7-3;H3BUF6;H3BSK9;Q8WWM7-7	111;111;111;111;111;111;111;111;111;51;111	Q8WWM7-6	Q8WWM7-6	Ataxin-2-like protein	ATXN2L	IGSARGQSTGKGPPQSPVFEGVYNNSRMLHF	GPPQS(1)PVFEGVYNNSR	3570	UID2256	Color2 [A=255, R=169, G=169, B=169]	1	4		S	2			2095	___1	1	6.83671e-20	180.7	151.62	103.39	-1.2379	77244000	111	22.6787	22.6688	21.915	23.1509	23.2921	22.6242	17.4441	19.1038	20.6639	23.2921	18.3373	21.0945
	0.715068	2.35919	E9PGF5;E9PF55;Q9HBL0;Q59G71	1156;1164;1177;315	E9PGF5	E9PGF5	Tensin-1	TNS1	ARAQFSVAGVHTVPGSPQARHRTVGTNTPPS	AQFS(0.06)VAGVHT(0.089)VPGS(0.851)PQAR	763	UID501	Color2 [A=255, R=169, G=169, B=169]	1	4		S	3			505	___1	0.851281	0.00154036	49.106	42.669	49.106	-1.439	14197000	1156	20.9236	21.0201	21.3772	21.189	19.427	22.244	17.1544	19.0485	18.5277	19.0786	17.4321	16.66
	0.712827	3.01019	E9PMQ6;Q00613-2;Q00613	238;303;303	E9PMQ6	E9PMQ6	Heat shock factor protein 1	HSF1	PLSSSPLVRVKEEPPSPPQSPRVEEASPGRP	VKEEPPS(1)PPQS(1)PR	865	UID3718	Color2 [A=255, R=169, G=169, B=169]	1	4		S	2			556	___2	1	0.00793683	64.675	51.162	64.675	-0.26816	42781000	238	21.8472	21.2724	20.8161	22.2516	22.1263	22.2714	17.47	17.4569	17.8864	22.1263	18.184	17.8463
	0.712212	3.01966	E7EX40;Q6WKZ4-2;Q6WKZ4-3;Q6WKZ4	195;195;343;343	E7EX40	E7EX40	Rab11 family-interacting protein 1	RAB11FIP1	QPEAKGEIKDSSPSSSPSPKGFRKKHLFSST	GEIKDS(0.454)S(0.546)PS(0.012)S(0.117)S(0.896)PS(0.975)PK	703	UID6770	Color2 [A=255, R=169, G=169, B=169]	1	4		S	3			478	___3	0.895812	9.46294e-08	142.66	123.39	66.76	0.80906	184790000	195	19.4108	23.2601	21.8379	24.1774	22.5392	23.9728	20.2017	19.2155	21.7104	22.5392	17.9891	18.2775
	0.712089	2.34211	Q9BTU6	4	Q9BTU6	Q9BTU6	Phosphatidylinositol 4-kinase type 2-alpha	PI4K2A	____________MDETSPLVSPERAQPPDYT	MDET(0.799)S(0.201)PLVS(1)PER	5183	UID6209	Color2 [A=255, R=169, G=169, B=169]	1	4		T	2			2213	___2	0.799264	6.91238e-05	107.61	95.743	107.61	0.25156	16751000	4	21.6461	19.5186	19.07	23.4636	19.8052	18.8838	17.8332	19.5072	19.7249	18.9483	17.1126	19.0317
	0.711913	-0.710797	P08670;B0YJC4	56;56	P08670	P08670	Vimentin	VIM	GSALRPSTSRSLYASSPGGVYATRSSAVRLR	SLY(0.001)AS(0.131)S(0.869)PGGVYATR	1972	UID1251	Color2 [A=255, R=169, G=169, B=169]	1	4		S	2			1304	___1	0.868522	7.64401e-20	185.66	168.07	162.94	-2.0642	63044000	56	18.9011	25.4918	22.9961	18.9058	20.941	21.0161	18.269	19.0379	18.0518	20.941	17.2513	19.6228
	0.711311	1.40358	A8K8G0;P51858-2;P51858;P51858-3	133;158;165;181	A8K8G0	A8K8G0	Hepatoma-derived growth factor	HDGF	EKGALKRRAGDLLEDSPKRPKEAENPEGEEK	RAGDLLEDS(1)PK	65	UID41	Color2 [A=255, R=169, G=169, B=169]	1	4		S	2			42	___1	1	2.11242e-15	192.65	163.1	127.78	-0.8108	4379900000	133	23.0871	24.2212	24.0865	23.2866	23.4614	23.8646	21.8485	21.3057	21.2574	23.4614	20.9442	20.9745
	0.7105	3.36077	H0Y860;F5GXJ4;E9PGD0;Q9P246	705;784;792;697	H0Y860	H0Y860	Stromal interaction molecule 2	STIM2	NQLSSGIPVPKPRHTSCSSAGNDSKPVQEAP	HT(0.082)S(0.909)CS(0.008)SAGNDSKPVQEAPSVAR	774	UID506	Color2 [A=255, R=169, G=169, B=169]	1	4		S	3			511	___1	0.909388	3.16031e-11	123.05	110.12	123.05	-0.72878	147460000	705	24.7452	23.8433	24.0071	24.3851	23.705	24.474	18.0305	18.0954	22.6114	23.705	18.9934	23.0108
	0.70964	4.29517	Q12906-4;Q12906-6;Q12906-7	482;482;482	Q12906-4	Q12906-4	Interleukin enhancer-binding factor 3	ILF3	LPTGAEGRDSSKGEDSAEETEAKPAVVAPAP	DS(0.098)S(0.098)KGEDS(0.777)AEET(0.027)EAKPAVVAPAPVVEAVSTPSAAFPSDATAENVK	2562	UID1650	Color2 [A=255, R=169, G=169, B=169]	1	4		S	4			1730	___1	0.776876	3.2683e-45	135.32	127.76	116.86	-0.51824	61181000	482	24.5593	19.1763	18.9314	23.3488	18.9312	24.4639	21.3293	17.8269	18.0447	18.7997	17.9484	17.5513
	0.709537	2.24306	Q8ND56-2;Q8ND56;B4DTG6	182;182;141	Q8ND56-2	Q8ND56-2	Protein LSM14 homolog A	LSM14A	TQDTRSLKTQLSQGRSSPQLDPLRKSPTMEQ	T(0.008)QLS(0.118)QGRS(0.895)S(0.979)PQLDPLRK	3469	UID2191	Color2 [A=255, R=169, G=169, B=169]	1	4		S	3			2049	___1	0.89503	0.00437337	63.408	50.618	43.37	0.52602	55336000	182	21.9037	23.3217	21.9368	22.0658	18.1489	22.6445	17.9104	18.4519	18.8822	19.3005	17.5114	18.9631
	0.708905	2.36041	F8VXC8;Q8TAQ2-2;Q8TAQ2-3;Q8TAQ2	283;283;283;283	F8VXC8	F8VXC8	SWI/SNF complex subunit SMARCC2	SMARCC2	RRKKISAKTLTDEVNSPDSDRRDKKGGNYKK	TLTDEVNS(1)PDSDRR	1057	UID682	Color2 [A=255, R=169, G=169, B=169]	1	4		S	2			674	___1	0.999546	3.70692e-17	178.23	149.69	178.23	0.69849	146670000	283	22.9827	23.3464	22.7817	23.691	23.2273	23.8169	21.7988	22.1211	21.809	23.2273	21.9595	18.8133
	0.70797	1.72185	P22681	669	P22681	P22681	E3 ubiquitin-protein ligase CBL	CBL	LVGPECDHPKIKPSSSANAIYSLAARPLPVP	IKPS(0.111)S(0.111)S(0.778)ANAIYSLAAR	2120	UID1350	Color2 [A=255, R=169, G=169, B=169]	1	4		S	2			1416	___1	0.777537	0.000220657	68.919	43.984	68.919	2.4786	7782800	669	21.0167	20.5535	20.2541	20.3727	19.3368	20.53	18.0757	17.718	18.538	18.9265	18.5175	18.7899
	0.707765	-2.78508	P05546	66	P05546	P05546	Heparin cofactor 2	SERPIND1	SMPLLPADFHKENTVTNDWIPEGEEDDDYLD	ENT(0.167)VT(0.833)NDWIPEGEEDDDYLDLEK	4806	UID2939	Color2 [A=255, R=169, G=169, B=169]	1	4		T	3			1270	___1	0.832516	4.20828e-12	101.73	91.407	101.73	-1.3783	69033000	66	21.3536	23.957	24.189	20.1336	18.0584	20.0663	21.6194	21.0877	18.1764	19.3373	22.0282	24.2582
	0.707316	2.83727	Q2M2I8;Q2M2I8-2;E9PG46	620;620;620	Q2M2I8	Q2M2I8	AP2-associated protein kinase 1	AAK1	TTPPPAVQGQKVGSLTPPSSPKTQRAGHRRI	VGSLT(1)PPS(0.371)S(0.629)PK	5005	UID6161	Color2 [A=255, R=169, G=169, B=169]	1	4		T	2			1848	___2	0.999932	0.000222128	123.99	100.98	123.99	0.05671	153390000	620	22.8534	23.6437	23.5502	24.3979	23.7897	23.9261	21.8665	18.2895	21.7148	23.7897	22.3008	22.0134
	0.706549	2.4487	Q92945;M0QXW7;M0QYH3	181;37;37	Q92945	Q92945	Far upstream element-binding protein 2	KHSRP	QINKIQQDSGCKVQISPDSGGLPERSVSLTG	VQIS(1)PDSGGLPER	3656	UID2309	Color2 [A=255, R=169, G=169, B=169]	1	4		S	2			2124	___1	0.999981	3.99953e-08	141.85	110.37	121.18	2.0498	54928000	181	22.4027	22.3595	22.0566	22.2337	23.0784	22.5102	20.041	17.5857	20.8297	23.0784	22.4509	21.161
	0.705566	2.35405	E9PHY5;E9PK52;O43491-4;E9PII3;O43491-2;O43491-3;E9PJP4;E9PQN0;E9PRG1;E9PIG0;E9PQD2;O43491	87;87;87;87;87;87;87;87;87;87;87;87	E9PHY5;O43491	E9PHY5	Band 4.1-like protein 2	EPB41L2	RGISRFIPPWLKKQKSYTLVVAKDGGDKKEP	QKS(0.996)YT(0.004)LVVAK	803	UID523	Color2 [A=255, R=169, G=169, B=169]	1	4		S	2			1082;519	___1	0.995723	0.000363625	126.19	97.771	126.19	0.53557	789170000	87	23.7822	23.7303	23.6469	25.144	25.39	25.0246	20.5468	20.3829	21.7034	25.39	22.3233	21.9954
	0.705563	2.20597	A8MVU1;P14598;A6NI72	321;345;346	A8MVU1	A8MVU1	Putative neutrophil cytosol factor 1C;Neutrophil cytosol factor 1;Putative neutrophil cytosol factor 1B	NCF1C;NCF1;NCF1B	RFLQQRRRQARPGPQSPGSPLEEERQTQRSK	QARPGPQS(1)PGS(1)PLEEER	47	UID3178	Color2 [A=255, R=169, G=169, B=169]	1	4		S	2			27	___2	1	9.80319e-09	126.48	109.05	58.671	0.61139	131120000	321	22.8181	22.6572	17.9213	19.6554	22.2349	19.8212	17.4151	18.8198	19.8476	22.2349	20.7322	18.3156
	0.705244	2.37443	E7EPN9;Q9Y520-2;Q9Y520-3;Q9Y520-6;Q9Y520-4;Q9Y520-5;Q9Y520;Q9Y520-7;H7C5N8	2107;1862;2105;2105;2105;2058;2105;2107;653	E7EPN9	E7EPN9	Protein PRRC2C	PRRC2C	QPRAGPIKAQKLPDLSPVENKEHKPGPIGKE	LPDLS(1)PVENK	596	UID387	Color2 [A=255, R=169, G=169, B=169]	1	4		S	2			434	___1	1	1.06224e-05	147.58	115.36	145.09	-0.085935	36931000	2107	22.0805	22.7021	19.2718	21.9193	22.9332	21.9865	18.8429	18.6303	18.6685	22.9332	19.3014	18.3997
	0.705173	1.75367	Q99523-2;Q99523	688;825	Q99523-2	Q99523-2	Sortilin	SORT1	LDTASHTNKSGYHDDSDEDLLE_________	S(0.001)GYHDDS(0.999)DEDLLE	3799	UID2401	Color2 [A=255, R=169, G=169, B=169]	1	4		S	2			2189	___1	0.998991	6.57145e-09	148.28	140.37	119.76	0.73032	73105000	688	22.0659	22.9354	22.1122	23.6457	23.0505	23.9562	18.3161	19.7942	21.3504	23.0505	21.5282	21.4064
	0.704468	2.08951	P49327	2204	P49327	P49327	Fatty acid synthase;[Acyl-carrier-protein] S-acetyltransferase;[Acyl-carrier-protein] S-malonyltransferase;3-oxoacyl-[acyl-carrier-protein] synthase;3-oxoacyl-[acyl-carrier-protein] reductase;3-hydroxyacyl-[acyl-carrier-protein] dehydratase;Enoyl-[acyl-carrier-protein] reductase;Oleoyl-[acyl-carrier-protein] hydrolase	FASN	ELSSKADEASELACPTPKEDGLAQQQTQLNL	ADEASELACPT(1)PK	4876	UID2969	Color2 [A=255, R=169, G=169, B=169]	1	4		T	2			1552	___1	1	4.80608e-10	153.09	129.3	136.6	-0.26832	37545000	2204	22.3266	23.393	22.2833	21.4827	21.7235	21.9819	19.9965	18.639	19.0837	21.7235	17.8911	19.1106
	0.70398	1.85138	Q8TEA7-3;Q8TEA7-2;Q8TEA7	827;851;890	Q8TEA7-3	Q8TEA7-3	TBC domain-containing protein kinase-like protein	TBCK	GGINKIKPTGLLTIPSPQI____________	IKPTGLLTIPS(0.999)PQI	3545	UID2236	Color2 [A=255, R=169, G=169, B=169]	1	4		S	2			2081	___1	0.999386	0.0389356	45.825	33.328	45.825	0.0046558	22135000	827	22.063	21.3423	20.1909	21.5844	21.5603	20.8669	19.2171	19.6842	19.4085	21.5603	19.4306	18.6503
	0.70321	2.13046	P05771-2;P05771	311;311	P05771-2	P05771-2	Protein kinase C beta type	PRKCB	EANEELRQKFERAKISQGTKVPEEKTTNTVS	AKIS(0.82)QGT(0.18)KVPEEK	1929	UID1222	Color2 [A=255, R=169, G=169, B=169]	1	4		S	3			1271	___1	0.819813	8.92827e-05	84.41	62.178	75.911	0.16833	50644000	311	19.2227	19.4507	18.9943	21.947	22.1082	22.3758	17.7726	17.4824	18.8532	22.1082	19.0726	18.2719
	0.703132	2.39176	Q9UKJ3-2;Q9UKJ3	662;740	Q9UKJ3-2	Q9UKJ3-2	G patch domain-containing protein 8	GPATCH8	ADSERGPKPEPPGSGSPAPPRRRRRAQDDSQ	GPKPEPPGS(0.14)GS(0.86)PAPPR	4136	UID2636	Color2 [A=255, R=169, G=169, B=169]	1	4		S	3			2367	___1	0.860082	0.000884725	61.732	54.879	55.575	-1.198	101500000	662	22.8606	19.7031	19.0933	23.5902	23.8525	23.7662	18.1118	21.1185	20.5924	23.8525	21.6512	18.7935
	0.702978	4.25804	F8W726;Q14157-4;Q14157-1;Q14157-3;Q14157;Q14157-5	465;447;454;454;454;454	F8W726	F8W726	Ubiquitin-associated protein 2-like	UBAP2L	SPAVATSTAAPPPPSSPLPSKSTSAPQMSPG	SPAVATSTAAPPPPS(0.181)S(0.79)PLPS(0.029)K	1077	UID696	Color2 [A=255, R=169, G=169, B=169]	1	4		S	3			687	___1	0.789676	4.10661e-129	308.52	284.23	114.15	0.80285	423220000	465	25.4741	24.9145	25.9636	18.9085	25.9572	25.7364	16.4372	18.6322	24.1319	25.9572	25.3707	18.528
	0.702902	3.07262	E7ER71;E7EQJ3;H0YBZ8;E7ESL3;H0YBZ2;P04233-3;P04233-2;P04233	8;8;5;8;3;8;8;8	E7ER71	E7ER71	HLA class II histocompatibility antigen gamma chain	CD74	________MHRRRSRSCREDQKPVMDDQRDL	S(1)CREDQKPVMDDQR	604	UID394	Color2 [A=255, R=169, G=169, B=169]	1	4		S	3			440	___1	1	9.77812e-05	88.637	72.514	67.418	-0.069075	407870000	8	24.4924	26.0424	26.0661	26.1788	25.2424	19.4339	23.8106	24.1315	24.1657	25.2424	25.1658	19.6145
	0.702155	4.1274	Q5VTL8	527	Q5VTL8	Q5VTL8	Pre-mRNA-splicing factor 38B	PRPF38B	HSDSKDQSDKHDRRRSQSIEQESQEKQHKNK	RRS(1)QS(1)IEQESQEK	3040	UID5076	Color2 [A=255, R=169, G=169, B=169]	1	4		S	3			1900	___2	1	1.02122e-05	125.45	100.67	124.84	-0.68228	456390000	527	24.7019	24.7534	25.1745	25.7668	25.8202	25.1829	17.56	19.0737	19.4803	25.8202	19.3142	19.3041
	0.700916	2.204	E9PQN2;E9PKI6;E9PK91;Q9NYF8-3;Q9NYF8-2;Q9NYF8;E9PK09;Q9NYF8-4;E9PJA7	175;177;177;175;175;177;177;177;175	E9PQN2;Q9NYF8-4	E9PQN2	Bcl-2-associated transcription factor 1	BCLAF1	QEKQTKKAEGEPQEESPLKSKSQEEPKDTFE	KAEGEPQEES(1)PLK	835	UID544	Color2 [A=255, R=169, G=169, B=169]	1	4		S	2			2316;536	___1	1	1.71018e-99	319.84	271.85	129.01	2.3234	1843400000	175	24.9776	25.7179	24.6984	24.1893	24.8265	24.3673	20.3095	21.3971	21.5407	24.8265	21.2965	21.3333
	0.700429	1.20986	A9Z1X7;E9PCT1;Q8IYB3;Q8IYB3-2;M0R088	625;628;616;614;589	A9Z1X7	A9Z1X7	Serine/arginine repetitive matrix protein 1	SRRM1	QRRYSPSPPPKRRTASPPPPPKRRASPSPPP	T(1)AS(1)PPPPPKR	118	UID77	Color2 [A=255, R=169, G=169, B=169]	1	4		S	3			56	___1	1	0.000741352	89.679	66.534	42.425	1.2971	665670000	625	24.6214	24.4109	24.4534	24.0357	24.5439	24.6259	17.8187	22.2077	22.8655	24.5439	23.4461	23.0543
	0.699758	2.87827	Q13501;E7EMC7;Q13501-2	269;269;185	Q13501	Q13501	Sequestosome-1	SQSTM1	EVDIDVEHGGKRSRLTPVSPESSSTEEKSSS	S(0.001)RLT(0.997)PVS(0.002)PESSSTEEK	4950	UID6143	Color2 [A=255, R=169, G=169, B=169]	1	4		T	2			1759	___2	0.997379	1.2687e-29	198.77	166.24	198.77	-0.8924	205910000	269	21.4111	23.2985	20.8105	24.4026	21.5079	20.0539	19.7713	18.2904	20.0703	21.5079	19.7924	19.8757
	0.699087	2.51104	H0Y9X0;F5GX82;O94915	848;1978;1978	H0Y9X0	H0Y9X0	Protein furry homolog-like	FRYL	MDGRINHSSSLARTRSLSSLREKGMYDVQST	TRS(1)LSSLR	917	UID603	Color2 [A=255, R=169, G=169, B=169]	1	4		S	2			591	___1	0.999915	0.00127306	114.89	59.432	114.89	-0.44521	76862000	848	22.8535	23.103	22.7907	23.4028	24.0295	20.3031	17.9716	22.0142	21.7154	24.0295	19.3769	18.2782
	0.699058	1.01967	Q8NHG8	135	Q8NHG8	Q8NHG8	E3 ubiquitin-protein ligase ZNRF2	ZNRF2	SPEDGGGGRDRPVGGSPGGPRLVIGSLPAHL	DRPVGGS(1)PGGPR	3499	UID2209	Color2 [A=255, R=169, G=169, B=169]	1	4		S	3			2060	___1	1	1.98039e-18	200.63	148.87	64.04	0.74303	1141300000	135	24.9115	26.5802	26.0519	25.5221	27.566	25.9618	21.9109	23.3396	24.229	27.566	25.8645	24.3962
	0.698693	1.38135	C9JRJ5;Q9UGP4	296;296	C9JRJ5	C9JRJ5	LIM domain-containing protein 1	LIMD1	ENGAPAVGPVQPRTPSVSAPLALSCPRQGGL	T(0.021)PS(0.979)VSAPLALSCPR	485	UID326	Color2 [A=255, R=169, G=169, B=169]	1	4		S	2			332	___1	0.978739	0.000143959	103.11	89.705	74.769	0.3291	12759000	296	20.3394	20.9169	20.4245	21.0926	20.3329	20.6087	17.9981	19.1567	18.998	20.3329	19.288	18.3673
	0.69792	2.44359	E7EVA0;P27816-6;P27816;P27816-2	375;358;358;358	E7EVA0	E7EVA0	Microtubule-associated protein;Microtubule-associated protein 4	MAP4	APAKDVTLLKETERASPIKMDLAPSKDMGPP	ET(0.037)ERAS(0.963)PIKMDLAPSK	689	UID460	Color2 [A=255, R=169, G=169, B=169]	1	4		S	3			470	___1	0.962626	2.44731e-06	130.05	106.45	79.293	0.56094	142220000	375	22.1251	22.1768	21.8947	23.8705	21.7317	23.0994	17.4889	18.4762	21.2358	21.7317	21.5418	21.4576
	0.697784	2.28435	J3KQ96;E7ETY2;E9PHK9;Q13428-2;Q13428-8;Q13428-6;Q13428-7;Q13428;Q13428-3;Q13428-4	1312;1350;1387;1273;1274;1312;1313;1350;1351;1386	J3KQ96	J3KQ96	Treacle protein	TCOF1	KESSRKGWESRKRKLSGDQPAARTPRSKKKK	LS(1)GDQPAAR	659	UID440	Color2 [A=255, R=169, G=169, B=169]	1	4		S	2			460	___1	1	0.00253944	83.081	57.039	61.593	0.48832	124540000	1312	21.8692	23.6902	23.6585	22.6197	23.7562	19.138	17.6874	17.8695	20.2149	23.7562	21.3845	20.6976
	0.696119	1.47732	E7EX40;Q6WKZ4-2;Q6WKZ4-3;Q6WKZ4	208;208;356;356	E7EX40	E7EX40	Rab11 family-interacting protein 1	RAB11FIP1	SSSPSPKGFRKKHLFSSTENLAAGSWKEPAE	HLFS(0.803)S(0.163)T(0.034)ENLAAGSWK	705	UID472	Color2 [A=255, R=169, G=169, B=169]	1	4		S	3			478	___1	0.80253	3.73323e-12	98.009	90.733	85.362	0.84559	9972900	208	21.1196	22.2136	18.5858	21.0911	18.6487	19.5056	17.4068	19.1876	19.0448	18.0681	17.6384	18.6948
	0.695872	1.36806	G3XAJ6;Q14699;C9JHG2	184;220;220	G3XAJ6	G3XAJ6	Raftlin	RFTN1	PGTGDVCSAPAGRNQSPEPSSGPRGEVPLAK	NQS(1)PEPSSGPR	1151	UID727	Color2 [A=255, R=169, G=169, B=169]	1	4		S	2			739	___1	1	6.30436e-06	133.05	107.71	133.05	-0.16735	409390000	184	24.7379	25.0712	25.3943	25.1626	26.0935	25.0573	20.4747	23.2613	23.1049	26.0935	24.3721	22.6728
	0.695553	4.01509	P21980;B4DIT7;F5H6P0;P21980-2;A2A299;P21980-3	216;135;156;216;216;216	P21980	P21980	Protein-glutamine gamma-glutamyltransferase 2	TGM2	PKFLKNAGRDCSRRSSPVYVGRVVSGMVNCN	RS(0.002)S(0.998)PVYVGR	2111	UID1345	Color2 [A=255, R=169, G=169, B=169]	1	4		S	2			1412	___1	0.998348	0.00055384	149.49	98.216	149.49	0.88772	387410000	216	26.1854	26.1787	19.0245	25.9848	25.4982	25.4377	17.8225	18.2899	22.5895	25.4982	23.2232	23.5197
	0.695193	2.39215	O95674	33	O95674	O95674	Phosphatidate cytidylyltransferase 2	CDS2	DKESESEAKVDGETASDSESRAESAPLPVSA	VAHEPVAPPEDKESESEAKVDGET(0.013)AS(0.954)DS(0.026)ES(0.007)R	1861	UID1178	Color2 [A=255, R=169, G=169, B=169]	1	4		S	4			1165	___1	0.954216	1.24438e-33	147.12	139.65	147.12	0.11912	134810000	33	23.701	24.4728	23.7321	23.0232	23.5477	24.3206	19.3608	21.7309	21.1951	23.5477	18.2608	18.7643
	0.694907	-0.756508	Q9UQ35;Q9UQ35-2;I3L4D8;I3L182	983;983;983;887	Q9UQ35	Q9UQ35	Serine/arginine repetitive matrix protein 2	SRRM2	SHSGSSSPDTKVKPETPPRQSHSGSISPYPK	VKPET(1)PPR	5256	UID3093	Color2 [A=255, R=169, G=169, B=169]	1	4		T	2			2392	___1	1	0.00126995	55.881	34.235	44.203	-1.5561	261150000	983	24.1428	24.3892	24.4306	22.9094	23.9919	19.1263	22.3671	24.2526	23.3746	23.9919	23.7855	24.2117
	0.693184	3.17534	P40925;P40925-3;B9A041;P40925-2;B8ZZ51	241;259;117;152;76	P40925	P40925	Malate dehydrogenase, cytoplasmic	MDH1	TVQQRGAAVIKARKLSSAMSAAKAICDHVRD	KLS(0.906)S(0.09)AMS(0.004)AAK	2211	UID1422	Color2 [A=255, R=169, G=169, B=169]	1	4		S	2			1508	___1	0.906169	0.0100961	49.325	14.632	45.825	-0.69002	95187000	241	23.7061	23.334	24.3619	24.4878	18.7547	23.3896	20.2512	22.8365	22.5436	19.0772	17.9703	17.9711
	0.693042	1.7764	O60832	513	O60832	O60832	H/ACA ribonucleoprotein complex subunit 4	DKC1	KKKKKKKKAKEVELVSE______________	AKEVELVS(1)E	1741	UID1100	Color2 [A=255, R=169, G=169, B=169]	1	4		S	2			1110	___1	1	0.00175671	105.98	80.354	104.22	-0.4156	24685000	513	21.7457	21.6291	21.0719	22.2059	18.4905	21.9732	19.5767	18.5327	20.9161	19.3466	20.6648	21.1597
	0.692898	1.19205	Q9UQC2-2;Q9UQC2	505;543	Q9UQC2-2	Q9UQC2-2	GRB2-associated-binding protein 2	GAB2	LDLRNNTVIDELPFKSPITKSWSRANHTFNS	NNTVIDELPFKS(0.976)PIT(0.024)K	4260	UID2724	Color2 [A=255, R=169, G=169, B=169]	1	4		S	3			2394	___1	0.976447	3.3424e-08	146.2	131.32	60.564	0.25322	31993000	505	20.7875	19.7078	20.4431	18.9139	19.2508	20.8307	17.0305	18.458	19.3269	19.2508	17.6737	18.5101
	0.692438	1.33828	O94804	13	O94804	O94804	Serine/threonine-protein kinase 10	STK10	___MAFANFRRILRLSTFEKRKSREYEHVRR	ILRLS(0.965)T(0.035)FEK	1827	UID1153	Color2 [A=255, R=169, G=169, B=169]	1	4		S	2			1145	___1	0.965274	0.00118691	157.68	104.55	157.68	0.46167	274620000	13	24.4973	24.672	25.2259	24.9461	23.8921	24.9007	19.3785	22.4466	25.0956	23.8921	24.4036	24.5696
	0.692188	-1.97259	Q8WW12	119	Q8WW12	Q8WW12	PEST proteolytic signal-containing nuclear protein	PCNP	PKTLSVAAAFNEDEDSEPEEMPPEAKMRMKN	T(0.002)LS(0.016)VAAAFNEDEDS(0.982)EPEEMPPEAK	3568	UID2254	Color2 [A=255, R=169, G=169, B=169]	1	4		S	3			2094	___1	0.982308	1.31508e-05	64.289	50.273	64.289	-0.23302	12579000	119	18.6853	18.8992	21.2918	19.3217	19.3752	22.3526	18.1357	21.9907	17.7591	19.2536	17.3093	19.1319
	0.691223	-2.61055	H0Y4V9;Q92615;H0Y641	167;601;77	H0Y4V9	H0Y4V9	La-related protein 4B	LARP4B	VPASCAVSATYERSPSPAHLPDDPKVAEKQR	S(0.022)PS(0.978)PAHLPDDPK	1209	UID765	Color2 [A=255, R=169, G=169, B=169]	1	4		S	2			763	___1	0.977948	1.66238e-05	122.46	92.128	104.04	0.55566	194410000	167	21.78	22.7396	22.2673	22.3288	22.9333	23.7839	20.6468	24.2447	18.5699	22.9333	17.9857	22.7622
	0.690846	2.65406	F8WF93;H7BZZ2;F8WE30;H7C0X4;Q92685	11;9;11;10;11	F8WF93	F8WF93	Dol-P-Man:Man(5)GlcNAc(2)-PP-Dol alpha-1,3-mannosyltransferase	ALG3	_____MAAGLRKRGRSGSAAQAEGLCKQWLQ	S(1)GS(1)AAQAEGLCK	1110	UID3856	Color2 [A=255, R=169, G=169, B=169]	1	4		S	2			710	___2	1	1.15551e-07	142.94	107.5	56.122	0.27709	155150000	11	21.8168	21.6244	20.9214	22.7035	19.139	21.9111	17.674	18.7599	18.588	17.8775	19.3645	18.0041
	0.690289	2.13096	Q13541	65	Q13541	Q13541	Eukaryotic translation initiation factor 4E-binding protein 1	EIF4EBP1	TRIIYDRKFLMECRNSPVTKTPPRDLPTIPG	FLMECRNS(1)PVTK	2664	UID4856	Color2 [A=255, R=169, G=169, B=169]	1	4		S	2			1761	___2	0.999593	7.06155e-11	173.06	111.65	82.85	-2.3498	217980000	65	21.404	21.7185	22.5935	22.3119	21.6487	21.9486	17.5074	17.7555	20.3742	21.6487	18.6981	20.7094
	0.690243	1.63739	Q14C86-4;Q14C86-5;Q14C86-2;Q14C86;Q14C86-6;H0Y4E7;H0Y7I9;C9IZ08;F8W9S7;Q14C86-3;B4DGD8	725;746;746;746;746;583;609;746;725;746;746	Q14C86-4	Q14C86-4	GTPase-activating protein and VPS9 domain-containing protein 1	GAPVD1	QEERLQELESCSGLGSTSDDTDVREVSSRPS	LQELESCSGLGS(0.983)T(0.014)S(0.002)DDTDVR	2730	UID1750	Color2 [A=255, R=169, G=169, B=169]	1	4		S	2			1796	___1	0.983434	1.12067e-74	247.89	218.55	247.89	0.060663	39138000	725	21.4198	22.0833	21.3101	20.9158	21.2242	21.7086	17.2606	18.6693	18.8628	21.2242	17.9451	18.8549
	0.690177	1.18342	A8MVR0;Q9Y6Y0	120;338	A8MVR0	A8MVR0	Influenza virus NS1A-binding protein	IVNS1ABP	PQSSPTSTPKLSKSLSFEMQQDELIEKPMSP	S(0.213)LS(0.787)FEMQQDELIEKPMSPMQYAR	77	UID50	Color2 [A=255, R=169, G=169, B=169]	1	4		S	3			49	___1	0.786786	0.00549609	41.562	36.131	41.562	-1.0475	4309200	120	19.737	20.3042	19.3969	20.8471	19.2435	20.2723	18.1981	18.4055	18.9653	18.9985	19.7119	18.9272
	0.689733	1.91222	P07900;P07900-2;Q86U12;G3V2J8	231;353;52;162	P07900	P07900	Heat shock protein HSP 90-alpha	HSP90AA1	YPITLFVEKERDKEVSDDEAEEKEDKEEEKE	DKEVS(1)DDEAEEK	1946	UID1232	Color2 [A=255, R=169, G=169, B=169]	1	4		S	2			1291	___1	1	0.00139666	80.312	59.082	80.312	-0.90118	12642000	231	21.6264	21.9359	21.8257	19.7194	17.7452	20.6766	17.4967	18.0946	18.4794	19.105	18.4596	17.9644
	0.689389	2.49613	J3QRU8;Q9Y2X7;Q9Y2X7-3;J3QL89	596;596;605;59	J3QRU8	J3QRU8	ARF GTPase-activating protein GIT1	GIT1	SRHTSKLSRHGSGADSDYENTQSGDPLLGLE	HGS(0.999)GADS(0.988)DY(0.013)ENTQSGDPLLGLEGK	1516	UID4109	Color2 [A=255, R=169, G=169, B=169]	1	4		S	3			943	___2	0.988221	3.86743e-11	97.047	92.695	97.047	-1.4078	22535000	596	22.0204	19.7161	20.8876	22.265	20.1153	21.9853	17.8186	18.3918	18.5617	20.1153	17.7068	18.514
	0.689098	0.844911	A1A4S6;E7EUW5;H0Y8W5	591;240;269	A1A4S6	A1A4S6	Rho GTPase-activating protein 10	ARHGAP10	TPPDTTFPEPTCLSASPPNAPPRQSKRQGQR	TPPDTTFPEPTCLS(0.025)AS(0.975)PPNAPPR	14	UID7	Color2 [A=255, R=169, G=169, B=169]	1	4		S	3			4	___1	0.975486	5.81306e-56	220.86	199.51	126.68	-0.64925	83144000	591	23.5058	19.7012	23.7289	23.1085	19.0648	24.1174	17.4924	21.7421	22.388	18.7436	21.7592	22.5697
	0.689028	4.16872	J3KS94;J3QQK6;P02686-2;P02686;J3QKN5	16;16;16;16;16	J3KS94	J3KS94	Myelin basic protein	MBP	MGNHAGKRELNAEKASTNSETNRGESEKKRN	ELNAEKAS(0.88)T(0.122)NS(0.982)ET(0.016)NRGES(0.001)EK	1483	UID4083	Color2 [A=255, R=169, G=169, B=169]	1	4		S	3			923	___2	0.879536	4.51344e-10	114.34	100.86	114.34	0.73853	182050000	16	24.6861	25.4352	24.3997	24.7698	24.59	23.0087	17.7927	18.1044	18.7885	24.59	17.3562	19.0545
	0.688809	1.00833	Q13136-2;Q13136	1159;1159	Q13136-2	Q13136-2	Liprin-alpha-1	PPFIA1	FRPKDIRGLAAGSAETLPANFRVTSSMSSPS	GLAAGS(0.022)AET(0.978)LPANFR	4934	UID2988	Color2 [A=255, R=169, G=169, B=169]	1	4		T	2			1739	___1	0.977737	0.0146326	60.196	47.57	60.196	0.62933	6225700	1159	20.2001	20.2827	19.2833	19.3348	19.905	20.765	17.8144	19.273	19.3091	19.905	18.1987	17.9396
	0.68825	4.69073	S4R3H4;E7EQT4;Q9UKV3-5;Q9UKV3	503;521;561;561	S4R3H4	S4R3H4	Apoptotic chromatin condensation inducer in the nucleus	ACIN1	CLKQPSLEQKEGRRASHTLLPSHRLKQSADS	AS(0.861)HT(0.139)LLPSHR	617	UID401	Color2 [A=255, R=169, G=169, B=169]	1	4		S	3			444	___1	0.86104	0.000180843	93.228	77.689	43.604	-0.17958	133310000	503	24.9253	19.4201	22.9063	24.5877	24.1103	23.355	20.3465	17.5174	18.0288	24.1103	21.5255	18.1289
	0.688211	2.36312	Q9BUH6	148	Q9BUH6	Q9BUH6	Protein PAXX	C9orf142	WSLERRLAAAEETAVSPRKSPRPAGPQLFLP	LAAAEETAVS(1)PR	3837	UID2429	Color2 [A=255, R=169, G=169, B=169]	1	4		S	2			2216	___1	0.999961	1.53834e-12	180.48	153.77	180.48	-0.29881	102510000	148	21.759	21.7915	21.3702	22.958	21.0954	22.0814	19.4603	18.0612	19.657	21.0954	19.6346	20.1286
	0.687798	1.59048	P17275	255	P17275	P17275	Transcription factor jun-B	JUNB	KEEPQTVPEARSRDATPPVSPINMEDQERIK	S(0.042)RDAT(0.959)PPVS(0.998)PINMEDQER	4832	UID6102	Color2 [A=255, R=169, G=169, B=169]	1	4		T	3			1380	___2	0.959223	0.000219026	61.602	51.263	58.418	0.18163	23827000	255	20.3577	19.8977	20.3219	22.1964	19.815	20.4183	19.9197	19.1118	19.6294	19.815	19.9926	19.1629
	0.687607	2.54169	G3XAJ6;Q14699;C9JHG2	163;199;199	G3XAJ6	G3XAJ6	Raftlin	RFTN1	TEDARDAKNARGDHASLENEKPGTGDVCSAP	GDHAS(1)LENEKPGTGDVCSAPAGR	1150	UID726	Color2 [A=255, R=169, G=169, B=169]	1	4		S	3			739	___1	1	3.26946e-15	116.24	108.84	116.24	-1.7454	38106000	163	21.9931	22.7296	22.2489	22.5293	21.3603	23.3314	17.9681	18.6768	18.6386	21.3603	17.9754	18.3472
	0.687022	2.0471	Q9Y2H0-3;Q9Y2H0-1;Q9Y2H0	434;970;973	Q9Y2H0-3	Q9Y2H0-3	Disks large-associated protein 4	DLGAP4	KRLLAAKRAASVRQNSATESADSIEIYVPEA	QNS(0.79)AT(0.203)ES(0.007)ADSIEIYVPEAQTR	4279	UID2736	Color2 [A=255, R=169, G=169, B=169]	1	4		S	2			2403	___1	0.789918	5.70612e-09	90.754	69.801	78.069	1.2437	21047000	434	21.2385	21.0743	21.1629	21.3028	19.5766	21.7859	17.639	17.9677	18.3599	19.5766	18.9724	18.5389
	0.685772	2.51194	H3BM38;O00161;H3BV99;H3BP15;H3BQY9	110;110;67;61;61	H3BM38	H3BM38	Synaptosomal-associated protein;Synaptosomal-associated protein 23	SNAP23	SGKAYKTTWGDGGENSPCNVVSKQPGPVTNG	TTWGDGGENS(1)PCNVVSK	1308	UID832	Color2 [A=255, R=169, G=169, B=169]	1	4		S	2			824	___1	0.999996	8.52115e-39	214.81	191.35	214.81	0.96928	86817000	110	22.5857	23.7577	23.1809	23.7503	23.4855	23.3679	20.5208	18.363	20.9526	23.4855	20.9043	21.4722
	0.685757	1.76173	P20020-6;P20020-3;P20020-4;P20020;F8W1V5;P20020-5;P20020-2	17;17;17;17;17;17;17	P20020-6	P20020-6	Plasma membrane calcium-transporting ATPase 1	ATP2B1	GDMANNSVAYSGVKNSLKEANHDGDFGITLA	NS(1)LKEANHDGDFGITLAELR	2094	UID1335	Color2 [A=255, R=169, G=169, B=169]	1	4		S	3			1398	___1	0.999991	7.83961e-05	62.237	53.294	62.237	0.68999	16173000	17	21.0545	21.0097	21.3517	21.5093	20.1277	20.9198	18.4319	18.3312	18.8543	20.1277	19.161	19.0907
	0.685106	3.28917	Q9BSL1	98	Q9BSL1	Q9BSL1	Ubiquitin-associated domain-containing protein 1	UBAC1	IQDQDVLLLIKKRAPSPLPKMADVSAEEKKK	RAPS(1)PLPK	3818	UID2413	Color2 [A=255, R=169, G=169, B=169]	1	4		S	2			2206	___1	1	0.00856581	76.345	22.154	60.102	-1.5422	184410000	98	24.4178	24.9272	24.7715	24.1435	19.0103	25.5719	18.577	23.3163	23.2294	18.6511	23.6054	17.9659
	0.684902	2.26547	B4DDD6;Q9UJU6-2;Q9UJU6-4;B4DDP6;Q9UJU6-3;Q9UJU6;H0Y5J4;Q9UJU6-5	251;276;181;227;284;275;204;172	B4DDD6;Q9UJU6	B4DDD6	Drebrin-like protein	DBNL	IFKQKERAMSTTSISSPQPGKLRSPFLQKQL	AMSTT(0.006)SIS(0.031)S(0.962)PQPGK	196	UID3282	Color2 [A=255, R=169, G=169, B=169]	1	4		S	2			113;2360	___2	0.96224	9.6837e-20	182.57	150.41	165.78	0.38227	269120000	251	22.2971	22.2242	20.6847	22.3065	21.3855	20.1791	18.0181	18.8417	19.0291	21.3855	18.7137	19.0491
	0.684773	2.7658	Q15366-6;Q15366-3;Q15366;Q15366-2;H3BRU6;F8VZX2;Q15366-4;Q15366-5;F8VRH0	268;268;272;272;208;227;237;241;112	Q15366-6	Q15366-6	Poly(rC)-binding protein 2	PCBP2	PMTHGNTGFSGIESSSPEVKGYWGLDASAQT	LHQLAMQQSHFPMTHGNTGFSGIES(0.007)S(0.095)S(0.898)PEVK	2792	UID1785	Color2 [A=255, R=169, G=169, B=169]	1	4		S	4			1812	___1	0.897529	1.12873e-08	77.912	70.457	77.912	0.080841	52492000	268	23.3344	23.3566	23.137	18.8988	23.2022	19.9392	17.4043	17.7887	21.3376	23.2022	19.0234	19.0602
	0.68419	1.59159	Q05209-2;Q05209-3;Q05209;H3BM04	476;487;606;114	Q05209-2	Q05209-2	Tyrosine-protein phosphatase non-receptor type 12	PTPN12	FRTPLSFTNPLHSDDSDSDERNSDGAVTQNK	TPLSFTNPLHS(0.998)DDS(0.99)DS(0.011)DERNS(0.001)DGAVTQNK	2442	UID4720	Color2 [A=255, R=169, G=169, B=169]	1	4		S	3			1697	___2	0.990026	7.77144e-23	121.39	115.23	121.39	1.0514	23901000	476	21.8796	20.1377	20.6185	19.7661	21.9283	19.4424	17.5714	18.7047	19.4259	21.9283	20.0471	18.8266
	0.683958	2.55812	Q86TI0-2;Q86TI0;C9JIE2;H0YA01;H7C380;H7C0Z7	627;627;498;152;95;119	Q86TI0-2	Q86TI0-2	TBC1 domain family member 1	TBC1D1	RGSPGVSQRKLMRYHSVSTETPHERNVDPSP	YHS(1)VSTETPHER	3301	UID2085	Color2 [A=255, R=169, G=169, B=169]	1	4		S	3			1979	___1	0.999872	2.82051e-08	145.7	135.06	131.96	0.1707	270520000	627	23.5867	24.9933	25.0995	24.8692	24.9812	24.8329	17.7481	19.3149	22.5922	24.9812	23.2912	22.9342
	0.682265	2.69424	C9J6P4;Q7Z2W4-3;Q7Z2W4-2;Q7Z2W4	273;273;273;273	C9J6P4	C9J6P4	Zinc finger CCCH-type antiviral protein 1	ZC3HAV1	QEFLASASASAERSCTPSPDQISHRASLEDA	S(0.015)CT(0.986)PS(0.999)PDQISHR	4514	UID5999	Color2 [A=255, R=169, G=169, B=169]	1	4		T	2			289	___2	0.986188	0.000644799	100.22	89.465	90.412	-0.4536	65853000	273	22.0884	21.0249	20.0096	22.8036	22.3023	23.2306	18.0348	18.8102	18.626	22.3023	20.4944	18.1467
	0.681846	3.33825	P10451-3;P10451-4;P10451-5;P10451-2;P10451;D6R9C5	207;212;220;220;234;193	P10451-3	P10451-3	Osteopontin	SPP1	SRGKDSYETSQLDDQSAETHSHKQSRLYKRK	GKDS(0.996)YET(0.004)SQLDDQS(0.997)AET(0.003)HSHK	1998	UID1265	Color2 [A=255, R=169, G=169, B=169]	1	4		S	3			1324	___1	0.996766	8.18727e-18	160.93	151.91	160.93	0.82072	105530000	207	23.3284	22.8417	22.9138	23.9058	23.5298	23.6366	18.6648	18.4942	18.8027	23.5298	17.8738	18.854
	0.681804	4.33154	Q5VTL8	529	Q5VTL8	Q5VTL8	Pre-mRNA-splicing factor 38B	PRPF38B	DSKDQSDKHDRRRSQSIEQESQEKQHKNKDE	RRS(1)QS(1)IEQESQEK	3041	UID5077	Color2 [A=255, R=169, G=169, B=169]	1	4		S	3			1900	___2	1	1.02122e-05	125.45	100.67	124.84	-0.68228	460150000	529	24.7019	24.7534	25.1745	25.7668	25.8202	25.1829	17.5819	18.9951	19.0149	25.8202	18.7411	18.6642
	0.681598	2.04051	A6NKH4;Q13596-2;Q13596;Q13596-3	188;123;188;188	A6NKH4	A6NKH4	Sorting nexin-1	SNX1	LPLFRSKQFAVKRRFSDFLGLYEKLSEKHSQ	RFS(1)DFLGLYEK	58	UID37	Color2 [A=255, R=169, G=169, B=169]	1	4		S	2			33	___1	1	0.000704976	90.759	65.417	90.759	-0.6058	21272000	188	20.8116	18.7376	19.0852	21.6339	18.9088	21.0074	18.7332	18.0777	18.3552	18.9088	18.8542	18.3751
	0.681365	3.29523	K7EQY5;P42679-3;P42679;P42679-2	500;460;501;502	K7EQY5	K7EQY5	Non-specific protein-tyrosine kinase;Megakaryocyte-associated tyrosine-protein kinase	MATK	GAPASVSGQDADGSTSPRSQEP_________	SAGAPASVSGQDADGS(0.007)T(0.08)S(0.914)PR	1571	UID991	Color2 [A=255, R=169, G=169, B=169]	1	4		S	2			985	___1	0.913568	6.82822e-75	252.58	225.43	252.58	-0.77742	28943000	500	24.2641	19.2445	19.1218	18.8411	19.2117	18.696	18.0919	18.8632	22.2388	17.3365	18.4232	18.1089
	0.680565	1.06061	Q6PJG2;H7C1L3	461;283	Q6PJG2	Q6PJG2	ELM2 and SANT domain-containing protein 1	ELMSAN1	LRGGVIQSTRRRRRASQEANLLTLAQKAVEL	RAS(1)QEANLLTLAQK	3169	UID2007	Color2 [A=255, R=169, G=169, B=169]	1	4		S	2			1934	___1	1	5.67033e-08	142.91	115.58	142.91	0.39326	55517000	461	20.2839	21.7689	20.5652	20.0026	20.8727	22.1508	17.9387	18.6787	18.6288	20.8727	20.3264	18.477
	0.680329	-2.46215	C9JUG3;Q8TE77-4;Q8TE77-2;Q8TE77	9;9;9;9	C9JUG3	C9JUG3	Protein phosphatase Slingshot homolog 3	SSH3	_______MALVTVSRSPPGSGASTPVGPWDQ	ALVT(0.018)VS(0.149)RS(0.831)PPGS(0.002)GASTPVGPWDQAVQR	490	UID330	Color2 [A=255, R=169, G=169, B=169]	1	4		S	3			335	___1	0.83083	1.08851e-24	137.5	130.63	137.5	0.93398	48358000	9	22.6939	21.8617	19.0503	20.7907	20.2271	23.2548	17.8039	22.7382	18.6492	20.2271	21.8175	23.6087
	0.68013	3.42811	Q96CX2	200	Q96CX2	Q96CX2	BTB/POZ domain-containing protein KCTD12	KCTD12	SPSGGAAGPLLTPSQSLDGSRRSGYITIGYR	SPSGGAAGPLLT(0.006)PS(0.042)QS(0.898)LDGS(0.054)R	3699	UID5488	Color2 [A=255, R=169, G=169, B=169]	1	4		S	3			2146	___2	0.897894	8.86656e-88	272.3	251.41	85.573	0.7131	223750000	200	23.1753	23.7609	21.19	24.1481	23.0766	21.5615	18.2366	18.4407	18.7477	23.0766	18.052	18.7504
	0.67866	2.99328	F8VZJ2;F8W0W4;H0YHX9;Q13765;E9PAV3-2;E9PAV3	87;166;164;166;876;2029	F8VZJ2	F8VZJ2	Nascent polypeptide-associated complex subunit alpha;Nascent polypeptide-associated complex subunit alpha, muscle-specific form	NACA	SNIQENTQTPTVQEESEEEEVDETGVEVKDI	VQGEAVSNIQENTQTPTVQEES(1)EEEEVDETGVEVK	720	UID479	Color2 [A=255, R=169, G=169, B=169]	1	4		S	3			480	___1	0.999989	1.46963e-52	166.35	156.99	166.35	0.89578	89506000	87	23.0746	22.4781	23.1925	21.2766	23.1002	23.8191	18.13	17.6156	18.1104	23.1002	19.1578	18.0388
	0.677795	1.86521	J3KPZ3;O75592-2;O75592	3505;3467;3467	J3KPZ3	J3KPZ3	E3 ubiquitin-protein ligase MYCBP2	MYCBP2	ILPARVKAIPRRRVNSGDTEVGSSLLRHPSP	VNS(1)GDTEVGSSLLR	1467	UID924	Color2 [A=255, R=169, G=169, B=169]	1	4		S	2			912	___1	0.999987	0.000153328	101.53	85.956	101.53	0.31327	24400000	3505	21.0004	22.5609	21.5051	22.1228	21.2696	19.1464	17.3657	18.047	19.8032	21.2696	20.4354	20.1735
	0.676737	3.43658	Q9Y5S2	1690	Q9Y5S2	Q9Y5S2	Serine/threonine-protein kinase MRCK beta	CDC42BPB	KHSTPSNSSNPSGPPSPNSPHRSQLPLEGLE	HSTPSNSSNPSGPPS(0.997)PNS(0.003)PHR	4360	UID5940	Color2 [A=255, R=169, G=169, B=169]	1	4		S	3			2441	___2	0.996883	6.17937e-14	146.65	130.53	141.21	1.6354	617260000	1690	22.753	23.266	23.4775	23.9344	23.4034	23.4643	17.3571	17.7676	18.505	23.4034	18.2163	18.8208
	0.676676	2.26268	F5H5P2;P12694;B4DP47	381;347;350	F5H5P2	F5H5P2	2-oxoisovalerate dehydrogenase subunit alpha, mitochondrial	BCKDHA	RIGHHSTSDDSSAYRSVDEVNYWDKQDHPIS	S(1)VDEVNYWDKQDHPISR	259	UID175	Color2 [A=255, R=169, G=169, B=169]	1	4		S	3			148	___1	0.999996	1.03978e-05	85.248	75.46	85.248	0.29983	26502000	381	21.9931	22.4456	22.2561	20.7821	21.7199	21.465	18.3098	18.7702	18.4407	21.7199	17.559	17.515
	0.676192	1.87649	A2ABK4;E9PD43;B4DUN1;P18615;B4DYX9	51;51;51;51;58	A2ABK4	A2ABK4	Negative elongation factor E	NELFE	SSSSTTSQGGVKRSLSEQPVMDTATATEQAK	S(0.109)LS(0.891)EQPVMDTATATEQAK	22	UID13	Color2 [A=255, R=169, G=169, B=169]	1	4		S	2			10	___1	0.891067	1.92742e-07	122.53	111.23	120.9	0.78047	45281000	51	21.3405	21.9112	20.67	19.4916	22.1335	21.3698	17.6964	17.5671	18.2219	22.1335	18.9594	18.0492
	0.675557	1.02736	P10644-2;P10644;K7EPB2;K7EMU2;K7EMZ6;K7EIE5;K7EID3;K7EJ40;K7EK41	75;75;75;75;75;75;75;75;75	P10644-2	P10644-2	cAMP-dependent protein kinase type I-alpha regulatory subunit;cAMP-dependent protein kinase type I-alpha regulatory subunit, N-terminally processed	PRKAR1A	EEAKQIQNLQKAGTRTDSREDEISPPPPNPV	T(0.756)DS(0.723)REDEIS(0.521)PPPPNPVVK	4820	UID6094	Color2 [A=255, R=169, G=169, B=169]	1	4		T	2			1328	___2	0.755969	0.00836677	54.143	43.238	54.143	0.076792	8548900	75	19.8371	19.9754	21.5045	20.6362	19.5718	22.4102	17.4343	18.5489	18.963	18.4504	18.9273	19.0206
	0.675152	3.9096	Q09666	212	Q09666	Q09666	Neuroblast differentiation-associated protein AHNAK	AHNAK	VETQSGKTVIRLPSGSGAASPTGSAVDIRAG	LPS(0.16)GS(0.842)GAAS(0.929)PT(0.053)GS(0.016)AVDIR	2498	UID4765	Color2 [A=255, R=169, G=169, B=169]	1	4		S	2			1721	___2	0.842085	2.00406e-11	126.99	101.03	48.907	0.25451	293090000	212	23.9582	18.9952	19.0653	24.8127	24.6645	23.2346	17.5316	19.1422	18.7757	24.6645	19.3708	18.0696
	0.67453	2.24885	Q13247-3;Q13247	303;303	Q13247-3	Q13247-3	Serine/arginine-rich splicing factor 6	SRSF6	DIKSKSRSRSQSRSNSPLPVPPSKALKLGAR	S(0.009)NS(0.991)PLPVPPSK	2592	UID1671	Color2 [A=255, R=169, G=169, B=169]	1	4		S	2			1746	___1	0.991485	0.000841805	79.886	58.985	79.886	0.12791	26368000	303	18.8874	22.6071	22.0656	22.5521	19.6289	22.5758	18.0315	18.5172	19.97	18.2377	21.0439	17.9248
	0.673862	-1.51783	G5E972;A2T926;P42167-2;P42167;P42166	74;74;74;74;74	G5E972	G5E972	Lamina-associated polypeptide 2, isoforms beta/gamma;Thymopoietin;Thymopentin;Lamina-associated polypeptide 2, isoform alpha;Thymopoietin;Thymopentin	TMPO	SKGPPDFSSDEEREPTPVLGSGAAAAGRSRA	GPPDFSSDEEREPT(1)PVLGSGAAAAGR	4439	UID2816	Color2 [A=255, R=169, G=169, B=169]	1	4		T	3			13	___1	0.999902	6.45261e-28	156.07	149.35	156.07	0.00063367	102760000	74	22.9759	23.5015	24.1682	20.4541	22.9867	24.0421	16.6078	23.0368	21.2704	22.9867	22.9523	23.1325
	0.673484	3.10656	Q96RU3-4;Q96RU3-3;E9PGQ4;Q96RU3-2;Q96RU3;H0Y7W6	296;296;296;296;296;258	Q96RU3-4	Q96RU3-4	Formin-binding protein 1	FNBP1	DIEFEDYTQPMKRTVSDNSLSNSRGEGKPDL	TVS(1)DNSLSNSR	783	UID3660	Color2 [A=255, R=169, G=169, B=169]	1	4		S	2			513	___2	1	1.80489e-22	223.08	161.52	218.62	-0.028338	632780000	296	21.7991	19.7986	18.7976	23.8667	19.1942	24.0091	20.4263	18.6049	18.6576	18.7355	18.6884	18.0642
	0.673261	2.45204	F5GY08;Q9Y580;G3V1T9;I3L521;F5GXV8;J3KPD3	136;136;16;134;137;137	F5GY08	F5GY08	RNA-binding protein 7	RBM7	MDNMTSSAQIIQRSFSSPENFQRQAVVVSSN	SFS(0.999)S(0.001)PENFQR	924	UID608	Color2 [A=255, R=169, G=169, B=169]	1	4		S	2			596	___1	0.998753	6.9285e-06	155.11	138.91	155.11	0.7092	28217000	136	21.8615	22.3875	21.8254	22.0989	21.6347	20.7623	19.8083	18.3868	18.3815	21.6347	20.5197	18.2704
	0.673243	2.1759	J3KNR0;P27448-3;P27448-4;P27448-2;P27448;P27448-8;P27448-6;P27448-7;H0YIY6	442;419;419;442;419;340;403;426;171	J3KNR0	J3KNR0	MAP/microtubule affinity-regulating kinase 3	MARK3	KVQRSVFSSQKQRRYSDHAGPAIPSVVAYPK	RY(0.009)S(0.991)DHAGPAIPSVVAYPK	1432	UID908	Color2 [A=255, R=169, G=169, B=169]	1	4		S	3			904	___1	0.991045	8.83301e-06	76.959	68.112	64.256	0.095387	38875000	442	21.8063	22.0873	22.8081	22.3195	21.9417	22.1082	20.1816	20.5775	19.9872	21.9417	20.782	17.8126
	0.673232	-2.02495	Q96A00-2;Q96A00;K7EJB8;K7EMN0	26;26;26;26	Q96A00-2	Q96A00-2	Protein phosphatase 1 regulatory subunit 14A	PPP1R14A	LSKLQSPSRARGPGGSPGGLQKRHARVTVKY	GPGGS(1)PGGLQK	3662	UID2312	Color2 [A=255, R=169, G=169, B=169]	1	4		S	2			2130	___1	1	3.04704e-06	141.08	90.611	141.08	0.096016	59607000	26	20.9922	22.766	22.7294	21.7364	22.2176	23.2985	19.3478	22.5632	18.467	22.2176	22.9134	22.2838
	0.67258	-0.301605	C9J3M0;F2Z3P4;F8WC70;F2Z3H1;C9JTZ5;C9JUW1;C9JWG0;C9JVG3;C9JNZ1;Q16851-2	2;2;2;2;2;2;2;2;2;2	C9J3M0	C9J3M0	UTP--glucose-1-phosphate uridylyltransferase	UGP2	______________MSQDGASQFQEVIRQEL	S(1)QDGASQFQEVIR	418	UID285	Color2 [A=255, R=169, G=169, B=169]	1	4		S	2			281	___1	0.999991	0.000817421	77.776	58.996	76.759	-0.11536	6282000	2	19.2733	20.411	19.5537	19.0025	19.554	19.5146	20.4285	19.6081	19.0223	19.3272	18.3901	19.1938
	0.672237	2.21859	Q6NYC8	368	Q6NYC8	Q6NYC8	Phostensin	PPP1R18	TQKPEPPESAEKLLESPGVEAGEGEAEKEEA	LLES(1)PGVEAGEGEAEKEEAGAQGRPLR	3146	UID1990	Color2 [A=255, R=169, G=169, B=169]	1	4		S	3			1926	___1	1	3.79419e-35	179.17	162.65	93.043	-0.57531	295560000	368	19.9086	23.7313	21.4078	23.1046	23.2202	21.9257	20.3325	18.4227	21.8564	23.2202	22.2448	20.3865
	0.670913	1.47542	P36507;G5E9C7;M0R1B6	394;297;98	P36507	P36507	Dual specificity mitogen-activated protein kinase kinase 2	MAP2K2	FAGWLCKTLRLNQPGTPTRTAV_________	LNQPGT(0.908)PT(0.092)R	4858	UID2963	Color2 [A=255, R=169, G=169, B=169]	1	4		T	2			1496	___1	0.908467	0.00377228	113.69	54.619	95.775	-0.38859	1059900000	394	27.3084	27.0685	26.7791	26.7334	26.9764	25.7785	23.1722	25.3935	25.0823	26.9764	26.4763	24.405
	0.670663	2.3631	E9PKN0;E9PQ01;O94913	489;489;489	E9PKN0	E9PKN0	Pre-mRNA cleavage complex 2 protein Pcf11	PCF11	SSTRKRSRSRSPKSRSPIIHSPKRRDRRSPK	S(0.172)RS(0.828)PIIHS(1)PK	844	UID3702	Color2 [A=255, R=169, G=169, B=169]	1	4		S	3			540	___2	0.828229	0.00404904	56.872	45.367	56.872	-2.0548	13776000	489	20.2785	19.0213	18.668	22.5745	20.8132	21.8746	17.4389	18.0815	18.5612	20.8132	17.4954	18.1352
	0.669841	2.90301	E7EX40;Q6WKZ4-2;Q6WKZ4-3;Q6WKZ4	191;191;339;339	E7EX40	E7EX40	Rab11 family-interacting protein 1	RAB11FIP1	VYLEQPEAKGEIKDSSPSSSPSPKGFRKKHL	GEIKDS(0.049)S(0.947)PS(0.019)S(0.045)S(0.036)PS(0.904)PK	702	UID6769	Color2 [A=255, R=169, G=169, B=169]	1	4		S	2			478	___3	0.946534	9.46294e-08	142.66	123.39	97.502	0.5916	264070000	191	19.2718	23.2601	21.8379	24.1774	22.5392	23.9728	20.2017	18.4733	21.7104	22.5392	17.9216	19.1604
	0.668579	-0.766631	P02765;C9JV77	330;331	P02765	P02765	Alpha-2-HS-glycoprotein;Alpha-2-HS-glycoprotein chain A;Alpha-2-HS-glycoprotein chain B	AHSG	DLRHTFMGVVSLGSPSGEVSHPRKTRTVVQP	HTFMGVVSLGS(0.001)PS(0.999)GEVSHPR	1903	UID1204	Color2 [A=255, R=169, G=169, B=169]	1	4		S	2			1233	___1	0.998775	3.10505e-40	206.21	182.74	154.26	-0.049481	852220000	330	24.5317	24.629	25.657	24.1171	25.4698	25.8644	19.8989	25.2065	23.4908	25.4698	23.8093	24.4198
	0.668479	3.6263	H0Y449;P67809;C9J5V9	259;209;179	H0Y449	H0Y449	Nuclease-sensitive element-binding protein 1	YBX1	PPYYMRRPYGRRPQYSNPPVQGEVMEGADNQ	RPQYS(1)NPPVQGEVMEGADNQGAGEQGRPVR	1200	UID761	Color2 [A=255, R=169, G=169, B=169]	1	4		S	4			760	___1	0.999993	4.30045e-50	186.59	163.25	186.59	-0.3777	131450000	259	23.1289	23.9802	21.1821	24.896	22.5348	20.1337	20.9218	19.1378	18.9248	22.5348	18.657	18.2428
	0.66816	1.60273	P14317;E7EVW7	275;238	P14317	P14317	Hematopoietic lineage cell-specific protein	HCLS1	QVARRQQERKAVTKRSPEAPQPVIAMEEPAV	S(1)PEAPQPVIAMEEPAVPAPLPK	2026	UID1289	Color2 [A=255, R=169, G=169, B=169]	1	4		S	2			1356	___1	1	2.22305e-15	131.65	119.86	113.17	0.68968	219770000	275	22.3096	22.8059	21.7977	23.6209	22.0653	22.3382	17.8978	21.3205	21.1291	22.0653	20.9012	20.1803
	0.668068	2.59276	Q8IY33;Q8IY33-4;Q8IY33-2	143;143;101	Q8IY33	Q8IY33	MICAL-like protein 2	MICALL2	EPSGKKAPVQAAKLPSPAPARKPPLSPAQTN	LPS(1)PAPAR	3396	UID2148	Color2 [A=255, R=169, G=169, B=169]	1	4		S	2			2018	___1	1	6.04459e-05	80.755	28.5	80.755	-0.45364	118400000	143	22.4568	23.098	23.3225	24.4595	24.1032	24.606	20.4331	21.9073	21.5982	24.1032	18.328	18.5835
	0.668016	1.3141	R4GNB2;Q5VZ89-6;Q5VZ89;X6RAE7;Q5VZ89-5;Q5VZ89-3;R4GN35;Q5VZ89-2	1099;863;863;135;863;45;1148;336	R4GNB2;R4GN35	R4GN35	DENN domain-containing protein 4C	DENND4C	LTCPKTSLLHIARTHSFENVSCHLPDSRTCM	THS(1)FENVSCHLPDSR	3090	UID1952	Color2 [A=255, R=169, G=169, B=169]	1	4		S	2			1906;2456	___1	0.999927	4.09353e-33	212.41	181.45	212.41	-0.67207	838340000	1148	26.0398	26.5071	25.7354	27.1347	26.5638	26.4548	18.2459	24.5892	24.8999	26.5638	25.5116	24.8322
	0.667476	2.10731	P02545-2;P02545-6;P02545-3;P02545;Q5TCI8;P02545-5;P02545-4	390;390;390;390;309;291;278	P02545-2	P02545-2	Prelamin-A/C;Lamin-A/C	LMNA	AYRKLLEGEEERLRLSPSPTSQRSRGRASSH	LRLS(1)PS(0.887)PT(0.097)S(0.016)QR	1886	UID4345	Color2 [A=255, R=169, G=169, B=169]	1	4		S	2			1219	___2	0.999936	3.87691e-07	165.58	141.63	105.65	0.38459	292920000	390	22.9461	23.6607	23.0469	24.2852	22.7456	23.4936	17.531	19.5928	21.8309	22.7456	22.3595	22.2341
	0.667186	2.77361	K7ERV4;B3KW14;Q8N2U9	110;27;110	K7ERV4	K7ERV4	PQ-loop repeat-containing protein 1	PQLC1	CTEVRVANELNARRRSFTAADSKDEEVKVAP	S(0.998)FT(0.002)AADSKDEEVK	188	UID126	Color2 [A=255, R=169, G=169, B=169]	1	4		S	2			107	___1	0.997516	3.62189e-11	162.88	133.07	159	-0.71667	42008000	110	22.7517	21.9944	22.7265	22.4796	22.2882	22.5759	20.5011	18.0175	18.5948	22.2882	18.7119	18.986
	0.666499	1.79102	Q8TC07-2;Q8TC07-3;Q8TC07;A8K8E1	658;666;675;429	Q8TC07-2	Q8TC07-2	TBC1 domain family member 15	TBC1D15	SNALPTLSASGARNDSPTQIPVSSDVCRLTP	NDS(0.999)PT(0.001)QIPVSSDVCR	3515	UID2217	Color2 [A=255, R=169, G=169, B=169]	1	4		S	2			2068	___1	0.998972	2.60152e-05	120.32	100.55	115.04	0.040252	31676000	658	21.1586	22.0169	21.2014	21.9636	22.1699	22.2612	19.7971	18.0654	20.4716	22.1699	18.3083	20.7484
	0.664306	2.17668	P15056;H7C560	446;54	P15056	P15056	Serine/threonine-protein kinase B-raf	BRAF	SSEDRNRMKTLGRRDSSDDWEIPDGQITVGQ	RDS(0.963)S(0.037)DDWEIPDGQITVGQR	2031	UID1291	Color2 [A=255, R=169, G=169, B=169]	1	4		S	2			1361	___1	0.963338	6.7985e-07	100.62	91.971	80.975	1.0147	24066000	446	18.747	19.8375	21.7448	22.3979	22.097	19.9362	18.387	18.6607	20.2548	22.097	17.835	17.919
	0.663663	2.47075	P08648	127	P08648	P08648	Integrin alpha-5;Integrin alpha-5 heavy chain;Integrin alpha-5 light chain	ITGA5	EFDSKGSRLLESSLSSSEGEEPVEYKSLQWF	LLESSLSS(0.995)S(0.005)EGEEPVEYK	1960	UID1243	Color2 [A=255, R=169, G=169, B=169]	1	4		S	2			1302	___1	0.995099	7.68612e-90	285.59	267.58	285.59	0.44749	138340000	127	23.434	23.8191	23.6037	23.7478	24.04	23.9821	18.2158	22.9461	22.8406	24.04	24.1575	18.794
	0.662897	2.37265	Q15418-2;E9PGT3;Q15418-3;E9PRI4;Q15418;Q5SVM6	372;352;271;347;363;21	Q15418-2	Q15418-2	Ribosomal protein S6 kinase alpha-1;Ribosomal protein S6 kinase	RPS6KA1	TFYFDTEFTSRTPKDSPGIPPSAGAHQLFRG	T(0.002)PKDS(0.998)PGIPPSAGAHQLFR	2797	UID4939	Color2 [A=255, R=169, G=169, B=169]	1	4		S	3			1816	___2	0.998473	6.32761e-07	108.96	98.677	107.57	0.04702	144120000	372	22.5568	22.6112	22.5862	23.3821	22.3494	22.5017	17.4152	21.1096	20.4254	22.3494	21.0842	18.3879
	0.662509	4.0954	Q96TA1-2;Q96TA1	652;665	Q96TA1-2	Q96TA1-2	Niban-like protein 1	FAM129B	VTEIRGLLAQGLRPESPPPAGPLLNGAPAGE	GLLAQGLRPES(1)PPPAGPLLNGAPAGES(1)PQPK	3796	UID2398	Color2 [A=255, R=169, G=169, B=169]	1	4		S	3			2185	___1	1	4.05486e-13	97.333	84.652	43.9	-1.1355	851750000	652	26.0121	25.1884	19.6175	19.3271	26.2364	27.5632	17.9615	19.0403	24.6141	26.2364	19.0208	19.4045
	0.661638	-1.49683	Q9C0B0	385	Q9C0B0	Q9C0B0	RING finger protein unkempt homolog	UNK	LCRNSSLGSPSNLCGSPPGSIRKPPNLEGIV	NSSLGSPSNLCGS(0.995)PPGS(0.005)IR	3874	UID2451	Color2 [A=255, R=169, G=169, B=169]	1	4		S	2			2237	___1	0.994891	1.98871e-10	144.33	123.59	144.33	0.15952	14929000	385	20.0771	20.7544	20.4807	19.885	20.6637	21.8104	17.8714	20.3625	17.8655	20.6637	18.633	21.1829
	0.661072	1.25366	Q13884;Q13884-2	87;87	Q13884	Q13884	Beta-1-syntrophin	SNTB1	AGAGHPGAGGAQPPDSPAGVRTAFTDLPEQV	GAGAGHPGAGGAQPPDS(1)PAGVR	2678	UID1717	Color2 [A=255, R=169, G=169, B=169]	1	4		S	3			1769	___1	1	4.02321e-05	58.92	49.515	58.92	1.877	72092000	87	19.2814	22.5917	23.3629	20.2449	23.771	24.0701	18.3921	17.8207	18.0992	23.771	23.0593	18.089
	0.659945	2.12271	Q9UI08;Q9UI08-2;B7Z3I5;H0YJN0	331;333;337;148	Q9UI08	Q9UI08	Ena/VASP-like protein	EVL	PNSSEAGRKPWERSNSVEKPVSSILSRTPSV	SNS(1)VEKPVSSILSR	4109	UID5765	Color2 [A=255, R=169, G=169, B=169]	1	4		S	2			2356	___2	0.999987	5.33514e-61	271.97	254.97	203.52	0.39372	7303500000	331	21.8519	21.3901	20.3699	21.7589	20.6236	20.8261	18.7232	18.5264	18.6296	20.6236	18.4912	18.7218
	0.659293	1.7957	Q15154;E7ETA6;Q15154-2;E7EV56	861;861;861;862	Q15154	Q15154	Pericentriolar material 1 protein	PCM1	LMAEHQRRQGLAETASPVAVSLRSDGSENLC	RQGLAET(0.035)AS(0.964)PVAVS(0.001)LR	2767	UID1773	Color2 [A=255, R=169, G=169, B=169]	1	4		S	3			1808	___1	0.963823	1.60232e-05	125.5	99.853	56.529	-0.72557	38380000	861	21.0376	21.5435	21.0061	21.7476	21.9572	21.7326	18.8152	17.8649	20.4036	21.9572	20.3341	20.6697
	0.659109	2.32688	D6REC6;D6R9G1;D6RAD4;P50613	77;77;133;170	D6REC6	D6REC6	Cyclin-dependent kinase 7	CDK7	DFGLAKSFGSPNRAYTHQVVTRWYRAPELLF	AYT(1)HQVVTR	4532	UID2853	Color2 [A=255, R=169, G=169, B=169]	1	4		T	2			372	___1	0.99999	0.00581105	105.03	82.391	105.03	0.72866	180440000	77	23.7198	24.6255	24.2061	24.574	24.2201	23.8934	20.0204	19.8946	21.1291	24.2201	19.1359	21.7336
	0.65879	3.23664	Q8IV53-2;Q8IV53	538;582	Q8IV53-2	Q8IV53-2	DENN domain-containing protein 1C	DENND1C	LSMGAKSAGSLRPSQSLDCCHRGDLDSCFSL	SAGSLRPS(0.042)QS(0.957)LDCCHR	3372	UID2133	Color2 [A=255, R=169, G=169, B=169]	1	4		S	3			2009	___1	0.95744	4.88216e-05	103.17	80.795	95.414	-0.61353	55331000	538	23.8105	19.9828	18.4677	23.3974	23.0879	23.4848	17.6031	18.7807	18.7585	23.0879	18.5462	18.7236
	0.658236	2.94391	Q9Y5S1	64	Q9Y5S1	Q9Y5S1	Transient receptor potential cation channel subfamily V member 2	TRPV2	KFAPQIRVNLNYRKGTGASQPDPNRFDRDRL	KGT(0.995)GAS(0.005)QPDPNRFDR	5277	UID3103	Color2 [A=255, R=169, G=169, B=169]	1	4		T	3			2440	___1	0.994808	0.000908861	67.655	54.229	67.655	0.035902	49153000	64	23.3001	19.4095	18.591	23.8328	23.3182	19.1787	19.1662	18.2472	19.5508	23.3182	18.6707	20.3207
	0.657975	0.584312	P00519;P00519-2	569;588	P00519	P00519	Tyrosine-protein kinase ABL1	ABL1	KGQGESDPLDHEPAVSPLLPRKERGPPEGGL	GQGES(0.012)DPLDHEPAVS(0.988)PLLPR	1876	UID1186	Color2 [A=255, R=169, G=169, B=169]	1	4		S	3			1182	___1	0.987531	0.00159479	41.208	32.607	41.208	-0.96145	4279100	569	19.3313	18.9935	18.9545	19.7178	19.4237	21.7503	19.5195	18.9264	18.8113	19.1405	17.5363	18.4785
	0.657759	3.06332	E9PQN2;E9PKI6;E9PK91;Q9NYF8-3;Q9NYF8-2;Q9NYF8;E9PK09;H0YF00;Q9NYF8-4;E9PJA7	283;285;285;283;283;285;285;26;285;283	E9PQN2;Q9NYF8-4	E9PQN2	Bcl-2-associated transcription factor 1	BCLAF1	ERSGSGSVGNGSSRYSPSQNSPIHHIPSRRS	Y(0.23)S(0.768)PS(0.009)QNS(0.993)PIHHIPSR	839	UID548	Color2 [A=255, R=169, G=169, B=169]	1	4		S	3			2316;536	___1	0.768223	0.000219813	73.783	63.984	73.783	0.97857	86371000	283	22.8304	23.7375	23.0353	23.0079	19.3565	22.6544	19.8213	18.1069	18.332	19.9176	17.5865	18.5467
	0.657639	2.35941	E7ENM8;P07332-2;P07332-4;P07332-3;P07332	572;585;643;655;713	E7ENM8	E7ENM8	Tyrosine-protein kinase Fes/Fps	FES	KISDFGMSREEADGVYAASGGLRQVPVKWTA	EEADGVY(0.998)AAS(0.002)GGLR	5298	UID3111	Color2 [A=255, R=169, G=169, B=169]	1	4		Y	2			427	___1	0.997912	0.000481057	112.15	93.367	112.15	-1.3154	10978000	572	21.6832	19.1854	21.899	21.3065	18.3537	19.8861	20.0778	17.2519	18.2454	19.537	18.3548	18.8527
	0.657471	-1.00749	Q8IU81	384	Q8IU81	Q8IU81	Interferon regulatory factor 2-binding protein 1	IRF2BP1	APSRNLAPTPRRRKASPEPEGEAAGKMTTEE	KAS(1)PEPEGEAAGK	3365	UID2127	Color2 [A=255, R=169, G=169, B=169]	1	4		S	2			2004	___1	1	0.00058418	74.853	62.227	45.79	2.6767	58190000	384	20.6037	22.5105	22.9899	21.0342	23.1616	21.9472	16.8145	22.5955	22.183	23.1616	21.8309	21.9667
	0.657151	2.84262	Q9HCN4-3;Q9HCN4-2;Q9HCN4-4;Q9HCN4;Q9HCN4-5	217;233;300;312;326	Q9HCN4-3	Q9HCN4-3	GPN-loop GTPase 1	GPN1	KDMGSVALDAGTAKDSLSPVLHPSDLILTRG	DS(0.885)LS(0.115)PVLHPSDLILTR	3970	UID2515	Color2 [A=255, R=169, G=169, B=169]	1	4		S	2			2280	___1	0.88464	5.74446e-05	112.24	101.18	109.07	0.46948	16288000	217	22.6664	21.3763	20.5044	21.8489	19.3503	20.6497	17.4318	17.9073	18.0429	19.3639	18.8332	18.1129
	0.656447	1.71534	H0YD13;H0Y2P0;E7EPC6;P16070-18;P16070-12;P16070-14;P16070-13;P16070-11;P16070-10;P16070-16;P16070-8;P16070-17;P16070-6;P16070-4;P16070-3;P16070-7;P16070-5;P16070;H0YE40;J3KN83	161;245;669;295;316;351;380;384;448;623;629;646;654;654;666;668;689;697;37;216	H0YD13	H0YD13	CD44 antigen	CD44	LVINSGNGAVEDRKPSGLNGEASKSQEMVHL	LVINSGNGAVEDRKPS(1)GLNGEASK	583	UID3531	Color2 [A=255, R=169, G=169, B=169]	1	4		S	3			430	___2	0.999939	1.32148e-22	159.59	140.87	134.04	-0.29364	126680000	161	21.6256	18.9066	19.663	19.948	20.9504	22.3537	18.0187	18.8335	18.7839	20.9504	18.3272	17.9741
	0.656254	2.14287	O95379	3	O95379	O95379	Tumor necrosis factor alpha-induced protein 8	TNFAIP8	_____________MHSEAEESKEVATDVFNS	MHS(1)EAEESKEVATDVFNSK	1848	UID1169	Color2 [A=255, R=169, G=169, B=169]	1	4		S	3			1158	___1	0.999999	2.09419e-14	151.21	135.71	151.21	0.82529	61226000	3	21.6594	22.4058	21.8779	22.8834	21.4071	21.9757	16.5257	18.1356	21.2995	21.4071	21.6273	21.4735
	0.654786	3.63203	P00973;F8VPW7;F8VUC8;H0YI20;F8VXY3;P00973-2;P00973-4;P00973-3	50;50;50;46;50;50;50;50	P00973	P00973	2'-5'-oligoadenylate synthase 1	OAS1	DIICGFLKERCFRGSSYPVCVSKVVKGGSSG	GS(0.035)S(0.946)Y(0.019)PVCVSK	1880	UID1190	Color2 [A=255, R=169, G=169, B=169]	1	4		S	2			1187	___1	0.945743	0.00876851	52.837	44.836	52.837	0.45677	95814000	50	19.3696	23.9207	18.2268	25.5958	18.3486	23.4274	20.3978	19.401	23.3844	19.5077	22.4198	18.9015
	0.654348	1.25919	H3BRT8;H3BQR7;H3BV35;H3BRK0;H3BUL5;H3BVF8;H3BQG1;G5E959;P49761-2;P49761-3;P49761-1;P49761	9;9;24;30;9;9;29;9;9;9;9;157	H3BRT8	H3BRT8	Dual specificity protein kinase CLK3	CLK3	_______MHHCKRYRSPEPDPYLSYRWKRRR	Y(0.01)RS(0.99)PEPDPYLSYR	1155	UID728	Color2 [A=255, R=169, G=169, B=169]	1	4		S	3			741	___1	0.990396	0.000208444	77.468	58.144	77.468	-1.3735	20654000	9	20.9437	21.6066	21.0881	22.0197	20.3626	21.621	18.7632	19.6772	19.8232	20.3626	18.3871	19.6621
	0.65396	0.716938	F8WE88;G3V394;F8W6H6;Q9Y4I1-2;Q9Y4I1;Q9Y4I1-3	600;600;600;600;600;600	F8WE88	F8WE88	Unconventional myosin-Va	MYO5A	FKMLPELFQDDEKAISPTSATSSGRTPLTRT	AIS(0.993)PT(0.005)S(0.001)ATSSGR	1064	UID689	Color2 [A=255, R=169, G=169, B=169]	1	4		S	2			681	___1	0.993325	0.00901074	50.452	37.399	50.452	1.1809	21131000	600	19.2855	23.0176	18.5262	19.1316	22.5914	20.3665	17.06	18.7486	18.5317	22.5914	19.0674	17.7834
	0.653689	-1.51792	O14497-2;O14497;O14497-3	696;696;313	O14497-2	O14497-2	AT-rich interactive domain-containing protein 1A	ARID1A	FSPHTSPHLPGIRGPSPSPVGSPASVAQSRS	GPS(1)PSPVGSPASVAQSR	1638	UID1034	Color2 [A=255, R=169, G=169, B=169]	1	4		S	2			1039	___1	0.999605	1.06882e-13	162.29	145.92	160.81	0.36939	40126000	696	21.1755	22.3813	22.5487	19.5025	21.7986	22.2276	18.6747	21.2182	18.5602	21.7986	21.2852	21.3098
	0.65341	1.94929	Q8IV53-2;Q8IV53	552;596	Q8IV53-2	Q8IV53-2	DENN domain-containing protein 1C	DENND1C	QSLDCCHRGDLDSCFSLPNIPRWQPDDKKLP	GDLDS(0.001)CFS(0.999)LPNIPR	3369	UID2130	Color2 [A=255, R=169, G=169, B=169]	1	4		S	2			2009	___1	0.999458	0.000127799	90.759	76.641	90.759	-0.19435	7385900	552	21.0117	20.1241	19.0806	21.3725	19.6672	19.766	17.9279	19.0907	18.5461	19.6672	18.2145	17.6309
	0.653045	1.39912	Q13541	70	Q13541	Q13541	Eukaryotic translation initiation factor 4E-binding protein 1	EIF4EBP1	DRKFLMECRNSPVTKTPPRDLPTIPGVTSPS	T(0.845)PPRDLPT(0.153)IPGVT(0.001)S(0.001)PSSDEPPMEASQSHLR	4953	UID6145	Color2 [A=255, R=169, G=169, B=169]	1	4		T	3			1761	___2	0.844643	4.26992e-10	77.807	61.325	57.517	-1.49	92101000	70	21.404	21.7185	22.5935	22.3119	21.6487	21.9486	18.0713	19.2192	20.3742	21.6487	18.5045	20.7094
[truncated: 2,162 more rows]
