# Supplementary material for: CAF08 adjuvant enables single dose protection against respiratory syncytial virus infection in murine newborns
Source: Nat Commun. 2022 Aug 2;13:4234. doi: 10.1038/s41467-022-31709-2 (PMC9346114; doi:10.1038/s41467-022-31709-2)
Supplement: Supplementary file 7 — Supplementary Data 4 [file 41467_2022_31709_MOESM7_ESM.xlsx]

## Sheet: Sheet1
Significant	-LOG(P-value)	Difference	Proteins	Positions within proteins	Leading proteins	Protein	Protein names	Gene names	Sequence window	Phospho (STY) Probabilities	id	Unique identifier	Symbol color	Symbol type	Symbol size	Show label	Amino acid	Charge	Reverse	Potential contaminant	Protein group IDs	Multiplicity	Localization prob	PEP	Score	Delta score	Score for localization	Mass error [ppm]	Intensity	Position	C_1	R_1	T_1	V_1	C_2	R_2	V_2	T_3	C_4	R_4	T_4	C_5	R_5	V_5	V_6	C_7	V_7	C_8	V_8
+	1.80596	-1.5661	O43149	1518	O43149	O43149	Zinc finger ZZ-type and EF-hand domain-containing protein 1	ZZEF1	LPAADVSPATAEEPLSPSTPTRRPPFTRGRL	LPSSSGLPAADVSPATAEEPLS(0.754)PS(0.187)T(0.047)PT(0.012)R	1004	UID991	Color2 [A=255, R=255, G=0, B=0]	1	4		S	2			1313	___1	0.754225	2.37947e-13	141.36	122.53	141.36	-1.971	200520000	1518	20.8896	22.4064	21.0359	21.2662	21.2738	21.3214	23.4352	23.2403	20.7815	20.9044	21.95	22.8078	21.6086	22.9018	23.1502	23.8494	24.4321	25.2443	22.039
+	1.30182	-1.33392	Q9BXB4	181	Q9BXB4	Q9BXB4	Oxysterol-binding protein-related protein 11	OSBPL11	PPLKSRSFSLASSSNSPISQRRPSQNAISFF	SFSLASS(0.002)S(0.04)NS(0.781)PIS(0.176)QR	2267	UID2253	Color2 [A=255, R=255, G=0, B=0]	1	4		S	2			2771	___1	0.780978	8.88116e-33	144.73	110.73	105.14	0.99087	68537000	181	20.3748	20.5909	21.6383	20.4298	20.652	21.0066	24.1499	20.7846	20.4739	21.5186	21.2787	21.4116	21.5673	23.4135	21.4255	21.402	22.7378	22.7038	23.1684
+	1.34314	1.56132	Q8IY17-5;Q8IY17-2;Q8IY17-3;Q8IY17;Q8IY17-4	409;409;448;448;457	Q8IY17-5	Q8IY17-5	Neuropathy target esterase	PNPLA6	RGRISVSLQEEASGGSLAAPARTPTQEPREQ	ISVSLQEEAS(0.146)GGS(0.785)LAAPART(0.055)PT(0.015)QEPR	2042	UID2028	Color2 [A=255, R=255, G=0, B=0]	1	4		S	3			2526	___1	0.784555	0.000206145	103.18	87.415	103.18	0.64942	106090000	409	21.2517	24.2851	21.7531	21.6608	21.5693	21.2191	21.0614	21.6279	20.0823	23.1441	20.8798	21.3393	24.5559	21.5361	21.0069	20.9265	23.5735	21.306	23.0751
+	1.61853	1.39899	M0QZI3;O14526-3;O14526-2;O14526	592;535;585;585	M0QZI3	M0QZI3	F-BAR domain only protein 1	FCHO1	SCPLTRSNGDLSRSLSPSPLGSSAASTALER	S(0.028)LS(0.797)PS(0.175)PLGSSAASTALERPSFLSQTGHGVSR	936	UID923	Color2 [A=255, R=255, G=0, B=0]	1	4		S	4			1219	___1	0.796589	2.72934e-05	88.573	79.953	88.573	0.9215	88442000	592	21.154	22.9858	21.3642	20.2922	21.6347	21.8127	21.0182	23.5221	21.4634	23.7771	23.1965	20.7412	22.8742	20.8084	20.5596	21.0598	21.0893	21.3895	21.9009
+	1.49407	1.59215	Q86YV5	824	Q86YV5	Q86YV5	Tyrosine-protein kinase SgK223	SGK223	QPPPLPQKKIVSRAASSPDGFFWTQGSPKPG	AAS(0.807)S(0.193)PDGFFWTQGSPKPGTASPK	2022	UID2008	Color2 [A=255, R=255, G=0, B=0]	1	4		S	3			2508	___1	0.806976	5.02831e-11	134.91	127.11	59.893	0.20833	119700000	824	21.6018	24.0657	21.7102	21.2168	24.3072	23.9129	21.4243	24.261	21.6841	21.7514	21.1763	21.7734	20.3292	20.3883	21.4036	23.4621	21.5431	22.0072	21.4164
+	1.2282	2.79244	H0Y812;H7C334	180;180	H0Y812	H0Y812			YRWQMISFHPNLYFHSEIIMKEHCVGILGYR	WQMIS(1)FHPNLY(0.175)FHS(0.826)EIIMK	721	UID3909	Color2 [A=255, R=255, G=0, B=0]	1	4		S	3			944	___2	0.825749	0.00468331	42.059	11.976	42.059	0.55014	1408900000	180	26.8361	27.6874	25.538	21.2736	24.9547	27.3673	20.9313	29.1295	24.7837	21.7802	21.3533	20.8997	21.6031	20.469	21.7167	21.3516	20.7697	21.5553	21.8777
+	1.48477	-0.837022	P10451-3;P10451-4;P10451-5;P10451-2;P10451;CON__P31096	284;289;297;297;311;259	P10451-3	P10451-3	Osteopontin	SPP1	KHLKFRISHELDSASSEVN____________	ISHELDS(0.025)AS(0.148)S(0.827)EVN	1217	UID1203	Color2 [A=255, R=255, G=0, B=0]	1	4		S	2			1632	___1	0.826746	0.0182978	64.64	52.356	64.64	-0.36272	33995000	284	21.0064	21.651	21.5098	21.8707	20.9196	20.9151	21.8279	21.2903	21.3074	21.3253	20.7526	21.5904	21.1342	22.5478	21.7801	23.1557	22.659	21.7742	21.0703
+	1.33956	2.48056	M0QY17;M0R3F4;M0R2A4;M0R2K3;M0R193;M0R0I0;M0QX07;J3KQS6;Q9NWV8-3;Q9NWV8;M0R2I2;M0R3H9	8;8;8;8;8;8;8;8;8;8;37;8	M0QY17	M0QY17	BRISC and BRCA1-A complex member 1	BABAM1	________MEVAEPSSPTEEEEEEEEHSAEP	MEVAEPS(0.036)S(0.857)PT(0.107)EEEEEEEEHS(0.001)AEPRPR	873	UID860	Color2 [A=255, R=255, G=0, B=0]	1	4		S	4			1134	___1	0.857291	2.28077e-17	131.68	120.47	54.308	0.89292	848740000	8	24.0163	26.1707	23.9968	22.8072	24.8772	25.661	26.0245	24.2014	23.3855	24.441	24.4553	25.0947	25.012	21.4716	21.0954	21.5266	20.3351	21.3337	21.0859
+	1.28664	-2.10526	P33241;E7EMG9;P33241-3;E9PBD8;P33241-2	177;168;305;115;115	P33241	P33241	Lymphocyte-specific protein 1	LSP1	EEQEEHQKCQQPRTPSPLVLEGTIEQSSPPL	T(0.091)PS(0.909)PLVLEGTIEQS(0.02)S(0.974)PPLS(0.005)PTTK	1334	UID1320	Color2 [A=255, R=255, G=0, B=0]	1	4		S	2			1839	___1	0.90893	8.74544e-84	206.92	187.63	206.92	0.34402	573470000	177	21.3673	20.708	21.7823	21.4061	20.6574	21.2319	23.8022	20.9047	21.5067	21.1948	20.6766	25.0094	21.3875	25.9369	25.732	20.5861	21.1618	20.7037	21.1181
+	1.29026	2.31246	Q09666	5763	Q09666	Q09666	Neuroblast differentiation-associated protein AHNAK	AHNAK	ASLGSLEGEAEAEASSPKGKFSLFKSKKPRH	ASLGSLEGEAEAEAS(0.058)S(0.942)PKGK	1562	UID1548	Color2 [A=255, R=255, G=0, B=0]	1	4		S	3			2180	___1	0.942124	3.5002e-269	319.09	270.19	237.32	0.74142	1060100000	5763	20.8464	24.7021	20.962	21.0534	25.5536	22.2402	24.7445	24.8326	21.1433	25.472	25.5357	26.3557	26.4461	25.577	21.3831	22.5898	20.674	20.8448	21.8266
+	2.35481	1.88183	P33241;E7EMG9;P33241-3;E9PBD8;P33241-2	193;184;321;131;131	P33241	P33241	Lymphocyte-specific protein 1	LSP1	PLVLEGTIEQSSPPLSPTTKLIDRTESLNRS	TPSPLVLEGTIEQS(0.134)S(0.866)PPLS(0.95)PT(0.043)T(0.007)K	1337	UID1323	Color2 [A=255, R=255, G=0, B=0]	1	4		S	2			1839	___1	0.950499	0	346.99	335.34	253.95	0.66595	756120000	193	20.7566	23.6475	21.571	20.8689	24.0745	20.9413	20.8793	23.8546	21.8519	23.9587	21.0411	24.8913	23.1863	21.5291	20.7838	20.764	22.1458	20.8526	20.3822
+	3.64536	2.50063	E9PHI6;Q9Y6G9	397;513	E9PHI6	E9PHI6	Cytoplasmic dynein 1 light intermediate chain 1	DYNC1LI1	ELDRITRKPVTVSPTTPTSPTEGEAS_____	KPVTVS(0.002)PT(0.021)T(0.972)PT(0.149)S(0.836)PT(0.013)EGEAS(0.007)	2740	UID5895	Color2 [A=255, R=255, G=0, B=0]	1	4		T	2			643	___2	0.972338	5.83014e-09	101.08	84.77	89.866	1.9036	169570000	397	21.5603	24.8598	20.989	21.8406	24.8908	24.1347	21.17	20.1398	23.328	23.3566	21.4139	23.9484	25.2775	21.3478	21.2522	22.08	21.5929	21.0872	21.412
+	1.19923	2.12081	Q13459;M0R300;M0R0P8;Q13459-2;M0QZY4;M0R2J3	717;717;717;717;107;17	Q13459	Q13459	Unconventional myosin-IXb	MYO9B	GRLRAERAEKAAGMSSPGAQSHPEELPRGAS	AAGMS(0.026)S(0.974)PGAQSHPEELPR	1652	UID1638	Color2 [A=255, R=255, G=0, B=0]	1	4		S	3			2225	___1	0.973711	4.63653e-20	121.82	104.93	96.718	-0.1402	535040000	717	20.6481	25.6812	21.1702	22.9116	25.3523	25.193	24.3456	21.7485	23.1096	23.3928	21.7987	24.0201	24.0605	20.8012	19.5471	21.2021	22.3175	22.9142	21.2518
+	1.40824	3.62804	O60784;O60784-2;E7EPD0;O60784-3;O60784-4	462;463;424;417;430	O60784	O60784	Target of Myb protein 1	TOM1	LEERAKAADRLPNLSSPSAEGPPGPPSGPAP	LPNLS(0.025)S(0.975)PSAEGPPGPPSGPAPR	1043	UID1030	Color2 [A=255, R=255, G=0, B=0]	1	4		S	2			1361	___1	0.9749	4.12671e-15	143.93	122.47	143.93	0.49101	2332300000	462	25.687	27.9797	21.0395	22.0641	27.3569	27.8844	21.605	26.1554	21.5098	21.1722	20.5523	27.023	27.3982	21.4141	20.1606	27.4284	25.1648	27.7255	19.9514
+	1.09095	2.2276	Q6JBY9;B7ZKW8	83;53	Q6JBY9	Q6JBY9	CapZ-interacting protein	RCSD1	SPPNASHPPKFKVKSSPLIEKLQANLTFDPA	VKS(0.025)S(0.975)PLIEK	1931	UID1917	Color2 [A=255, R=255, G=0, B=0]	1	4		S	2			2418	___1	0.975006	0.00106309	143.55	101.2	123.26	-0.25821	883740000	83	24.2471	26.2306	23.2453	22.1419	26.178	26.6439	26.1049	25.8198	20.2232	26.4079	25.5891	26.0554	26.5032	24.2269	24.0864	21.1752	21.6928	21.8023	22.6581
+	1.15464	1.87494	P35611;P35611-3;E7EV99;E7ENY0;P35611-2;P35611-4;A2A3N8;D6RJE2;D6RAH3;D6RF25	12;12;12;12;12;12;12;12;12;12	P35611	P35611	Alpha-adducin	ADD1	____MNGDSRAAVVTSPPPTTAPHKERYFDR	AAVVT(0.016)S(0.984)PPPTTAPHK	1342	UID1328	Color2 [A=255, R=255, G=0, B=0]	1	4		S	2			1849	___1	0.983935	0.000108549	112.02	98.306	112.02	-0.034073	422310000	12	21.4382	23.0853	21.9779	20.1048	24.2506	22.4234	23.6166	20.3822	21.1461	25.0897	24.3003	20.9599	25.5335	20.9354	23.3092	21.8863	21.1906	20.8798	20.4862
+	3.03704	-2.80636	P33241;E7EMG9;P33241-3;E9PBD8;P33241-2	189;180;317;127;127	P33241	P33241	Lymphocyte-specific protein 1	LSP1	RTPSPLVLEGTIEQSSPPLSPTTKLIDRTES	TPSPLVLEGTIEQS(0.011)S(0.986)PPLS(0.003)PTTK	1336	UID1322	Color2 [A=255, R=255, G=0, B=0]	1	4		S	2			1839	___1	0.985551	1.72031e-281	316.66	304.6	296.63	0.03874	1947100000	189	23.5138	20.8183	22.2965	23.1739	21.5584	21.6871	21.6459	21.0951	23.8789	20.1893	23.8847	20.6753	21.0494	24.4464	24.9247	22.0499	23.0717	25.3481	25.1305
+	1.74747	1.74187	E9PHI6;Q9Y6G9	400;516	E9PHI6	E9PHI6	Cytoplasmic dynein 1 light intermediate chain 1	DYNC1LI1	RITRKPVTVSPTTPTSPTEGEAS________	KPVTVSPTTPT(0.004)S(0.989)PT(0.005)EGEAS(0.001)	465	UID3653	Color2 [A=255, R=255, G=0, B=0]	1	4		S	2			643	___2	0.989473	7.85725e-96	231.21	217.79	115.38	1.6428	665810000	400	21.508	22.7159	20.9514	20.7919	21.8705	21.993	21.0915	21.3372	23.328	23.3566	20.9553	23.9484	25.2775	20.6463	21.6859	22.08	21.4429	21.5021	20.7098
+	2.05684	2.09364	A9Z1X7;E9PCT1;Q8IYB3;Q8IYB3-2	749;752;740;738	A9Z1X7	A9Z1X7	Serine/arginine repetitive matrix protein 1	SRRM1	SRTPEPKKIKKAASPSPQSVRRVSSSRSVSG	KAAS(0.003)PS(0.991)PQS(0.006)VR	79	UID80	Color2 [A=255, R=255, G=0, B=0]	1	4		S	2			78	___1	0.991438	8.67543e-06	95.631	58.451	95.631	0.87903	100970000	749	20.3429	21.7797	21.7899	20.608	21.0504	20.9105	21.0591	21.1438	23.1793	23.461	21.9306	23.3966	24.3008	20.7928	21.554	20.7626	20.6716	20.8821	21.1487
+	1.1346	1.88802	J3KNG9;P04920-2;P04920-3;P04920	91;159;164;173	J3KNG9	J3KNG9	Anion exchange protein;Anion exchange protein 2	SLC4A2	EDDSADRKAERTSPSSPAPLPHQEATPRASK	TSPS(0.007)S(0.992)PAPLPHQEATPR	835	UID822	Color2 [A=255, R=255, G=0, B=0]	1	4		S	3			1112	___1	0.992454	1.37258e-07	117.4	98.987	112.58	0.67334	356790000	91	21.5503	24.8217	21.6357	21.0772	24.2859	21.1737	25.0419	24.5585	24.397	24.2769	23.2859	21.0191	25.0349	21.6023	23.3244	21.1925	20.9738	20.9497	20.6563
+	1.75547	2.15624	O75995	38	O75995	O75995	SAM and SH3 domain-containing protein 3	SASH3	QRSSSFKDFAKSKPSSPVVSEKEFNLDDNIP	SKPS(0.007)S(0.992)PVVS(0.001)EK	1078	UID1065	Color2 [A=255, R=255, G=0, B=0]	1	4		S	2			1402	___1	0.992497	8.09273e-07	121.56	69.069	121.56	-4.2598	173750000	38	24.0431	24.5774	21.8983	20.0247	25.2653	25.3391	21.7233	22.3393	21.222	21.742	20.8853	22.7182	23.7426	22.0653	20.5208	20.9776	20.9168	20.7476	21.4113
+	3.26035	-2.32847	Q16799	352	Q16799	Q16799	Reticulon-1	RTN1	GTEPSAAESQGKGSISEDELITAIKEAKGLS	GS(0.007)IS(0.993)EDELITAIK	1791	UID1777	Color2 [A=255, R=255, G=0, B=0]	1	4		S	2			2329	___1	0.992932	6.53913e-17	160.52	134.14	96.464	1.5812	227460000	352	22.3193	20.6748	21.782	22.7189	24.0478	21.1395	22.3606	23.3072	20.8367	20.694	21.3364	23.3868	20.1027	23.3416	21.2623	24.2554	24.2346	23.7193	23.6552
+	4.14282	1.87496	Q6JBY9;B7ZKW8	284;254	Q6JBY9	Q6JBY9	CapZ-interacting protein	RCSD1	EEVDGQHPAQEEVPESPQTSGPEAENRCGSP	RS(0.519)S(0.482)EEVDGQHPAQEEVPES(0.994)PQT(0.003)S(0.003)GPEAENR	1923	UID1909	Color2 [A=255, R=255, G=0, B=0]	1	4		S	4			2418	___1	0.993809	3.8989e-09	131.83	121.22	66.865	0.31545	291900000	284	20.8348	23.2829	20.463	21.1635	21.8399	22.8709	20.7991	20.7563	23.0175	23.4362	21.3595	20.5914	22.7378	21.1724	20.8412	20.5294	20.4457	21.2586	21.444
+	1.81639	3.24465	E7EVA0;P27816;P27816-2;P27816-6;B9ZVR1;H7C456;P27816-5	297;280;280;280;280;249;280	E7EVA0;P27816-5	E7EVA0	Microtubule-associated protein;Microtubule-associated protein 4	MAP4	ALATKTEVALAKDMESPTKLDVTLAKDMQPS	DMES(0.996)PT(0.004)KLDVTLAK	412	UID402	Color2 [A=255, R=255, G=0, B=0]	1	4		S	2			1787;591	___1	0.99583	2.18356e-34	196.71	160.32	196.71	0.33917	1895500000	297	24.8306	27.0212	23.8622	20.9542	25.8955	26.646	26.6048	24.5355	22.0648	23.294	20.565	25.2037	25.5491	23.8628	21.2013	25.7455	20.7114	19.7542	21.317
+	1.58924	1.55637	Q9Y2W1	253	Q9Y2W1	Q9Y2W1	Thyroid hormone receptor-associated protein 3	THRAP3	AVSELSPRERSPALKSPLQSVVVRRRSPRPS	ERS(1)PALKS(0.997)PLQS(0.003)VVVR	2512	UID5699	Color2 [A=255, R=255, G=0, B=0]	1	4		S	3			3000	___2	0.996877	0.00330343	58.883	47.712	58.883	0.47199	89197000	253	21.3993	23.0628	21.0041	21.3949	23.4334	22.5201	23.9299	21.0416	21.0514	22.1708	22.9467	23.8525	23.5815	20.4293	20.5323	21.7948	20.8743	21.1021	20.4981
+	1.7549	2.26372	P29966	118	P29966	P29966	Myristoylated alanine-rich C-kinase substrate	MARCKS	VEKEAPAEGEAAEPGSPTAAEGEAASAASST	EAPAEGEAAEPGS(0.998)PT(0.002)AAEGEAASAASSTSSPK	1315	UID1301	Color2 [A=255, R=255, G=0, B=0]	1	4		S	2			1803	___1	0.997871	0	357.88	332.73	299.62	0.25943	1909800000	118	26.7292	26.6938	25.7423	24.9349	25.4745	26.3849	25.5398	27.246	26.5314	26.3093	20.8764	26.9173	26.4825	25.5121	24.8359	21.4049	25.6426	27.2739	21.6546
+	1.34184	-1.21715	G8JL88;O14791-3;O14791;O14791-2	190;293;311;327	G8JL88	G8JL88	Apolipoprotein L1	APOL1	VPHASASRPRVTEPISAESGEQVERVNEPSI	VT(0.001)EPIS(0.998)AES(0.001)GEQVER	688	UID675	Color2 [A=255, R=255, G=0, B=0]	1	4		S	2			914	___1	0.998155	5.33831e-05	107.82	79.832	89.506	0.9173	98485000	190	21.4708	20.5394	21.3081	22.1559	23.6331	20.812	24.1991	24.1299	20.9032	21.6251	20.9798	21.3512	21.5883	23.0303	22.2109	21.0734	21.6325	24.1025	20.7907
+	3.33595	1.99333	P33241;E7EMG9;P33241-3;E9PBD8;P33241-2	204;195;332;142;142	P33241	P33241	Lymphocyte-specific protein 1	LSP1	SPPLSPTTKLIDRTESLNRSIEKSNSVKKSQ	LIDRT(0.002)ES(0.998)LNR	1331	UID1317	Color2 [A=255, R=255, G=0, B=0]	1	4		S	2			1839	___1	0.998346	0.00101183	128.28	84.739	127.56	1.2789	461870000	204	21.8241	23.8163	21.057	20.7181	21.6126	24.1806	22.5343	24.0623	24.7526	23.9515	24.4839	24.141	23.5971	22.9644	21.0921	25.3023	22.2663	25.2361	22.5109
+	1.29548	2.6356	Q13459;M0R300;M0R0P8;Q13459-2	1405;1405;1405;1405	Q13459	Q13459	Unconventional myosin-IXb	MYO9B	KKKPGDASSLPDAGLSPGSQVDSKSTFKRLF	KKPGDASSLPDAGLS(0.999)PGS(0.001)QVDSK	1655	UID1641	Color2 [A=255, R=255, G=0, B=0]	1	4		S	3			2225	___1	0.998862	1.088e-15	144.04	120.71	144.04	0.7057	839060000	1405	22.1304	27.0706	20.3154	22.0869	25.6926	26.12	25.9223	23.6672	25.802	25.6789	24.5983	26.0539	26.7878	24.3448	22.9804	24.9716	21.563	25.2975	21.5363
+	1.8225	1.53094	B3KXW9;E7ERW7;Q92608	746;1177;1685	B3KXW9	B3KXW9	Dedicator of cytokinesis protein 2	DOCK2	LASPKTPRVEQEEPISPGSTLPEVKLRRSKK	VEQEEPIS(0.999)PGS(0.001)TLPEVK	133	UID134	Color2 [A=255, R=255, G=0, B=0]	1	4		S	2			129	___1	0.999145	2.79107e-141	265.22	224.06	248.7	0.021357	3490900000	746	25.9862	28.0323	25.7452	25.2788	27.3684	27.9171	27.6477	26.9342	21.6798	26.9243	26.2856	26.9683	27.2963	26.0093	25.4431	26.3505	26.1203	26.7881	25.0976
+	2.08061	1.78243	Q9Y217	561	Q9Y217	Q9Y217	Myotubularin-related protein 6	MTMR6	DGILTKELLHSVHPESPNLKTSLCFKEQTLL	ELLHS(0.001)VHPES(0.999)PNLK	2497	UID2483	Color2 [A=255, R=255, G=0, B=0]	1	4		S	3			2985	___1	0.999156	0.000184172	89.502	70.833	78.95	-0.36789	174010000	561	21.2357	24.0964	21.0355	21.0001	23.9568	24.2358	23.9009	23.964	21.5657	23.6939	22.9504	24.4737	23.943	22.2337	20.7298	21.2858	21.5371	21.2743	22.055
+	1.88898	2.76891	B0QY16;B0AZU2;Q6ICG6-3;Q6ICG6;Q6ICG6-2	178;275;259;293;298	B0QY16	B0QY16	Uncharacterized protein KIAA0930	KIAA0930	ASPMHERVTSFSTPPTPERNNRPAFFSPSLK	VT(0.002)S(0.016)FS(0.754)T(0.229)PPT(1)PER	2633	UID2594	Color2 [A=255, R=255, G=0, B=0]	1	4		T	2			79	___1	0.999681	1.10723e-11	133.47	111.23	81.904	-1.1677	242950000	178	21.2672	25.5737	23.1376	20.2647	24.632	25.8062	21.2779	21.5675	20.5004	20.8958	23.5279	24.0044	21.3263	21.2711	20.2752	21.7214	20.0731	21.6938	21.2713
+	1.55556	2.528	E9PHY5;E9PK52;O43491-4;O43491;E9PII3;O43491-2;O43491-3;H0Y5B0	598;598;598;598;598;598;598;89	E9PHY5	E9PHY5	Band 4.1-like protein 2	EPB41L2	SIAVVQDGDGRREVRSPTKAPHLQLIEGKSS	EVRS(1)PTKAPHLQLIEGK	470	UID457	Color2 [A=255, R=255, G=0, B=0]	1	4		S	4			646	___1	0.999689	1.20547e-49	193.59	186.46	193.59	-0.59573	822260000	598	21.3911	24.2341	20.9306	21.4091	24.4118	22.2818	20.6389	23.4874	22.2879	21.3374	20.353	26.8569	27.6632	20.6156	22.0413	24.4864	21.3265	24.5429	21.8379
+	1.47672	2.97681	H0Y812;H7C334	171;171	H0Y812	H0Y812			QVEELSHPGYRWQMISFHPNLYFHSEIIMKE	WQMIS(1)FHPNLY(0.471)FHS(0.53)EIIMK	720	UID3908	Color2 [A=255, R=255, G=0, B=0]	1	4		S	4			944	___2	0.999758	0.00468331	42.059	11.976	41.86	-0.56704	1408900000	171	26.8361	27.6874	25.538	21.3543	24.9547	27.3673	20.5455	29.1295	24.7837	21.3034	21.737	21.8119	21.816	21.4634	21.7643	20.969	20.726	21.2228	20.4501
+	1.05379	2.85723	P53396;P53396-2;B4E3P0	455;455;194	P53396	P53396	ATP-citrate synthase	ACLY	NASGSTSTPAPSRTASFSESRADEVAPAKKA	TAS(1)FSESR	1447	UID1433	Color2 [A=255, R=255, G=0, B=0]	1	4		S	2			1992	___1	0.999787	2.23718e-07	126.63	98.35	100.58	-0.27927	1485100000	455	24.29	27.5209	22.4399	21.3494	27.0594	27.1697	27.9596	27.8307	24.4864	21.4973	20.112	25.2208	26.5869	21.3196	21.4093	24.9223	20.6612	21.463	23.7242
+	1.08866	2.03823	H0Y917;Q9H7D7-3;Q9H7D7-4;Q9H7D7-2;Q9H7D7	113;121;121;121;121	H0Y917	H0Y917	WD repeat-containing protein 26	WDR26	ATPELGSSLKKKKRLSQSDEDVIRLIGQHLN	RLS(1)QSDEDVIR	725	UID712	Color2 [A=255, R=255, G=0, B=0]	1	4		S	2			948	___1	0.999824	6.38692e-13	174.44	109.53	122.12	-0.15666	218410000	113	21.7726	24.5709	21.1427	20.7529	24.1193	24.5734	25.669	24.5863	22.1988	21.8311	21.9523	20.664	21.605	20.9359	20.7125	23.3935	20.6505	20.7978	21.0711
+	1.1317	1.75442	Q96QC0	313	Q96QC0	Q96QC0	Serine/threonine-protein phosphatase 1 regulatory subunit 10	PPP1R10	APVPGIKIKKKKKVLSPTAAKPSPFEGKTST	VLS(1)PTAAKPSPFEGK	2219	UID2205	Color2 [A=255, R=255, G=0, B=0]	1	4		S	3			2706	___1	0.999859	4.63106e-06	130.72	111.32	106.93	-0.56226	588350000	313	20.5914	25.2889	21.0662	20.1962	23.8184	25.1547	25.6586	24.4548	24.0287	23.4235	22.8152	23.8749	25.2477	24.0526	23.3048	23.0074	22.0472	23.0134	22.0132
+	1.14161	1.9067	O14828-2;O14828	50;76	O14828-2	O14828-2	Secretory carrier-associated membrane protein 3	SCAMP3	LPPPSAPSLQPSRKLSPTEPKNYGSYSTQAS	KLS(1)PTEPK	979	UID966	Color2 [A=255, R=255, G=0, B=0]	1	4		S	2			1278	___1	0.999899	0.000180982	119.27	79.426	115.41	0.96311	251500000	50	23.7258	24.6081	21.6968	22.5616	25.2087	25.3121	24.9125	21.6626	21.3615	20.648	20.884	20.5123	24.708	21.3475	21.5928	22.199	20.9831	21.2533	21.8192
+	1.32946	1.4778	Q32MZ4-3;Q32MZ4-2;Q32MZ4	710;742;766	Q32MZ4-3	Q32MZ4-3	Leucine-rich repeat flightless-interacting protein 1	LRRFIP1	EMSEHPSQTVRKALDSNSLENDDLSAPGREP	ALDS(1)NSLENDDLSAPGR	1798	UID1784	Color2 [A=255, R=255, G=0, B=0]	1	4		S	2			2338	___1	0.999916	2.35047e-36	179.14	136.9	179.14	1.3182	383680000	710	21.0206	24.6756	20.9172	20.8701	24.7913	23.3631	21.1896	24.4295	21.4342	24.151	23.7096	21.0544	23.0888	23.1429	22.7752	24.4114	21.842	20.777	20.8219
+	1.15081	2.2524	F8VS07;F8VQE1;Q9UHB6-3;Q9UHB6-2;Q9UHB6-5;Q9UHB6;Q9UHB6-4	187;329;188;330;331;490;491	F8VS07	F8VS07	LIM domain and actin-binding protein 1	LIMA1	LERPAQLANARETPHSPGVEDAPIAKVGVLA	ETPHS(1)PGVEDAPIAK	615	UID602	Color2 [A=255, R=255, G=0, B=0]	1	4		S	2			821	___1	0.999944	1.30232e-25	173.19	153.09	173.19	0.26844	2957300000	187	24.341	28.318	23.9551	23.5438	26.664	27.9599	27.9086	24.7965	23.8263	24.1893	23.5745	25.8095	26.8404	25.6299	22.4228	23.8999	23.8011	24.1913	23.4255
+	1.43696	1.24121	Q01804-5;Q01804-3;Q01804	940;941;1006	Q01804-5	Q01804-5	OTU domain-containing protein 4	OTUD4	KTEKVKDPKTAADVVSPGANSVDSRVQRPKE	TAADVVS(1)PGANSVDSR	1512	UID1498	Color2 [A=255, R=255, G=0, B=0]	1	4		S	2			2135	___1	0.999955	1.30586e-17	156.11	125.12	132.81	0.27496	50590000	940	20.1869	23.1514	20.845	21.7129	22.8335	23.4269	20.9344	21.0175	21.001	21.0029	21.522	22.9395	23.2768	21.0708	20.3295	22.0408	21.8337	21.1346	21.3432
+	1.88101	2.6353	Q13459;M0R300;M0R0P8;Q13459-2	1346;1346;1346;1346	Q13459	Q13459	Unconventional myosin-IXb	MYO9B	SLDLSDRHRATGAALTPTEERRTSFSTSDVS	ATGAALT(1)PTEER	2990	UID2944	Color2 [A=255, R=255, G=0, B=0]	1	4		T	2			2225	___1	0.99996	1.33497e-22	186.39	157.58	181.76	0.06752	665070000	1346	21.2438	25.8811	23.2845	23.0058	26.1035	25.9086	24.5068	24.3764	21.8813	21.9756	23.7576	23.7224	24.3259	21.0584	20.803	25.1809	20.9237	25.3333	21.2834
+	2.25521	1.70419	Q09666	5552	Q09666	Q09666	Neuroblast differentiation-associated protein AHNAK	AHNAK	AAPDISVKGPAFNMASPESDFGINLKGPKIK	GPAFNMAS(1)PESDFGINLKGPK	1574	UID1560	Color2 [A=255, R=255, G=0, B=0]	1	4		S	3			2180	___1	0.999963	2.76725e-55	191.93	160.01	187.79	0.56087	650600000	5552	21.145	23.4063	22.1393	21.3652	25.7679	21.396	20.8533	21.5423	21.6152	22.3596	22.4615	24.6886	22.527	20.76	21.0035	23.8169	20.5641	21.7999	21.8106
+	2.13682	3.03197	Q6JBY9	68	Q6JBY9	Q6JBY9	CapZ-interacting protein	RCSD1	LFPPKVDLGQNGEEKSPPNASHPPKFKVKSS	VDLGQNGEEKS(1)PPNASHPPK	1930	UID1916	Color2 [A=255, R=255, G=0, B=0]	1	4		S	3			2418	___1	0.99997	1.60233e-41	182.4	159.11	182.4	-0.32134	629520000	68	22.34	26.2585	20.5822	21.3659	24.8615	26.2667	25.823	24.4227	21.9097	25.5603	24.0758	24.9566	25.893	23.7953	23.3664	23.7985	20.6243	21.2473	21.7856
+	2.95926	2.57968	F8WEE8;Q7Z422-2;Q7Z422-4;Q7Z422-3;C9K0U0;Q7Z422	87;87;88;89;106;107	F8WEE8	F8WEE8	SUZ domain-containing protein 1	SZRD1	EAEYAEARKRILGSASPEEEQEKPILDRPTR	ILGSAS(1)PEEEQEKPILDRPTR	327	UID328	Color2 [A=255, R=255, G=0, B=0]	1	4		S	3			431	___1	0.999979	1.17545e-83	205.73	173.59	205.73	0.1692	521430000	87	22.7688	23.9895	20.8105	21.2263	24.6843	24.175	20.8795	22.8336	20.6439	24.783	24.0178	25.1642	25.2591	22.3619	21.8586	20.0017	22.0875	23.1063	21.0031
+	1.14453	-1.61101	P06748-2;P06748;P06748-3;E5RI98	125;125;125;61	P06748-2	P06748-2	Nucleophosmin	NPM1	HISGQHLVAVEEDAESEDEEEEDVKLLSISG	CGSGPVHISGQHLVAVEEDAES(1)EDEEEEDVK	1172	UID1158	Color2 [A=255, R=255, G=0, B=0]	1	4		S	3			1572	___1	0.999985	1.03988e-06	71.881	60.877	61.586	-1.0626	188370000	125	21.7472	21.3737	21.3917	21.424	21.2538	20.7722	21.3609	22.3708	21.8482	20.2685	21.1343	23.3521	21.8817	21.2811	20.6475	23.6024	24.2461	23.1714	24.4862
+	1.85295	1.78322	Q9P107;K7EJC2	437;181	Q9P107	Q9P107	GEM-interacting protein	GMIP	DVDSVGGGSESRSLDSPTSSPGAGTRQLVKA	SLDS(1)PTSSPGAGTR	2390	UID2376	Color2 [A=255, R=255, G=0, B=0]	1	4		S	2			2912	___1	0.999986	1.26125e-26	176.87	145.44	176.87	-0.70538	455690000	437	23.9193	25.3821	24.1133	23.3736	21.4755	25.25	21.0899	24.9498	24.3919	24.213	23.2994	24.6485	25.5452	24.6347	23.954	23.6894	22.6818	23.9591	23.3901
+	1.41591	1.12614	Q96AD0;Q96LD4	350;588	Q96AD0	Q96AD0	Tripartite motif-containing protein 47	TRIM47	RRLKASRPRRGGIPASPIDPFQSRLDSHFAG	RGGIPAS(1)PIDPFQSR	2178	UID2164	Color2 [A=255, R=255, G=0, B=0]	1	4		S	3			2653	___1	0.999993	0.00278111	57.009	47.479	55.337	-0.60706	114580000	350	21.2099	21.5885	21.3189	21.8424	23.6573	21.667	20.9707	21.5785	20.8409	22.8159	21.6388	23.3744	23.9891	21.1759	22.044	23.7629	22.4508	23.4225	20.7075
+	1.28701	1.89486	Q13459;M0R300;M0R0P8;Q13459-2	1290;1290;1290;1290	Q13459	Q13459	Unconventional myosin-IXb	MYO9B	KSKPCGSPRVQEKPDSPGGSTQIQRYLDAER	VQEKPDS(1)PGGSTQIQR	1662	UID1648	Color2 [A=255, R=255, G=0, B=0]	1	4		S	3			2225	___1	0.999996	1.41245e-35	183.7	134.48	134.06	-0.19597	2941000000	1290	24.6261	27.3912	24.1208	23.9825	26.4225	27.4623	27.4898	20.6344	25.1524	24.6071	23.7057	25.2094	26.3171	24.5565	23.5768	24.7007	23.7131	24.8031	24.4633
+	2.39013	2.32974	Q15942;B4DQR8;H0Y2Y8;B4DQX7;H7C3D3	281;194;249;124;98	Q15942	Q15942	Zyxin	ZYX	FSPVTPKFTPVASKFSPGAPGGSGSQPNQKL	FS(1)PGAPGGSGSQPNQK	1758	UID1744	Color2 [A=255, R=255, G=0, B=0]	1	4		S	2			2316	___1	0.999997	8.12369e-10	89.816	68.515	72.34	-3.2834	345570000	281	21.8147	24.7151	20.6357	21.6816	24.0517	21.9505	21.2195	23.9265	24.7608	24.6039	21.1088	21.1484	25.6208	21.4954	23.1552	24.3545	22.7943	20.9034	21.1141
+	1.86628	-1.2468	Q8N3D4	1257	Q8N3D4	Q8N3D4	EH domain-binding protein 1-like protein 1	EHBP1L1	GAGAPGGGGVRLRRPSVNGEPGSVPPPRAHG	LRRPS(1)VNGEPGSVPPPR	2051	UID2037	Color2 [A=255, R=255, G=0, B=0]	1	4		S	3			2539	___1	0.999997	9.83679e-05	79.467	42.355	79.467	-1.2023	76819000	1257	21.8665	21.304	21.0894	21.4236	20.7099	22.054	23.5151	22.9471	20.6373	21.1222	20.8956	21.9546	20.418	21.9212	21.6101	23.462	22.9578	24.1901	22.858
+	2.82681	-2.88292	Q9Y3Z3;Q9Y3Z3-4;Q9Y3Z3-2;Q9Y3Z3-3	33;33;33;33	Q9Y3Z3	Q9Y3Z3	Deoxynucleoside triphosphate triphosphohydrolase SAMHD1	SAMHD1	SPRTPSNTPSAEADWSPGLELHPDYKTWGPE	TPSNTPSAEADWS(1)PGLELHPDYK	2529	UID2515	Color2 [A=255, R=255, G=0, B=0]	1	4		S	3			3016	___1	0.999997	1.77297e-10	131.79	115.51	131.79	-0.31464	378610000	33	20.9649	21.7572	23.8295	23.8625	23.5867	21.2085	25.3243	25.3183	22.4433	22.0812	21.3304	25.0486	21.038	25.912	25.1577	24.538	24.5529	20.9428	24.4183
+	1.36963	-1.51846	Q5SQQ1;F5GXE4	3;3	Q5SQQ1	Q5SQQ1	Arginyl-tRNA--protein transferase 1	ATE1	_____________MASVVEYKGLRAGYHCGY	MAS(1)VVEYK	541	UID528	Color2 [A=255, R=255, G=0, B=0]	1	4		S	1			736	___1	0.999998	0.0152804	60.788	32.276	60.788	3.4371	166640000	3	20.1715	21.0378	21.7548	21.9431	21.0017	21.5438	21.5695	21.0591	22.3822	20.6291	21.5222	20.7316	21.6098	21.948	21.421	21.247	24.4283	21.6592	24.388
+	2.22288	2.45283	Q86UE4;E5RJU9;H0YB56	298;275;181	Q86UE4	Q86UE4	Protein LYRIC	MTDH	GGGWNEKSVKLSSQISAGEEKWNSVSPASAG	LSSQIS(1)AGEEK	2008	UID1994	Color2 [A=255, R=255, G=0, B=0]	1	4		S	2			2494	___1	0.999998	4.30784e-38	156.92	139.58	136.38	0.057405	489440000	298	21.1274	24.9294	20.2886	20.8971	24.1377	24.2613	23.3492	22.9099	20.9772	22.2959	21.5252	21.4609	24.1767	21.3039	20.4975	21.8846	23.6513	25.0386	21.0348
+	1.35009	2.93272	A9Z1X7;E9PCT1;Q8IYB3;Q8IYB3-2;M0R088	445;448;450;448;409	A9Z1X7	A9Z1X7	Serine/arginine repetitive matrix protein 1	SRRM1	TSGKVTKHKGTEKRESPSPAPKPRKVELSES	RES(1)PSPAPKPR	88	UID89	Color2 [A=255, R=255, G=0, B=0]	1	4		S	2			78	___1	0.999999	5.02127e-13	183.81	77.548	183.81	0.71558	1336400000	445	21.9264	26.434	27.9836	22.0414	27.2483	26.4524	27.4956	20.4528	25.024	23.6709	22.9418	22.2958	26.0655	21.2717	21.0867	21.2899	21.2312	25.1801	20.6099
+	2.25992	-2.09717	E9PQN2;E9PKI6;E9PK91;Q9NYF8-3;Q9NYF8-2;Q9NYF8;E9PK09	510;512;512;510;510;512;512	E9PQN2	E9PQN2	Bcl-2-associated transcription factor 1	BCLAF1	PEQVKSEKLKDLFDYSPPLHKNLDAREKSTF	LKDLFDYS(1)PPLHK	494	UID481	Color2 [A=255, R=255, G=0, B=0]	1	4		S	3			670	___1	0.999999	6.94611e-05	132.56	87.951	94.639	-0.07185	264210000	510	20.8366	22.8928	21.3938	22.0411	23.4588	21.0032	24.6009	23.2582	18.6306	22.5535	22.3146	21.077	20.3745	23.6625	22.8296	24.5679	24.7586	21.465	24.2613
+	1.25519	1.74236	B1AKZ5;Q15121;B1AKZ3	94;116;137	B1AKZ5	B1AKZ5	Astrocytic phosphoprotein PEA-15	PEA15	RIPSAKKYKDIIRQPSEEEIIKLAPPPKKA_	YKDIIRQPS(1)EEEIIK	112	UID113	Color2 [A=255, R=255, G=0, B=0]	1	4		S	2			98	___1	1	1.04266e-43	215.98	169.13	130.27	-1.4558	2361300000	94	23.3865	26.4545	21.4583	21.6186	25.7954	26.1673	26.6759	25.0008	20.8648	25.2189	25.0652	26.0662	26.4453	24.955	23.2509	25.9443	25.3588	25.1907	23.7922
+	1.36443	-0.923959	H3BTD6;H3BQ37;H3BPW9;Q96F86	18;131;131;131	H3BTD6	H3BTD6	Enhancer of mRNA-decapping protein 3	EDC3	NIPKRTDVKSQDVAVSPQQQQCSKSYVDRHM	SQDVAVS(1)PQQQQCSK	763	UID750	Color2 [A=255, R=255, G=0, B=0]	1	4		S	2			1017	___1	1	2.63405e-07	136.99	114.99	136.99	-0.32777	41667000	18	20.9374	21.4921	21.6344	22.0869	21.6321	21.3519	23.6221	21.1682	21.0791	20.657	20.9718	21.2913	21.707	21.7742	21.5062	21.6778	22.4636	22.2987	22.0916
+	1.2734	1.64245	H3BUF6;Q8WWM7-6;Q8WWM7-8;Q8WWM7-5;Q8WWM7-4;Q8WWM7-9;Q8WWM7-2;Q8WWM7;Q8WWM7-3;Q8WWM7-7;H3BSK9	111;111;111;111;111;111;111;111;111;111;51	H3BUF6	H3BUF6	Ataxin-2-like protein	ATXN2L	IGSARGQSTGKGPPQSPVFEGVYNNSRMLHF	GPPQS(1)PVFEGVYNNSR	776	UID763	Color2 [A=255, R=255, G=0, B=0]	1	4		S	2			1035	___1	1	2.50976e-45	200.58	157.77	200.58	1.9702	169680000	111	21.3732	24.9021	23.5069	20.9203	23.4956	24.0799	24.8069	23.739	21.403	22.0967	21.429	22.6395	22.7525	22.2015	21.4231	23.4205	21.0962	22.9096	21.1921
+	2.02912	1.91203	O14745;J3QRP6;B3KY21	280;161;124	O14745	O14745	Na(+)/H(+) exchange regulatory cofactor NHE-RF1	SLC9A3R1	QKENSREALAEAALESPRPALVRSASSDTSE	EALAEAALES(1)PRPALVR	974	UID961	Color2 [A=255, R=255, G=0, B=0]	1	4		S	3			1276	___1	1	2.52648e-56	202.18	186.79	86.539	0.59611	647370000	280	24.0249	25.3191	21.9237	22.0148	25.2859	25.3115	24.2272	24.4035	20.3162	23.4344	23.3395	24.0386	22.8181	21.7882	21.6328	25.3871	22.6796	25.3237	21.8966
+	3.40259	3.92326	P08670	430	P08670	P08670	Vimentin	VIM	LPNFSSLNLRETNLDSLPLVDTHSKRTLLIK	ETNLDS(1)LPLVDTHSK	1189	UID1175	Color2 [A=255, R=255, G=0, B=0]	1	4		S	2			1607	___1	1	2.27004e-122	262.24	246.35	262.24	0.46731	1009000000	430	21.0155	27.0738	21.1457	21.6318	26.2428	27.0531	24.6179	22.7223	22.907	25.0637	20.6079	19.9669	25.3017	21.8573	20.7973	22.4462	21.3689	23.7517	20.9802
+	1.17474	2.30453	P25098	670	P25098	P25098	Beta-adrenergic receptor kinase 1	ADRBK1	QQLVQRVPKMKNKPRSPVVELSKVPLVQRGS	S(1)PVVELSK	1301	UID1287	Color2 [A=255, R=255, G=0, B=0]	1	4		S	2			1764	___1	1	0.000119377	107.35	72.816	92.538	0.63864	588600000	670	23.1828	25.5387	21.4412	21.1579	24.5638	25.8037	24.3045	24.2806	26.1772	25.2805	24.033	25.5873	25.826	23.8749	24.1648	20.962	20.9115	21.0907	20.632
+	1.26542	0.927388	P48634;P48634-2;P48634-3	1219;1206;1218	P48634	P48634	Protein PRRC2A	PRRC2A	PSKEPLKEKLIPGPLSPVARGGSNGGSNVGM	LIPGPLS(1)PVAR	1392	UID1378	Color2 [A=255, R=255, G=0, B=0]	1	4		S	2			1926	___1	1	0.00936026	82.543	49.703	64.121	0.62651	418160000	1219	23.6941	23.4287	22.633	21.9413	23.8092	23.1652	22.696	24.4867	19.2831	23.669	23.342	24.189	24.5955	23.6389	22.7951	24.8346	23.3023	24.9126	23.5457
+	2.13659	3.51403	Q09666	5110	Q09666	Q09666	Neuroblast differentiation-associated protein AHNAK	AHNAK	FDIKSPKFKAEAPLPSPKLEGELQAPDLELS	FKAEAPLPS(1)PK	1558	UID1544	Color2 [A=255, R=255, G=0, B=0]	1	4		S	2			2180	___1	1	4.79877e-11	172.85	159.03	86.467	0.021604	964740000	5110	23.9515	26.6389	21.5861	21.0099	25.6225	26.1417	26.2334	26.3864	24.7737	24.3504	20.0843	25.5651	25.8449	24.3785	21.967	21.1394	20.5794	21.111	20.4572
+	1.78608	2.74052	Q09666	2397	Q09666	Q09666	Neuroblast differentiation-associated protein AHNAK	AHNAK	KAPKISMPDLDLHLKSPKAKGEVDVDVPKLE	ISMPDLDLHLKS(1)PK	1576	UID1562	Color2 [A=255, R=255, G=0, B=0]	1	4		S	3			2180	___1	1	4.6228e-51	166.48	129.53	145.88	-0.26897	1045500000	2397	21.4551	26.1863	20.2601	21.0015	25.1855	25.1842	25.4483	23.6894	20.9708	24.2283	20.6517	24.6368	22.8411	23.4183	20.5483	24.6185	21.2886	21.9435	21.662
+	1.72086	1.07892	Q09666	1042	Q09666	Q09666	Neuroblast differentiation-associated protein AHNAK	AHNAK	VDISAPKVDTNAPDLSLEGPEGKLKGPKFKM	VDTNAPDLS(1)LEGPEGK	1585	UID1571	Color2 [A=255, R=255, G=0, B=0]	1	4		S	2			2180	___1	1	1.79357e-05	114.63	90.796	114.63	-0.40409	40637000	1042	20.9621	23.3038	21.1103	20.7301	20.3792	22.8321	20.5168	20.522	20.419	22.8954	21.1973	20.8627	21.5627	21.743	21.5185	20.524	21.5289	20.7726	21.4826
+	2.77842	1.86889	Q09666	3426	Q09666	Q09666	Neuroblast differentiation-associated protein AHNAK	AHNAK	SSPKVSMPDVELNLKSPKVKGDLDIAGPNLE	VSMPDVELNLKS(1)PK	1588	UID1574	Color2 [A=255, R=255, G=0, B=0]	1	4		S	2			2180	___1	1	9.70812e-33	147.7	135.96	84.653	0.66459	407620000	3426	20.3547	24.1934	21.2313	21.3067	23.6642	24.2749	22.7611	24.2864	20.1631	22.9714	22.8945	23.4555	24.1108	22.7843	21.3519	21.3911	21.1257	22.5192	22.015
+	1.27445	1.08497	Q15052-2;Q15052;B7Z3C7	530;684;557	Q15052-2	Q15052-2	Rho guanine nucleotide exchange factor 6	ARHGEF6	SANFQQGHGSSTRKDSIPQVLLPEEEKLIIE	KDS(1)IPQVLLPEEEKLIIEETR	1716	UID1702	Color2 [A=255, R=255, G=0, B=0]	1	4		S	4			2283	___1	1	1.07557e-17	157.83	123.96	78.128	-0.12585	264800000	530	19.4049	21.2301	20.7284	21.2092	20.7536	22.3734	21.171	21.0914	23.1432	22.3798	21.6235	23.6643	21.3869	21.4833	21.9537	21.2134	20.7614	20.406	21.3616
+	1.13057	3.2027	Q15942;B4DQR8;H0Y2Y8;B4DQX7;C9JJK5	344;257;312;187;34	Q15942	Q15942	Zyxin	ZYX	QHPVPPPAQNQNQVRSPGAPGPLTLKEVEEL	S(1)PGAPGPLTLK	1765	UID1751	Color2 [A=255, R=255, G=0, B=0]	1	4		S	2			2316	___1	1	3.94549e-05	134.01	94.094	120.55	-0.35066	2081300000	344	26.2416	28.592	24.9933	24.0517	27.7925	28.5231	27.4057	27.0517	20.6134	21.3256	21.2458	24.7243	24.5813	20.6526	21.3551	26.5389	20.8546	26.2633	20.9377
+	2.20501	2.83126	Q6NYC8	368	Q6NYC8	Q6NYC8	Phostensin	PPP1R18	TQKPEPPESAEKLLESPGVEAGEGEAEKEEA	LLES(1)PGVEAGEGEAEKEEAGAQGRPLR	1937	UID1923	Color2 [A=255, R=255, G=0, B=0]	1	4		S	4			2422	___1	1	3.6632e-75	197.86	176.91	98.7	-0.83674	1249200000	368	24.2811	26.7407	20.7881	20.6183	26.5161	26.2469	25.4646	25.0865	22.0597	24.2229	23.5118	25.292	25.6778	23.5893	22.622	25.5836	21.1532	25.1609	23.0901
+	2.79613	1.26755	Q96JY6;Q96JY6-3;Q96JY6-5;C9JS55;Q96JY6-4;C9JSR2;H7C1D1	197;197;447;197;197;197;25	Q96JY6	Q96JY6	PDZ and LIM domain protein 2	PDLIM2	GLGRAGDSAVLVLPPSPGPRSSRPSMDSEGG	AGDSAVLVLPPS(1)PGPR	2210	UID2196	Color2 [A=255, R=255, G=0, B=0]	1	4		S	2			2694	___1	1	4.93677e-22	114.54	90.157	104.26	-1.9541	27140000	197	20.6173	21.5108	22.0064	21.1175	21.249	23.1779	20.7089	22.9754	21.3232	21.8435	21.0755	21.6909	22.6132	21.0146	20.8168	21.5706	20.4061	20.6279	21.2359
+	1.54121	1.39015	Q96TA1-2;Q96TA1	683;696	Q96TA1-2	Q96TA1-2	Niban-like protein 1	FAM129B	SPQPKAAPEASSPPASPLQHLLPGKAVDLGP	AAPEAS(0.032)S(0.968)PPAS(1)PLQHLLPGK	2236	UID2222	Color2 [A=255, R=255, G=0, B=0]	1	4		S	2			2718	___1	1	9.4272e-95	224.45	210.1	179.75	0.41493	1777500000	683	21.4226	23.2835	21.0991	21.0565	20.3435	23.0739	23.0189	22.7592	21.698	24.2101	23.8499	25.0715	23.0141	21.9847	22.883	21.104	20.7964	21.0731	21.0748
+	1.4321	2.38479	Q9UI08;Q9UI08-2;B7Z3I5	354;356;360	Q9UI08	Q9UI08	Ena/VASP-like protein	EVL	ILSRTPSVAKSPEAKSPLQSQPHSRMKPAGS	SPEAKS(1)PLQSQPHSR	2425	UID2411	Color2 [A=255, R=255, G=0, B=0]	1	4		S	3			2945	___1	1	1.42878e-64	231.39	219	231.39	-0.65172	1768400000	354	22.3647	25.0674	21.2571	20.6896	26.3101	25.1116	24.4662	21.5744	28.0149	27.5456	26.5293	26.6751	27.1819	25.3984	24.6685	25.8669	23.1842	23.6423	23.8286
+	2.97802	3.07451	Q09666	4100	Q09666	Q09666	Neuroblast differentiation-associated protein AHNAK	AHNAK	PKADIDVSGPKVDIDTPDIDIHGPEGKLKGP	VDIDT(1)PDIDIHGPEGK	2966	UID2920	Color2 [A=255, R=255, G=0, B=0]	1	4		T	3			2180	___1	1	4.55951e-06	120.8	105.86	57.496	-1.7445	710600000	4100	20.0994	26.0423	21.2779	21.5114	24.3033	25.1876	20.8625	25.0865	19.2996	23.9971	24.1193	24.6876	23.7523	23.3573	20.3264	24.1298	22.3427	23.4817	20.7151
+	1.46437	2.24356	Q09666	4766	Q09666	Q09666	Neuroblast differentiation-associated protein AHNAK	AHNAK	KGPEADIKGPKVDINTPDVDVHGPDWHLKMP	VDINT(1)PDVDVHGPDWHLK	2976	UID2930	Color2 [A=255, R=255, G=0, B=0]	1	4		T	3			2180	___1	1	1.00049e-14	146.99	133.56	54.288	-0.0018939	1290500000	4766	21.9824	24.715	21.7978	19.9355	24.5356	24.1654	23.3515	25.5409	21.5902	26.2892	20.7395	25.8556	26.6741	24.8044	24.5288	25.1895	23.4604	24.8509	23.8647
+	1.1216	1.73021	Q09666	4564	Q09666	Q09666	Neuroblast differentiation-associated protein AHNAK	AHNAK	KGPKVDVKGPKVGIDTPDIDIHGPEGKLKGP	VGIDT(1)PDIDIHGPEGK	2977	UID2931	Color2 [A=255, R=255, G=0, B=0]	1	4		T	3			2180	___1	1	0.000120109	96.247	77.883	42.913	-0.52119	276500000	4564	20.5876	23.3644	20.9492	21.4797	21.2929	20.8252	20.0484	21.3021	19.6237	25.3146	25.3461	25.5893	24.8177	20.7773	22.8857	23.0921	22.174	20.8874	21.2467
+	1.95891	2.15758	Q09666	490	Q09666	Q09666	Neuroblast differentiation-associated protein AHNAK	AHNAK	ATGGLEGKMKGTKVKTPEMIIQKPKISMQDV	VKT(1)PEMIIQKPK	2978	UID2932	Color2 [A=255, R=255, G=0, B=0]	1	4		T	3			2180	___1	1	4.77283e-07	129.05	116.29	77.746	-0.2301	686840000	490	21.3736	25.4018	21.0467	21.0943	24.3017	24.1955	23.4624	21.8126	23.4325	23.0855	22.1573	23.6041	24.578	22.7288	21.4106	21.306	20.3573	21.2997	21.6931
+	2.1175	2.41275	Q13459;M0R300;M0R0P8;Q13459-2	1271;1271;1271;1271	Q13459	Q13459	Unconventional myosin-IXb	MYO9B	LDSRVSPPAPGSAPETPEDKSKPCGSPRVQE	VSPPAPGS(1)APET(1)PEDK	2991	UID2945	Color2 [A=255, R=255, G=0, B=0]	1	4		T	2			2225	___1	1	1.87731e-17	155.88	133.85	152.02	-0.40473	642640000	1271	23.42	24.8687	23.6815	22.8101	20.1218	24.637	24.1879	23.839	22.9321	22.3132	22.6697	23.2653	24.0333	20.9445	21.3134	20.0718	21.6262	20.6635	20.5034
+	1.26199	1.19913	Q9Y2W1	248	Q9Y2W1	Q9Y2W1	Thyroid hormone receptor-associated protein 3	THRAP3	ASRASAVSELSPRERSPALKSPLQSVVVRRR	ERS(1)PALKSPLQSVVVR	2511	UID5698	Color2 [A=255, R=255, G=0, B=0]	1	4		S	3			3000	___2	1	7.14113e-07	134.38	127.96	134.38	-0.2251	414050000	248	21.1714	23.0628	21.3219	21.5058	23.4334	22.5201	23.9299	21.5363	20.1875	22.1708	22.9467	23.8525	23.5815	21.0821	20.9658	19.9217	20.641	20.5045	20.9622
	0.839192	-1.77865	I1E4Y6;Q6Y7W6;C9JHW1;E7ESB6;Q6Y7W6-4;Q6Y7W6-5;E9PC50	404;382;325;376;376;376;213	I1E4Y6	I1E4Y6	PERQ amino acid-rich with GYF domain-containing protein 2	GIGYF2	SEETPQTSSSSARPGTPSDHQSQEASQFERK	VGVEASEETPQTS(0.001)S(0.025)S(0.025)S(0.025)ARPGT(0.755)PS(0.168)DHQSQEASQFER	2801	UID2755	Color2 [DarkGray]	1	4		T	4			1080	___1	0.754621	8.43459e-137	224.8	203.36	224.8	-0.22014	269000000	404	21.5554	21.3637	21.7465	23.6105	20.9862	20.3719	21.3118	25.5815	21.6945	21.2577	21.3485	21.3549	21.5165	26.5652	25.7127	24.1722	20.5288	24.8017	21.0636
	0.779028	1.94577	O95400	195	O95400	O95400	CD2 antigen cytoplasmic tail-binding protein 2	CD2BP2	ARGGGKGRKGPGQPSSPQRLDRLSGLADQMV	KGPGQPS(0.239)S(0.761)PQRLDR	1104	UID1091	Color2 [DarkGray]	1	4		S	3			1428	___1	0.760576	0.000360829	83.891	66.639	66.777	0.23033	662140000	195	21.6154	25.5709	23.7155	22.8461	26.3061	25.4946	26.7214	20.2432	24.428	24.8491	24.7306	25.8558	26.7192	21.4367	25.056	21.2568	20.8048	21.9398	21.7733
	0.664532	0.963197	H7C107	926	H7C107	H7C107			SYASGEGLKRSALSSSLRDLSEAGVHH____	SALS(0.008)S(0.179)S(0.771)LRDLS(0.042)EAGVHH	795	UID782	Color2 [DarkGray]	1	4		S	3			1053	___1	0.771356	0.000103713	79.489	63.593	79.489	-0.02147	49179000	926	21.7559	22.9444	20.6573	20.3832	20.6974	23.0596	24.1524	21.0889	21.0022	22.3973	20.6262	22.126	20.8269	20.7582	20.1702	20.7151	21.4083	21.6596	20.473
	0.291166	-0.893124	O43852;O43852-3;O43852-5;O43852-6;O43852-10;O43852-13;O43852-14;O43852-9;O43852-11;O43852-12;O43852-2;O43852-4;O43852-7;O43852-8	44;52;44;44;44;44;52;44;44;44;44;52;44;44	O43852;O43852-2	O43852	Calumenin	CALU	HHEPQLSDKVHNDAQSFDYDHDAFLGAEEAK	VHNDAQS(0.776)FDY(0.224)DHDAFLGAEEAK	1029	UID1016	Color2 [DarkGray]	1	4		S	3			1338;1339	___1	0.775935	6.08609e-05	77.045	70.396	77.045	-4.1908	414500000	44	20.7514	20.1784	21.2142	21.8321	21.1087	21.879	21.4941	21.437	20.9592	20.8058	20.9831	21.4099	20.374	21.5758	21.4274	24.6121	24.6576	24.7958	24.8732
	0.394661	-0.475576	A1A4S6;E7EUW5;H0Y8W5	589;238;267	A1A4S6	A1A4S6	Rho GTPase-activating protein 10	ARHGAP10	FRTPPDTTFPEPTCLSASPPNAPPRQSKRQG	TPPDTTFPEPT(0.003)CLS(0.777)AS(0.22)PPNAPPR	5	UID6	Color2 [DarkGray]	1	4		S	2			4	___1	0.776869	4.70438e-79	157.51	139.71	157.51	4.4055	66235000	589	21.6465	21.0086	20.9482	22.8696	21.2378	23.3687	21.8928	20.6067	21.2415	21.2389	22.2434	21.5369	22.318	22.501	22.1919	21.117	23.7032	20.6665	21.091
	0.215433	0.264316	B4DDD6;Q9UJU6;Q9UJU6-2;H0Y5J4;Q9UJU6-5;Q9UJU6-4;B4DDP6;Q9UJU6-3	251;275;276;204;172;181;227;284	B4DDD6	B4DDD6	Drebrin-like protein	DBNL	IFKQKERAMSTTSISSPQPGKLRSPFLQKQL	AMSTTSIS(0.219)S(0.781)PQPGK	136	UID137	Color2 [DarkGray]	1	4		S	2			130	___1	0.780908	4.16297e-05	119.87	87.537	108.66	-0.0263	141850000	251	24.5782	20.7182	21.7592	21.0879	21.3876	20.8603	21.8445	22.0869	23.8256	22.4372	23.6782	23.6518	23.2069	21.7736	21.4778	20.7257	20.9796	24.1061	20.438
	1.10493	-1.32455	E9PMG1;H0YDT0;Q96D71-2;Q96D71-4;Q96D71-3;Q96D71;H0YE73	455;441;455;455;482;482;69	E9PMG1	E9PMG1	RalBP1-associated Eps domain-containing protein 1	REPS1	EMELKRTGSDHTNPTSPLLVKPSDLLEENKI	T(0.001)GSDHT(0.002)NPT(0.215)S(0.782)PLLVKPSDLLEENKINSSVK	509	UID496	Color2 [DarkGray]	1	4		S	4			687	___1	0.781964	5.41176e-05	84.362	78.332	84.362	-0.1214	170880000	455	20.3787	20.4012	21.7297	20.4056	24.9	21.0012	21.3657	21.5693	21.1566	21.3354	21.6707	24.7586	21.6008	24.4502	23.8878	23.2196	21.9393	22.7604	22.3228
	0.846212	1.63289	P54727;P54727-2;H0Y579	160;88;30	P54727	P54727	UV excision repair protein RAD23 homolog B	RAD23B	QEKPAEKPAETPVATSPTATDSTSGDSSRSN	QEKPAEKPAETPVAT(0.203)S(0.794)PT(0.002)ATDSTSGDSSR	1460	UID1446	Color2 [DarkGray]	1	4		S	3			2005	___1	0.794417	1.40581e-09	130.95	122.68	123.86	0.74105	370540000	160	21.26	21.5588	20.7253	20.8746	24.3436	24.0872	24.4018	21.0007	25.9455	21.6312	23.712	25.4771	26.5336	21.2703	21.3058	24.5932	20.7791	21.1788	23.79
	0.171036	-0.818678	Q96DA2	145	Q96DA2	Q96DA2	Ras-related protein Rab-39B	RAB39B	QRQVTRHEAEKLAAAYGMKYIETSARDAINV	LAAAY(0.801)GMKY(0.199)IET(0.5)S(0.5)AR	3240	UID6389	Color2 [DarkGray]	1	4		Y	2			2671	___2	0.80108	0.0367675	41.704	24.537	41.704	1.4374	3127300000	145	21.0986	21.6219	21.4143	21.3742	22.9618	21.295	20.5409	21.5791	21.7706	21.1604	26.5516	27.6429	26.377	28.8886	28.6167	21.8679	20.3711	21.2586	21.8759
	0.0260692	0.0558537	P34910;B7Z4A7	268;283	P34910	P34910	Protein EVI2B	EVI2B	CMDNIRENEISTKRTSIISLTPWKPSKSTLL	RT(0.198)S(0.802)IISLTPWKPSK	243	UID244	Color2 [DarkGray]	1	4		S	3			287	___1	0.802168	7.66507e-08	136.33	122.81	109.5	-1.0114	142240000	268	20.3954	20.0165	23.0763	21.4908	24.5784	23.0805	24.5077	21.5187	21.1667	21.793	21.3471	21.0053	22.2293	21.9543	21.0458	24.2308	20.4292	23.0089	20.7427
	0.216299	0.318571	Q8IY17-5;Q8IY17-2;Q8IY17-3;Q8IY17;Q8IY17-4	416;416;455;455;464	Q8IY17-5	Q8IY17-5	Neuropathy target esterase	PNPLA6	LQEEASGGSLAAPARTPTQEPREQPAGACEY	ISVSLQEEAS(0.001)GGS(0.005)LAAPART(0.806)PT(0.187)QEPR	3080	UID3034	Color2 [DarkGray]	1	4		T	3			2526	___1	0.806433	1.66937e-28	160.27	138.35	136.66	0.13015	83028000	416	20.7573	20.7488	21.2863	21.5405	23.7816	24.1448	20.9558	21.3296	20.5793	21.0612	21.3819	24.2655	21.6281	21.6855	20.8213	20.9959	22.2152	24.8333	21.0347
	0.0218546	-0.0455312	E7ERS3;Q86VM9;Q86VM9-2;H3BP01	558;534;502;199	E7ERS3	E7ERS3	Zinc finger CCCH domain-containing protein 18	ZC3H18	WRRSKSPKKKLGVSVSPSRARRRRKTSASSA	LGVSVS(0.809)PS(0.19)R	378	UID368	Color2 [DarkGray]	1	4		S	2			565	___1	0.809259	0.00209673	118.9	72.747	98.898	0.64642	122240000	558	20.2084	23.3164	21.367	22.1041	23.4925	23.1475	24.6161	24.4384	21.0724	22.0276	22.0277	22.6842	21.3348	23.223	21.0966	20.806	22.7703	20.1936	20.7021
	0.422282	-0.701181	Q9UQ35;Q9UQ35-2	1014;1014	Q9UQ35	Q9UQ35	Serine/arginine repetitive matrix protein 2	SRRM2	VKAQTPPGPSLSGSKSPCPQEKSKDSLVQSC	VKAQT(0.999)PPGPS(0.003)LS(0.035)GS(0.152)KS(0.812)PCPQEK	2455	UID5642	Color2 [DarkGray]	1	4		S	3			2982	___2	0.811515	0.000659769	62.713	49.464	62.713	0.71081	131870000	1014	20.5834	23.3615	21.8963	20.6313	21.0455	21.2414	23.7709	20.5143	23.6477	20.6688	21.0841	23.8195	21.3043	24.1042	23.2888	20.9074	20.6209	21.7524	21.8837
	0.247948	0.667657	B3KXW9;E7ERW7;Q92608	766;1197;1705	B3KXW9	B3KXW9	Dedicator of cytokinesis protein 2	DOCK2	LPEVKLRRSKKRTKRSSVVFADEKAAAESDL	RS(0.812)S(0.188)VVFADEK	131	UID132	Color2 [DarkGray]	1	4		S	2			129	___1	0.811662	0.00164425	109.44	43.386	103.97	0.47393	187050000	766	22.4825	24.5791	20.3741	22.9041	24.2698	24.8244	25.7584	24.9361	20.9877	20.7349	21.0777	20.9553	21.9214	20.5783	20.0478	21.7904	21.2625	21.1983	21.7006
	0.536144	0.974102	Q09666	5762	Q09666	Q09666	Neuroblast differentiation-associated protein AHNAK	AHNAK	KASLGSLEGEAEAEASSPKGKFSLFKSKKPR	ASLGSLEGEAEAEAS(0.812)S(0.188)PKGK	1561	UID1547	Color2 [DarkGray]	1	4		S	3			2180	___1	0.811814	1.1032e-18	130.62	106.06	66.52	-0.21912	424910000	5762	21.2922	21.4279	21.5701	21.8713	21.6548	26.2189	21.9649	20.9869	20.9927	21.717	20.8681	23.2912	22.368	21.37	22.084	23.7608	23.5983	23.566	21.8695
	0.476228	0.872512	A9Z1X7;E9PCT1;Q8IYB3;Q8IYB3-2;M0R088	705;708;696;694;669	A9Z1X7	A9Z1X7	Serine/arginine repetitive matrix protein 1	SRRM1	RHSPSPRPRAPQTSSSPPPVRRGASSSPQRR	APQTSS(0.185)S(0.815)PPPVR	81	UID82	Color2 [DarkGray]	1	4		S	2			78	___1	0.815117	2.83355e-11	162.31	139.23	162.31	0.92464	218940000	705	21.2232	21.1168	20.777	23.4975	23.9946	23.571	21.0033	22.4085	23.5011	23.9205	20.4823	24.0807	25.3858	21.9806	23.5211	22.5965	21.2252	21.7599	21.1301
	0.140138	-0.281048	H0Y6Z4;Q8TDZ2-2;Q8TDZ2;Q8TDZ2-4	179;531;617;636	H0Y6Z4	H0Y6Z4	Protein-methionine sulfoxide oxidase MICAL1	MICAL1	AYLSHFHSAFKSMAHSPGPVSQASPGTSSAV	S(0.169)MAHS(0.821)PGPVS(0.01)QASPGTSSAVLFLSK	712	UID699	Color2 [DarkGray]	1	4		S	3			937	___1	0.821427	0.000118949	103.18	91.656	88.842	-1.8603	175510000	179	21.2525	21.2104	23.2165	20.9888	24.5529	20.7884	25.0513	24.0091	20.698	21.5356	23.5139	21.7268	21.7961	19.9507	21.3103	21.1015	20.393	21.4829	21.151
	0.0413235	0.0476155	P22681	669	P22681	P22681	E3 ubiquitin-protein ligase CBL	CBL	LVGPECDHPKIKPSSSANAIYSLAARPLPVP	IKPS(0.029)S(0.147)S(0.821)ANAIYS(0.003)LAARPLPVPK	1290	UID1276	Color2 [DarkGray]	1	4		S	3			1744	___1	0.821433	5.20668e-05	80.359	72.963	80.359	0.47699	45822000	669	21.3461	21.0035	20.6865	21.7685	23.2263	20.8865	20.9135	20.2399	21.1696	22.5345	21.5578	20.9696	21.1869	21.6052	21.5231	23.6201	22.474	23.0782	20.2702
	0.0385627	0.0418177	E7ESM9;P20810-9;P20810-7;P20810-6;E9PDE4;B7Z574;P20810-4;P20810-8;P20810;B7Z468;E7ES10;H0YA91;E7EVY3	304;285;307;326;171;229;202;221;243;289;243;260;229	E7ESM9;E7EVY3	E7ESM9	Calpastatin	CAST	PDDAIDALSSDFTCGSPTAAGKKTEKEESTE	KEGITGPPADSSKPIGPDDAIDALSSDFT(0.006)CGS(0.823)PT(0.172)AAGK	385	UID375	Color2 [DarkGray]	1	4		S	4			572;593	___1	0.82251	5.57478e-16	130.71	123.28	108.38	0.25341	232120000	304	21.6415	20.6518	21.4096	21.2792	24.7257	20.6723	20.3014	21.4457	21.2835	20.9671	21.4156	24.566	22.7425	21.0213	21.1336	23.887	21.4975	20.6461	21.3465
	0.0274491	0.0655392	P60468	17	P60468	P60468	Protein transport protein Sec61 subunit beta	SEC61B	PGPTPSGTNVGSSGRSPSKAVAARAAGSTVR	PGPTPS(0.001)GTNVGS(0.049)S(0.049)GRS(0.825)PS(0.074)K	1472	UID1458	Color2 [DarkGray]	1	4		S	2			2029	___1	0.825047	0.000187093	85.203	72.002	73.168	-0.14946	136840000	17	21.886	21.5184	21.2659	21.4282	24.9119	21.0604	21.7392	21.8893	21.6329	21.876	21.5359	21.1603	20.7433	21.1841	22.2154	23.7173	24.8139	23.5139	21.0587
	0.132627	0.25968	A6PWM2;Q6UXH1-3;Q6UXH1-2;Q6UXH1-4;Q6UXH1;Q6UXH1-6;Q6UXH1-5	70;70;70;70;70;70;70	A6PWM2	A6PWM2	Cysteine-rich with EGF-like domain protein 2	CRELD2	GGNTAWEEKTLSKYESSEIRLLEILEGLCES	TLS(0.001)KYES(0.826)S(0.173)EIR	47	UID48	Color2 [DarkGray]	1	4		S	2			54	___1	0.825873	0.00219337	112.44	88.683	112.44	1.4491	106350000	70	20.6027	20.9957	21.1758	22.0474	22.0903	21.1919	21.9626	21.8009	20.2523	23.68	23.3244	23.8616	24.3318	23.642	22.8232	20.6332	20.761	21.1459	21.1166
	0.748121	-1.23134	P08648	127	P08648	P08648	Integrin alpha-5;Integrin alpha-5 heavy chain;Integrin alpha-5 light chain	ITGA5	EFDSKGSRLLESSLSSSEGEEPVEYKSLQWF	LLESSLS(0.047)S(0.833)S(0.119)EGEEPVEYK	1186	UID1172	Color2 [DarkGray]	1	4		S	2			1606	___1	0.833458	4.7996e-72	218.28	200.48	146.33	-0.8615	413000000	127	20.1	24.5575	24.4643	23.6444	24.6972	21.1096	25.7775	24.5268	21.4284	20.6584	22.5688	22.9937	23.3164	23.0456	22.9372	25.1765	24.9048	20.2272	24.7969
	0.789296	0.996366	P39687;H0YN26;H7BZ09	17;17;17	P39687	P39687	Acidic leucine-rich nuclear phosphoprotein 32 family member A	ANP32A	EMGRRIHLELRNRTPSDVKELVLDNSRSNEG	NRT(0.16)PS(0.84)DVKELVLDNSR	1351	UID1337	Color2 [DarkGray]	1	4		S	3			1869	___1	0.840023	1.22856e-05	95.957	78.468	95.957	0.29946	157180000	17	20.5335	21.6485	21.5379	22.0851	24.1585	22.434	21.6003	22.796	19.252	21.0995	22.9584	21.182	25.061	22.2305	21.043	24.3116	20.8116	21.2975	22.691
	0.308251	0.642577	Q8IWW6-3;Q8IWW6-2;Q8IWW6-4;Q8IWW6	231;231;231;231	Q8IWW6-3	Q8IWW6-3	Rho GTPase-activating protein 12	ARHGAP12	GDELSSSSTEQIRATTPPNQGRPDSPVYANL	AT(0.158)T(0.842)PPNQGRPDS(0.993)PVY(0.007)ANLQELK	3079	UID6234	Color2 [DarkGray]	1	4		T	3			2523	___2	0.841995	0.00253994	93.006	68.995	67.367	-0.20736	182070000	231	21.2509	22.8152	21.4744	20.5974	23.6431	21.8694	24.6105	23.3314	20.9929	23.8886	23.4928	24.3594	24.5921	24.1746	23.3619	20.9581	20.9656	20.6189	21.106
	1.08293	-1.45914	Q96TA1-2;Q96TA1	628;641	Q96TA1-2	Q96TA1-2	Niban-like protein 1	FAM129B	VQDEEVGLPFEASPESPPPASPDGVTEIRGL	QVVS(0.004)VVQDEEVGLPFEAS(0.151)PES(0.842)PPPAS(0.002)PDGVTEIR	2243	UID2229	Color2 [DarkGray]	1	4		S	3			2718	___1	0.842024	3.55696e-06	63.913	58.538	49.504	-1.3488	194580000	628	20.8676	21.1965	20.9133	20.5502	21.4622	20.7314	21.1029	21.094	20.7315	21.3008	20.4787	21.2382	21.6849	22.0734	22.1566	21.0768	24.7725	24.0633	24.0744
	0.0301043	-0.0921947	E9PHI6;Q9Y6G9	399;515	E9PHI6	E9PHI6	Cytoplasmic dynein 1 light intermediate chain 1	DYNC1LI1	DRITRKPVTVSPTTPTSPTEGEAS_______	KPVTVSPT(0.031)T(0.968)PT(0.848)S(0.147)PT(0.005)EGEAS	2741	UID2695	Color2 [DarkGray]	1	4		T	2			643	___1	0.848459	3.55877e-11	131.69	102.15	101.08	-0.39564	342210000	399	21.5197	21.2237	20.3874	20.9371	21.976	21.4971	21.5494	22.0991	21.6793	20.9913	24.6988	21.212	26.548	21.0601	23.1547	21.2747	24.5191	21.2429	23.8846
	0.680311	1.08304	E9PHI6;Q9Y6G9	399;515	E9PHI6	E9PHI6	Cytoplasmic dynein 1 light intermediate chain 1	DYNC1LI1	DRITRKPVTVSPTTPTSPTEGEAS_______	KPVTVSPT(0.031)T(0.968)PT(0.848)S(0.147)PT(0.005)EGEAS	2741	UID5896	Color2 [DarkGray]	1	4		T	2			643	___2	0.848459	3.55877e-11	131.69	102.15	101.08	-0.39564	342210000	399	21.4273	20.2099	21.8468	20.2486	24.8908	21.5412	21.823	21.5367	20.9786	23.3566	21.8598	23.9484	25.2775	20.9191	22.3502	22.08	20.9022	21.4913	21.1944
	1.02762	1.25682	P02545-6;P02545;P02545-3;P02545-2	22;22;22;22	P02545-6;P02545-2	P02545-2	Prelamin-A/C;Lamin-A/C	LMNA	RRATRSGAQASSTPLSPTRITRLQEKEDLQE	SGAQAS(0.008)S(0.01)T(0.025)PLS(0.849)PT(0.107)R	1134	UID1121	Color2 [DarkGray]	1	4		S	2			1493;1494	___1	0.849309	1.68016e-17	161.49	144.92	123.28	0.52543	601370000	22	23.7032	24.8246	23.3953	21.2244	24.9731	25.4255	25.2594	24.4316	20.8052	25.0768	24.2356	25.0215	25.5204	24.8559	24.3084	24.1745	23.0515	26.0628	24.9188
	0.881043	0.716902	P42566;B1AUU8	324;324	P42566	P42566	Epidermal growth factor receptor substrate 15	EPS15	PPSDRASLQKNIIGSSPVADFSAIKELDTLN	NIIGS(0.144)S(0.855)PVADFS(0.001)AIK	1366	UID1352	Color2 [DarkGray]	1	4		S	2			1888	___1	0.854808	4.87287e-05	104.94	52.246	104.41	-0.49277	89384000	324	21.7537	23.185	21.0503	21.2899	23.6923	22.3191	21.235	21.3795	21.9852	20.308	21.2935	20.552	21.3332	20.6545	20.7742	23.5253	21.0032	23.4986	21.7525
	1.03324	1.44973	B3KXW9;E7ERW7;Q92608	792;1223;1731	B3KXW9	B3KXW9	Dedicator of cytokinesis protein 2	DOCK2	AESDLKRLSRKHEFMSDTNLSEHAAIPLKAS	KHEFMS(0.858)DT(0.134)NLS(0.008)EHAAIPLK	129	UID130	Color2 [DarkGray]	1	4		S	4			129	___1	0.857638	0.0038398	46.494	37.702	44.183	-0.98381	99479000	792	22.3156	21.2686	20.5262	21.1487	20.4072	21.8851	21.0707	20.5293	21.5867	22.4429	21.0376	22.4694	24.2232	24.1139	21.1538	22.5116	19.9446	23.6239	21.3745
	0.0165632	0.0565973	Q96TA1-2;Q96TA1	678;691	Q96TA1-2	Q96TA1-2	Niban-like protein 1	FAM129B	APAGESPQPKAAPEASSPPASPLQHLLPGKA	AAPEAS(0.862)S(0.141)PPAS(0.998)PLQHLLPGK	2234	UID5421	Color2 [DarkGray]	1	4		S	3			2718	___2	0.861641	1.76751e-17	145.99	104.9	75.71	1.6568	590010000	678	21.9516	20.9185	21.8981	20.9958	20.3538	21.142	19.2471	20.907	24.0027	21.5087	25.6621	20.9148	24.7586	20.8839	21.1215	19.9718	25.1512	26.0092	24.8978
	0.889453	1.44373	Q96QR8	6	Q96QR8	Q96QR8	Transcriptional activator protein Pur-beta	PURB	__________MADGDSGSERGGGGGPCGFQP	ADGDS(0.865)GS(0.135)ERGGGGGPCGFQPASR	2220	UID2206	Color2 [DarkGray]	1	4		S	3			2708	___1	0.865426	6.24074e-05	81.665	67.635	80.79	-0.23409	207340000	6	21.0029	23.944	21.0105	20.5523	20.3267	23.5971	24.8886	23.0269	21.4001	23.0753	22.7252	23.2358	24.401	20.5703	22.2602	21.3171	20.6533	21.4653	21.3456
	0.459464	0.934084	E9PDL6;Q92597;E5RJY1;E7ESM1;Q92597-3;Q92597-2	296;366;75;113;285;300	E9PDL6	E9PDL6	Protein NDRG1	NDRG1	RSRSHTSEGTRSRSHTSEGAHLDITPNSGAA	S(0.034)HT(0.868)S(0.098)EGAHLDITPNSGAAGNSAGPK	2729	UID2683	Color2 [DarkGray]	1	4		T	3			622	___1	0.868176	3.3492e-09	130.25	112.9	86.191	0.17343	238200000	296	21.152	25.3396	20.9467	21.6356	23.558	21.6543	21.4552	23.0302	22.7147	20.9202	20.3392	23.381	24.9669	23.8226	23.5946	24.5586	20.793	21.9014	21.7941
	0.400483	0.75648	O94804	952	O94804	O94804	Serine/threonine-protein kinase 10	STK10	MFFKLSEEAECPNPSTPSKAAKFFPYSSADA	LSEEAECPNPS(0.071)T(0.871)PS(0.058)K	2867	UID2821	Color2 [DarkGray]	1	4		T	2			1408	___1	0.870797	1.54149e-104	253.79	219.28	253.79	0.12161	425000000	952	23.1788	25.1296	23.492	21.7468	24.6971	25.1925	25.3839	21.1165	20.9721	22.4881	22.4049	23.2575	23.822	22.7083	21.4118	25.8404	22.8332	26.2329	22.6629
	0.721317	1.79194	P51397;B4DQ75	3;3	P51397	P51397	Death-associated protein 1	DAP	_____________MSSPPEGKLETKAGHPPA	S(0.128)S(0.872)PPEGKLETK	1430	UID1416	Color2 [DarkGray]	1	4		S	2			1966	___1	0.871904	0.000330895	117.27	47.818	100.19	-0.053714	634080000	3	21.0339	25.2287	20.2921	22.1635	26.1285	25.643	26.1163	25.4076	24.5083	25.4302	25.1505	25.8247	26.4141	24.9461	23.6147	21.3728	21.847	20.8892	21.1616
	0.0161627	-0.0494073	O00160	1005	O00160	O00160	Unconventional myosin-If	MYO1F	GASRRPRARPPSEHNTEFLNVPDQGMAGMQR	ARPPS(0.128)EHNT(0.872)EFLNVPDQGMAGMQR	2838	UID2792	Color2 [DarkGray]	1	4		T	4			1243	___1	0.872247	1.41638e-06	110.61	99.709	45.193	-0.86716	912760000	1005	21.4967	24.1189	22.6371	21.432	20.8042	23.385	25.3095	24.9103	20.8145	20.6097	22.7169	24.0639	20.401	22.2602	23.4321	20.9617	24.0973	21.8467	20.6936
	0.0589496	-0.0981928	D6RB24;Q9NVZ3-4;Q9NVZ3;Q9NVZ3-2	120;155;181;181	D6RB24	D6RB24	Adaptin ear-binding coat-associated protein 2	NECAP2	KKKEGAAGNPRVRPASTGGLSLLPPPPGGKT	VRPAS(0.878)T(0.107)GGLS(0.015)LLPPPPGGK	348	UID338	Color2 [DarkGray]	1	4		S	2			469	___1	0.877881	2.21905e-08	110.22	95.015	88.486	0.17875	253380000	120	21.4435	21.1515	21.5079	20.7637	20.7842	20.7285	21.7745	21.4048	21.2982	20.7452	21.8508	20.1989	21.23	21.2778	20.8729	25.3402	23.2003	25.1737	20.9458
	0.245022	0.630005	Q15418-2;E9PAN7	28;28	Q15418-2	Q15418-2	Ribosomal protein S6 kinase alpha-1	RPS6KA1	WALIPWLPRKQRPRISQTSLPVPGPGSGPQR	IS(0.884)QT(0.113)S(0.003)LPVPGPGSGPQR	1743	UID1729	Color2 [DarkGray]	1	4		S	2			2301	___1	0.884082	1.0348e-08	88.427	45.719	67.605	-0.052404	190180000	28	20.9517	25.1591	21.2709	21.2601	24.1844	24.554	24.9892	23.6357	20.5912	20.426	21.4585	21.0409	21.8161	20.5766	22.0107	24.0449	22.4134	23.9763	20.61
	0.0521452	-0.17378	P36507;G5E9C7;M0R1B6	394;297;98	P36507	P36507	Dual specificity mitogen-activated protein kinase kinase 2	MAP2K2	FAGWLCKTLRLNQPGTPTRTAV_________	LNQPGT(0.888)PT(0.112)R	2917	UID2871	Color2 [DarkGray]	1	4		T	2			1855	___1	0.887941	0.00979949	103.08	61.379	82.831	1.0008	486650000	394	22.367	22.973	21.0364	23.012	20.7425	24.7897	24.8254	21.371	21.3306	20.9588	21.0499	21.7554	20.5878	21.5055	22.6787	26.2723	21.4164	26.5589	25.3566
	0.113104	0.254634	Q66K14-2;Q66K14	435;435	Q66K14-2	Q66K14-2	TBC1 domain family member 9B	TBC1D9B	SPAPQEGSEQPASPASPLSSRQSFCAQEAPT	ASVVDPSTESSPAPQEGSEQPAS(0.025)PAS(0.896)PLS(0.062)S(0.017)R	1904	UID1890	Color2 [DarkGray]	1	4		S	3			2406	___1	0.89568	2.34919e-06	97.801	87.285	80.923	0.22878	122800000	435	20.2272	22.4389	21.3707	20.9337	20.7847	21.7968	24.9048	21.0098	20.8836	23.1758	21.1657	21.9764	23.912	23.0458	20.7928	21.2697	20.9206	23.1311	23.0572
	0.122608	-0.513332	P02671;P02671-2	364;364	P02671	P02671	Fibrinogen alpha chain;Fibrinopeptide A;Fibrinogen alpha chain	FGA	PGSPRPGSTGTWNPGSSERGSAGHWTSESSV	PGSTGTWNPGS(0.905)S(0.095)ER	1146	UID1133	Color2 [DarkGray]	1	4		S	2			1498	___1	0.904809	5.8514e-104	253.06	224.43	220.87	0.0029838	1687700000	364	25.4537	26.9909	25.852	26.4905	25.5816	27.1223	28.1953	26.9713	21.516	21.4276	20.7841	20.9705	21.3442	21.4197	21.5804	26.14	25.5888	26.7787	26.6221
	0.137991	-0.539973	F8VTQ5;F8W6I7;P09651-3;P09651-2;P09651;F8W646	4;4;4;4;4;4	F8VTQ5	F8VTQ5	Heterogeneous nuclear ribonucleoprotein A1;Heterogeneous nuclear ribonucleoprotein A1, N-terminally processed	HNRNPA1	____________MSKSESPKEPEQLRKLFIG	S(0.016)KS(0.906)ES(0.078)PKEPEQLR	619	UID606	Color2 [DarkGray]	1	4		S	2			826	___1	0.905806	1.0857e-44	220.85	193.74	83.53	-1.726	669910000	4	21.6647	21.9333	21.2285	22.2155	20.3644	21.3875	21.6675	20.0753	27.1932	27.288	26.722	21.9399	20.6751	26.6189	26.7637	22.3131	21.0913	22.1199	21.56
	0.0804963	0.15147	Q9Y286-2;Q9Y286	311;404	Q9Y286-2	Q9Y286-2	Sialic acid-binding Ig-like lectin 7	SIGLEC7	DVGDIGMKDANTIRGSASQGNLTESWADDNP	GS(0.906)AS(0.094)QGNLTESWADDNPR	2498	UID2484	Color2 [DarkGray]	1	4		S	2			2988	___1	0.906165	8.62447e-20	158.17	136.29	149.73	-0.82707	71252000	311	20.8671	20.9231	20.643	20.8871	23.5189	24.4869	21.2436	21.5716	21.3783	21.0435	21.7768	22.1525	21.3593	22.0004	20.957	22.4169	23.234	20.3092	22.6239
	0.523279	0.603208	A8MYJ1;Q12802-4;Q12802;Q12802-2	954;2689;2709;2713	A8MYJ1	A8MYJ1	A-kinase anchor protein 13	AKAP13	LMRIPSFFPSPEEPPSPSAPSIAKSGSLDSE	IPSFFPS(0.001)PEEPPS(0.907)PS(0.067)APS(0.025)IAK	71	UID72	Color2 [DarkGray]	1	4		S	3			74	___1	0.907388	4.25061e-08	85.231	76.135	43.099	0.43324	139810000	954	21.0405	19.8724	21.1498	20.8461	21.4875	21.2448	21.7145	21.1006	21.122	22.2935	21.1244	24.3859	22.0502	20.997	21.9168	24.1213	20.7151	21.8476	20.7913
	0.30029	0.70446	P08670;B0YJC4	420;420	P08670	P08670	Vimentin	VIM	EGEESRISLPLPNFSSLNLRETNLDSLPLVD	ISLPLPNFS(0.09)S(0.91)LNLR	1191	UID1177	Color2 [DarkGray]	1	4		S	2			1607	___1	0.910375	2.13454e-62	229.9	210.58	103.3	0.60773	411650000	420	21.4672	20.9378	21.138	21.4499	26.4987	20.5844	20.6105	21.3784	22.1213	20.4934	21.0004	20.946	21.58	20.3283	20.4934	25.3204	21.2599	26.0412	23.224
	0.111519	-0.197664	E7EX40;Q6WKZ4-3;Q6WKZ4;Q6WKZ4-2	191;339;339;191	E7EX40	E7EX40	Rab11 family-interacting protein 1	RAB11FIP1	VYLEQPEAKGEIKDSSPSSSPSPKGFRKKHL	GEIKDS(0.049)S(0.911)PS(0.029)S(0.007)S(0.001)PS(0.002)PK	423	UID413	Color2 [DarkGray]	1	4		S	2			601	___1	0.910832	2.5061e-08	110.56	59.306	110.56	0.98217	68481000	191	21.3263	20.7951	20.3855	21.6608	20.9528	21.8777	20.5344	21.1122	22.6893	20.9579	21.4679	22.4445	23.8004	23.613	22.8425	22.4024	22.5684	22.3678	22.2924
	0.00497595	-0.0164892	K7EQH1;Q96B23-2;Q96B23	66;66;66	K7EQH1	K7EQH1	Uncharacterized protein C18orf25	C18orf25	VISSMPCLLMELRRDSSESQLASTESDKPTT	RDS(0.911)S(0.07)ES(0.02)QLASTESDKPTTGR	920	UID907	Color2 [DarkGray]	1	4		S	3			1195	___1	0.910851	1.26274e-08	108.72	100.24	104.38	-0.12295	176670000	66	22.8138	20.8883	23.3801	23.4214	24.3203	20.5427	25.571	20.6442	20.7005	21.968	21.0086	22.6639	24.2822	24.0321	21.0378	20.8661	20.0992	23.5801	20.2892
	0.62151	1.56955	P40222	515	P40222	P40222	Alpha-taxilin	TXLNA	GPERRPEGPGAQAPSSPRVTEAPCYPGAPST	RPEGPGAQAPS(0.087)S(0.913)PR	1353	UID1339	Color2 [DarkGray]	1	4		S	2			1871	___1	0.91331	1.11558e-11	145.69	105.22	145.69	1.0361	932670000	515	25.3351	26.2415	25.1309	24.7679	25.4333	26.0226	26.1537	21.0728	20.8421	20.7208	21.3779	21.494	24.3266	21.3621	21.4349	21.2738	21.0964	24.2099	24.3353
	0.552219	1.25045	E7EX73;E9PGM1;E7EUU4;Q04637-5;Q04637-4;Q04637-3;Q04637;Q04637-8;Q04637-9;Q04637-6;Q04637-7	1022;1099;1146;1021;1098;1145;1185;1186;1192;989;990	E7EX73	E7EX73	Eukaryotic translation initiation factor 4 gamma 1	EIF4G1	RGDRLDRARTPATKRSFSKEVEERSRERPSQ	S(0.916)FS(0.084)KEVEER	406	UID396	Color2 [DarkGray]	1	4		S	2			588	___1	0.915882	0.0120985	95.618	69.502	79.82	0.37981	232710000	1022	22.6131	24.7821	19.7454	21.3223	25.8603	25.2681	24.8481	23.7784	19.9214	19.4638	21.17	20.661	21.7286	20.9168	20.9587	23.7877	20.9161	20.4161	21.0578
	0.72466	1.25156	P08670	459	P08670	P08670	Vimentin	VIM	IKTVETRDGQVINETSQHHDDLE________	DGQVINET(0.082)S(0.918)QHHDDLE	1188	UID1174	Color2 [DarkGray]	1	4		S	2			1607	___1	0.917839	1.28389e-12	153.94	131.09	153.94	0.54119	144980000	459	21.7033	24.3305	20.8258	21.8377	21.219	24.6339	23.8966	20.9241	24.1767	23.4287	21.7181	20.8875	20.999	20.8507	20.6882	21.5426	22.1047	20.0981	20.7995
	0.0973166	-0.127199	P42684-4;P42684-7;P42684-10;P42684-5;P42684-2;P42684-6;P42684-3;P42684	798;812;819;833;901;915;922;936	P42684-4	P42684-4	Abelson tyrosine-protein kinase 2	ABL2	PVLPTTHNHKVPVLISPTLKHTPADVQLIGT	VPVLIS(0.92)PT(0.08)LK	1370	UID1356	Color2 [DarkGray]	1	4		S	2			1891	___1	0.919768	0.0111556	89.805	81.649	88.187	1.1522	51752000	798	20.7753	21.3592	21.06	20.7085	21.1942	21.5122	20.7315	21.4416	21.0798	20.5556	20.7712	21.4045	21.3136	21.5593	21.4566	22.94	22.0115	23.166	21.635
	0.322468	0.528449	H0Y704;J3KNL4;O15231-2;O15231-3;H7BZT5;O15231-9;O15231-5;O15231-4;O15231-7;O15231;O15231-8;O15231-6	224;233;228;466;468;103;244;406;436;465;468;497	H0Y704	H0Y704	Zinc finger protein 185	ZNF185	RQSSPSGSEQLVRRESCGSSVLTDFEGKDVA	RES(0.923)CGS(0.038)S(0.038)VLTDFEGKDVATK	713	UID700	Color2 [DarkGray]	1	4		S	3			938	___1	0.923371	1.87813e-08	99.859	89.356	99.859	-0.73537	90561000	224	22.1208	23.8132	20.6298	21.6954	22.0243	21.5404	24.3305	19.9909	21.0178	22.7586	22.5066	22.9363	23.5739	21.5718	21.9733	23.3049	20.7945	21.6404	21.3619
	0.00425462	-0.00896961	F8W7U3;E7ESD2;Q641Q2-2;Q641Q2;J3KP36;Q9Y4E1-3;Q9Y4E1-6;Q9Y4E1-2;Q9Y4E1;Q9Y4E1-4;Q9Y4E1-5;Q5SNT6	200;288;288;288;232;233;288;280;288;288;288;200	F8W7U3;J3KP36;Q5SNT6	F8W7U3	WASH complex subunit FAM21A;WASH complex subunit FAM21C;WASH complex subunit FAM21B	FAM21A;FAM21C;FAM21B	EDIEENTRPKRSRPTSFADELAARIKGDAMG;EDIEENTRPKRSRPTSFADELAARIKGDAVG	S(0.001)RPT(0.074)S(0.925)FADELAAR	384	UID374	Color2 [DarkGray]	1	4		S	2			1120;2371;570	___1	0.924941	0.00239577	88.706	68.5	80.411	0.90379	345540000	200	24.2326	21.3992	23.9081	23.4715	25.0611	21.1784	21.1884	25.7928	21.7151	21.3164	20.7886	22.5999	21.9764	21.1477	20.8399	24.6034	21.5916	25.1458	23.3097
	0.848013	1.65315	P19878-3;P19878;P19878-4;P19878-2;B1ALB7	267;312;231;231;51	P19878-3	P19878-3	Neutrophil cytosol factor 2	NCF2	VELRIHPQQQPQEESSPQSDIPAPPSSKAPG	IHPQQQPQEES(0.066)S(0.93)PQS(0.004)DIPAPPSSK	1265	UID1251	Color2 [DarkGray]	1	4		S	3			1719	___1	0.930381	0.00013972	85.881	75.643	85.881	-0.046698	303200000	267	20.2561	25.5275	20.861	20.6388	25.0028	25.3543	21.259	20.9894	24.2764	20.8043	20.8421	24.961	25.2437	22.3564	21.0396	20.9608	23.0052	25.1821	23.038
	1.00304	1.60241	Q96A00;Q96A00-2	128;101	Q96A00	Q96A00	Protein phosphatase 1 regulatory subunit 14A	PPP1R14A	AKLQGLHRQPGLRQPSPSHDGSLSPLQDRAR	QPGLRQPS(0.931)PS(0.069)HDGSLSPLQDR	2173	UID2159	Color2 [DarkGray]	1	4		S	3			2647	___1	0.930735	0.000391565	56.247	31.416	56.247	0.09922	168750000	128	21.3498	21.6699	20.3564	21.1601	21.1266	20.3408	20.9434	19.9748	24.2176	24.0171	22.7699	24.6136	26.2058	21.6935	22.231	21.6597	20.6366	21.6847	20.7599
	0.694131	1.23032	Q15691	155	Q15691	Q15691	Microtubule-associated protein RP/EB family member 1	MAPRE1	SLVAPALNKPKKPLTSSSAAPQRPISTQRTA	KPLT(0.026)S(0.932)S(0.035)S(0.007)AAPQRPISTQR	1752	UID1738	Color2 [DarkGray]	1	4		S	3			2309	___1	0.931671	7.49579e-07	95.206	80.511	95.206	0.84209	109710000	155	23.1588	21.7034	22.896	21.3531	22.0223	21.4593	21.6468	21.3212	21.2496	24.5495	22.2847	22.1803	24.7227	23.9467	21.378	21.6177	21.0663	21.0125	21.1145
	0.0630851	0.116164	R4GN35;R4GNB2;Q5VZ89-2;Q5VZ89-6;Q5VZ89;X6RAE7;Q5VZ89-3;Q5VZ89-5;X6R5W5;Q5VZ89-4	1346;1297;534;1061;1061;333;243;1061;84;58	R4GN35	R4GN35	DENN domain-containing protein 4C	DENND4C	DHGSPAQENPESEKSSPAVSRSKTFTGRFKQ	SSLPLDHGSPAQENPESEKS(0.062)S(0.933)PAVS(0.004)R	2579	UID2565	Color2 [DarkGray]	1	4		S	3			3057	___1	0.933437	9.03892e-06	116.82	104.99	116.82	-0.45891	71998000	1346	21.158	21.578	21.9894	21.3167	21.2608	21.0817	20.7618	21.4793	21.0068	23.0007	22.0887	21.2621	23.6583	24.192	23.3203	20.0008	21.6048	21.634	21.914
	0.734491	-0.39286	Q15365	190	Q15365	Q15365	Poly(rC)-binding protein 1	PCBP1	QGRVMTIPYQPMPASSPVICAGGQDRCSDAA	VMTIPYQPMPAS(0.066)S(0.934)PVICAGGQDR	1740	UID1726	Color2 [DarkGray]	1	4		S	3			2298	___1	0.933769	5.518e-21	145.75	126.92	88.394	0.0021038	244060000	190	20.1278	20.7008	21.1835	21.3983	24.9503	21.0344	21.0318	21.0452	21.0484	20.8605	22.8683	21.1025	21.4572	21.5485	21.2291	24.1558	22.3363	23.8479	21.9182
	0.272932	0.434421	H0YFY6;Q14980-2;Q14980;Q14980-5	606;1743;1757;621	H0YFY6	H0YFY6	Nuclear mitotic apparatus protein 1	NUMA1	PRTQPDGTSVPGEPASPISQRLPPKVESLES	T(0.001)QPDGT(0.007)S(0.035)VPGEPAS(0.934)PIS(0.024)QR	738	UID725	Color2 [DarkGray]	1	4		S	2			960	___1	0.934317	8.06614e-08	87.411	62.558	54.805	-1.0866	99813000	606	21.8217	21.6218	21.6929	20.045	21.469	21.2119	21.1714	21.879	22.1086	21.4348	22.0301	22.6173	23.7304	22.4838	21.9922	21.0406	22.8526	24.1366	23.235
	0.133638	0.298008	P02649;H0Y7L5;E9PEV4;E7ERP7	147;173;147;147	P02649	P02649	Apolipoprotein E	APOE	RLVQYRGEVQAMLGQSTEELRVRLASHLRKL	GEVQAMLGQS(0.935)T(0.065)EELRVR	1135	UID1122	Color2 [DarkGray]	1	4		S	3			1496	___1	0.935316	3.20308e-08	140.22	117.36	105.38	0.26885	218080000	147	20.9636	21.1959	21.4212	20.7724	20.8248	20.244	21.084	20.6151	20.0074	24.3198	23.3147	24.0477	24.0823	23.3425	23.6194	21.1415	21.1959	22.6427	21.4111
	0.769801	1.29026	F5GZW3;E7EQN5;P98171;P98171-2;E9PCM6	907;909;930;970;752	F5GZW3	F5GZW3	Rho GTPase-activating protein 4	ARHGAP4	LGRNKGFSRGPGAPASPSASHPQGLDTTPKP	GPGAPAS(0.935)PS(0.032)AS(0.032)HPQGLDTTPKPH	377	UID367	Color2 [DarkGray]	1	4		S	3			555	___1	0.935478	1.53936e-05	102.27	92.68	86.131	0.16628	622080000	907	23.6489	25.1291	20.93	21.3278	24.5789	24.322	24.5353	24.6055	25.1793	24.9527	24.5535	25.3027	26.3119	23.9212	23.1716	24.9888	24.3229	24.515	21.6875
	0.416224	1.05142	Q96CX2	176	Q96CX2	Q96CX2	BTB/POZ domain-containing protein KCTD12	KCTD12	YSEPEQQEGASAGAPSPTLELASRSPSGGAA	RGVHKEGSLGDELLPLGY(0.001)S(0.001)EPEQQEGAS(0.005)AGAPS(0.936)PT(0.056)LELAS(0.001)R	2190	UID2176	Color2 [DarkGray]	1	4		S	4			2669	___1	0.93576	4.81998e-17	100.22	86.98	63.433	2.3688	1374400000	176	21.5863	21.5162	21.0315	21.0504	23.4727	20.8813	20.5973	21.6119	25.4069	24.3438	21.3671	24.9371	23.5707	20.4855	20.5733	21.2131	25.0631	26.4745	21.6347
	0.942322	2.07994	Q7Z5R6	526	Q7Z5R6	Q7Z5R6	Amyloid beta A4 precursor protein-binding family B member 1-interacting protein	APBB1IP	APKSSLPPPPPVRRSSDTSGSPATPLKAKGT	RS(0.024)S(0.936)DT(0.006)S(0.009)GS(0.024)PATPLK	1997	UID1983	Color2 [DarkGray]	1	4		S	2			2477	___1	0.936061	3.15666e-44	212.59	184.97	110.38	-0.45067	1501800000	526	23.7864	26.8215	24.3592	23.7533	21.3329	26.8446	27.5307	26.6716	22.3637	22.3736	22.2785	24.0222	24.7909	23.335	21.7541	26.0745	22.4849	26.4235	20.9351
	0.0765645	0.216055	E7EVA0;P27816;P27816-2;P27816-6;B9ZVR1;E9PGM5;H0Y2V1;F8W9U4;P27816-4;B5MEG9;P27816-5;H7C4C5	1970;825;652;825;553;560;191;576;560;560;552;236	E7EVA0;P27816-5	E7EVA0	Microtubule-associated protein;Microtubule-associated protein 4	MAP4	TTTAAAVASTGPSSRSPSTLLPKKPTAIKTE	S(0.94)PS(0.021)T(0.039)LLPK	414	UID404	Color2 [DarkGray]	1	4		S	1			1787;591	___1	0.939743	0.000413744	102.62	20.343	102.62	0.4959	95630000	1970	22.2125	24.8449	21.0021	21.3049	23.5139	24.6211	21.7088	21.7758	21.2035	20.1815	21.3718	21.0872	19.2971	22.2519	21.3129	20.2212	21.4567	20.8797	20.8793
	0.00873758	0.0213328	Q15942;B4DQR8;H0Y2Y8;B4DQX7;H7C3D3	308;221;276;151;125	Q15942	Q15942	Zyxin	ZYX	NQKLGHPEALSAGTGSPQPPSFTYAQQREKP	LGHPEALS(0.002)AGT(0.056)GS(0.942)PQPPSFTYAQQR	1764	UID1750	Color2 [DarkGray]	1	4		S	3			2316	___1	0.942257	2.62233e-05	92.01	78.69	87.28	0.43614	292040000	308	21.2099	23.8797	21.6243	21.3731	21.5183	24.0986	24.9541	20.8437	20.6709	23.21	20.9792	22.8211	24.1344	21.4091	22.5114	25.0731	24.1628	21.4228	24.6227
	0.173276	0.428865	P02679;C9JC84	448;456	P02679	P02679	Fibrinogen gamma chain	FGG	QVRPEHPAETEYDSLYPEDDL__________	QVRPEHPAETEYDS(0.057)LY(0.943)PEDDL	3222	UID3170	Color2 [DarkGray]	1	4		Y	3			1500	___1	0.942701	0.00086695	61.181	48.332	61.181	-2.5517	148410000	448	21.9007	21.1234	21.217	20.7866	21.3674	20.9088	21.1637	21.3741	20.9444	24.7243	23.4665	21.0673	23.3056	24.6159	24.7604	24.3256	21.9779	21.956	21.3426
	0.329629	0.769572	O94804	454	O94804	O94804	Serine/threonine-protein kinase 10	STK10	PAANRSQKASQSRPNSSALETLGGEKLANGS	AS(0.008)QS(0.008)RPNS(0.945)S(0.039)ALETLGGEK	1086	UID1073	Color2 [DarkGray]	1	4		S	2			1408	___1	0.944721	2.58062e-36	176.46	138.88	118.72	0.51755	409070000	454	20.4651	24.8588	21.0247	20.1986	23.7816	25.0688	26.195	24.1343	20.3932	21.3509	21.03	20.9592	22.6871	22.513	23.4414	22.9336	23.2863	23.8517	21.5781
	0.538262	-1.76528	P61978-2;P61978;Q5T6W1	116;116;47	P61978-2	P61978-2	Heterogeneous nuclear ribonucleoprotein K	HNRNPK	LKKIIPTLEEGLQLPSPTATSQLPLESDAVE	IIPT(0.004)LEEGLQLPS(0.945)PT(0.048)AT(0.003)S(0.001)QLPLESDAVECLNYQHYK	1476	UID1462	Color2 [DarkGray]	1	4		S	4			2049	___1	0.945135	3.34966e-13	125.97	115.96	112.73	-0.13542	2510700000	116	23.8995	20.8303	22.7461	19.7535	26.4944	21.7001	20.9751	21.7063	20.849	20.9459	27.775	29.0167	20.6678	26.6342	20.913	21.7691	28.7008	20.3762	20.5127
	1.05441	-1.48694	C9JF29;Q8N423-2;Q8N423;O75023-2;O75023;O75023-3	451;566;567;460;559;560	C9JF29	C9JF29	Leukocyte immunoglobulin-like receptor subfamily B member 2;Leukocyte immunoglobulin-like receptor subfamily B member 5	LILRB2;LILRB5	AASEAPQDVTYAQLHSLTLRRKATEPPPSQE	AAASEAPQDVTYAQLHS(0.947)LT(0.053)LR	296	UID297	Color2 [DarkGray]	1	4		S	2			378	___1	0.946885	6.05694e-46	178.95	170.09	143.4	-0.014732	236980000	451	21.2869	21.0852	23.2581	20.508	21.5964	20.3152	23.3769	25.7339	21.0091	21.2399	21.4165	21.6073	21.2727	21.5367	21.2888	21.7789	24.2997	24.1887	24.9903
	0.131344	-0.440204	Q9HBI1	7	Q9HBI1	Q9HBI1	Beta-parvin	PARVB	_________MSSAPRSPTPRPRRMKKDESFL	S(0.001)S(0.007)APRS(0.948)PT(0.045)PRPR	2343	UID2329	Color2 [DarkGray]	1	4		S	3			2845	___1	0.947625	0.0010402	76.358	52.066	71.344	-1.0886	503430000	7	21.8688	21.4469	21.6017	20.8387	23.5531	20.6027	23.8296	20.1969	23.5403	21.3772	23.4606	20.8016	26.1002	25.4033	25.2749	21.1216	20.8947	20.9452	20.6629
	0.361586	0.369229	Q9P107;E7ERB7;B7ZLZ0	660;631;634	Q9P107	Q9P107	GEM-interacting protein	GMIP	SLAKTLHADPGDDPGTPSPSPEVIRSLKTLL	T(0.005)LHADPGDDPGT(0.948)PS(0.032)PS(0.016)PEVIR	3141	UID3095	Color2 [DarkGray]	1	4		T	3			2912	___1	0.947647	0.000434685	55.063	31.022	40.104	-0.12324	36842000	660	21.4583	22.8835	20.9607	21.0944	20.9015	22.8497	20.6954	20.109	20.9645	21.615	20.7388	23.3346	20.668	21.4401	21.3003	20.4423	21.3623	22.4761	21.6605
	0.495227	0.905127	Q9Y3Q8	229	Q9Y3Q8	Q9Y3Q8	TSC22 domain family protein 4	TSC22D4	PSLRVEAEAGGSGARTPPLSRRKAVDMRLRM	VEAEAGGS(0.049)GART(0.949)PPLS(0.002)R	3167	UID3121	Color2 [DarkGray]	1	4		T	2			3013	___1	0.949335	0.000222574	72.883	46.736	70.197	3.7682	356100000	229	20.533	22.9565	21.6996	20.9258	20.9593	21.7255	24.2633	21.1333	22.8926	23.059	22.7071	23.0103	24.3838	24.0885	23.6907	20.6359	20.4748	22.1731	21.0558
	0.644149	1.4522	P33241;E7EMG9;P33241-3;E9PBD8;P33241-2	193;184;321;131;131	P33241	P33241	Lymphocyte-specific protein 1	LSP1	PLVLEGTIEQSSPPLSPTTKLIDRTESLNRS	TPSPLVLEGTIEQS(0.134)S(0.866)PPLS(0.95)PT(0.043)T(0.007)K	1337	UID4524	Color2 [DarkGray]	1	4		S	2			1839	___2	0.950499	0	346.99	335.34	253.95	0.66595	756120000	193	21.8753	20.6782	21.8242	22.2196	23.992	20.2254	21.141	21.4393	26.7446	26.924	20.6634	27.1618	24.9261	21.1852	21.4287	20.9965	21.6886	21.3376	20.8735
	0.744893	1.28389	Q02952-3;Q02952-2;Q02952	493;500;598	Q02952-3	Q02952-3	A-kinase anchor protein 12	AKAP12	LAEVQQDGEAEEGATSDGEKKREGVTPWASF	GLAEVQQDGEAEEGAT(0.048)S(0.952)DGEKKR	1521	UID1507	Color2 [DarkGray]	1	4		S	3			2146	___1	0.951618	7.72281e-122	241.38	220.35	117.08	0.15644	230500000	493	21.3575	24.0371	21.1563	20.5313	21.369	23.4089	21.9907	20.9097	20.9897	22.824	21.3001	24.6607	25.5474	24.8128	22.6263	21.0502	22.1334	20.6779	20.8964
	1.06795	1.58154	P29966	145	P29966	P29966	Myristoylated alanine-rich C-kinase substrate	MARCKS	ASSTSSPKAEDGATPSPSNETPKKKKKRFSF	AEDGATPS(0.952)PS(0.044)NET(0.004)PK	1313	UID1299	Color2 [DarkGray]	1	4		S	2			1803	___1	0.951903	3.95431e-05	107.34	57.131	97.223	0.023638	142180000	145	21.5244	23.5929	23.2855	23.4848	22.6559	23.6157	23.8439	21.5842	23.8898	20.7835	20.323	20.7451	24.3437	20.583	21.4802	21.2379	20.638	21.798	20.7421
	0.0390442	0.121141	P29966	150	P29966	P29966	Myristoylated alanine-rich C-kinase substrate	MARCKS	SPKAEDGATPSPSNETPKKKKKRFSFKKSFK	AEDGAT(0.002)PS(0.009)PS(0.036)NET(0.953)PKKK	2907	UID2861	Color2 [DarkGray]	1	4		T	3			1803	___1	0.953018	3.16771e-09	106.3	52.544	63.225	-0.36953	347440000	150	21.9428	22.0803	20.5077	22.0067	20.8671	20.7679	20.4179	20.8962	22.6822	24.6973	23.031	24.0419	25.1715	21.8233	25.4056	22.9173	22.5154	21.4052	22.0249
	0.0229622	0.0895757	Q5JPT2;Q96B97-2;Q96B97;B7Z6E8;Q96B97-3	491;474;511;250;273	Q5JPT2	Q5JPT2	SH3 domain-containing kinase-binding protein 1	SH3KBP1	LTSSSLSSPDIFDSPSPEEDKEEHISLAHRG	RPPSQSLTSSSLSS(0.001)PDIFDS(0.042)PS(0.955)PEEDKEEHIS(0.002)LAHR	1838	UID1824	Color2 [DarkGray]	1	4		S	5			2360	___1	0.955	2.13867e-11	101.81	96.562	72.981	1.2569	261050000	491	21.3774	21.3982	21.1173	22.1608	21.4537	22.3131	24.7991	21.3857	23.212	25.3519	24.0494	24.484	26.0363	25.2307	24.853	20.5531	21.1993	20.4499	20.9933
	0.736727	-1.30067	O00160	1001	O00160	O00160	Unconventional myosin-If	MYO1F	STSLGASRRPRARPPSEHNTEFLNVPDQGMA	ARPPS(0.955)EHNT(0.045)EFLNVPDQGMAGMQR	944	UID931	Color2 [DarkGray]	1	4		S	3			1243	___1	0.955153	3.22616e-05	112.13	87.866	91.603	0.14891	1052800000	1001	21.2093	19.8378	21.0338	21.2847	24.176	20.4393	21.4654	24.4716	21.3183	23.0022	24.6148	23.7616	22.0928	24.4605	24.2478	25.1407	24.4445	25.4624	23.2797
	0.116977	0.435949	Q5ZPR3;H0YN29;H0YL10;Q5ZPR3-2	525;161;190;307	Q5ZPR3	Q5ZPR3	CD276 antigen	CD276	GEGSKTALQPLKHSDSKEDDGQEIA______	TALQPLKHS(0.044)DS(0.956)KEDDGQEIA	1902	UID1888	Color2 [DarkGray]	1	4		S	2			2404	___1	0.955513	0.000470773	78.708	62.571	64.203	-0.97776	816520000	525	21.1398	22.7373	20.3545	20.8333	25.4236	21.864	26.1278	24.2277	26.3727	21.8752	21.6788	20.6527	28.604	21.4738	24.3129	21.9092	22.6544	21.3831	22.6507
	0.132256	0.263237	F2Z357;J3KPC5;P47736;P47736-3;P47736-4	484;515;484;514;548	F2Z357	F2Z357	Rap1 GTPase-activating protein 1	RAP1GAP	DLAKAAGISLIVPGKSPTRKKSGPFGSRRSS	AAGISLIVPGKS(0.956)PT(0.044)R	531	UID518	Color2 [DarkGray]	1	4		S	2			716	___1	0.955586	1.99605e-05	134.25	116.81	134.25	-0.67824	73310000	484	20.6083	23.81	21.0526	21.3734	23.2475	23.4519	24.513	20.8338	21.2502	21.3589	20.9076	22.312	21.731	21.2017	21.0222	21.2702	22.1449	21.8943	21.858
	0.183061	0.402769	I1E4Y6;Q6Y7W6;C9JHW1;E7ESB6;Q6Y7W6-4;Q6Y7W6-5;Q6Y7W6-3;F8WCD5;C9JPV7;C9JXQ0;C9J0V6;C9JHT0;C9JRZ2;C9JW88	26;26;26;26;26;26;26;26;26;26;26;26;26;26	I1E4Y6	I1E4Y6	PERQ amino acid-rich with GYF domain-containing protein 2	GIGYF2	GPEWLRALSSGGSITSPPLSPALPKYKLADY	ALSSGGSIT(0.037)S(0.956)PPLS(0.006)PALPK	819	UID806	Color2 [DarkGray]	1	4		S	2			1080	___1	0.955763	1.63982e-13	141.37	118.49	87.287	1.0372	207910000	26	21.9744	24.548	20.3831	21.6526	21.157	24.0868	24.95	23.8666	20.9796	21.8881	22.3302	23.6511	21.6129	22.2581	21.8147	24.462	21.4377	23.8248	21.175
	0.279893	0.20564	Q9NX76	8	Q9NX76	Q9NX76	CKLF-like MARVEL transmembrane domain-containing protein 6	CMTM6	________MENGAVYSPTTEEDPGPARGPRS	MENGAVY(0.001)S(0.956)PT(0.036)T(0.007)EEDPGPAR	2372	UID2358	Color2 [DarkGray]	1	4		S	2			2887	___1	0.956273	3.79664e-12	131.45	102.11	131.45	0.76063	124830000	8	23.6269	20.824	20.9543	20.9092	24.0333	22.0523	21.0242	21.1088	21.6215	21.3964	21.5848	21.4897	21.0649	21.9542	21.4506	23.2565	20.4802	21.3717	20.3332
	0.185182	-0.418077	Q5T1M5-2;Q5T1M5	969;979	Q5T1M5-2	Q5T1M5-2	FK506-binding protein 15	FKBP15	SSGQPQAPLNRERPESPMVPSEQVVEEAVPL	ERPES(0.959)PMVPS(0.041)EQVVEEAVPLPPQALTTSQDGHR	1861	UID1847	Color2 [DarkGray]	1	4		S	4			2378	___1	0.958556	8.2655e-07	64.273	59.872	54.913	-1.9221	442620000	969	20.0723	21.6603	22.6297	22.852	22.5334	20.4678	20.8108	21.3574	21.7141	23.0009	20.3931	24.4753	22.5987	21.0642	23.9667	25.5423	20.7781	25.8263	25.1512
	0.0475806	-0.141884	Q9UQ35;Q9UQ35-2;I3L4D8;I3L182	783;783;783;687	Q9UQ35	Q9UQ35	Serine/arginine repetitive matrix protein 2	SRRM2	KAKSRLSLRRSLSGSSPCPKQKSQTPPRRSR	SLS(0.003)GS(0.038)S(0.959)PCPK	2479	UID2465	Color2 [DarkGray]	1	4		S	2			2982	___1	0.958891	0.0113354	89.403	60.677	75.229	0.5374	176680000	783	21.6592	20.6145	21.1798	21.1395	20.4262	20.7728	21.2576	20.5892	20.9612	23.6693	21.3307	24.5457	24.8384	21.3899	20.9105	24.096	23.9779	24.5439	24.1841
	0.453979	1.44592	Q9Y385	266	Q9Y385	Q9Y385	Ubiquitin-conjugating enzyme E2 J1	UBE2J1	SPRQRRAQQQSQRRLSTSPDVIQGHQPRDNH	RLS(0.959)T(0.039)S(0.002)PDVIQGHQPR	2517	UID2503	Color2 [DarkGray]	1	4		S	2			3007	___1	0.959126	2.80743e-10	122.49	108.4	55.885	1.4287	814820000	266	22.1682	26.3483	24.8188	24.275	24.938	26.357	27.1889	26.9009	21.0349	22.5094	23.9783	22.3224	24.3111	21.3489	20.2257	25.8857	20.6673	25.868	25.0105
	0.671255	-1.06931	O94804	13	O94804	O94804	Serine/threonine-protein kinase 10	STK10	___MAFANFRRILRLSTFEKRKSREYEHVRR	ILRLS(0.96)T(0.04)FEK	1088	UID1075	Color2 [DarkGray]	1	4		S	2			1408	___1	0.959839	0.00830964	99.343	66.612	89.171	-0.39153	400670000	13	21.4907	20.4421	21.41	22.2749	21.1909	20.6324	22.121	25.0138	20.6793	21.0162	20.8166	21.8118	22.4159	22.1188	21.6179	25.5426	24.2592	25.5357	24.2198
	0.376624	0.691171	Q5T1M5-2;Q5T1M5;Q5T1M5-3;X6RKW4	346;346;346;371	Q5T1M5-2	Q5T1M5-2	FK506-binding protein 15;Peptidyl-prolyl cis-trans isomerase	FKBP15	IPFKSGEPALRTKSNSLSEQLAINTSPDAVK	S(0.039)NS(0.96)LS(0.001)EQLAINTSPDAVK	1866	UID1852	Color2 [DarkGray]	1	4		S	2			2378	___1	0.959922	1.63931e-64	212.72	185.14	212.72	-1.1236	132940000	346	20.7705	23.9486	22.8037	20.3951	23.6877	23.4995	24.5821	23.3073	21.9893	21.3321	21.4788	20.4894	21.2606	20.9754	21.2553	22.5784	20.783	22.9621	20.8559
	0.418883	-0.220951	Q16555;Q16555-2	509;473	Q16555	Q16555	Dihydropyrimidinase-related protein 2	DPYSL2	VPRGLYDGPVCEVSVTPKTVTPASSAKTSPA	GLYDGPVCEVS(0.038)VT(0.962)PK	3028	UID2982	Color2 [DarkGray]	1	4		T	2			2324	___1	0.962435	0.000141567	107.82	93.138	63.681	-0.59207	11870000	509	22.0778	21.1855	20.4899	21.0614	22.5637	20.6019	21.7723	21.1258	20.0442	20.986	20.673	20.5219	21.1171	21.3251	21.5243	22.1298	20.3108	20.9331	21.4444
	0.0635272	-0.068636	Q96P48-3;Q96P48	229;229	Q96P48-3	Q96P48-3	Arf-GAP with Rho-GAP domain, ANK repeat and PH domain-containing protein 1	ARAP1	EIPPKPVRLFPEFDDSDYDEVPEEGPGAPAR	LFPEFDDS(0.963)DY(0.037)DEVPEEGPGAPAR	2218	UID2204	Color2 [DarkGray]	1	4		S	2			2704	___1	0.962523	0.00020491	66.536	58.914	63.578	1.7644	49959000	229	21.4351	20.4915	21.4868	21.1651	21.1155	20.8465	20.9976	21.4875	19.4658	22.529	21.3469	23.1696	21.8789	21.2157	21.3302	22.5923	22.2416	22.8826	20.8744
	0.771714	0.239549	Q8NCE2-2;Q8NCE2;C9JSR1;Q8NCE2-3	572;624;266;512	Q8NCE2-2	Q8NCE2-2	Myotubularin-related protein 14	MTMR14	LAAYSSTVGLRAVAPSPSGAIGGLLEQFARG	AVAPS(0.963)PS(0.037)GAIGGLLEQFAR	2070	UID2056	Color2 [DarkGray]	1	4		S	2			2558	___1	0.963085	3.03513e-06	87.676	72.304	56.482	0.68541	75909000	572	22.2128	21.5761	21.135	21.1721	22.215	21.6337	21.4452	20.7302	21.2877	21.0215	21.4987	21.4032	21.6922	21.6077	21.4291	24.2373	20.8813	23.4573	21.2106
	0.0655917	0.131493	F8WCY4;F8W6G6;B5MCX0;O75022;O75022-2;I6L897;D3YTC4;O75022-3	503;515;520;503;520;503;503;503	F8WCY4	F8WCY4	Leukocyte immunoglobulin-like receptor subfamily B member 3	LILRA6;LILRB3	AAETEPKDRGLLRRSSPAADVQEENLYAAVK	RS(0.036)S(0.964)PAADVQEENLYAAVK	229	UID230	Color2 [DarkGray]	1	4		S	2			261	___1	0.963561	2.5233e-20	158.44	108.99	109.79	0.26832	168220000	503	20.711	24.1194	21.5484	21.4573	21.6209	20.9824	22.2286	21.6118	20.424	21.7281	21.6437	21.9011	21.5852	21.0976	20.2602	21.3041	24.1127	22.0512	21.7788
	0.141403	-0.348804	Q9UQ35;Q9UQ35-2;I3L4D8;I3L182	876;876;876;780	Q9UQ35	Q9UQ35	Serine/arginine repetitive matrix protein 2	SRRM2	NEQSVTPQRRSCFESSPDPELKSRTPSRHSC	SCFES(0.036)S(0.964)PDPELK	2475	UID2461	Color2 [DarkGray]	1	4		S	2			2982	___1	0.964391	2.30307e-11	165.58	137.26	165.58	0.53362	178620000	876	21.8952	24.1966	20.9671	21.5139	23.5029	24.3347	25.2052	23.6484	21.2833	20.7649	21.0321	21.475	20.8788	21.4948	20.8359	23.1796	23.3122	23.699	23.6858
	0.529829	1.34173	Q9UN86-2;Q9UN86	227;227	Q9UN86-2	Q9UN86-2	Ras GTPase-activating protein-binding protein 2	G3BP2	QVEEKNLEELEEKSTTPPPAEPVSLPQEPPK	S(0.018)T(0.018)T(0.964)PPPAEPVSLPQEPPKPR	3149	UID3103	Color2 [DarkGray]	1	4		T	3			2975	___1	0.964476	1.21969e-18	151.71	135.4	106.74	0.28999	665890000	227	21.2126	25.931	21.9175	21.2514	24.7727	25.3871	26.8403	25.8363	21.2992	23.7642	23.1364	21.1682	21.8001	21.5215	23.9233	21.3986	20.941	22.317	25.288
	0.521393	0.666284	Q05655;Q05655-2	304;304	Q05655	Q05655	Protein kinase C delta type;Protein kinase C delta type regulatory subunit;Protein kinase C delta type catalytic subunit	PRKCD	EALNQVTQRASRRSDSASSEPVGIYQGFEKK	RS(0.009)DS(0.966)AS(0.009)S(0.016)EPVGIYQGFEK	1537	UID1523	Color2 [DarkGray]	1	4		S	2			2154	___1	0.965602	1.54079e-63	203.53	176.8	123.84	2.9629	346680000	304	21.6906	23.6901	21.1634	21.3401	20.9416	23.4227	23.8611	22.9823	20.9954	20.9187	20.8857	22.3935	22.3281	21.7267	21.299	23.4549	22.5283	23.2864	22.4388
	0.735818	1.63928	Q9UI08;Q9UI08-2;B7Z3I5;H0YJN0;G3V314;H0YJL6	246;248;252;63;142;52	Q9UI08	Q9UI08	Ena/VASP-like protein	EVL	KLRRVQRPEDASGGSSPSGTSKSDANRASSG	VQRPEDASGGS(0.025)S(0.966)PS(0.008)GTSK	2421	UID2407	Color2 [DarkGray]	1	4		S	3			2945	___1	0.966113	4.28996e-24	162.82	141.99	162.82	-1.0023	781010000	246	20.9987	25.9185	22.8922	21.4345	21.9168	26.6209	25.3723	21.5041	23.8545	22.8286	22.6389	23.3574	23.4791	22.7776	22.7019	21.6419	21.6429	21.2667	21.0084
	0.143147	0.413557	Q9Y5S1	3	Q9Y5S1	Q9Y5S1	Transient receptor potential cation channel subfamily V member 2	TRPV2	_____________MTSPSSSPVFRLETLDGG	T(0.031)S(0.966)PS(0.001)S(0.001)SPVFR	2549	UID2535	Color2 [DarkGray]	1	4		S	2			3038	___1	0.966363	0.00181285	95.417	77.328	80.037	0.82762	319590000	3	20.2489	21.6746	21.446	21.3519	21.262	26.1038	25.8043	21.3864	20.9434	21.0175	21.214	20.7397	23.2315	20.6055	21.1562	23.5175	22.6929	22.9331	21.9505
	0.0173504	-0.0373602	P85037-2;P85037	257;420	P85037-2	P85037-2	Forkhead box protein K1	FOXK1	FRTPFGPLSSRSAPASPTHPGLMSPRSGGLQ	S(0.011)APAS(0.966)PT(0.022)HPGLMSPR	1494	UID1480	Color2 [DarkGray]	1	4		S	2			2120	___1	0.966487	0.000260488	115.1	87.134	115.1	-2.1603	223810000	257	22.0877	23.3471	21.8902	20.9676	20.9672	20.7034	24.3993	23.1869	21.8468	22.2955	22.4024	22.5444	23.7547	23.2348	22.9302	21.4979	22.1048	21.61	21.4424
	0.299533	-0.176024	Q12792-4;Q12792;F8VS81;Q12792-3	45;143;181;143	Q12792-4	Q12792-4	Twinfilin-1	TWF1	DVSLHGYKKYLLSQSSPAPLTAAEEELRQIK	YLLS(0.001)QS(0.032)S(0.967)PAPLTAAEEELR	1601	UID1587	Color2 [DarkGray]	1	4		S	2			2186	___1	0.966783	3.46384e-10	123.36	109.46	123.36	0.53881	64961000	45	20.2105	21.4634	20.8445	21.1882	23.9397	21.5091	22.1175	20.2711	20.9568	21.0806	20.3559	22.0731	20.4944	21.2678	21.3603	24.4298	20.8767	23.8242	20.8954
	0.31658	0.88763	Q96C19	74	Q96C19	Q96C19	EF-hand domain-containing protein D2	EFHD2	LLRRADLNQGIGEPQSPSRRVFNPYTEFKEF	RADLNQGIGEPQS(0.968)PS(0.032)RR	2185	UID2171	Color2 [DarkGray]	1	4		S	3			2661	___1	0.967751	3.13723e-08	133.21	106.37	116.48	3.7517	601630000	74	21.5043	21.1292	21.5624	20.4908	24.1512	21.0098	24.4319	21.6287	25.9147	25.2735	24.5267	24.7504	25.745	24.7075	24.0525	20.9812	20.4206	21.1336	21.2594
	1.09375	0.59956	P63218	5	P63218	P63218	Guanine nucleotide-binding protein G(I)/G(S)/G(O) subunit gamma-5	GNG5	___________MSGSSSVAAMKKVVQQLRLE	SGS(0.004)S(0.968)S(0.028)VAAMKK	1482	UID1468	Color2 [DarkGray]	1	4		S	2			2087	___1	0.968003	6.52014e-08	140.78	106.09	129.34	0.56312	104880000	5	21.1817	22.6563	21.9923	21.297	23.0647	22.3116	22.3191	20.8114	21.6552	21.3612	20.7442	20.6272	22.4411	21.093	20.9206	21.926	21.4506	20.5269	21.6214
	0.608929	0.390631	B4DFM7;Q9BXR0	9;9	B4DFM7	B4DFM7	Queuine tRNA-ribosyltransferase	QTRT1	_______MAGAATQASLESAPRIMRLVAECS	AGAAT(0.001)QAS(0.969)LES(0.031)APR	143	UID144	Color2 [DarkGray]	1	4		S	2			147	___1	0.968714	0.00225434	85.45	47.422	85.45	-0.99287	20485000	9	21.7537	21.8107	21.6337	20.9156	21.32	22.5712	21.4684	21.2818	20.9974	21.9043	21.1139	21.6339	22.3993	22.1935	22.0784	20.7991	21.1948	19.9555	21.3021
	0.491135	1.03366	Q15836	11	Q15836	Q15836	Vesicle-associated membrane protein 3	VAMP3	_____MSTGPTAATGSNRRLQQTQNQVDEVV	STGPTAAT(0.031)GS(0.969)NRR	1755	UID1741	Color2 [DarkGray]	1	4		S	2			2314	___1	0.968756	1.07355e-12	119.88	99.454	80.128	-0.39016	288330000	11	24.7189	24.0795	25.1294	20.4527	21.3428	23.7939	25.6493	22.4814	21.7096	21.9686	22.6614	23.4138	23.4951	22.091	21.5427	21.3202	20.5118	21.4285	21.4881
	0.110141	0.311312	F8WF93;H7BZZ2;F8WE30;H7C0X4;Q92685	13;11;13;12;13	F8WF93	F8WF93	Dol-P-Man:Man(5)GlcNAc(2)-PP-Dol alpha-1,3-mannosyltransferase	ALG3	___MAAGLRKRGRSGSAAQAEGLCKQWLQRA	S(0.031)GS(0.969)AAQAEGLCK	653	UID640	Color2 [DarkGray]	1	4		S	2			869	___1	0.969081	3.59177e-11	153.81	135.03	111.72	-0.93825	142000000	13	23.0897	24.2492	23.0427	20.7743	23.999	24.5371	25.0111	20.8942	21.5343	21.4073	20.6511	21.66	20.5396	21.0624	20.9855	23.3535	23.5385	21.1145	20.6065
	0.169099	-0.478248	Q9UQ35;I3L3Q8	2409;12	Q9UQ35	Q9UQ35	Serine/arginine repetitive matrix protein 2	SRRM2	SGRTSPPLLDRARSRTPPSAPSQSRMTSERA	S(0.031)RT(0.969)PPSAPSQSR	3159	UID3113	Color2 [DarkGray]	1	4		T	2			2982	___1	0.969165	0.000748527	114.72	81.633	80.312	-0.25039	231890000	2409	20.5481	20.4668	21.6723	21.2527	20.4736	21.1566	21.8074	20.899	23.9118	23.5862	22.8314	24.556	25.3467	24.9729	24.3467	23.8437	20.3908	21.6103	23.9224
	0.370714	0.770301	G3V1Q4;E7ES33;E7EPK1;Q16181-2;Q16181;Q5JXL7	373;425;425;425;426;77	G3V1Q4	G3V1Q4	Septin-7	SEPT7;DKFZp586I031	WEAQQRILEQQNSSRTLEKNKKKGKIF____	ILEQQNS(0.005)S(0.025)RT(0.969)LEK	2713	UID2667	Color2 [DarkGray]	1	4		T	2			544	___1	0.969167	2.75151e-16	160.81	118.72	138.77	0.33848	381970000	373	20.7678	23.7273	21.4322	21.1363	21.0231	23.9003	25.0148	24.5057	23.4144	23.746	23.1177	23.7248	24.4142	24.8005	23.6832	21.7723	22.2052	20.5821	21.0055
	0.103436	0.238127	P04083;Q5T3N1;Q5T3N0	37;48;37	P04083	P04083	Annexin A1;Annexin	ANXA1	VQTVKSSKGGPGSAVSPYPTFNPSSDVAALH	GGPGS(0.027)AVS(0.971)PY(0.001)PT(0.001)FNPSSDVAALHK	1155	UID1141	Color2 [DarkGray]	1	4		S	3			1523	___1	0.97095	9.22724e-05	92.613	79.738	92.613	-0.27583	173840000	37	21.3963	24.5738	20.4174	22.0505	23.6989	24.103	23.4718	23.6491	20.4164	22.9372	21.6648	20.59	19.9518	22.7946	22.8041	24.218	23.4319	21.703	21.6745
	0.219874	-0.740113	Q9UI08;Q9UI08-2;B7Z3I5;H0YJN0;G3V314;H0YJL6	259;261;265;76;155;65	Q9UI08	Q9UI08	Ena/VASP-like protein	EVL	GSSPSGTSKSDANRASSGGGGGGLMEEMNKL	S(0.001)DANRAS(0.971)S(0.028)GGGGGGLMEEMNK	2414	UID2400	Color2 [DarkGray]	1	4		S	2			2945	___1	0.971265	4.312e-35	171.78	155.65	131.18	-0.79591	859630000	259	20.8707	24.9944	21.2955	20.8144	24.6402	24.5323	26.4138	21.5903	21.4724	20.3272	20.8713	20.3047	20.7204	20.5339	20.7823	25.2238	25.1843	24.9037	24.9795
	0.0228256	0.0744155	O75427	25	O75427	O75427	Leucine-rich repeat and calponin homology domain-containing protein 4	LRCH4	AAGGEEAAATTSVPGSPGLPGRRSAERALEE	AAAVAAPLAAGGEEAAAT(0.01)T(0.01)S(0.008)VPGS(0.972)PGLPGRR	1062	UID1049	Color2 [DarkGray]	1	4		S	3			1383	___1	0.972026	9.90605e-06	105.94	94.092	80.116	0.87866	1340400000	25	22.0204	26.0972	24.7854	24.2516	26.6974	25.0236	19.8087	26.3582	22.1956	21.03	24.5578	25.0692	23.8005	24.9612	24.2267	26.0569	25.4292	21.1389	25.3281
	0.0704347	0.16508	P22681	483	P22681	P22681	E3 ubiquitin-protein ligase CBL	CBL	FMMKELAGAKVERPPSPFSMAPQASLPPVPP	VERPPS(0.973)PFS(0.027)MAPQASLPPVPPR	1291	UID1277	Color2 [DarkGray]	1	4		S	3			1744	___1	0.972814	3.37669e-20	108.3	99.44	78.128	0.39269	549960000	483	21.4681	24.8816	22.6417	21.3878	23.3675	22.7128	24.9786	24.15	21.5206	21.9164	21.4486	21.9407	21.9314	21.0151	21.5398	24.3113	24.2154	24.2719	23.9441
	0.0760066	-0.182349	Q9HCN4-3;Q9HCN4-2;Q9HCN4-4;Q9HCN4;Q9HCN4-5	219;235;302;314;328	Q9HCN4-3	Q9HCN4-3	GPN-loop GTPase 1	GPN1	MGSVALDAGTAKDSLSPVLHPSDLILTRGTL	DS(0.026)LS(0.974)PVLHPSDLILTR	2346	UID2332	Color2 [DarkGray]	1	4		S	3			2848	___1	0.973807	7.50186e-05	96.163	80.274	65.784	0.63572	45830000	219	21.8186	21.0154	21.9049	20.7648	23.4114	17.1696	20.7058	21.8911	20.6728	21.8935	21.6165	21.4123	21.6481	21.0836	21.5497	23.5133	19.8886	22.0285	22.2806
	1.0292	1.1743	H0YKH0;H0YLW9;H0YLI3;F5H7D6;H0YNT2;F8W8S3;H0YKT5;H0YKN8;H0YL70;Q04726-2;Q04726-7;Q04726-3;Q04726-6;Q04726-5;Q04726-4;Q04726	286;286;360;230;230;286;291;292;296;286;279;286;286;286;291;286	H0YKH0	H0YKH0	Transducin-like enhancer protein 3	TLE3	NGLDKARSLKKDAPTSPASVASSSSTPSSKT	DAPT(0.023)S(0.974)PAS(0.003)VASSSSTPSSK	593	UID580	Color2 [DarkGray]	1	4		S	2			804	___1	0.97396	2.06376e-08	105.77	81.482	105.77	-1.4639	93576000	286	20.8254	21.7674	21.77	21.8424	23.1362	23.8699	20.8362	23.9522	23.3169	22.7312	21.8964	21.3935	23.9027	21.2018	22.7221	20.8962	20.7036	21.2817	20.6626
	0.00175638	0.00356178	Q7Z5L9-2;Q7Z5L9	240;240	Q7Z5L9-2	Q7Z5L9-2	Interferon regulatory factor 2-binding protein 2	IRF2BP2	GSAQPTDLGAHKRPASVSSSAAVEHEQREAA	RPAS(0.974)VS(0.025)S(0.001)SAAVEHEQR	1995	UID1981	Color2 [DarkGray]	1	4		S	3			2476	___1	0.974172	1.67487e-06	113.36	100.21	113.36	1.8181	150260000	240	24.0646	22.9456	23.442	22.4381	20.7511	23.6995	23.76	21.2894	20.3278	21.2244	20.7188	22.6965	20.523	20.316	21.3927	25.1271	22.1029	24.3784	21.9311
	0.494765	-0.611896	X6RGP5;J3KNL6;O15027-2;O15027-4;O15027-3;O15027;O15027-5	805;2083;1905;1905;1905;1905;1905	X6RGP5	X6RGP5	Protein transport protein Sec16A	SEC16A	WDRADSGPTQPPLSLSPAPETKRPGQAAKKE	ADSGPTQPPLS(0.016)LS(0.976)PAPET(0.008)K	836	UID823	Color2 [DarkGray]	1	4		S	2			1114	___1	0.975952	8.19474e-06	87.676	63.444	87.676	-0.080253	48658000	805	21.8477	21.6174	21.0975	22.4926	21.4823	21.1199	24.1423	20.5626	20.9277	20.5229	21.8359	21.7488	21.3361	20.9393	21.0336	21.285	22.4574	23.7889	22.0133
	0.3146	0.66218	E7EMC7;Q13501;Q13501-2	269;269;185	E7EMC7	E7EMC7	Sequestosome-1	SQSTM1	EVDIDVEHGGKRSRLTPVSPESSSTEEKSSS	S(0.013)RLT(0.977)PVS(0.01)PESSSTEEK	2708	UID2662	Color2 [DarkGray]	1	4		T	2			529	___1	0.976954	5.00659e-05	98.227	67.229	98.227	-0.11111	222680000	269	21.6102	23.8436	20.8048	20.9005	20.5395	22.9891	24.6821	21.6499	23.4153	22.5698	21.3547	21.8496	23.414	23.7855	21.4215	21.6668	20.8233	20.5468	23.6093
	1.09244	0.614879	Q8TD19	333	Q8TD19	Q8TD19	Serine/threonine-protein kinase Nek9	NEK9	KVTLLNAPTKRPRSSTVTEAPIAVVTSRTSE	S(0.011)S(0.011)T(0.977)VTEAPIAVVTSR	3094	UID3048	Color2 [DarkGray]	1	4		T	2			2586	___1	0.977088	0.000238086	109.1	83.655	96.163	0.97158	105180000	333	23.22	21.8926	20.8856	21.4736	20.7976	21.5822	22.2392	20.506	21.0354	22.2968	22.2298	22.6299	21.7209	20.6109	21.4534	24.7072	20.9946	20.4809	20.2387
	0.00543673	-0.0456701	Q01518;Q01518-2	308;307	Q01518	Q01518	Adenylyl cyclase-associated protein 1	CAP1	VRSGPKPFSAPKPQTSPSPKRATKKEPAVLE	SGPKPFSAPKPQT(0.021)S(0.978)PS(0.001)PK	1511	UID1497	Color2 [DarkGray]	1	4		S	2			2133	___1	0.977681	1.99697e-93	233.63	216.41	179.07	0.3387	18792000000	308	26.9725	20.4811	20.8298	27.6549	30.281	29.0397	31.228	21.0047	29.8839	30.6206	30.0166	30.5026	30.92	31.0837	29.9714	22.4824	20.9231	21.171	20.9308
	1.21348	0.827785	Q5T4K5;H0YDQ8;Q53ET0	113;353;433	Q5T4K5	Q5T4K5	CREB-regulated transcription coactivator 2	CRTC2	ASTPGASPHHRRVPLSPLSLLAGPADARRSQ	RVPLS(0.979)PLS(0.021)LLAGPADAR	735	UID722	Color2 [DarkGray]	1	4		S	3			956	___1	0.979143	0.000136036	72.771	61.157	72.771	1.0489	28444000	113	21.0042	21.5345	21.2523	20.9599	22.8024	21.151	20.7859	20.7708	22.0307	20.3944	21.4286	22.0745	22.0086	20.1003	19.8047	21.1104	20.7732	21.7084	21.1856
	0.102179	-0.245109	H7BXG7;D6REX3;O94979-7;O94979-6;O94979-3;O94979-10;O94979-4;O94979-9;O94979-2;O94979;O94979-8;H0Y8W8	912;1194;912;1010;1049;1109;1124;1143;1148;1163;1176;326	H7BXG7	H7BXG7	Protein transport protein Sec31A	SEC31A	KRLEFLYDKLREQTLSPTITSGLHNIARSIE	EQT(0.02)LS(0.98)PTITSGLHNIAR	351	UID341	Color2 [DarkGray]	1	4		S	2			486	___1	0.97987	7.96501e-10	141.97	119.05	126.77	-0.12371	183530000	912	21.1441	24.1652	21.4082	22.0311	23.8768	20.5306	25.0323	24.0389	20.8743	21.9552	20.6039	20.9678	20.5488	20.4293	21.1886	23.8358	22.0323	24.2185	21.2356
	0.15923	0.32169	P04075;P04075-2;H3BQN4;J3KPS3;H3BPS8;H3BUH7	39;93;39;39;93;39	P04075	P04075	Fructose-bisphosphate aldolase A;Fructose-bisphosphate aldolase	ALDOA	VAPGKGILAADESTGSIAKRLQSIGTENTEE	GILAADES(0.001)T(0.018)GS(0.981)IAKR	1153	UID1139	Color2 [DarkGray]	1	4		S	2			1521	___1	0.981182	2.09824e-25	167.69	131.4	167.69	-0.86571	122910000	39	20.6658	23.3434	20.8906	21.2045	22.5452	23.261	24.3153	23.5035	20.4961	20.6928	20.4508	20.3114	21.0835	21.1892	20.5477	21.0665	21.6831	21.6059	21.8226
	0.393664	-0.41338	P05412	63	P05412	P05412	Transcription factor AP-1	JUN	SLKPHLRAKNSDLLTSPDVGLLKLASPELER	NSDLLT(0.019)S(0.981)PDVGLLK	1166	UID1152	Color2 [DarkGray]	1	4		S	2			1553	___1	0.981248	2.49152e-11	148.72	127.86	148.72	-0.81631	61533000	63	20.2541	20.4075	21.6406	21.6076	22.4193	20.3984	20.9722	20.6292	20.9721	21.41	21.5616	22.6586	19.3949	21.652	20.4795	23.573	21.0245	22.9911	21.6859
	0.533641	0.738501	H0YCM0;E9PM17;B3KNX7;Q13153;Q13153-2	114;125;223;223;223	H0YCM0	H0YCM0	Non-specific serine/threonine protein kinase;Serine/threonine-protein kinase PAK 1	PAK1	PLPVTPTRDVATSPISPTENNTTPPDALTRN	DVATS(0.004)PIS(0.981)PT(0.015)ENNTTPPDALTR	125	UID126	Color2 [DarkGray]	1	4		S	2			114	___1	0.981277	1.26127e-49	136.46	117.63	136.46	4.4749	68619000	114	20.6504	20.2303	20.8226	20.9932	20.8896	23.4144	21.0506	21.1808	20.6134	20.1855	20.2856	22.1789	22.8219	20.5368	20.7417	23.3645	22.8273	23.8436	20.5576
	0.496308	1.43853	Q6JBY9;B7ZKW8;F6T4W9	177;147;153	Q6JBY9	Q6JBY9	CapZ-interacting protein	RCSD1	RGSIKRRPPSRRFRRSQSDCGELGDFRAVES	S(0.982)QS(0.018)DCGELGDFR	1927	UID1913	Color2 [DarkGray]	1	4		S	2			2418	___1	0.982047	2.16531e-75	246.31	206.68	246.31	-0.32094	328070000	177	21.9453	26.5507	21.2188	22.6562	25.2501	26.445	25.7723	24.6974	21.1731	21.3452	20.7244	21.1947	20.5554	20.6979	21.1786	21.6623	20.7158	20.8124	20.8981
	0.420032	1.03515	A1A4S6;E7EUW5;H0Y8W5	591;240;269	A1A4S6	A1A4S6	Rho GTPase-activating protein 10	ARHGAP10	TPPDTTFPEPTCLSASPPNAPPRQSKRQGQR	TPPDTTFPEPTCLS(0.017)AS(0.983)PPNAPPR	6	UID7	Color2 [DarkGray]	1	4		S	3			4	___1	0.983383	1.0095e-136	251.13	237.66	196.41	0.61194	600730000	591	22.9217	24.4328	23.5298	20.8688	24.3802	24.0119	25.4204	24.7515	21.7027	24.8747	24.5933	24.7987	24.6648	24.8538	24.5899	21.3744	21.9661	21.1164	20.4977
	0.0569383	-0.163498	F8W7U3;E7ESD2;Q641Q2-2;Q641Q2;J3KP36;Q9Y4E1-3;Q9Y4E1-6;Q9Y4E1-2;Q9Y4E1;Q9Y4E1-4	245;333;333;333;277;278;333;325;333;333	F8W7U3;J3KP36	F8W7U3	WASH complex subunit FAM21A;WASH complex subunit FAM21C	FAM21A;FAM21C	KPRKTLKEKKERRTPSDDEEDNLFAPPKLTD	RT(0.015)PS(0.985)DDEEDNLFAPPK	382	UID372	Color2 [DarkGray]	1	4		S	2			1120;570	___1	0.984848	6.69382e-46	197.28	188.96	154.46	0.60032	172180000	245	21.6377	24.5761	20.8395	22.1597	23.1233	21.2632	25.8883	21.0588	21.3338	20.6763	21.0405	21.4289	21.6269	21.47	21.2221	20.787	21.0719	21.8321	22.313
	0.0198482	-0.0796444	Q9UHD8-7;Q9UHD8-2;Q9UHD8-5;Q9UHD8;K7ENL0;K7EJV0;K7EPY1	66;67;78;85;70;70;92	Q9UHD8-7	Q9UHD8-7	Septin-9	2022-09-09	NSEPSARHVDSLSQRSPKASLRRVELSGPKA	HVDSLS(0.015)QRS(0.985)PK	2409	UID2395	Color2 [DarkGray]	1	4		S	3			2940	___1	0.985416	0.000233302	114.56	90.533	94.547	0.21573	458000000	66	21.0349	20.7441	21.4091	20.9415	23.9641	21.4263	21.1377	22.3467	22.7223	23.503	22.1605	23.7102	25.4534	25.4303	24.1868	20.251	25.4235	21.2637	26.2241
	0.518391	1.35255	P33241;E7EMG9;P33241-3;E9PBD8;P33241-2	189;180;317;127;127	P33241	P33241	Lymphocyte-specific protein 1	LSP1	RTPSPLVLEGTIEQSSPPLSPTTKLIDRTES	TPSPLVLEGTIEQS(0.011)S(0.986)PPLS(0.003)PTTK	1336	UID4523	Color2 [DarkGray]	1	4		S	2			1839	___2	0.985551	1.72031e-281	316.66	304.6	296.63	0.03874	1947100000	189	22.0192	20.7011	21.7185	20.355	23.992	21.3379	21.4901	21.8677	24.3952	26.924	21.4453	25.4627	25.4544	24.3528	24.3022	20.7927	20.5844	21.6435	21.3469
	0.196915	0.442782	Q9HCD5	9	Q9HCD5	Q9HCD5	Nuclear receptor coactivator 5	NCOA5	_______MNTAPSRPSPTRRDPYGFGDSRDS	MNTAPS(0.007)RPS(0.986)PT(0.007)R	2345	UID2331	Color2 [DarkGray]	1	4		S	2			2847	___1	0.985658	0.000263384	90.412	65.636	90.412	-1.0072	531050000	9	23.9226	24.8872	21.2168	24.8801	24.712	24.7879	25.9658	21.2545	21.1442	22.1738	23.6118	22.2521	24.237	24.3543	21.1081	21.678	24.1787	23.7969	23.3134
	0.0613564	0.383964	P01042;P01042-2;P01042-3	327;327;291	P01042;P01042-2	P01042	Kininogen-1;Kininogen-1 heavy chain;T-kinin;Bradykinin;Lysyl-bradykinin;Kininogen-1 light chain;Low molecular weight growth-promoting factor	KNG1	VAGKKYFIDFVARETTCSKESNEELTESCET	ET(0.01)T(0.986)CS(0.001)KES(0.003)NEELTESCETK	2872	UID2826	Color2 [DarkGray]	1	4		T	3			1470;1471	___1	0.985711	2.02987e-31	169.84	129.16	169.84	0.32294	2918800000	327	21.8508	20.7765	22.0086	20.8521	21.0739	21.5728	20.6996	21.9218	20.2607	28.6377	27.2619	21.9799	28.4373	27.9053	28.4238	21.223	20.9396	21.4553	26.8341
	0.652411	0.622406	Q6PKG0;E5RH50;Q6PKG0-3	649;444;572	Q6PKG0	Q6PKG0	La-related protein 1	LARP1	EIDDRDVNKILIVTQTPHYMRRHPGGDRTGN	ILIVT(0.014)QT(0.986)PHYMR	3060	UID3014	Color2 [DarkGray]	1	4		T	3			2435	___1	0.986165	0.0105563	55.724	25.286	55.724	-0.011269	52274000	649	21.1712	20.7581	20.6777	21.2809	21.764	21.1539	21.1077	22.8336	21.32	22.9101	21.4968	21.4815	22.9159	22.1919	21.0937	20.9774	20.8755	22.4334	22.4998
	0.276621	0.461453	O60749;D6RC15	104;103	O60749	O60749	Sorting nexin-2	SNX2	EPILSSEPSPAVTPVTPTTLIAPRIESKSMS	EPILSSEPSPAVTPVT(0.987)PT(0.01)T(0.003)LIAPR	2857	UID2811	Color2 [DarkGray]	1	4		T	2			1360	___1	0.986946	9.46246e-203	279.96	260.64	279.96	0.044437	653200000	104	25.7574	22.7355	25.1305	22.9427	24.6492	24.756	21.4897	26.2198	21.3598	20.6631	23.0194	23.6278	21.1937	22.5165	21.0283	24.4111	20.9751	21.4647	22.7629
	0.0893375	0.306048	B5MBZ0;Q9HC35	144;144	B5MBZ0	B5MBZ0	Echinoderm microtubule-associated protein-like 4	EML4	KEESHSNDQSPQIRASPSPQPSSQPLQIHRQ	AS(0.987)PS(0.013)PQPSSQPLQIHR	223	UID224	Color2 [DarkGray]	1	4		S	3			256	___1	0.98722	4.66509e-12	132.74	121.47	132.74	-0.026234	557490000	144	20.1728	25.8726	23.566	21.1595	25.1834	21.6343	20.4751	26.0895	24.1166	20.8745	20.5643	25.0442	20.5553	25.9707	20.9887	20.6259	20.7961	24.277	23.4463
	0.34237	0.819322	S4R418;F5H0W4;Q9UBW5;Q9UBW5-2	431;432;458;426	S4R418	S4R418	Bridging integrator 2	BIN2	GSPTSPRASLGTGTASPRTSLEVSPNPEPPE	ASLGTGT(0.012)AS(0.988)PR	558	UID545	Color2 [DarkGray]	1	4		S	2			763	___1	0.987533	2.3474e-10	153.81	114.02	135.02	-0.48114	856590000	431	24.0696	26.4386	24.7302	24.8277	26.6815	26.6024	27.3449	20.5121	23.442	23.0594	22.8453	23.9591	24.5108	23.9202	23.3259	21.2205	20.8889	25.4091	25.5286
	0.00753308	-0.0204915	P42858	432	P42858	P42858	Huntingtin	HTT	SGSIVELIAGGGSSCSPVLSRKQKGKVLLGE	SGSIVELIAGGGS(0.001)S(0.005)CS(0.988)PVLS(0.007)R	1374	UID1360	Color2 [DarkGray]	1	4		S	3			1895	___1	0.987697	3.70595e-22	150.45	105.88	101.86	0.56942	227210000	432	21.6604	20.9158	20.7096	20.6789	23.7056	21.3519	22.1339	21.0574	23.3506	24.3092	20.8615	24.4966	21.7329	24.4064	24.2285	21.224	19.8941	21.3178	21.5667
	0.736863	1.42388	Q09666	177	Q09666	Q09666	Neuroblast differentiation-associated protein AHNAK	AHNAK	VDVTGREGAKDIDISSPEFKIKIPRHELTEI	DIDIS(0.012)S(0.988)PEFK	1565	UID1551	Color2 [DarkGray]	1	4		S	2			2180	___1	0.988006	8.69445e-25	172.43	155.21	84.658	-1.3133	645760000	177	23.3715	25.6961	20.821	21.2502	24.9129	25.7394	25.6261	25.0822	19.1419	21.265	22.1817	23.734	23.4223	23.0454	21.8981	23.548	22.9077	23.4411	21.9479
	0.842506	1.82545	H0Y4E7;H0Y7I9;C9IZ08;F8W9S7;Q14C86-3;Q14C86-4;Q14C86-5;Q14C86-2;Q14C86;Q14C86-6	739;739;902;881;902;881;876;902;902;929	H0Y4E7	H0Y4E7	GTPase-activating protein and VPS9 domain-containing protein 1	GAPVD1	FKQRHSYPERLVRSRSSDIVSSVRRPMSDPS	S(0.001)RS(0.988)S(0.011)DIVSSVR	270	UID271	Color2 [DarkGray]	1	4		S	2			332	___1	0.988044	0.0050013	91.969	68.219	91.812	-0.048266	383180000	739	20.7593	25.0742	23.2483	22.4722	25.0064	24.8879	25.6688	24.4828	21.2742	20.8349	20.8985	21.7616	21.7442	21.0879	20.9499	21.1633	20.8274	24.3568	21.0729
	1.14767	1.18642	E9PIF9	28	E9PIF9	E9PIF9		MTFR1L	GARPPFHSLPLRRTNYDPGALQESVPSQSGK	T(0.989)NY(0.988)DPGALQES(0.023)VPS(0.499)QS(0.499)GK	3201	UID9551	Color2 [DarkGray]	1	4		Y	2			653	___3	0.988055	0.00807831	42.843	13.867	42.843	-3.3191	58869000	28	20.08	22.3241	20.8949	20.2826	21.1018	23.096	23.0623	24.187	21.4819	21.7607	21.7713	20.6152	21.4043	20.3482	20.7775	20.3678	21.8332	21.0047	21.5746
	0.0406052	0.131453	Q9NXH8	63	Q9NXH8	Q9NXH8	Torsin-4A	TOR4A	GGGPDVGTGAPRPGCSPRAPRADLDQPKFFT	LLQPGGGPDVGT(0.012)GAPRPGCS(0.988)PR	2374	UID2360	Color2 [DarkGray]	1	4		S	3			2889	___1	0.988344	4.82508e-05	81.888	72.198	81.888	-0.23824	277860000	63	20.9264	24.758	22.7946	19.8631	24.0636	20.6861	24.7869	25.3183	20.4635	20.2136	20.9518	24.4653	25.1045	23.1892	20.9312	24.2423	23.3647	24.6092	21.904
	0.640216	-1.71094	Q6PKG0;E5RH50;Q6PKG0-3;H0YC33	770;565;693;84	Q6PKG0	Q6PKG0	La-related protein 1	LARP1	FGAPEPSTIARSLPTTVPESPNYRNTRTPRT	SLPT(0.005)T(0.988)VPES(0.007)PNYR	3061	UID3015	Color2 [DarkGray]	1	4		T	2			2435	___1	0.988469	6.75569e-06	96.059	79.145	83.204	-0.0078672	219960000	770	21.1333	24.723	23.5459	20.344	20.7792	20.0983	25.6788	24.8723	20.5243	21.065	21.4825	21.5638	20.3402	20.3532	25.0555	20.313	24.0539	21.7383	24.7375
	0.0864526	0.0830613	Q13177	58	Q13177	Q13177	Serine/threonine-protein kinase PAK 2;PAK-2p27;PAK-2p34	PAK2	VPEEKKPRHKIISIFSGTEKGSKKKEKERPE	IISIFS(0.989)GT(0.011)EK	1614	UID1600	Color2 [DarkGray]	1	4		S	2			2204	___1	0.988595	0.000871305	127.17	101.44	99.215	-1.6229	200910000	58	20.9213	20.7175	20.9659	21.8203	24.126	21.3915	20.8765	23.578	20.8042	20.8221	20.1651	20.4478	21.5511	20.7661	20.238	25.406	21.6591	24.5035	21.2335
	0.0418109	0.223036	D6RAF8;Q14103-3;Q14103;D6RD83	83;83;83;37	D6RAF8	D6RAF8	Heterogeneous nuclear ribonucleoprotein D0	HNRNPD	IDASKNEEDEGHSNSSPRHSEAATAQREEWK	IDASKNEEDEGHSNS(0.011)S(0.989)PR	343	UID333	Color2 [DarkGray]	1	4		S	2			462	___1	0.988836	0	409.31	355.36	409.31	-1.8371	1422100000	83	23.1871	20.9453	20.9769	21.6633	26.6471	28.1973	29.3355	21.1405	18.4163	21.088	21.2157	20.9035	20.2757	20.3629	20.7242	21.3517	21.7827	20.2801	20.3053
	0.559387	1.6155	Q13283;F5H4D6	232;50	Q13283	Q13283	Ras GTPase-activating protein-binding protein 1	G3BP1	PVLEETAPEDAQKSSSPAPADIAQTVQEDLR	S(0.006)S(0.006)S(0.989)PAPADIAQTVQEDLR	1640	UID1626	Color2 [DarkGray]	1	4		S	2			2213	___1	0.988937	2.67284e-49	166.9	128.53	152.9	0.35916	1997300000	232	25.4979	26.4715	25.4587	20.6625	27.654	25.21	27.9838	20.7914	21.3602	21.6379	20.9856	26.7796	24.7687	21.3412	22.4199	21.0648	20.8878	21.1702	22.4064
	0.447634	-0.911104	Q05655	645	Q05655	Q05655	Protein kinase C delta type	PRKCD	ARLSYSDKNLIDSMDQSAFAGFSFVNPK	ARLS(0.939)YSDKNLIDSMDQSAFAGFSFVNPK	5123	UID5058	Color2 [A=255, R=128, G=0, B=255]	1	4		S	2			643	___1	0.989473	7.85725e-96	231.21	217.79	115.38	1.6428	665810000	645	17.7664	16.7439	17.2313	18.1801	19.1158	16.1696	17.5746	18.9241	22.1366	15.0417	18.3974	20.202	25.1413	14.3411	14.8635	24.7474	18.8533	24.8655	18.7829
	0.619571	1.53885	E9PHI6;Q9Y6G9	400;516	E9PHI6	E9PHI6	Cytoplasmic dynein 1 light intermediate chain 1	DYNC1LI1	RITRKPVTVSPTTPTSPTEGEAS________	KPVTVSPTTPT(0.004)S(0.989)PT(0.005)EGEAS(0.001)	465	UID452	Color2 [DarkGray]	1	4		S	2			643	___1	0.989473	7.85725e-96	231.21	217.79	115.38	1.6428	665810000	400	25.0833	25.8035	24.4754	21.549	25.0063	25.8949	25.2259	25.1004	25.2258	25.0729	21.8292	25.4086	21.7264	23.754	20.9427	24.5393	20.8171	25.6466	21.5776
	0.293483	0.4461	E9PIF9	26	E9PIF9	E9PIF9		MTFR1L	GIGARPPFHSLPLRRTNYDPGALQESVPSQS	T(0.989)NY(0.988)DPGALQES(0.023)VPS(0.499)QS(0.499)GK	2745	UID9101	Color2 [DarkGray]	1	4		T	2			653	___3	0.989484	0.00807831	42.843	13.867	42.843	-3.3191	58869000	26	21.9213	22.3241	20.8957	20.4947	21.4401	23.096	23.0623	24.187	21.2281	20.3301	20.6653	20.9788	21.451	22.128	21.3573	20.5072	21.2892	20.9491	22.422
	0.204228	0.634323	Q9BTU6;E9PAM4	462;432	Q9BTU6	Q9BTU6	Phosphatidylinositol 4-kinase type 2-alpha	PI4K2A	PPVIVETARSHQRSSSESYTQSFQSRKPFFS	S(0.005)S(0.005)S(0.99)ESYTQSFQSR	2255	UID2241	Color2 [DarkGray]	1	4		S	2			2756	___1	0.989513	4.60219e-12	153.52	138.96	130.77	-0.048316	400960000	462	23.3565	26.1275	23.8912	23.6426	19.3426	25.9935	26.8178	25.6105	20.708	20.6739	21.006	21.1816	21.8644	21.1264	21.3736	23.2512	22.8448	22.9764	22.8165
	0.176053	0.367544	F8VXC8;Q8TAQ2-2;Q8TAQ2-3;Q8TAQ2	304;304;304;304	F8VXC8	F8VXC8	SWI/SNF complex subunit SMARCC2	SMARCC2	RDKKGGNYKKRKRSPSPSPTPEAKKKNAKKG	KRS(0.999)PS(0.99)PS(0.011)PTPEAK	624	UID3812	Color2 [DarkGray]	1	4		S	3			833	___2	0.989942	0.000587517	101.32	86.055	70.783	-0.050655	119190000	304	21.3798	22.7069	21.4776	21.2431	23.2339	22.75	24.3599	21.3703	20.6858	20.4435	20.756	22.0351	23.4423	22.3161	20.9109	20.9732	21.1141	21.1567	20.0639
	0.812635	2.20276	Q68EM7-2;Q68EM7;Q68EM7-6;Q68EM7-5;Q68EM7-7;Q68EM7-3;I3L460	598;676;676;676;209;403;44	Q68EM7-2	Q68EM7-2	Rho GTPase-activating protein 17	ARHGAP17	QHPPSLSPKPPTRSPSPPTQHTGQPPGQPSA	S(0.009)PS(0.99)PPT(0.001)QHTGQPPGQPSAPSQLSAPR	1914	UID1900	Color2 [DarkGray]	1	4		S	3			2412	___1	0.9902	2.36726e-20	149.45	137.33	149.45	0.42182	716010000	598	20.8296	25.0991	20.5383	21.0298	24.6169	25.2524	26.469	26.361	25.2789	25.7043	21.3779	26.026	26.4275	26.1786	20.6346	20.7582	20.9238	21.8682	20.8597
	0.0825157	0.193787	Q09666	570	Q09666	Q09666	Neuroblast differentiation-associated protein AHNAK	AHNAK	PRLGSPSGKTGTCRISMSEVDLNVAAPKVKG	IS(0.99)MS(0.01)EVDLNVAAPK	1578	UID1564	Color2 [DarkGray]	1	4		S	2			2180	___1	0.990241	5.83792e-05	107.97	87.668	93.478	-0.8064	294600000	570	20.8541	24.7574	23.0734	21.4398	23.9956	24.0078	25.006	23.7597	21.1218	21.7149	21.3628	21.9398	21.2114	21.194	22.2725	22.2308	22.355	20.8379	22.8101
	0.849354	1.4789	Q96CX2	185	Q96CX2	Q96CX2	BTB/POZ domain-containing protein KCTD12	KCTD12	ASAGAPSPTLELASRSPSGGAAGPLLTPSQS	S(0.99)PS(0.01)GGAAGPLLTPSQSLDGSRR	2191	UID2177	Color2 [DarkGray]	1	4		S	3			2669	___1	0.990463	1.36356e-68	197.72	181.91	105.35	-0.19597	523640000	185	24.2277	24.7643	21.4259	20.5494	20.9855	24.8401	25.7237	25.7027	20.8211	23.8142	21.4381	23.3894	23.0584	23.9012	23.6316	20.9403	22.0701	21.2968	20.6981
	0.866824	0.889552	F5H7B0;Q15477	63;256	F5H7B0	F5H7B0	Helicase SKI2W	SKIV2L	TVSASPCSAPLARASSLEDLVLKEASTAVST	AS(0.01)S(0.99)LEDLVLK	592	UID579	Color2 [DarkGray]	1	4		S	2			803	___1	0.990499	0.016524	84.198	62.628	81.525	-0.69119	176430000	63	22.0154	23.5268	21.8409	22.8428	24.8452	20.9471	21.2205	23.8022	21.1933	22.0478	21.2411	21.5522	21.416	21.8294	20.5172	22.7746	20.6783	22.4101	21.0309
	0.0744527	-0.327181	Q9UI08;Q9UI08-2;B7Z3I5;H0YJN0;G3V314	304;306;310;121;200	Q9UI08	Q9UI08	Ena/VASP-like protein	EVL	AEKKEDESQMEDPSTSPSPGTRAASQPPNSS	KEDESQMEDPST(0.008)S(0.991)PSPGTR	2416	UID2402	Color2 [DarkGray]	1	4		S	2			2945	___1	0.991159	4.9093e-154	266.78	230.29	205.24	-0.027023	2065200000	304	24.5297	27.1335	24.5005	24.5698	26.913	27.0315	28.0881	22.2039	21.2351	21.6315	21.1664	22.7972	21.3526	21.8353	21.864	26.1162	24.8942	25.286	24.4865
	1.12076	-0.632009	Q09666	511	Q09666	Q09666	Neuroblast differentiation-associated protein AHNAK	AHNAK	QKPKISMQDVDLSLGSPKLKGDIKVSAPGVQ	ISMQDVDLS(0.008)LGS(0.992)PK	1577	UID1563	Color2 [DarkGray]	1	4		S	2			2180	___1	0.991578	0.000280782	116.96	94.27	116.96	0.44966	143520000	511	23.3803	20.523	21.3957	21.7131	23.3127	21.3344	22.3894	21.5822	20.8574	20.5052	20.1036	22.3692	20.9836	21.9865	20.976	22.9348	21.6739	23.4331	21.334
	0.00616379	0.0214587	Q53EL6-2;Q53EL6;Q5VZS7	83;94;80	Q53EL6-2	Q53EL6-2	Programmed cell death protein 4	PDCD4	DSGSDALRSGLTVPTSPKGRLLDRRSRSGKG	SGLTVPT(0.008)S(0.992)PK	1824	UID1810	Color2 [DarkGray]	1	4		S	2			2349	___1	0.991693	3.83692e-06	150.51	119.69	150.51	-0.78303	364280000	83	20.803	21.0385	21.5813	21.6378	21.7168	25.842	26.2478	25.4751	21.5487	21.1051	21.6403	21.6944	21.5172	20.8517	21.1028	24.029	23.4545	24.4294	21.3076
	0.155622	0.399206	Q96TA1-2;Q96TA1	679;692	Q96TA1-2	Q96TA1-2	Niban-like protein 1	FAM129B	PAGESPQPKAAPEASSPPASPLQHLLPGKAV	AAPEAS(0.008)S(0.992)PPASPLQHLLPGK	2235	UID2221	Color2 [DarkGray]	1	4		S	2			2718	___1	0.991986	9.4272e-95	224.45	210.1	164.97	1.0108	2298300000	679	22.6841	25.4107	23.0134	22.3832	25.2055	24.4118	23.5522	24.6979	21.0473	21.5735	23.7521	20.9917	21.6177	21.2648	21.0892	24.6573	25.5264	22.0597	21.5993
	0.057759	-0.0984245	Q96TA1-2;Q96TA1	679;692	Q96TA1-2	Q96TA1-2	Niban-like protein 1	FAM129B	PAGESPQPKAAPEASSPPASPLQHLLPGKAV	AAPEAS(0.008)S(0.992)PPASPLQHLLPGK	2235	UID5422	Color2 [DarkGray]	1	4		S	2			2718	___2	0.991986	9.4272e-95	224.45	210.1	164.97	1.0108	2298300000	679	22.3619	21.2277	20.7269	21.4458	26.4019	20.1943	21.8893	22.0408	22.5918	23.9515	23.4841	25.4981	21.3132	23.1869	21.9291	20.2783	21.2201	21.2347	21.0096
	1.03044	1.54672	P10451-3;P10451-4;P10451-5;P10451-2;P10451;CON__P31096	281;286;294;294;308;256	P10451-3	P10451-3	Osteopontin	SPP1	EEDKHLKFRISHELDSASSEVN_________	ISHELDS(0.992)AS(0.008)SEVN	1215	UID1201	Color2 [DarkGray]	1	4		S	2			1632	___1	0.992186	1.39363e-07	142.08	104.76	142.08	-1.0041	430860000	281	20.5832	24.3359	21.1275	21.1313	23.5492	23.9916	24.9482	21.4505	20.8493	21.8493	21.6191	21.1296	21.9121	20.5481	21.6301	21.065	21.5962	21.1827	21.8766
	0.190356	0.539494	P02765;C9JV77	330;331	P02765	P02765	Alpha-2-HS-glycoprotein;Alpha-2-HS-glycoprotein chain A;Alpha-2-HS-glycoprotein chain B	AHSG	DLRHTFMGVVSLGSPSGEVSHPRKTRTVVQP	HTFMGVVSLGS(0.003)PS(0.992)GEVS(0.005)HPR	1148	UID1134	Color2 [DarkGray]	1	4		S	3			1508	___1	0.992208	1.4572e-64	195.15	179.52	106.63	0.50486	1642100000	330	21.1301	22.9379	20.6857	21.6043	21.8873	23.3015	25.0576	22.4447	22.5449	24.7803	23.1989	23.1301	26.0475	21.1376	24.0531	25.8447	26.274	27.4084	26.7671
	0.520355	1.47053	Q9UQ35	2398	Q9UQ35	Q9UQ35	Serine/arginine repetitive matrix protein 2	SRRM2	PRVPLSAYERVSGRTSPPLLDRARSRTPPSA	VSGRT(0.007)S(0.993)PPLLDR	2492	UID2478	Color2 [DarkGray]	1	4		S	2			2982	___1	0.992558	2.77793e-05	107.82	82.002	100.11	0.6124	954510000	2398	21.9585	24.6244	20.8257	21.1601	24.5673	24.5747	25.6816	24.9976	21.044	25.4861	25.2559	25.5764	26.3117	25.9062	25.2193	21.5395	21.4831	20.8059	20.6642
	1.02914	1.43508	Q8IY33-4;Q8IY33-2;Q8IY33	153;111;153	Q8IY33-4	Q8IY33-4	MICAL-like protein 2	MICALL2	AAKLPSPAPARKPPLSPAQTNPVVQRRNEGA	KPPLS(0.993)PAQT(0.007)NPVVQR	2045	UID2031	Color2 [DarkGray]	1	4		S	3			2527	___1	0.992564	0.00223989	58.024	54.927	58.024	-0.37721	87792000	153	21.2931	23.0381	20.9419	21.4525	21.0205	21.3004	21.6263	20.259	22.7816	22.6846	21.0654	20.5384	25.7858	20.3821	22.8145	21.2683	20.9717	21.495	20.7849
	0.412435	0.832546	O60271;O60271-4;O60271-2;O60271-3;O60271-5;O60271-9	733;719;723;733;719;576	O60271	O60271	C-Jun-amino-terminal kinase-interacting protein 4	SPAG9	GLDTEGSKQRSASQSSLDKLDQELKEQQKEL	S(0.024)AS(0.974)QS(0.01)S(0.993)LDKLDQELKEQQK	1032	UID1019	Color2 [DarkGray]	1	4		S	3			1345	___1	0.992579	3.97925e-12	132.48	105.85	117.62	0.66081	275520000	733	21.9319	23.3529	21.4115	20.3446	20.7805	23.6952	25.2411	22.9558	20.8181	20.9975	20.8455	21.9186	20.9492	21.0701	21.9385	22.2405	20.4676	20.6991	21.3647
	0.322454	-0.991802	Q15942;B4DQR8;H0Y2Y8;B4DQX7;H7C3D3	259;172;227;102;76	Q15942	Q15942	Zyxin	ZYX	PVSLANTQPRGPPASSPAPAPKFSPVTPKFT	GPPAS(0.007)S(0.993)PAPAPK	1762	UID1748	Color2 [DarkGray]	1	4		S	2			2316	___1	0.993076	3.60806e-11	153.64	97.917	142.12	0.3523	586270000	259	23.0925	25.5362	23.2587	24.015	25.637	21.5472	26.4924	21.0797	24.0143	20.7132	24.1167	24.7121	25.9945	26.2	25.608	20.9009	21.5589	24.7233	21.1358
	0.0786476	-0.136599	E3W994;J3KR49;O75122;F5H604;E9PBA6	575;596;596;808;297	E3W994	E3W994	CLIP-associating protein 2	CLASP2	RLSSSVSAMRVLNTGSDVEEAVADALKKPAR	VLNT(0.006)GS(0.994)DVEEAVADALKKPAR	357	UID347	Color2 [DarkGray]	1	4		S	3			500	___1	0.993518	9.88611e-07	95.835	75.579	95.835	0.70051	152990000	575	19.9237	21.0339	20.4575	21.3697	23.2319	22.4464	19.7953	20.6086	21.4547	21.3561	21.7173	21.6946	20.534	21.6947	21.243	23.7743	23.0108	24.0699	22.9127
	0.771432	0.669758	H0YJN5;G3V2L1;Q9Y572	91;84;410	H0YJN5	H0YJN5	Receptor-interacting serine/threonine-protein kinase 3	RIPK3	PPQTPETSTFRNQMPSPTSTGTPSPGPRGNQ	NQMPS(0.994)PT(0.005)S(0.001)TGTPSPGPR	663	UID650	Color2 [DarkGray]	1	4		S	2			882	___1	0.993701	4.64236e-06	92.575	63.943	92.575	0.19902	85468000	91	20.5141	23.6081	21.004	21.1412	21.902	22.5806	21.1553	20.85	21.4012	21.0923	20.5509	20.7914	22.3053	21.8876	21.4654	22.92	21.2925	21.542	21.2136
	0.169852	-0.416297	O75822-3;O75822;O75822-2	11;11;11	O75822-3	O75822-3	Eukaryotic translation initiation factor 3 subunit J	EIF3J	_____MAAAAAAAGDSDSWDADAFSVEDPVR	AAAAAAAGDS(0.994)DS(0.006)WDADAFSVEDPVRK	1067	UID1054	Color2 [DarkGray]	1	4		S	3			1391	___1	0.994185	4.48353e-79	200.06	191.67	200.06	0.30941	1390400000	11	20.7871	21.1971	20.7497	21.0113	24.4756	20.6221	21.173	21.313	20.5927	21.8758	21.8196	22.6501	22.2797	21.0525	20.4397	24.7174	24.5122	24.7468	24.5729
	0.300349	0.608111	Q13177	169	Q13177	Q13177	Serine/threonine-protein kinase PAK 2;PAK-2p27;PAK-2p34	PAK2	TPALNAKGTEAPAVVTEEEDDDEETAPPVIA	GTEAPAVVT(0.994)EEEDDDEET(0.006)APPVIAPRPDHTK	2985	UID2939	Color2 [DarkGray]	1	4		T	4			2204	___1	0.994249	2.05976e-05	106.21	96.777	92.632	0.35238	183030000	169	21.6977	23.1029	21.1005	20.8466	20.8312	23.0745	24.2435	23.5743	21.3835	23.8314	21.3314	21.5059	24.851	24.3424	23.534	21.4549	21.4432	20.7213	22.3127
	0.882733	-0.994975	P08567	117	P08567	P08567	Pleckstrin	PLEK	CIEGGQKFARKSTRRSIRLPETIDLGALYLS	S(0.995)IRLPET(0.005)IDLGALYLSMK	1183	UID1169	Color2 [DarkGray]	1	4		S	3			1602	___1	0.994765	6.43036e-07	101.76	93.558	89.923	-0.028536	323190000	117	21.4356	20.8114	21.6928	21.4804	20.4202	20.2599	20.2028	20.0968	21.0593	21.8447	19.8867	20.6757	21.2515	21.3731	21.3257	25.2713	23.8695	24.7917	22.7909
	0.322141	0.428205	B4DDD6;Q9UJU6;Q9UJU6-2;H0Y5J4;Q9UJU6-5;Q9UJU6-4;B4DDP6;Q9UJU6-3	245;269;270;198;166;175;221;278	B4DDD6	B4DDD6	Drebrin-like protein	DBNL	AVHPREIFKQKERAMSTTSISSPQPGKLRSP	AMS(0.995)T(0.005)TSISSPQPGK	134	UID135	Color2 [DarkGray]	1	4		S	2			130	___1	0.994831	2.11621e-11	149.69	116.69	149.69	-0.20093	259070000	245	22.3476	20.8165	21.5233	21.1063	21.7149	22.04	22.6913	24.6733	20.8321	21.7524	20.5955	21.9296	20.8025	22.0139	20.9193	23.565	20.5514	23.805	21.9667
	0.283672	0.580645	F8W6G1;Q9UHY1	441;433	F8W6G1	F8W6G1	Nuclear receptor-binding protein	NRBP1	EEVTSPVVPPSVKTPTPEPAEVETRKVVLMQ	T(0.005)PT(0.995)PEPAEVETR	2773	UID2727	Color2 [DarkGray]	1	4		T	2			842	___1	0.995103	2.21712e-07	138.42	117.38	137.95	-0.29633	237140000	441	20.5721	24.9165	21.8996	23.394	20.5232	24.4753	25.2431	24.7238	23.0368	22.7564	22.8701	23.4039	23.4893	21.7436	23.1145	21.1633	21.7558	20.4706	21.4637
	0.14955	-0.409175	Q6JBY9;B7ZKW8;F6T4W9	120;90;96	Q6JBY9	Q6JBY9	CapZ-interacting protein	RCSD1	SPKSPGLKAMVSPFHSPPSTPSSPGVRSRPS	AMVS(0.004)PFHS(0.995)PPS(0.001)TPSSPGVR	1917	UID1903	Color2 [DarkGray]	1	4		S	3			2418	___1	0.995262	3.2236e-09	102.48	97.15	76.417	-0.1488	284340000	120	20.8181	20.3162	20.6676	21.4204	21.8704	20.6882	24.6314	24.302	20.9782	24.5403	23.208	23.2792	23.2829	24.5366	23.7141	21.2871	20.7208	20.6971	20.3773
	0.841984	1.40869	Q9UKA4	1242	Q9UKA4	Q9UKA4	A-kinase anchor protein 11	AKAP11	KVKNPCLNVQSQRSVSPTFLNPSDENLKTLC	S(0.004)VS(0.995)PTFLNPSDENLK	2429	UID2415	Color2 [DarkGray]	1	4		S	2			2953	___1	0.995318	2.89879e-07	136.14	111.84	136.14	-0.85375	234790000	1242	20.2362	23.8724	21.4665	20.8841	23.2139	23.3206	24.7088	24.226	21.7093	21.7298	20.5617	21.4812	23.7887	24.3504	21.7765	21.4959	21.3242	21.717	21.7276
	0.592143	2.52932	B4DZI8;P35606;H0YAC7	830;859;73	B4DZI8;H0YAC7	B4DZI8	Coatomer subunit beta'	COPB2	PSRSTAQQELDGKPASPTPVIVASHTANKEE	STAQQELDGKPAS(0.995)PT(0.005)PVIVASHTANK	214	UID215	Color2 [DarkGray]	1	4		S	3			238;952	___1	0.995355	9.18385e-240	280.18	265.4	254.75	0.048602	6370000000	830	24.8928	28.2987	24.6336	21.4492	27.0076	27.2306	29.7541	27.5375	28.238	27.9574	24.0579	19.1566	29.3873	28.4465	23.1732	20.8575	26.0158	26.4169	20.3156
	0.393159	0.806662	O14545	415	O14545	O14545	TRAF-type zinc finger domain-containing protein 1	TRAFD1	VTEGIPRLDSQPQETSPELPRRRVRHQGDLS	LDSQPQET(0.005)S(0.995)PELPR	971	UID958	Color2 [DarkGray]	1	4		S	2			1271	___1	0.995398	1.88786e-07	142.1	122.45	136.6	-0.54788	766550000	415	23.8817	25.8389	23.8243	23.9194	25.1893	25.6751	26.8224	25.3432	24.2363	23.5032	23.5606	24.7802	25.3951	24.75	24.0764	24.8414	20.565	25.3898	25.1303
	0.126941	-0.392025	H0YA77;J9JIC9;H0Y9I8;Q9H799-5;Q9H799	1816;1656;1824;2812;2758	H0YA77	H0YA77	Uncharacterized protein C5orf42	C5orf42	HIEFSSGPEFKKTLASKTISISEEVRFLTHM	KT(0.995)LAS(0.995)KT(0.009)IS(0.5)IS(0.5)EEVR	726	UID7115	Color2 [DarkGray]	1	4		S	2			949	___3	0.995482	0.0148677	59.067	35.692	59.067	1.7992	589990000	1816	20.542	21.4669	20.8396	20.8705	20.9282	21.116	21.6062	21.8987	21.3692	21.3996	21.412	20.8524	21.2603	20.9551	23.7001	21.0751	25.4293	27.1247	21.3586
	0.241998	-0.645486	H0YA77;J9JIC9;H0Y9I8;Q9H799-5;Q9H799	1813;1653;1821;2809;2755	H0YA77	H0YA77	Uncharacterized protein C5orf42	C5orf42	PVDHIEFSSGPEFKKTLASKTISISEEVRFL	KT(0.995)LAS(0.995)KT(0.009)IS(0.5)IS(0.5)EEVR	2786	UID9142	Color2 [DarkGray]	1	4		T	2			949	___3	0.995482	0.0148677	59.067	35.692	59.067	1.7992	589990000	1813	22.072	21.2151	20.495	21.7804	21.0768	22.1371	21.3802	21.2823	20.988	21.1602	22.1472	20.6482	20.8524	21.5914	23.7001	20.3684	25.4293	27.1247	21.9833
	0.439041	0.587719	Q7Z3T8	946	Q7Z3T8	Q7Z3T8	Zinc finger FYVE domain-containing protein 16	ZFYVE16	ITRNEIIQSPISQVPSVEKLSMNTGNEGLPT	NEIIQSPIS(0.004)QVPS(0.996)VEK	1987	UID1973	Color2 [DarkGray]	1	4		S	2			2472	___1	0.995646	5.96087e-22	125.98	84.271	125.98	0.7747	78575000	946	19.9366	22.9055	21.8545	20.9192	20.5015	22.5527	23.635	21.2494	20.6616	21.6646	21.1131	20.3608	20.7521	20.1277	20.834	24.0178	21.8608	24.4443	21.3656
	0.149149	-0.279783	Q5T1M5-2;Q5T1M5	1154;1164	Q5T1M5-2	Q5T1M5-2	FK506-binding protein 15	FKBP15	GAALRPSHHSQRSSLSGDEEDELFKGATLKA	S(0.001)S(0.003)LS(0.996)GDEEDELFK	1870	UID1856	Color2 [DarkGray]	1	4		S	2			2378	___1	0.995829	6.71215e-05	129.29	114.62	129.29	-0.90321	128230000	1154	20.2899	23.4076	20.7914	21.2847	20.514	22.8544	24.9141	24.1366	21.3678	20.7051	21.3588	21.143	21.6936	20.9396	21.4558	22.8072	22.9817	22.2009	22.6524
	0.58413	0.991516	Q9NWB6-2;Q9NWB6	77;77	Q9NWB6-2	Q9NWB6-2	Arginine and glutamate-rich protein 1	ARGLU1	NTAVSRRERDRERASSPPDRIDIFGRTVSKR	AS(0.004)S(0.996)PPDRIDIFGR	2371	UID2357	Color2 [DarkGray]	1	4		S	3			2884	___1	0.995896	3.36117e-05	110.35	105.43	110.35	-0.29826	563330000	77	21.2009	24.3183	21.2657	21.4837	24.8712	24.5441	25.1343	25.1321	21.5085	21.4505	21.0528	22.5025	22.438	22.2496	20.9581	23.5683	20.9152	24.2419	22.2256
	0.00498565	-0.00935843	P08670;B0YJC4	56;56	P08670	P08670	Vimentin	VIM	GSALRPSTSRSLYASSPGGVYATRSSAVRLR	SLYAS(0.004)S(0.996)PGGVYATR	1195	UID1181	Color2 [DarkGray]	1	4		S	2			1607	___1	0.996291	7.86029e-12	153.14	132.92	153.14	1.6697	141230000	56	24.7355	21.4145	23.5241	20.9225	20.3441	20.2881	20.9973	24.1031	24.4097	23.587	23.3464	22.991	20.3032	20.2839	20.8091	22.6673	22.3209	20.3288	21.4729
	0.12644	0.252171	Q5VY93;V9GYM8;Q92974-3;Q92974-2;Q92974	649;693;620;647;648	Q5VY93	Q5VY93	Rho guanine nucleotide exchange factor 2	ARHGEF2	LPTLPRGLFRSESLESPRGERLLQDAIREVE	GLFRS(0.002)ES(0.002)LES(0.996)PRGER	1898	UID1884	Color2 [DarkGray]	1	4		S	3			2400	___1	0.99643	0.0157354	46.3	27.468	46.3	0.21613	68155000	649	20.9145	21.4342	20.9198	21.142	22.2759	20.902	20.2234	22.2197	22.4475	23.1529	21.4693	20.5081	23.6589	24.1157	20.6995	22.2505	22.5793	21.4934	22.4987
	0.661947	1.31453	B5MBZ0;Q9HC35	146;146	B5MBZ0	B5MBZ0	Echinoderm microtubule-associated protein-like 4	EML4	ESHSNDQSPQIRASPSPQPSSQPLQIHRQTP	AS(0.004)PS(0.996)PQPSSQPLQIHR	224	UID225	Color2 [DarkGray]	1	4		S	2			256	___1	0.996468	1.17829e-07	136.81	106.33	109.35	-0.73808	717040000	146	20.9073	25.2933	21.4189	21.0388	23.7392	24.9909	25.8631	24.1563	23.8772	23.2159	20.667	23.4287	24.2639	24.0914	23.2144	21.5154	20.6458	21.4538	21.459
	0.230397	-0.636669	Q9NZM3-4;Q9NZM3-3;Q9NZM3-2;Q9NZM3	889;889;862;889	Q9NZM3-4	Q9NZM3-4	Intersectin-2	ITSN2	QKKSAFTRTVSPGSVSPIHGQGQVVENLKAQ	TVSPGS(0.004)VS(0.996)PIHGQGQVVENLK	2382	UID2368	Color2 [DarkGray]	1	4		S	2			2906	___1	0.996471	2.78469e-28	156.67	123.73	156.67	1.1456	306460000	889	21.3196	20.5265	21.31	21.9092	21.9635	24.5983	25.3816	24.2807	21.4803	20.6698	23.4514	20.5708	25.5833	25.0186	20.6648	21.6058	23.4876	23.6781	23.4052
	0.341794	-1.1215	Q06210-2;Q06210	243;261	Q06210-2	Q06210-2	Glutamine--fructose-6-phosphate aminotransferase [isomerizing] 1	GFPT1	TGKDKKGSCNLSRVDSTTCLFPVEEKAVEYY	VDS(0.997)T(0.003)TCLFPVEEK	1540	UID1526	Color2 [DarkGray]	1	4		S	2			2158	___1	0.996569	3.16747e-55	230.96	213.14	230.96	-0.6678	1245500000	243	24.5205	27.2336	24.7407	24.5356	26.4891	26.058	27.8819	26.0469	20.9246	20.8925	21.3247	21.2512	21.2528	21.8389	22.628	25.2248	25.3422	26.0596	24.6191
	0.212641	0.411633	R4GMW8;P28715	810;384	R4GMW8	R4GMW8	DNA repair protein complementing XP-G cells	BIVM-ERCC5;ERCC5	ARGRNAPAAVDEGSISPRTLSAIKRALDDDE	NAPAAVDEGS(0.003)IS(0.997)PR	1310	UID1296	Color2 [DarkGray]	1	4		S	2			1794	___1	0.996682	1.02513e-17	162.79	141.03	162.79	1.5316	164510000	810	20.9294	20.7274	21.5143	23.0273	21.3118	23.4165	24.7413	24.6068	22.0804	23.3067	22.5316	23.2179	23.8735	23.4668	21.6352	21.9162	22.2477	23.0502	20.7878
	0.165191	0.288884	Q16512-2;Q16512	922;916	Q16512-2	Q16512-2	Serine/threonine-protein kinase N1	PKN1	VSNFDEEFTGEAPTLSPPRDARPLTAAEQAA	TDVSNFDEEFTGEAPT(0.003)LS(0.997)PPR	1776	UID1762	Color2 [DarkGray]	1	4		S	2			2320	___1	0.996705	0	381.27	341.57	205.43	0.76487	293730000	922	21.3816	23.1278	21.5217	21.8107	23.7357	21.1965	19.0296	24.4508	20.6583	20.8309	21.7414	20.8359	21.3173	20.1423	22.2033	22.3609	22.1704	23.8982	22.8228
	0.837027	0.685526	P98082-3;P98082;P98082-2;D6REB1;D6RIA5;D6RFF7;D6RGZ1	24;24;24;24;24;24;24	P98082-3	P98082-3	Disabled homolog 2	DAB2	ATNGQPDQQAAPKAPSKKEKKKGPEKTDEYL	SNEVET(0.001)S(0.001)AT(0.002)NGQPDQQAAPKAPS(0.997)KK	1497	UID1483	Color2 [DarkGray]	1	4		S	3			2121	___1	0.996706	0.000675684	61.958	51.536	61.958	-1.3738	53522000	24	20.9708	21.3907	21.2274	20.9908	20.8716	22.8903	20.9088	21.0885	23.5054	22.0319	23.3631	23.1068	20.3131	21.145	20.0696	22.6334	21.3796	22.2626	20.8592
	0.358964	0.855724	J3KSH8;J3KT51;F5GY98;Q9UK76-3;Q9UK76;Q9UK76-2	41;87;41;41;87;87	J3KSH8	J3KSH8	Hematological and neurological expressed 1 protein;Hematological and neurological expressed 1 protein, N-terminally processed	HN1	GGREDLESSGLQRRNSSEASSGDFLDLKGEG	RNS(0.997)S(0.003)EASSGDFLDLK	546	UID533	Color2 [DarkGray]	1	4		S	2			746	___1	0.996736	4.81101e-28	175.8	120.45	122.01	0.18429	235880000	41	21.1367	24.8875	21.2999	22.1485	24.0331	25.1013	26.1226	23.6564	21.7947	21.9155	21.5884	21.1111	21.5144	21.1029	21.1069	21.4706	21.9616	21.827	21.1462
	0.311781	0.859068	Q0VD83;Q0VD83-4;Q0VD83-3;Q0VD83-2	563;572;563;101	Q0VD83	Q0VD83	Apolipoprotein B receptor	APOBR	SVTKGQGPELMGGAQTPTKQPEEREAGEVEL	GQGPELMGGAQT(0.997)PT(0.003)KQPEER	2982	UID2936	Color2 [DarkGray]	1	4		T	2			2182	___1	0.996876	9.34491e-52	193.42	166.89	177	0.058641	703140000	563	24.0571	25.8906	21.5541	23.1151	25.5735	25.6032	25.4623	22.2675	20.1599	21.2426	21.2522	23.543	21.5592	21.3424	20.5531	21.0794	21.6573	20.9058	21.7009
	0.203133	-0.617152	P34910;B7Z4A7	294;309	P34910	P34910	Protein EVI2B	EVI2B	KSTLLADDLEIKLFESSENIEDSNNPKTEKI	LFES(0.997)S(0.003)ENIEDSNNPK	242	UID243	Color2 [DarkGray]	1	4		S	2			287	___1	0.997033	3.97258e-63	228.19	202.74	228.19	-0.80592	310760000	294	21.1065	25.1859	21.9999	23.4614	24.2588	25.1902	26.6477	24.1781	21.4463	20.7	22.0457	20.2224	20.6027	21.4698	20.6813	23.37	24.0662	22.9605	24.5404
	0.439715	0.997385	P08559-3;P08559;P08559-2;P08559-4;Q5JPU3;P29803	262;293;300;331;12;291	P08559-3	P08559-3	Pyruvate dehydrogenase E1 component subunit alpha, somatic form, mitochondrial;Pyruvate dehydrogenase E1 component subunit alpha, testis-specific form, mitochondrial	PDHA1;PDHA2	GPILMELQTYRYHGHSMSDPGVSYRTREEIQ	YHGHS(0.997)MS(0.003)DPGVSYR	1182	UID1168	Color2 [DarkGray]	1	4		S	2			1601	___1	0.997133	3.86538e-05	125.61	112.66	125.61	2.6252	497560000	262	23.3632	24.6422	23.2206	23.9223	21.269	24.8479	26.0496	21.1451	21.514	21.6738	22.0862	22.9134	24.8603	23.8715	22.5706	20.9397	20.2343	21.06	24.1494
	0.148576	-0.420735	O00193;E9PM92;E9PQA1	17;17;17	O00193	O00193	Small acidic protein	SMAP;C11orf58	SAARESHPHGVKRSASPDDDLGSSNWEAADL	S(0.003)AS(0.997)PDDDLGSSNWEAADLGNEER	950	UID937	Color2 [DarkGray]	1	4		S	2			1248	___1	0.997145	0	320.79	300.65	320.79	-0.14135	579020000	17	23.5216	25.6713	23.6815	24.1309	25.0413	21.2339	26.4793	25.5207	19.8638	23.1214	22.1306	22.8815	22.9595	23.199	20.9707	22.2795	22.6083	22.6381	21.866
	0.389952	-0.613805	G8JLC6;Q5JRA6-2;Q5JRA6	727;727;727	G8JLC6	G8JLC6	Melanoma inhibitory activity protein 3	MIA3	GGPAFLSKVEEDDYPSEELLEDENAINAKRS	VEEDDY(0.003)PS(0.997)EELLEDENAINAK	694	UID681	Color2 [DarkGray]	1	4		S	2			916	___1	0.997271	5.12273e-38	138.05	116	138.05	-2.4083	124740000	727	20.1158	22.8204	21.2682	21.2262	21.0984	19.9721	23.7063	22.9821	21.4498	20.7598	21.4597	22.579	21.4552	23.2768	22.6112	21.0732	21.0133	21.0622	20.4961
	0.0259199	0.0599851	Q6P2E9	6	Q6P2E9	Q6P2E9	Enhancer of mRNA-decapping protein 4	EDC4	__________MASCASIDIEDATQHLRDILK	AS(0.003)CAS(0.997)IDIEDATQHLR	1942	UID1928	Color2 [DarkGray]	1	4		S	2			2425	___1	0.997393	2.53068e-22	112.5	85.293	86.378	3.874	120360000	6	21.4561	24.8328	21.8049	21.4084	24.7871	21.0592	24.062	21.2255	21.5903	21.2386	21.7861	20.4143	21.004	21.037	21.7022	21.3067	20.9446	23.2588	21.2067
	0.159655	0.313115	Q8IXK2-2;Q8IXK2	246;555	Q8IXK2-2	Q8IXK2-2	Polypeptide N-acetylgalactosaminyltransferase 12	GALNT12	FHEQSKKCVQAARKESSDSFVPLLRDCTNSD	KES(0.998)S(0.002)DSFVPLLR	2038	UID2024	Color2 [DarkGray]	1	4		S	2			2525	___1	0.997505	1.76091e-17	184.21	130.97	147.73	0.27834	230660000	246	20.525	24.864	22.5266	20.6865	25.334	23.0214	22.6804	23.1032	20.6911	21.9749	21.4123	23.1209	20.8968	22.9418	20.9181	24.2515	23.8925	23.4696	23.111
	0.150675	0.378892	E9PPU1;P23396;H0YEU2;E9PL09;P23396-2;E9PSF4	136;221;149;209;237;95	E9PPU1	E9PPU1	40S ribosomal protein S3	RPS3	DHVSIVEPKDEILPTTPISEQKGGKPEPPAM	DEILPT(0.002)T(0.998)PISEQK	2756	UID2710	Color2 [DarkGray]	1	4		T	2			699	___1	0.997524	3.0355e-44	169.79	145.1	160.56	-0.05708	1210100000	136	24.7577	27.175	24.046	24.041	25.844	26.8123	26.8952	26.2624	20.4377	23.013	23.077	24.1963	23.998	22.6856	23.7686	21.4406	24.3612	25.9888	25.4107
	1.24016	0.78712	E9PHV5;P28290-3;P28290;E7EUL7;E7END2;P28290-2	739;739;739;248;586;586	E9PHV5	E9PHV5	Sperm-specific antigen 2	SSFA2	RYLFAKAGYPLRRSQSLPTTLLSPVRVVSSV	S(0.002)QS(0.998)LPTTLLSPVR	466	UID453	Color2 [DarkGray]	1	4		S	2			645	___1	0.997558	0.000262088	102.73	89.374	102.73	0.45177	98046000	739	22.0547	22.8717	20.8396	20.9839	23.6959	22.6651	21.8336	23.3545	21.181	21.8232	22.2286	21.8658	21.1941	21.5258	20.9102	22.0782	21.9878	21.678	22.0067
	0.291817	0.440103	E9PMU9;H0YDN9;G5E9L0;B7Z9M7;B4DX29;Q8N6H7	139;154;296;163;325;432	E9PMU9	E9PMU9	ADP-ribosylation factor GTPase-activating protein 2	ARFGAP2	ESSEARQKFAGAKAISSDMFFGREVDAEYEA	AIS(0.998)S(0.002)DMFFGR	205	UID206	Color2 [DarkGray]	1	4		S	2			229	___1	0.997573	0.00146838	119.27	6.4406	84.882	1.0262	53911000	139	21.0732	23.2009	21.6005	20.3718	22.8533	21.6795	23.7114	20.385	21.5016	21.8216	20.7311	21.4918	21.8675	21.1461	21.0403	20.9978	21.7075	20.5876	21.4211
	0.527946	0.768341	Q9C0B5-2;Q9C0B5	501;554	Q9C0B5-2	Q9C0B5-2	Palmitoyltransferase ZDHHC5	ZDHHC5	HIVASLQEREKLLRQSPPLPGREEEPGLGDS	LLRQS(0.998)PPLPGREEEPGLGDS(0.002)GIQSTPGSGHAPR	2282	UID2268	Color2 [DarkGray]	1	4		S	4			2787	___1	0.997598	1.35011e-06	59.052	49.91	59.052	-0.37212	111220000	501	21.5447	23.2174	20.7722	21.4915	20.8154	20.8444	21.2174	24.3964	21.9873	22.145	20.6833	22.1221	24.3765	23.7993	21.9175	22.9775	21.0264	23.7073	23.2623
	0.304801	-0.807283	P36871;P36871-2	117;135	P36871	P36871	Phosphoglucomutase-1	PGM1	IIRKIKAIGGIILTASHNPGGPNGDFGIKFN	AIGGIILT(0.002)AS(0.998)HNPGGPNGDFGIK	1349	UID1335	Color2 [DarkGray]	1	4		S	3			1859	___1	0.99764	1.08931e-21	149.04	118.79	149.04	-0.39667	576930000	117	20.9614	22.1046	21.1793	20.6385	25.2937	23.825	21.1538	24.6415	21.6513	20.71	21.4732	20.592	21.5035	21.8126	21.1333	26.0016	25.7988	26.6979	26.1467
	0.0479872	-0.129541	Q86W92-2	534	Q86W92-2	Q86W92-2	Liprin-beta-1	PPFIBP1	KRTASAPNLDRKRSASAPTLAETEKETAEHL	S(0.001)AS(0.998)APT(0.002)LAETEKETAEHLDLAGASSRPK	2019	UID2005	Color2 [DarkGray]	1	4		S	4			2504	___1	0.997641	9.58923e-05	100.88	83.158	100.88	0.21934	147780000	534	20.9209	20.1859	20.612	21.6598	24.6256	21.141	25.6567	21.0712	20.9937	21.1745	21.4266	22.9288	24.1283	21.0807	21.708	21.1046	20.5809	21.6517	21.4041
	0.766382	1.34132	B7WPE2;Q32P44;G3V1D0;H0Y3M3;Q32P44-2	177;176;148;170;176	B7WPE2	B7WPE2	Echinoderm microtubule-associated protein-like 3	EML3	SPSERPRQKLSRKAISSANLLVRSGSTESRG	AIS(0.998)S(0.002)ANLLVR	231	UID232	Color2 [DarkGray]	1	4		S	2			266	___1	0.997679	5.19755e-06	155.33	101.74	155.33	-1.3242	585670000	177	21.2676	23.3193	19.8987	20.4507	22.8856	23.1249	24.0406	25.0634	22.7874	26.8258	21.5897	21.0678	24.2441	22.6677	23.9977	22.5183	22.6021	23.1237	21.6742
	0.42799	0.698955	D6REM6;A8MXP9;P43243;B3KM87;P43243-2	598;598;598;260;310	D6REM6	D6REM6	Matrin-3	MATR3	GIDLLKKDKSRKRSYSPDGKESPSDKKSKTD	S(0.001)Y(0.001)S(0.998)PDGKESPSDKK	65	UID66	Color2 [DarkGray]	1	4		S	3			72	___1	0.997766	0.000504969	79.393	63.274	75.682	-0.060106	156200000	598	20.7788	22.1902	21.2597	21.0751	21.7744	23.4077	23.9195	20.8909	22.576	23.3164	22.1769	23.057	24.9654	24.5412	23.1747	21.1839	21.6817	21.6109	21.5129
	0.00371596	-0.0100622	H7C3G9;Q9UJ70;Q9UJ70-2;H7C1L7;H0YEB7;C9JEV6;H0YE82	76;76;122;76;63;25;25	H7C3G9	H7C3G9	N-acetyl-D-glucosamine kinase	NAGK	GVDPLVPLRSLGLSLSGGDQEDAGRILIEEL	SLGLS(0.002)LS(0.998)GGDQEDAGR	802	UID789	Color2 [DarkGray]	1	4		S	2			1065	___1	0.997799	3.33673e-39	169.92	93.851	140.22	-0.19254	128400000	76	20.3492	24.6598	21.2292	21.9063	24.04	22.1621	25.3341	20.8883	20.5923	20.481	21.0503	20.6076	20.8978	21.5864	20.4384	21.9133	21.7554	22.3538	21.8658
	0.781894	1.55611	F8WAE5;Q9BY44-2;B4DF96;B4DQ14;Q9BY44	501;292;445;481;506	F8WAE5	F8WAE5	Eukaryotic translation initiation factor 2A;Eukaryotic translation initiation factor 2A, N-terminally processed	EIF2A	HEAKKAAKQEARSDKSPDLAPTPAPQSTPRN	S(0.002)DKS(0.998)PDLAPTPAPQSTPR	140	UID141	Color2 [DarkGray]	1	4		S	2			143	___1	0.997851	2.89915e-36	175.52	153.04	175.52	0.36668	787890000	501	20.8224	25.3649	20.4196	20.1831	24.1413	25.3784	26.5763	24.5547	23.0348	23.6742	22.1053	23.3055	24.3294	23.9322	22.8959	22.4892	21.9008	22.2927	22.2677
	0.0443324	-0.150643	Q9UQ35;Q9UQ35-2	2581;2163	Q9UQ35	Q9UQ35	Serine/arginine repetitive matrix protein 2	SRRM2	SSLPVQPEVALKRVPSPTPAPKEAVREGRPP	VPS(0.998)PT(0.002)PAPK	2470	UID2456	Color2 [DarkGray]	1	4		S	2			2982	___1	0.997878	1.22009e-06	136.7	107.55	87.066	0.027883	2215100000	2581	25.0169	26.9498	25.2683	25.0351	26.4729	27.1061	27.8198	21.4885	26.1445	26.2091	26.0116	26.4819	27.6065	26.7192	26.074	25.4269	25.2905	25.7563	25.304
	0.142817	0.473372	D6RAM3;Q7L591	274;330	D6RAM3	D6RAM3	Docking protein 3	DOK3	PELTRPQPCPLPRATSLPSLDTPGELREMPP	AT(0.002)S(0.998)LPSLDTPGELR	344	UID334	Color2 [DarkGray]	1	4		S	2			464	___1	0.997921	0.000203488	113.76	81.689	113.76	0.59641	985720000	274	24.6452	26.7456	24.8675	24.637	26.6269	26.2493	27.175	26.1005	21.8774	21.6551	21.3367	20.9035	22.0126	21.4868	21.4559	25.3986	24.9836	24.933	24.4655
	0.593569	0.772661	O14497-2;O14497;O14497-3	696;696;313	O14497-2	O14497-2	AT-rich interactive domain-containing protein 1A	ARID1A	FSPHTSPHLPGIRGPSPSPVGSPASVAQSRS	GPS(0.998)PS(0.002)PVGSPASVAQSR	962	UID949	Color2 [DarkGray]	1	4		S	2			1269	___1	0.997972	2.5157e-10	144.41	129.02	144.41	0.41557	69712000	696	21.3505	23.7019	20.7048	20.948	20.4722	22.9944	23.8112	23.9574	20.3571	21.1758	20.9723	20.6884	22.6328	22.2766	22.2871	21.1142	20.9777	20.9306	21.0587
	0.364297	0.67463	B0QY16;B0AZU2;Q6ICG6-3;Q6ICG6;Q6ICG6-2	189;286;270;304;309	B0QY16	B0QY16	Uncharacterized protein KIAA0930	KIAA0930	STPPTPERNNRPAFFSPSLKRKVPRNRIAEM	NNRPAFFS(0.998)PS(0.002)LKR	103	UID104	Color2 [DarkGray]	1	4		S	3			79	___1	0.997997	3.76971e-05	103.01	89.872	79.346	-1.0318	237600000	189	21.2951	24.1636	20.5639	21.8893	23.7095	24.1645	25.2561	24.667	20.6987	22.257	21.9073	21.4848	23.6268	23.0641	23.2428	20.2453	21.0529	21.076	23.2826
	0.183832	0.370564	P14317;E7EVW7	308;271	P14317	P14317	Hematopoietic lineage cell-specific protein	HCLS1	PLPKKISSEAWPPVGTPPSSESEPVRTSREH	KISSEAWPPVGT(0.998)PPS(0.001)S(0.001)ESEPVR	2894	UID2848	Color2 [DarkGray]	1	4		T	3			1673	___1	0.998039	0.000189438	70.334	41.06	62.285	0.23259	108650000	308	20.948	21.7729	22.4775	21.29	22.1103	20.6442	20.6267	21.3761	21.2537	23.8736	22.3229	22.9928	24.0759	23.8783	23.1935	21.0223	23.1201	20.9113	21.1383
	0.876889	1.23293	A8MZ84;D3YTC8;Q6GTX8-3;Q6GTX8-2;Q6GTX8	250;267;250;251;268	A8MZ84	A8MZ84	Leukocyte-associated immunoglobulin-like receptor 1	LAIR1	QLDHWALTQRTARAVSPQSTKPMAESITYAA	AVS(0.998)PQS(0.001)TKPMAESITYAAVAR	77	UID78	Color2 [DarkGray]	1	4		S	3			77	___1	0.998053	0.000172908	65.25	50.666	62.028	-0.14822	190830000	250	20.6091	24.5186	21.3607	21.6059	23.9761	23.6835	23.6914	21.5461	21.2377	21.7111	21.0276	21.4721	20.9374	21.0522	20.8855	23.7792	22.3982	23.9485	21.9321
	0.255046	-0.397646	Q9Y2J2-2;Q9Y2J2-3;Q9Y2J2;J3KT37;Q9Y2J2-4	478;478;460;135;478	Q9Y2J2-2;Q9Y2J2-4	Q9Y2J2-2	Band 4.1-like protein 3;Band 4.1-like protein 3, N-terminally processed	EPB41L3	AAEVGTGQYATTKGISQTNLITTVTPEKKAE	GIS(0.998)QT(0.002)NLITTVTPEKK	2501	UID2487	Color2 [DarkGray]	1	4		S	2			2991;2992	___1	0.998063	1.95082e-17	158.91	136.01	132.51	-0.61977	143560000	478	21.4467	23.2073	20.7375	21.2437	21.6656	20.8293	24.1809	23.5287	21.3861	21.3967	21.9503	22.0433	20.7704	21.752	21.7815	21.7328	20.5842	21.4971	22.1387
	0.310607	0.632051	R4GN35;R4GNB2;Q5VZ89-2;Q5VZ89-6;Q5VZ89;X6RAE7;Q5VZ89-3;Q5VZ89-5;X6R5W5;Q5VZ89-4	1374;1325;562;1089;1089;361;271;1089;112;86	R4GN35	R4GN35	DENN domain-containing protein 4C	DENND4C	FKQQTPSRTHKERSTSLSALVRSSPHGSLGS	STS(0.998)LS(0.001)ALVR	2583	UID2569	Color2 [DarkGray]	1	4		S	2			3057	___1	0.998141	0.0138135	88.495	64.523	76.228	1.8912	118710000	1374	21.387	23.7267	21.5504	20.7371	21.2335	24.0621	24.0718	24.3357	20.9827	20.2553	20.6432	20.8748	20.9656	20.1439	21.2863	23.1854	22.6441	24.0849	22.4906
	0.132492	-0.0866067	A6NEM2;P51610-2;P51610;P51610-4;P51610-3	6;6;6;6;6	A6NEM2	A6NEM2	Host cell factor 1;HCF N-terminal chain 1;HCF N-terminal chain 2;HCF N-terminal chain 3;HCF N-terminal chain 4;HCF N-terminal chain 5;HCF N-terminal chain 6;HCF C-terminal chain 1;HCF C-terminal chain 2;HCF C-terminal chain 3;HCF C-terminal chain 4;HCF C-terminal chain 5;HCF C-terminal chain 6	HCFC1	__________MASAVSPANLPAVLLQPRWKR	AS(0.002)AVS(0.998)PANLPAVLLQPR	13	UID14	Color2 [DarkGray]	1	4		S	2			20	___1	0.99825	5.27583e-10	143.38	133.69	143.38	0.15278	86578000	6	22.0795	21.0785	20.7817	21.6691	21.0087	21.3052	21.5415	21.1981	23.274	21.3362	22.0012	22.6927	21.5737	21.4105	21.2143	22.5721	22.3035	22.3389	21.0307
	0.235434	-0.364788	Q9Y2W7-3;Q9Y2W7-2;Q9Y2W7	71;97;97	Q9Y2W7-3	Q9Y2W7-3	Calsenilin	KCNIP3	LQAQTKFTKKELQSLYRGFKNECPTGLVDED	ELQS(0.002)LY(0.998)RGFK	3251	UID3199	Color2 [DarkGray]	1	4		Y	1			3001	___1	0.998373	0.0423961	43.769	25.458	43.769	1.8266	94072000	71	21.5544	21.1629	21.1519	21.9897	21.7274	21.127	21.2894	21.9274	20.8691	21.1408	20.957	21.2582	20.2364	21.0513	20.6743	23.0976	23.3926	23.6996	22.4557
	0.283224	0.274509	Q96CX2	196	Q96CX2	Q96CX2	BTB/POZ domain-containing protein KCTD12	KCTD12	LASRSPSGGAAGPLLTPSQSLDGSRRSGYIT	SPSGGAAGPLLT(0.998)PS(0.001)QSLDGSR	3114	UID3068	Color2 [DarkGray]	1	4		T	2			2669	___1	0.998392	1.31769e-44	178.43	160.69	178.43	2.1352	307930000	196	20.2749	21.2056	21.4105	22.0287	20.3742	20.5293	20.944	21.049	20.3874	22.0051	22.9721	23.6852	23.1122	21.2817	20.939	24.3119	21.1081	20.8588	21.2568
	0.444238	-0.422571	P05771-2;P05771;F5H5C4;B7Z8Q0;P05129;P17252	500;500;514;401;514;497	P05771-2;P17252	P05771-2	Protein kinase C beta type;Protein kinase C gamma type;Protein kinase C alpha type	PRKCB;PRKCG;PRKCA	FGMCKEHMMDGVTTRTFCGTPDYIAPEIIAY;FGMCKENIWDGVTTKTFCGTPDYIAPEIIAY	T(0.999)FCGT(0.001)PDYIAPEIIAYQPYGK	2882	UID2836	Color2 [DarkGray]	1	4		T	2			1559;1700	___1	0.998529	2.05278e-35	168.42	160.88	163.41	0.066108	414210000	500	23.0428	20.8229	22.0055	22.0532	25.193	21.7113	20.7811	22.9124	20.581	21.0537	20.7219	20.8348	21.1141	21.0392	21.9439	23.9819	23.3296	21.4467	21.3924
	0.235677	0.916131	J3KTL2;Q07955;J3KSR8	199;199;94	J3KTL2	J3KTL2	Serine/arginine-rich splicing factor 1	SRSF1	EGETAYIRVKVDGPRSPSYGRSRSRSRSRSR	VKVDGPRS(0.999)PS(0.001)YGR	884	UID871	Color2 [DarkGray]	1	4		S	2			1149	___1	0.998647	2.46707e-12	149.31	129.54	123.95	0.44476	2361600000	199	20.62	24.5681	22.0281	21.4958	26.066	24.4274	25.6978	21.9308	27.114	26.9828	26.257	27.5205	27.9359	27.874	27.4109	24.0206	24.5466	24.173	21.0285
	1.00311	1.59597	M0R2S2;M0R165;Q9UBC2-4;Q9UBC2-3;Q9UBC2;Q9UBC2-2	101;255;255;255;255;255	M0R2S2	M0R2S2	Epidermal growth factor receptor substrate 15-like 1	EPS15L1	PSHGSVSSLNSTGSLSPKHSLKQTQPTVNWV	STPSHGSVSSLNSTGS(0.001)LS(0.999)PK	942	UID929	Color2 [DarkGray]	1	4		S	2			1231	___1	0.998679	5.42306e-51	185.62	151.96	185.62	0.061124	217940000	101	20.8044	24.1531	21.1053	20.3333	24.0287	24.1707	21.0721	25.0421	20.6119	22.4555	20.84	21.7084	24.944	24.0632	23.7109	21.6189	21.2982	20.6507	21.0123
	0.240251	0.414979	F8VXC8;Q8TAQ2-2;Q8TAQ2-3;Q8TAQ2	302;302;302;302	F8VXC8	F8VXC8	SWI/SNF complex subunit SMARCC2	SMARCC2	DRRDKKGGNYKKRKRSPSPSPTPEAKKKNAK	KRS(0.999)PS(0.99)PS(0.011)PTPEAK	623	UID3811	Color2 [DarkGray]	1	4		S	3			833	___2	0.998747	0.000342226	105.99	82.672	70.783	-0.050655	119190000	302	20.9149	22.7069	21.4776	21.4394	23.2339	22.75	24.3599	21.264	21.4409	20.4435	21.6774	22.0351	23.4423	22.3161	20.9109	21.0368	21.2374	21.3055	21.3164
	0.0117881	-0.043665	Q8TD55;Q8TD55-2	439;389	Q8TD55	Q8TD55	Pleckstrin homology domain-containing family O member 2	PLEKHO2	EKLLNKVLGSEPAPVSAETLLSQAVEQLRQA	VLGSEPAPVS(0.999)AET(0.001)LLSQAVEQLR	2108	UID2094	Color2 [DarkGray]	1	4		S	2			2588	___1	0.998803	6.20077e-29	159.04	139.21	155.49	0.90152	533880000	439	21.0746	21.058	21.6606	21.1846	23.128	21.5141	21.817	21.3031	21.4028	20.8491	21.1098	21.3161	24.1792	21.8933	21.8975	24.9718	20.2945	25.8972	26.3723
	1.0381	1.66447	Q15418-2;E9PGT3;Q15418-3;E9PRI4;Q15418;Q5SVM6	372;352;271;347;363;21	Q15418-2	Q15418-2	Ribosomal protein S6 kinase alpha-1;Ribosomal protein S6 kinase	RPS6KA1	TFYFDTEFTSRTPKDSPGIPPSAGAHQLFRG	T(0.001)PKDS(0.999)PGIPPSAGAHQLFR	1744	UID1730	Color2 [DarkGray]	1	4		S	3			2301	___1	0.998813	1.10429e-05	86.211	71.751	86.211	0.56427	179400000	372	21.3154	23.7676	20.7927	20.7767	21.2551	21.5479	23.6144	22.8519	20.2633	24.4734	23.2182	23.7964	25.4852	24.0107	23.2909	21.9844	20.4035	21.2146	20.9077
	0.112371	0.124279	Q96GS4	196	Q96GS4	Q96GS4	Uncharacterized protein C17orf59	C17orf59	SSGSAESGAGGGRRATISSPLELEGTVSRHG	RAT(0.999)IS(0.001)SPLELEGTVSR	3115	UID3069	Color2 [DarkGray]	1	4		T	2			2683	___1	0.998902	0.000215882	74.147	67.74	67.646	-1.5458	86411000	196	20.7171	20.9983	20.8314	21.0833	21.8622	21.057	20.7291	20.5786	20.9388	21.3349	21.2934	22.5893	22.0381	22.3604	22.6355	23.6556	20.6054	23.2864	20.701
	0.795613	0.860718	Q96JY6;Q96JY6-3;Q96JY6-5;C9JS55;Q96JY6-4;C9JSR2;C9J760;C9J0X3;C9K0F0;Q96JY6-2	137;137;387;137;137;137;137;137;137;137	Q96JY6	Q96JY6	PDZ and LIM domain protein 2	PDLIM2	YSSPTSLSPRAGSPFSPPPSSSSLTGEAAIS	AGS(0.001)PFS(0.999)PPPSSSSLTGEAAISR	2212	UID2198	Color2 [DarkGray]	1	4		S	2			2694	___1	0.998911	9.99046e-06	114.88	102.26	114.88	0.066782	177080000	137	21.2602	22.8608	21.152	20.535	23.7141	22.9014	22.4301	21.3863	21.4793	22.4422	22.4998	22.8345	21.6046	21.7713	20.192	24.3909	23.5595	24.4364	21.4857
	0.00636402	-0.0109121	P50552;K7EM16	239;8	P50552	P50552	Vasodilator-stimulated phosphoprotein	VASP	PGLAAAIAGAKLRKVSKQEEASGGPTAPKAE	KVS(0.999)KQEEAS(0.001)GGPTAPK	1421	UID1407	Color2 [DarkGray]	1	4		S	3			1958	___1	0.998951	0.00516789	50.956	43.562	50.956	0.14368	94870000	239	20.8206	21.7216	22.186	20.0855	22.6689	22.0422	22.7557	21.1182	21.1982	21.6824	21.427	22.9804	20.6507	20.6064	22.4558	25.1386	23.2888	20.8157	21.0372
	0.741231	1.57693	Q07960;E9PNR6;H0YE29	51;51;49	Q07960	Q07960	Rho GTPase-activating protein 1	ARHGAP1	DEMPDFPKSDDSKSSSPELVTHLKWDDPYYD	SS(0.001)S(0.999)PELVTHLK	1551	UID1537	Color2 [DarkGray]	1	4		S	2			2167	___1	0.998957	0.000212114	119.05	102.67	119.05	-0.10479	533100000	51	20.8458	24.9636	21.0187	21.0708	23.9482	24.7448	20.3961	21.0791	21.3188	18.1702	19.6301	20.7305	23.0609	21.1847	20.2993	23.0557	20.9365	22.6808	20.1528
	0.131794	0.335844	Q8IWW6-3;Q8IWW6-2;Q8IWW6-4;Q8IWW6	240;240;240;240	Q8IWW6-3	Q8IWW6-3	Rho GTPase-activating protein 12	ARHGAP12	EQIRATTPPNQGRPDSPVYANLQELKISQSA	AT(0.184)T(0.816)PPNQGRPDS(0.999)PVY(0.001)ANLQELK	2036	UID5223	Color2 [DarkGray]	1	4		S	3			2523	___2	0.999001	0.00253994	93.006	68.995	71.118	0.20279	182070000	240	20.9042	22.8152	21.4181	21.66	23.6431	20.5434	24.6105	23.3314	20.9929	23.8886	23.4928	24.3594	24.5921	24.1746	23.3619	21.3589	21.0155	20.7643	20.1844
	0.725947	0.52816	P27987-2;P27987	43;43	P27987-2	P27987-2	Inositol-trisphosphate 3-kinase B	ITPKB	PSGSETPPPPRRAVLSPGSVFSPGRGASFLF	AVLS(0.999)PGS(0.001)VFSPGR	1305	UID1291	Color2 [DarkGray]	1	4		S	2			1789	___1	0.999041	0.00325374	82.069	58.218	82.069	-0.37808	20283000	43	20.2624	22.6456	20.6649	20.2977	22.3562	20.8288	21.381	22.2333	21.2648	21.6008	20.8	20.6548	21.0183	21.0072	21.5256	21.1854	20.6314	21.9389	20.1009
	0.181961	0.577785	Q5QPJ9;E9PHH5;Q5QPK2;O60762	9;9;9;9	Q5QPJ9	Q5QPJ9	Dolichol-phosphate mannosyltransferase subunit 1	DPM1	_______MASLEVSRSPRRSRRELEVRSPRQ	ASLEVS(0.001)RS(0.999)PR	462	UID449	Color2 [DarkGray]	1	4		S	2			642	___1	0.999055	8.10519e-35	221.52	182.35	193.34	0.56866	1724500000	9	23.8477	26.9807	23.5891	22.8212	26.8046	26.8067	27.4124	21.4666	20.8205	24.467	21.7693	25.3352	26.4832	21.7308	25.2535	25.3685	25.3591	25.2562	25.012
	0.869937	1.36096	P35367	275	P35367	P35367	Histamine H1 receptor	HRH1	LKRKPKDAGGGSVLKSPSQTPKEMKSPVVFS	DAGGGSVLKS(0.999)PS(0.001)QTPK	1339	UID1325	Color2 [DarkGray]	1	4		S	2			1847	___1	0.999217	3.66553e-12	148.15	110.56	140.13	-2.2269	439820000	275	21.6866	23.296	21.8325	20.7741	21.1622	23.4891	23.9503	24.6162	24.5126	25.1436	24.1573	24.0722	25.2884	21.3002	24.0348	22.6878	21.7273	23.504	22.7867
	0.656336	1.25754	Q8N6N3	158	Q8N6N3	Q8N6N3	UPF0690 protein C1orf52	C1orf52	AKKARLLPEGEETLESDDEKDEHTSKKRKVE	LLPEGEET(0.001)LES(0.999)DDEKDEHTSK	2060	UID2046	Color2 [DarkGray]	1	4		S	3			2551	___1	0.999227	9.98201e-10	125.91	106.03	95.71	-1.8087	183370000	158	21.0478	24.5281	20.6697	21.0074	20.8488	24.4827	21.01	22.1954	23.7417	20.9604	22.294	23.5671	24.675	23.9822	23.3741	21.454	20.8509	21.0567	20.7262
	0.269259	-0.4702	O75113	242	O75113	O75113	NEDD4-binding protein 1	N4BP1	RDETVLQEEARNKAGTPVSELTKQMDTVLSS	NKAGT(0.999)PVS(0.001)ELTK	2862	UID2816	Color2 [DarkGray]	1	4		T	2			1371	___1	0.999235	0.00100781	105.19	78.749	105.19	0.69319	120550000	242	20.5608	21.2261	21.28	21.5721	20.9513	21.3222	20.9054	21.1782	21.0975	24.2142	20.851	23.4192	21.9631	24.3048	22.9384	22.8827	22.9833	23.4112	22.7986
	0.947912	1.57182	H0Y8X4;O43598;O43598-2	11;12;12	H0Y8X4	H0Y8X4	2'-deoxynucleoside 5'-phosphate N-hydrolase 1	DNPH1	_____AAAMVPGRSESWERGEPGRPALYFCG	S(0.001)ES(0.999)WERGEPGRPALYFCGSIR	723	UID710	Color2 [DarkGray]	1	4		S	4			947	___1	0.999264	1.59908e-06	101.3	72.328	92.275	-0.45597	507930000	11	21.5219	20.1995	21.0698	21.6563	21.1838	21.3987	21.048	21.2456	21.2413	25.573	24.2736	25.2997	24.967	22.8628	21.8539	24.3081	21.5567	23.9919	21.2597
	0.909166	2.08329	C9K098;C9JVV5;H7C5C7;C9J869;C9JAB9;P16333-2;P16333	85;85;73;85;21;21;85	C9K098	C9K098	Cytoplasmic protein NCK1	NCK1	NLKDTLGIGKVKRKPSVPDSASPADDSFVDP	RKPS(0.999)VPDS(0.001)ASPADDSFVDPGER	287	UID288	Color2 [DarkGray]	1	4		S	3			357	___1	0.999276	3.63953e-84	208.93	190.63	208.93	0.16339	363360000	85	20.356	26.0689	23.6537	21.0684	24.5674	25.723	25.8899	25.7519	21.5211	23.5755	21.36	21.4257	24.8382	24.4102	20.5567	20.6867	20.8226	20.8803	21.2937
	0.166654	-0.312613	P28482-2;P28482	185;185	P28482-2	P28482-2	Mitogen-activated protein kinase 1	MAPK1	LARVADPDHDHTGFLTEYVATRWYRAPEIML	VADPDHDHTGFLT(0.999)EYVAT(0.001)R	2905	UID2859	Color2 [DarkGray]	1	4		T	3			1793	___1	0.999287	1.0012e-23	155.49	136.38	107.75	-1.3669	211260000	185	20.7245	20.9689	21.4893	21.2141	22.7019	21.5735	23.9241	23.7102	21.1285	22.4758	22.894	23.8133	23.9945	23.5513	24.0674	25.8589	22.3385	22.7404	21.3033
	0.142978	0.343192	C9J6P4;Q7Z2W4;Q7Z2W4-3;Q7Z2W4-2	378;378;378;378	C9J6P4	C9J6P4	Zinc finger CCCH-type antiviral protein 1	ZC3HAV1	TSWTNDQGARRKTVFSPTLPAARSSLGSLQT	TVFS(0.999)PT(0.001)LPAAR	286	UID287	Color2 [DarkGray]	1	4		S	2			355	___1	0.999288	0.00046196	124.46	85.651	124.46	-0.2865	309760000	378	21.2056	24.1557	20.3568	21.0458	24.102	24.0255	23.9815	24.6753	21.2476	21.6114	21.0222	21.0185	20.5819	20.7372	21.4495	25.1788	24.0123	24.8557	24.1866
	0.390151	1.11498	Q99523-2;Q99523	688;825	Q99523-2	Q99523-2	Sortilin	SORT1	LDTASHTNKSGYHDDSDEDLLE_________	S(0.001)GYHDDS(0.999)DEDLLE	2245	UID2231	Color2 [DarkGray]	1	4		S	2			2727	___1	0.999294	0.000230004	111.52	99.17	111.52	0.73534	219470000	688	20.8654	23.2286	21.474	21.4986	20.5066	23.7791	24.8458	21.4452	20.6792	22.1016	20.7307	24.5957	26.1192	25.9945	21.3769	21.2425	20.1732	21.9228	20.2721
	1.02018	0.778904	O60784;O60784-2;E7EPD0;O60784-4;B0QY01;B3KUU1;V9GYF4;B0QY02	160;160;122;127;154;93;127;127	O60784	O60784	Target of Myb protein 1	TOM1	RRKGLEFPMTDLDMLSPIHTPQRTVFNSETQ	KGLEFPMTDLDMLS(0.999)PIHT(0.001)PQR	1047	UID1034	Color2 [DarkGray]	1	4		S	3			1361	___1	0.999347	1.37244e-05	80.813	62.411	78.429	-0.58656	354150000	160	21.6494	21.649	20.2699	20.7513	23.5371	20.6303	21.0677	21.3402	23.1201	21.7499	21.8369	23.4605	21.8479	21.2924	21.0751	24.8977	20.8889	25.0074	21.4282
	0.195533	-0.279853	Q9Y613	498	Q9Y613	Q9Y613	FH1/FH2 domain-containing protein 1	FHOD1	LWDSPETAPAARTPQSPAPCVLLRAQRSLAP	T(0.001)PQS(0.999)PAPCVLLR	2553	UID2539	Color2 [DarkGray]	1	4		S	2			3042	___1	0.999347	0.00365255	83.204	65.538	77.74	0.69077	51463000	498	23.1601	21.7176	20.9382	20.0943	22.0641	20.6277	20.4505	21.7129	20.9749	21.4295	22.1114	22.8464	20.3006	22.7996	20.5144	24.3616	23.077	20.8295	21.4271
	0.0814806	0.153383	E9PQN2;E9PKI6;E9PK91;Q9NYF8-3;Q9NYF8-2;Q9NYF8;E9PK09;Q9NYF8-4;E9PJA7	529;531;531;529;529;531;531;358;356	E9PQN2	E9PQN2	Bcl-2-associated transcription factor 1	BCLAF1	HKNLDAREKSTFREESPLRIKMIASDSHRPE	EKST(0.001)FREES(0.999)PLR	495	UID482	Color2 [DarkGray]	1	4		S	3			670	___1	0.999357	0.000986964	77.746	49.463	77.746	0.47577	369570000	529	21.9335	23.8151	21.3808	22.1665	20.8792	23.5058	24.051	23.792	21.0114	21.2741	21.2885	21.6858	21.5563	21.0712	21.6062	21.2589	22.6704	22.6864	21.5445
	0.824498	1.1415	O95295	14	O95295	O95295	SNARE-associated protein Snapin	SNAPIN	__MAGAGSAAVSGAGTPVAGPTGRDLFAEGL	AGAGSAAVSGAGT(0.999)PVAGPTGR	2869	UID2823	Color2 [DarkGray]	1	4		T	3			1422	___1	0.999371	5.97561e-57	191.64	178.28	96.793	0.71906	320950000	14	23.9442	24.8378	21.0691	21.8748	24.6989	24.7121	23.3457	21.5235	21.4918	22.0302	22.0492	23.7094	21.8727	20.3133	21.4854	24.6084	23.0474	24.3828	21.9148
	0.260341	0.687918	G5E972;A2T926;P42167-2;P42167;P42166	74;74;74;74;74	G5E972	G5E972	Lamina-associated polypeptide 2, isoforms beta/gamma;Thymopoietin;Thymopentin;Lamina-associated polypeptide 2, isoform alpha;Thymopoietin;Thymopentin	TMPO	SKGPPDFSSDEEREPTPVLGSGAAAAGRSRA	GPPDFSSDEEREPT(0.999)PVLGS(0.001)GAAAAGR	2619	UID2580	Color2 [DarkGray]	1	4		T	3			9	___1	0.999384	5.03302e-06	122.09	112.61	122.09	-0.47812	289250000	74	21.4871	23.8405	23.8087	21.2414	21.3131	23.86	20.3752	25.0566	21.1205	21.284	20.7907	23.8525	24.9076	25.2439	25.9104	20.813	21.1225	21.6429	23.4094
	0.396828	0.836468	E9PMQ6;Q00613-2;Q00613	298;363;363	E9PMQ6	E9PMQ6	Heat shock factor protein 1	HSF1	LTDARGHTDTEGRPPSPPPTSTPEKCLSVAC	GHTDTEGRPPS(0.999)PPPT(0.001)STPEK	510	UID497	Color2 [DarkGray]	1	4		S	3			690	___1	0.999387	2.14132e-12	132.39	121.89	132.39	0.076339	158460000	298	20.7307	24.2125	21.028	21.6676	22.7708	23.5323	24.87	21.1348	22.9323	21.7542	21.9032	20.9452	24.3987	23.9546	22.397	23.6073	20.887	21.0787	20.699
	0.572573	0.435237	Q15365	173	Q15365	Q15365	Poly(rC)-binding protein 1	PCBP1	CVKQICLVMLETLSQSPQGRVMTIPYQPMPA	QICLVMLETLS(0.001)QS(0.999)PQGR	1738	UID1724	Color2 [DarkGray]	1	4		S	3			2298	___1	0.999439	2.19222e-08	102.39	89.202	102.39	0.36003	111170000	173	20.5568	21.312	21.4904	20.9005	21.0686	20.748	21.0844	21.0081	22.9971	22.2698	21.0054	22.3603	21.8406	20.5982	20.1559	23.8574	20.4197	20.913	21.3703
	0.0514327	0.158989	F8VS07;F8VQE1;Q9UHB6-3;Q9UHB6-2;Q9UHB6-5;Q9UHB6;Q9UHB6-4;F8VRN8	60;202;60;202;203;362;363;362	F8VS07	F8VS07	LIM domain and actin-binding protein 1	LIMA1	QVKSEVQQPVHPKPLSPDSRASSLSESSPPK	SEVQQPVHPKPLS(0.999)PDS(0.001)R	617	UID604	Color2 [DarkGray]	1	4		S	2			821	___1	0.999445	5.04855e-14	95.48	79.361	67.449	3.5569	156320000	60	20.8642	25.0869	20.5215	21.0559	21.4579	21.3356	25.2366	23.7735	22.1668	19.9748	20.3799	23.4749	24.706	24.0408	21.1404	20.5699	22.044	21.5923	21.9148
	0.733694	1.20072	Q96T37-4;Q96T37-2;Q96T37-3;Q96T37	250;294;294;294	Q96T37-4	Q96T37-4	Putative RNA-binding protein 15	RBM15	GHRHPPGGGGGQRSLSPGGAALGYRDYRLQQ	S(0.001)LS(0.999)PGGAALGYR	2232	UID2218	Color2 [DarkGray]	1	4		S	2			2715	___1	0.999452	0.000526525	97.911	46.07	97.911	-0.75039	148660000	250	20.1628	23.4744	20.5089	20.8767	23.5713	23.4252	24.6794	24.7894	21.2001	22.8799	21.217	23.7956	23.6938	20.751	21.4899	22.4884	20.4079	20.943	22.231
	0.804711	-1.77611	B4DH53;Q66K74	614;640	B4DH53	B4DH53	Microtubule-associated protein 1S;MAP1S heavy chain;MAP1S light chain	MAP1S	ELPLAASSIPRPRTPSPESHRSPAEGSERLS	TPS(0.999)PESHRSPAEGSER	163	UID164	Color2 [DarkGray]	1	4		S	3			157	___1	0.999481	1.00476e-08	105.77	71.379	90.453	-1.0062	317700000	614	21.181	20.6746	22.1498	21.4108	21.3285	20.5493	22.2108	20.0868	24.7088	24.7926	23.7337	25.1297	20.387	26.2755	25.1922	23.6042	24.0728	22.7594	24.247
	0.623303	1.30293	Q32MZ4-3;Q32MZ4-2;Q32MZ4	712;744;768	Q32MZ4-3	Q32MZ4-3	Leucine-rich repeat flightless-interacting protein 1	LRRFIP1	SEHPSQTVRKALDSNSLENDDLSAPGREPGH	ALDS(0.001)NS(0.999)LENDDLSAPGREPGHFNPESR	1799	UID1785	Color2 [DarkGray]	1	4		S	3			2338	___1	0.999496	5.56879e-14	140.94	121.69	138.02	-0.58038	253940000	712	20.7049	24.6756	21.505	20.5299	20.8224	20.93	24.5889	24.4295	20.6541	23.5122	23.7096	20.787	24.5856	20.772	21.2077	20.7925	20.7932	20.9826	20.4908
	0.100915	-0.279236	P04792;F8WE04	82;82	P04792	P04792	Heat shock protein beta-1	HSPB1	AVAAPAYSRALSRQLSSGVSEIRHTADRWRV	QLS(1)SGVSEIR	1162	UID1148	Color2 [DarkGray]	1	4		S	2			1537	___1	0.999501	0.00515481	104.82	77.052	98.898	1.2232	568750000	82	21.3803	21.4171	22.4681	21.7737	21.7269	21.2172	21.2267	21.1216	21.9277	21.6549	20.6108	21.7519	21.6541	21.1772	20.778	26.7576	24.96	26.9407	24.2716
	0.0928205	-0.10845	Q8N7R7-3;Q8N7R7-2;Q8N7R7	274;293;344	Q8N7R7-3	Q8N7R7-3	Cyclin-Y-like protein 1	CCNYL1	CEDKDLCRAAMRRSFSADNFIGIQRSKAILS	SFS(1)ADNFIGIQR	2062	UID2048	Color2 [DarkGray]	1	4		S	2			2552	___1	0.999539	3.25476e-11	150.51	129.06	105.65	1.1364	107390000	274	21.2856	22.7209	20.2915	21.7114	23.7874	21.4592	22.5633	23.2593	21.9547	20.5291	21.167	21.5134	21.8281	20.8082	22.2508	22.8664	22.5613	22.935	21.5808
	0.537073	-0.669146	Q13263-2;Q13263	19;19	Q13263-2	Q13263-2	Transcription intermediary factor 1-beta	TRIM28	SAAAASAAAASAASGSPGPGEGSAGGEKRST	AASAAAASAAAASAASGS(1)PGPGEGSAGGEK	1624	UID1610	Color2 [DarkGray]	1	4		S	2			2212	___1	0.999541	0	397.31	349.64	239.02	-0.04225	7405500000	19	24.6929	23.2653	25.5893	25.6933	25.6156	25.9184	26.7792	26.0461	22.2714	23.3369	23.7766	21.7398	24.463	24.5656	23.7812	24.8715	24.7598	25.7077	24.5667
	0.0202354	0.0516981	Q9UQ35;Q9UQ35-2	1320;1320	Q9UQ35	Q9UQ35	Serine/arginine repetitive matrix protein 2	SRRM2	WGGPHFSPEHKELSNSPLRENSFGSPLEFRN	ELSNS(1)PLR	2458	UID2444	Color2 [DarkGray]	1	4		S	2			2982	___1	0.999576	8.36475e-15	115.54	100.11	95.311	0.60917	401520000	1320	21.1715	23.8573	20.1576	20.8896	21.8337	21.0294	22.0001	24.8218	21.8572	22.1212	24.0374	24.6669	21.5933	24.1394	20.8433	24.4817	21.0557	24.4693	24.6007
	0.0341987	-0.136975	P05771-2	660	P05771-2	P05771-2	Protein kinase C beta type	PRKCB	QEVIRNIDQSEFEGFSFVNSEFLKPEVKS__	NIDQSEFEGFS(1)FVNSEFLKPEVK	1169	UID1155	Color2 [DarkGray]	1	4		S	3			1559	___1	0.999586	1.40501e-05	106.83	99.555	101.3	0.16006	639860000	660	22.457	21.683	21.3328	20.8967	20.8458	20.9398	21.5782	20.2926	22.2561	21.8218	22.232	20.9792	25.9598	20.7543	22.6239	26.6251	26.3039	26.2908	25.9157
	0.298376	0.651494	Q8ND04;Q8ND04-2	873;873	Q8ND04	Q8ND04	Protein SMG8	SMG8	RFMCSGPDKVMKVMGSGPKESALKALNSDMP	FMCSGPDKVMKVMGS(1)GPK	2073	UID2059	Color2 [DarkGray]	1	4		S	2			2559	___1	0.999594	0.0110075	51.286	28.407	51.286	1.0985	1686200000	873	25.2513	25.7946	24.7515	24.3067	24.7413	21.0583	20.8811	26.2128	20.3614	21.3164	20.7461	20.8036	21.0621	20.9952	21.1389	20.8157	20.9811	28.8974	20.9735
	0.451459	-0.959999	P04406;P04406-2	83;41	P04406	P04406	Glyceraldehyde-3-phosphate dehydrogenase	GAPDH	VINGNPITIFQERDPSKIKWGDAGAEYVVES	LVINGNPITIFQERDPS(1)KIK	1158	UID1144	Color2 [DarkGray]	1	4		S	3			1534	___1	0.999599	0.000532718	57.152	50.239	53.998	-2.8691	157520000	83	20.6024	20.8704	21.9595	20.7973	23.7169	20.8821	21.244	20.91	21.0533	19.7746	21.6946	21.4822	21.0379	20.3954	21.1962	24.3107	24.1475	25.0277	24.5324
	0.238047	-0.745609	P10451-3;P10451-4;P10451-5;P10451-2;P10451;D6R9C5	192;197;205;205;219;178	P10451-3	P10451-3	Osteopontin	SPP1	AIPVAQDLNAPSDWDSRGKDSYETSQLDDQS	AIPVAQDLNAPSDWDS(1)R	1208	UID1194	Color2 [DarkGray]	1	4		S	2			1632	___1	0.99962	1.04473e-203	291.18	269.95	291.18	-0.16672	580440000	192	20.968	25.3523	23.0355	23.2375	26.4516	22.1884	27.533	22.2665	20.4935	21.6589	20.446	21.4809	21.2093	21.3873	20.5395	24.4057	24.97	21.5452	23.3781
	0.476099	1.15513	Q6PKG0;E5RH50;Q6PKG0-3;H0YC33	774;569;697;88	Q6PKG0	Q6PKG0	La-related protein 1	LARP1	EPSTIARSLPTTVPESPNYRNTRTPRTPRTP	SLPTTVPES(1)PNYR	1958	UID1944	Color2 [DarkGray]	1	4		S	2			2435	___1	0.99962	1.57101e-07	141.65	116.85	141.65	0.39213	499350000	774	23.2231	21.0882	21.7511	23.1657	24.2806	24.6983	22.0024	21.2717	23.7452	25.3471	24.8992	25.6995	25.6356	25.6782	21.2564	24.657	20.8965	24.4915	20.8727
	0.250934	0.606452	A9Z1X7;E9PCT1;Q8IYB3;Q8IYB3-2	747;750;738;736	A9Z1X7	A9Z1X7	Serine/arginine repetitive matrix protein 1	SRRM1	RVSRTPEPKKIKKAASPSPQSVRRVSSSRSV	KAAS(1)PSPQSVR	78	UID79	Color2 [DarkGray]	1	4		S	2			78	___1	0.99965	0.000610034	110.84	84.793	67.519	1.4254	383850000	747	21.896	22.6236	22.1788	20.8153	23.6878	23.3367	24.2409	20.7019	21.2919	23.65	20.1292	23.009	24.7368	24.3526	23.696	21.3018	21.4455	21.1279	21.0175
	0.31132	0.590534	F5GYC4;B4DG22;B7ZB17;P51812	340;341;341;369	F5GYC4	F5GYC4	Ribosomal protein S6 kinase alpha-3	RPS6KA3	TFYFDPEFTAKTPKDSPGIPPSANAHQLFRG	DS(1)PGIPPSANAHQLFR	149	UID150	Color2 [DarkGray]	1	4		S	3			150	___1	0.999653	0.000207847	67.895	54.954	46.494	-0.92851	106500000	340	21.6778	21.2147	21.3676	21.1259	21.4653	20.6589	23.8041	21.3795	21.629	23.5711	20.6535	22.7857	24.5299	20.8817	23.3156	20.9422	21.1847	20.5457	21.8165
	0.0784802	-0.252071	Q09666	216	Q09666	Q09666	Neuroblast differentiation-associated protein AHNAK	AHNAK	SGKTVIRLPSGSGAASPTGSAVDIRAGAISA	LPSGSGAAS(1)PTGSAVDIR	1583	UID1569	Color2 [DarkGray]	1	4		S	2			2180	___1	0.999677	0	346.72	296.51	226.75	3.3786	4703500000	216	24.7511	26.2718	24.5115	24.6739	25.4617	26.1932	26.7409	26.2489	26.6479	20.7334	26.7086	28.1468	28.427	26.9983	25.8129	27.0782	26.8425	27.3009	25.6671
	0.935269	1.2319	Q09666	216	Q09666	Q09666	Neuroblast differentiation-associated protein AHNAK	AHNAK	SGKTVIRLPSGSGAASPTGSAVDIRAGAISA	LPSGSGAAS(1)PTGSAVDIR	1583	UID4770	Color2 [DarkGray]	1	4		S	2			2180	___2	0.999677	0	346.72	296.51	226.75	3.3786	4703500000	216	21.3875	21.0299	21.8905	20.7635	26.0919	22.4139	21.198	21.1205	22.1687	23.9344	23.5912	24.2765	24.9313	22.1399	22.1561	21.9323	22.5226	21.2055	21.248
	0.0761352	0.113694	Q0JRZ9-3;Q0JRZ9;J3KNW0	455;488;488	Q0JRZ9-3	Q0JRZ9-3	F-BAR domain only protein 2	FCHO2	TSGKLSGINEIPRPFSPPVTSNTSPPPAAPL	LSGINEIPRPFS(1)PPVTSNTSPPPAAPLAR	1591	UID1577	Color2 [DarkGray]	1	4		S	3			2181	___1	0.999704	4.52404e-05	105.08	99.236	105.08	-0.81645	216120000	455	20.9561	23.3437	21.6052	21.2712	21.4733	21.7613	21.1445	24.0847	21.0096	21.1785	22.0025	21.6637	20.7343	22.6532	21.6329	21.2986	20.731	25.3713	21.7341
	0.564723	1.20819	Q8NC51-2;Q8NC51;Q8NC51-4;Q8NC51-3	324;330;309;315	Q8NC51-2	Q8NC51-2	Plasminogen activator inhibitor 1 RNA-binding protein	SERBP1	ADGQWKKGFVLHKSKSEEAHAEDSVMDHHFR	SKS(1)EEAHAEDSVMDHHFR	2066	UID2052	Color2 [DarkGray]	1	4		S	4			2557	___1	0.999741	4.26276e-64	208.12	193.7	130.16	-1.4251	1098900000	324	21.2852	25.0677	21.4438	21.9168	24.2237	24.5024	25.3016	24.5663	20.632	21.3396	20.8473	25.4927	25.7687	23.4786	21.2555	24.0918	22.5366	20.7875	20.6595
	0.423115	-1.45588	K7ERP6;P17612-2;P17612;Q15136;B1APG2;B1APF8;B1APF9;B1APG3;P22694-8;P22694-10;P22694-4;P22694-3;P22694;P22612;P22694-5;P22694-7;P22694-6;P22694-9;P22694-2	153;191;198;181;193;194;186;204;198;169;186;187;198;198;202;203;205;206;246	K7ERP6	K7ERP6	cAMP-dependent protein kinase catalytic subunit alpha;cAMP-dependent protein kinase catalytic subunit beta;cAMP-dependent protein kinase catalytic subunit gamma	PRKACA;KIN27;PRKACB;PRKACG	VTDFGFAKRVKGRTWTLCGTPEYLAPEIILS	TWT(1)LCGTPEYLAPEIILSK	2832	UID2786	Color2 [DarkGray]	1	4		T	2			1201	___1	0.999745	5.74049e-94	223.06	213.5	216.72	0.38013	3192700000	153	21.3295	21.685	20.7112	20.3279	25.7936	20.5491	20.9871	21.0016	25.4362	24.8667	24.0305	21.3242	25.8307	23.9416	23.561	27.5089	27.1724	27.6091	27.4116
	0.914593	1.63467	P02545-6;P02545;P02545-3;P02545-5;P02545-4;P02545-2;Q5TCI8	390;390;390;291;278;390;309	P02545-6;P02545-2	P02545-2	Prelamin-A/C;Lamin-A/C	LMNA	AYRKLLEGEEERLRLSPSPTSQRSRGRASSH	LRLS(1)PSPTSQR	1133	UID1120	Color2 [DarkGray]	1	4		S	2			1493;1494	___1	0.999751	1.28072e-10	170	138.05	170	1.4547	542250000	390	21.8355	24.2834	21.1705	20.6178	23.8526	24.546	25.2896	24.541	21.8979	21.2194	20.4878	24.252	25.0643	20.626	21.2919	21.481	22.0757	22.3603	22.2308
	0.0722445	-0.200869	O75396	137	O75396	O75396	Vesicle-trafficking protein SEC22b	SC22B	NLGSINTELQDVQR	NLGS(0.879)INTELQDVQR	32	UID33	Color2 [DarkGray]	1	4		S	3			72	___1	0.999758	0.00468331	42.059	11.976	41.86	-0.56704	1408900000	137	17.7664	24.6798	23.7775	18.1801	23.9709	24.0241	24.1907	25.08	22.1596	15.0417	18.3974	17.1191	15.5226	14.3411	14.8635	23.595	18.8533	22.5538	18.7829
	0.925255	-1.28424	B5MBZ0;Q9HC35;Q9HC35-2;F2Z2B5	910;899;841;163	B5MBZ0	B5MBZ0	Echinoderm microtubule-associated protein-like 4	EML4	APVSSTESVIQSNTPTPPPSQPLNETAEEES	APVSSTESVIQSNTPT(1)PPPSQPLNETAEEESR	2662	UID2622	Color2 [DarkGray]	1	4		T	3			256	___1	0.999769	1.14667e-106	162.69	148.48	162.69	-0.524	329070000	910	21.4906	20.4329	23.7116	23.4077	24.8399	20.5852	25.0617	25.1614	20.8737	21.0019	20.4017	20.7764	21.3914	23.1158	20.9365	23.2386	20.9843	23.5371	22.2804
	0.268207	0.707223	Q32MZ4-3;Q32MZ4-2;Q32MZ4;Q32MZ4-4	88;120;120;248	Q32MZ4-3	Q32MZ4-3	Leucine-rich repeat flightless-interacting protein 1	LRRFIP1	AATLASLGGTSSRRGSGDTSISIDTEASIRE	RGS(1)GDTSISIDTEASIR	1803	UID1789	Color2 [DarkGray]	1	4		S	2			2338	___1	0.999775	1.76116e-56	198.76	180.13	102.39	-0.96818	536650000	88	23.4579	23.8755	20.0862	22.8246	23.62	25.8896	25.0609	26.0567	22.1669	21.4106	20.7125	20.9993	21.9305	20.7006	21.0085	20.9331	22.8118	24.0125	20.5334
	0.30379	0.30849	Q9ULH1;Q9ULH1-2;H0YBF7	843;846;664	Q9ULH1	Q9ULH1	Arf-GAP with SH3 domain, ANK repeat and PH domain-containing protein 1	ASAP1	PPPPPGHKRTLSDPPSPLPHGPPNKGAVPWG	T(0.02)LS(0.981)DPPS(1)PLPHGPPNK	2438	UID2424	Color2 [DarkGray]	1	4		S	2			2964	___1	0.999786	0.00226462	68.944	58.289	68.944	-1.1398	110830000	843	20.4473	21.364	21.6452	21.4561	22.0094	20.7497	20.8436	21.0377	23.4767	20.9177	23.5803	23.6427	23.3317	21.1807	22.113	21.3239	21.0774	22.6938	21.7142
	0.978259	1.61102	Q7Z3T8	939	Q7Z3T8	Q7Z3T8	Zinc finger FYVE domain-containing protein 16	ZFYVE16	PNNETGDITRNEIIQSPISQVPSVEKLSMNT	NEIIQS(1)PISQVPSVEK	1986	UID1972	Color2 [DarkGray]	1	4		S	2			2472	___1	0.999795	1.30586e-17	156.11	138.31	155.1	1.1643	166020000	939	23.5601	25.1568	20.5131	20.9384	24.8087	24.9919	23.1148	21.2012	21.3685	19.9915	21.2506	20.5903	21.7969	21.2226	20.7679	20.8535	20.358	21.0088	21.6306
	0.650533	-1.7545	Q9Y4K4	178	Q9Y4K4	Q9Y4K4	Mitogen-activated protein kinase kinase kinase kinase 5	MAP4K5	AKITATIAKRKSFIGTPYWMAPEVAAVEKNG	KSFIGT(1)PY(1)WMAPEVAAVEK	3173	UID6328	Color2 [DarkGray]	1	4		T	2			3024	___2	0.99981	0.000356419	61.48	14.601	57.802	1.432	682220000	178	21.1824	21.6647	20.8926	20.3373	21.9619	21.0597	21.1965	21.0446	24.204	21.8563	22.6445	21.8475	21.8387	21.1338	20.8308	26.41	26.4494	20.3027	27.1169
	0.0961548	-0.137564	M0QZS0;M0R150;Q6ZSZ5-2;Q6ZSZ5	742;1061;945;1103	M0QZS0	M0QZS0	Rho guanine nucleotide exchange factor 18	ARHGEF18	LMGKDESTSRNRRSLSPILPGRHSPAPPPDP	SLS(1)PILPGR	939	UID926	Color2 [DarkGray]	1	4		S	2			1222	___1	0.999821	0.0180501	83.883	51.273	83.883	1.2043	70477000	742	20.7916	22.3404	21.2202	21.0686	21.3108	22.8793	23.5497	23.216	21.0324	20.6508	21.3318	21.795	21.7296	20.9257	21.2891	21.8813	21.9631	22.0592	22.3522
	0.352941	0.982167	P48960-2;P48960-3;P48960	738;782;831	P48960-2	P48960-2	CD97 antigen;CD97 antigen subunit alpha;CD97 antigen subunit beta	CD97	TTSGTGHNQTRALRASESGI___________	ALRAS(1)ESGI	1394	UID1380	Color2 [DarkGray]	1	4		S	2			1927	___1	0.999826	0.000533963	139.31	116.67	136.94	0.23636	566820000	738	24.4535	25.8485	24.7773	20.5845	25.5204	26.041	26.027	27.1909	21.0956	21.8555	22.2135	21.4939	24.5226	23.153	21.0407	24.6723	24.1092	21.4214	21.6653
	0.0638704	-0.225691	Q9H3Z4;Q9H3Z4-2	10;10	Q9H3Z4	Q9H3Z4	DnaJ homolog subfamily C member 5	DNAJC5	______MADQRQRSLSTSGESLYHVLGLDKN	SLS(1)TSGESLYHVLGLDK	2317	UID2303	Color2 [DarkGray]	1	4		S	2			2818	___1	0.999828	3.59503e-282	324.35	281.04	295.22	0.37923	1864300000	10	25.0231	24.9649	24.3238	23.2213	26.714	22.6755	22.3197	24.6533	20.7484	21.2596	22.5432	21.2767	19.8995	20.3259	21.2964	25.3994	24.7973	25.7721	25.1307
	0.261959	1.02461	A9Z1X7;E9PCT1;Q8IYB3;Q8IYB3-2	722;725;713;711	A9Z1X7	A9Z1X7	Serine/arginine repetitive matrix protein 1	SRRM1	PPVRRGASSSPQRRQSPSPSTRPIRRVSRTP	RQS(1)PS(0.831)PS(0.16)T(0.009)RPIR	93	UID94	Color2 [DarkGray]	1	4		S	3			78	___1	0.99983	3.95905e-05	114.69	80.007	57.973	0.35093	276190000	722	23.5309	23.6976	24.0336	24.064	25.9082	24.6565	26.171	20.5349	20.9412	20.9874	20.9183	21.8163	22.0061	15.3411	22.5113	20.9671	21.3283	21.1723	21.4848
	0.984534	-1.83568	P11717	2409	P11717	P11717	Cation-independent mannose-6-phosphate receptor	IGF2R	KSVKALSSLHGDDQDSEDEVLTIPEVKVHSG	ALSSLHGDDQDS(1)EDEVLTIPEVK	1222	UID1208	Color2 [DarkGray]	1	4		S	2			1648	___1	0.999851	2.56101e-29	162.43	145.82	155.76	0.04381	567500000	2409	20.7212	20.8999	21.6163	21.4915	24.3392	21.3255	26.0954	20.7791	21.2392	24.5899	23.8145	25.5543	24.4566	25.1626	22.9908	24.5236	24.5206	20.5974	24.6017
	0.856992	-0.903131	Q9NQC3-5;Q9NQC3;F8WAM4;Q9NQC3-4;Q9NQC3-2	15;15;15;15;15	Q9NQC3-5;Q9NQC3-2	Q9NQC3-5	Reticulon-4	RTN4	_MEDLDQSPLVSSSDSPPRPQPAFKYQFVRE	MEDLDQSPLVSSSDS(1)PPRPQPAFK	2353	UID2339	Color2 [DarkGray]	1	4		S	2			2856;2857	___1	0.999853	0	395.02	372.55	395.02	0.076064	16704000000	15	27.3392	28.8493	28.1683	27.2437	28.771	26.5338	29.4025	28.5879	23.9636	27.0624	27.7301	27.7742	25.5942	28.3952	27.6714	28.1128	28.2024	28.3871	27.6945
	0.0473646	-0.0694485	Q9H7R2;Q53G59;Q53G59-2	123;390;428	Q9H7R2	Q9H7R2	Kelch-like protein 12	KLHL12	TTLGDMIYVSGGFDGSRRHTSMERYDPNIDQ	RGLAGAT(0.26)T(0.26)LGDMIY(0.219)VS(0.26)GGFDGS(1)R	1827	UID5014	Color2 [DarkGray]	1	4		S	2			2351	___2	0.999874	0.00280159	41.227	21.487	41.227	2.3025	39089000	123	21.4515	21.3792	20.5628	21.8625	20.6897	20.578	19.6492	21.4401	21.1753	22.1521	20.2119	21.3093	21.61	22.5703	22.1909	22.5439	22.5059	21.2096	20.9176
	0.162243	0.373412	Q09666	5731	Q09666	Q09666	Neuroblast differentiation-associated protein AHNAK	AHNAK	KFNFSKPKGKGGVTGSPEASISGSKGDLKSS	GKGGVTGS(1)PEASISGSK	1571	UID1557	Color2 [DarkGray]	1	4		S	2			2180	___1	0.999876	3.22344e-30	165.66	131.82	127.59	0.54034	1211500000	5731	23.2637	21.0251	23.2034	24.0762	20.6299	25.1402	25.2514	25.2504	21.3434	22.0879	22.2805	23.2714	24.5686	23.2975	21.124	22.0038	21.7017	22.7371	22.4072
	0.0947791	0.297541	A8MVE2;Q8NHL6;Q8NHL6-2;F6TER3;Q8NHL6-4;Q8NHL6-3;C9JMK7;Q8NHJ6-2;C9JST2;Q8NHJ6;Q8NHJ6-3	563;579;580;630;580;581;564;376;376;377;378	A8MVE2;Q8NHJ6-2;Q8NHJ6-3	Q8NHJ6-2	Leukocyte immunoglobulin-like receptor subfamily B member 1;Leukocyte immunoglobulin-like receptor subfamily B member 4	LILRB1;LILRB4	EVKHSRPRREMASPPSPLSGEFLDTKDRQAE;KVKHSRPRREMASPPSPLSGEFLDTKDRQAE	REMASPPS(1)PLSGEFLDTK	55	UID56	Color2 [DarkGray]	1	4		S	3			2573;2574;69	___1	0.999891	6.44795e-20	149.99	129.5	111.53	-0.52545	2779900000	376	23.6121	25.6006	24.2185	22.4287	25.2012	25.0627	26.2964	24.0384	21.6275	21.6662	22.7128	21.0683	22.6075	20.633	22.1321	25.3722	24.5431	25.0045	23.9449
	0.479259	0.691077	P42858	1874	P42858	P42858	Huntingtin	HTT	KRHSLSSTKLLSPQMSGEEEDSDLAAKLGMC	LLSPQMS(1)GEEEDSDLAAK	1371	UID1357	Color2 [DarkGray]	1	4		S	2			1895	___1	0.999902	8.76792e-10	136.26	113.79	136.26	-0.78434	238460000	1874	21.0784	24.3885	22.1585	22.2994	24.1943	24.1234	23.6084	21.3332	21.3886	21.7741	20.681	20.8434	21.441	21.2293	21.6921	23.2062	22.5042	23.6378	21.6276
	0.316458	0.953806	Q15942;B4DQR8;H0Y2Y8;B4DQX7;H7C3D3	267;180;235;110;84	Q15942	Q15942	Zyxin	ZYX	PRGPPASSPAPAPKFSPVTPKFTPVASKFSP	FS(1)PVTPK	1759	UID1745	Color2 [DarkGray]	1	4		S	2			2316	___1	0.999903	2.93269e-75	206.45	188.31	106.42	0.081729	1826800000	267	21.9262	25.0538	20.9428	21.4646	25.5455	24.2424	25.0883	24.6905	22.0877	26.6483	25.3751	27.0303	28.0933	26.6442	25.3321	25.3554	23.7725	24.6249	22.8817
	0.00943187	-0.0249798	P35611;P35611-3;E7EV99;E7ENY0;P35611-2;P35611-4;A2A3N8;H0Y9H2	358;358;358;358;358;358;358;64	P35611	P35611	Alpha-adducin	ADD1	LLNPEKYKAKSRSPGSPVGEGTGSPPKWQIG	SPGS(1)PVGEGTGSPPK	1343	UID1329	Color2 [DarkGray]	1	4		S	2			1849	___1	0.999909	1.38309e-17	160.63	132.66	160.63	-0.673	136480000	358	23.0813	24.3941	22.3118	22.6132	23.073	23.9674	23.8649	20.9162	21.0756	20.5408	22.1068	21.0027	20.7243	22.5174	21.1542	22.9189	19.9678	23.4847	23.3506
	0.371549	0.691014	P14618;P14618-2;H3BTN5;H3BQ34;H3BUW1;H3BTJ2;H3BT25;H3BU13;H3BN34;H3BQZ3	37;37;37;37;37;37;37;37;37;37	P14618	P14618	Pyruvate kinase PKM;Pyruvate kinase	PKM	MADTFLEHMCRLDIDSPPITARNTGIICTIG	LDIDS(1)PPITAR	1237	UID1223	Color2 [DarkGray]	1	4		S	2			1676	___1	0.999911	0.000152894	128.54	66.78	128.54	0.20943	163430000	37	21.0323	24.3588	21.3634	20.3069	24.2122	23.5526	25.0759	24.0838	21.4725	21.7451	22.4932	21.7894	22.7627	21.951	20.9988	23.1586	22.7659	23.4909	21.6159
	0.202385	0.5294	J3KN66;Q5JTV8;H0YD16;Q5JTV8-2	221;220;97;220	J3KN66	J3KN66	Torsin-1A-interacting protein 1	TOR1AIP1	ATSVQQKVNFSEEGETEEDDQDSSHSSVTTV	VNFSEEGET(1)EEDDQDSSHSSVTTVK	2803	UID2757	Color2 [DarkGray]	1	4		T	3			1107	___1	0.999923	5.66094e-167	252.48	243.19	143.61	-0.501	156250000	221	21.5744	24.5558	20.4241	21.1665	21.0875	24.7557	25.5052	21.0692	23.1037	23.7647	21.2623	21.7501	21.3381	24.0776	23.341	21.3021	21.0076	20.9404	21.9481
	0.334563	0.609678	O00161;H3BM38;H3BV99;H3BP15;H3BQY9	110;110;67;61;61	O00161	O00161	Synaptosomal-associated protein 23;Synaptosomal-associated protein	SNAP23	SGKAYKTTWGDGGENSPCNVVSKQPGPVTNG	TTWGDGGENS(1)PCNVVSK	947	UID934	Color2 [DarkGray]	1	4		S	2			1244	___1	0.999928	3.61634e-07	127.97	105.97	127.97	0.61614	80346000	110	21.2752	23.8689	20.8667	20.7838	21.4557	24.3509	24.5414	21.3322	21.1355	21.3078	21.0186	23.0957	21.5382	21.7523	22.0724	22.7948	20.9531	21.5023	21.7605
	0.471089	1.15882	P09601	229	P09601	P09601	Heme oxygenase 1	HMOX1	FEELQELLTHDTKDQSPSRAPGLRQRASNKV	DQS(1)PSRAPGLR	1201	UID1187	Color2 [DarkGray]	1	4		S	2			1617	___1	0.99993	0.000669832	102.87	79.801	89.548	0.78957	724880000	229	23.118	25.6746	22.7293	21.3712	24.6975	25.1829	25.9172	21.9108	25.2451	24.6044	24.0866	24.8558	25.5522	24.9268	24.1945	20.7145	22.2018	21.6599	21.1226
	0.382926	0.77448	Q00341-2;Q00341;C9JMQ6;C9JQ82;C9JBS3;C9JEJ8;C9JHN6;C9JT62;C9JHS7;C9JK79;C9JHZ8;C9JES8;C9JZI8;C9J5E5;C9JIZ1	67;31;31;31;31;31;31;31;31;31;31;31;31;31;31	Q00341-2	Q00341-2	Vigilin	HDLBP	RSGLVPQQIKVATLNSEEESDPPTYKDAFPP	VATLNS(1)EEESDPPTYK	1502	UID1488	Color2 [DarkGray]	1	4		S	2			2124	___1	0.99993	1.00987e-27	140.68	119.68	140.68	-1.2402	63877000	67	21.6839	24.1707	21.4296	21.1783	20.6851	24.1219	24.2694	21.501	21.2401	20.7933	21.199	21.1626	21.0444	20.8045	19.3834	21.8299	21.8555	21.894	21.7534
	0.745039	1.32985	B4DH53;Q66K74	733;759	B4DH53	B4DH53	Microtubule-associated protein 1S;MAP1S heavy chain;MAP1S light chain	MAP1S	EFEHRKAVPMAPAPASPGSSNDSSARSQERA	AVPMAPAPAS(1)PGSSNDSSAR	157	UID158	Color2 [DarkGray]	1	4		S	2			157	___1	0.999932	1.23639e-64	199.41	169.83	193.06	0.18016	974540000	733	24.2577	25.5692	24.0701	24.0882	25.4035	25.0064	25.677	23.6778	21.1744	21.9692	21.9759	23.1952	23.8236	23.1353	21.9902	24.6517	21.2099	21.4817	21.2133
	0.826178	1.93584	Q14847;Q14847-3;Q14847-2;C9J9W2	146;90;146;110	Q14847	Q14847	LIM and SH3 domain protein 1	LASP1	MGPSGGEGMEPERRDSQDGSSYRRPLEQQQP	MGPSGGEGMEPERRDS(1)QDGSSYR	1709	UID1695	Color2 [DarkGray]	1	4		S	3			2270	___1	0.999933	1.16392e-152	259.8	244.63	214.11	-0.95302	4685600000	146	22.5353	26.7986	21.2195	22.0225	24.8362	26.611	27.5354	20.6587	25.4523	24.266	24.6776	25.5714	26.3999	26.3445	21.471	24.0962	23.7606	24.4992	21.7742
	0.890452	-2.21619	Q9Y4K4	180	Q9Y4K4	Q9Y4K4	Mitogen-activated protein kinase kinase kinase kinase 5	MAP4K5	ITATIAKRKSFIGTPYWMAPEVAAVEKNGGY	KSFIGT(1)PY(1)WMAPEVAAVEK	3252	UID6401	Color2 [DarkGray]	1	4		Y	2			3024	___2	0.999935	0.000356419	61.48	14.601	57.802	1.432	682220000	180	20.8692	20.9686	21.7894	21.2627	21.0306	20.9502	20.9441	21.1804	24.204	20.1884	22.6445	21.8475	21.8387	20.655	20.9064	26.41	26.4494	20.2798	27.1169
	0.474478	0.777915	Q16666-3;Q16666-2;Q16666;H3BM18;X6RHM1	153;153;153;153;153	Q16666-3	Q16666-3	Gamma-interferon-inducible protein 16	IFI16	GPKGSKVSEEQTQPPSPAGAGMSTAMGRSPS	VSEEQTQPPS(1)PAGAGMSTAMGR	1786	UID1772	Color2 [DarkGray]	1	4		S	2			2326	___1	0.999941	1.84277e-28	156.51	135.56	156.15	-1.0937	1261700000	153	21.4711	24.3882	21.9929	20.9073	20.5447	23.4057	25.0034	24.2862	20.1511	21.0147	22.118	22.3986	23.4748	22.4639	21.5222	21.3501	22.2401	22.8453	21.2757
	0.281834	0.455407	Q99613;H3BRV0;B5ME19;H3BPE4	39;39;39;39	Q99613	Q99613	Eukaryotic translation initiation factor 3 subunit C;Eukaryotic translation initiation factor 3 subunit C-like protein	EIF3C;EIF3CL	TKPVGGNYGKQPLLLSEDEEDTKRVVRSAKD	QPLLLS(1)EDEEDTKR	2246	UID2232	Color2 [DarkGray]	1	4		S	2			2729	___1	0.999941	0.000203362	95.57	78.202	95.57	-1.4182	300880000	39	21.2671	21.6606	20.7383	21.8974	21.4329	21.6368	20.9327	22.3064	20.9481	23.2469	20.1145	22.8332	24.5599	24.2229	21.553	23.4074	23.1665	23.437	22.8296
	0.0903261	-0.081958	Q7Z434-4;Q7Z434	81;222	Q7Z434-4	Q7Z434-4	Mitochondrial antiviral-signaling protein	MAVS	TAGATSSLTPSRGPVSPSVSFQPLARSTPRA	GPVS(1)PSVSFQPLAR	1990	UID1976	Color2 [DarkGray]	1	4		S	2			2474	___1	0.999942	5.73657e-74	232.37	208.3	232.37	0.49129	224900000	81	24.7251	21.1469	22.9304	21.5367	25.3465	21.5813	20.6286	20.5927	20.438	21.7173	21.5686	21.5688	20.9541	20.8652	21.2635	21.4815	21.4207	25.4358	22.7879
	0.252095	0.844679	E9PQN2;E9PKI6;E9PK91;Q9NYF8-3;Q9NYF8-2;Q9NYF8;E9PK09;Q9NYF8-4;E9PJA7	266;268;268;266;266;268;268;268;266	E9PQN2	E9PQN2	Bcl-2-associated transcription factor 1	BCLAF1	SAKNTPSQHSHSIQHSPERSGSGSVGNGSSR	NTPSQHSHSIQHS(1)PER	497	UID484	Color2 [DarkGray]	1	4		S	3			670	___1	0.999944	2.31358e-27	174.04	162.77	168.81	0.68102	1166700000	266	21.8222	23.8955	21.5085	20.4692	25.0336	23.7564	25.7872	20.5158	24.828	24.6849	23.2122	25.8277	26.5399	26.4255	25.4641	20.8524	20.8259	21.3997	21.6248
	0.251769	0.478663	Q6UX71-3;Q6UX71-2;Q6UX71	128;457;506	Q6UX71-3	Q6UX71-3	Plexin domain-containing protein 2	PLXDC2	ERRPSRWPAMKFRRGSGHPAYAEVEPVGEKE	RGS(1)GHPAYAEVEPVGEK	1970	UID1956	Color2 [DarkGray]	1	4		S	3			2444	___1	0.999953	1.69537e-10	143.04	101.95	91.618	-0.44992	151650000	128	21.8285	23.9194	22.3619	21.9071	20.6691	23.7128	23.9079	25.9891	21.1319	20.9238	21.4597	20.5817	21.2223	21.2127	20.4402	21.7162	21.4813	21.1479	21.4083
	0.190386	0.547343	Q6NYC8;Q6NYC8-2	145;145	Q6NYC8	Q6NYC8	Phostensin	PPP1R18	RDQSPKGRESREERLSPRETRERRLGIGGAQ	ESREERLS(1)PR	1935	UID1921	Color2 [DarkGray]	1	4		S	3			2422	___1	0.999959	0.00216908	85.909	43.125	85.909	0.019164	229430000	145	21.5573	21.6805	21.0971	21.5342	24.703	21.6077	21.0032	21.7511	23.8483	23.7701	23.0344	24.2265	25.4927	25.143	23.2582	20.9268	20.2811	24.3487	21.7509
	0.352883	0.86062	A6NIW2;Q5JSL3	12;12	A6NIW2	A6NIW2	Dedicator of cytokinesis protein 11	DOCK11	____MAEVRKFTKRLSKPGTAAELRQSVSEA	RLS(1)KPGTAAELR	36	UID37	Color2 [DarkGray]	1	4		S	3			35	___1	0.999961	4.80746e-06	127.83	102.66	127.83	-1.2951	287220000	12	24.1368	24.6086	23.7408	20.3768	25.0064	20.8692	25.4677	24.4072	25.3618	23.4076	23.6394	24.3608	24.334	22.5529	20.6239	21.6472	21.1555	20.4997	21.3585
	0.473278	1.03524	Q8ND76-3;Q8ND76;Q8ND76-2	272;326;301	Q8ND76-3	Q8ND76-3	Cyclin-Y	CCNY	DKYKDLRRSARKRSASADNLTLPRWSPAIIS	SAS(1)ADNLTLPR	2076	UID2062	Color2 [DarkGray]	1	4		S	2			2561	___1	0.999964	9.94707e-11	168.61	143.08	168.61	0.60058	344140000	272	22.6234	25.2155	21.3295	24.4151	24.4644	25.1395	25.7505	25.6785	24.0425	21.6344	21.8216	21.2683	23.5626	21.4861	19.9617	23.0587	23.1556	23.652	23.0315
	0.374958	0.641457	Q9Y3L3;Q6ZT62	550;486	Q9Y3L3	Q9Y3L3	SH3 domain-binding protein 1	SH3BP1	ESEVPPRPASPKVTRSPPETAAPVEDMARRT	S(1)PPETAAPVEDMAR	2521	UID2507	Color2 [DarkGray]	1	4		S	2			3011	___1	0.999964	1.78753e-06	106.17	91.298	92.939	0.39578	150950000	550	20.699	23.3045	22.5374	22.7403	20.5107	22.9674	23.7069	21.3242	20.5502	21.3286	21.2305	21.9714	21.4176	20.779	21.3047	23.1517	20.7401	20.2536	21.6374
	0.175653	-0.448475	A6NFI3	10	A6NFI3	A6NFI3	Zinc finger protein 316	ZNF316	______MAALHTTPDSPAAQLERAEDGSECD	AALHTTPDS(1)PAAQLER	17	UID18	Color2 [DarkGray]	1	4		S	2			22	___1	0.999966	3.88484e-48	171.91	143.9	148.03	0.38836	588980000	10	23.1863	25.9071	21.424	24.0418	24.7753	25.3769	26.3442	24.4809	22.0207	22.8363	22.8248	23.8551	21.0277	23.0998	22.7078	23.7624	23.7402	23.6857	23.4432
	0.24672	-0.620349	Q9Y286-2;Q9Y286	313;406	Q9Y286-2	Q9Y286-2	Sialic acid-binding Ig-like lectin 7	SIGLEC7	GDIGMKDANTIRGSASQGNLTESWADDNPRH	GSAS(1)QGNLTESWADDNPR	2499	UID2485	Color2 [DarkGray]	1	4		S	2			2988	___1	0.999966	0	396.72	361.97	396.72	-0.94116	166290000	313	21.0082	24.6243	20.6286	23.1346	21.9412	21.2249	26.1799	25.4201	21.0307	21.1936	21.6533	22.4047	21.1156	20.8801	21.0697	21.2577	21.999	22.5436	21.7947
	1.07467	-0.670327	Q15742	434	Q15742	Q15742	NGFI-A-binding protein 2	NAB2	SLDGHLQAVGSCPRLTPPPADLPLALPAHGL	LT(1)PPPADLPLALPAHGLWSR	3021	UID2975	Color2 [DarkGray]	1	4		T	3			2311	___1	0.999966	0.003489	45.099	36.878	45.099	0.43367	53232000	434	20.8995	21.5054	21.3263	21.4054	20.9888	20.8317	21.5171	20.6156	21.2797	21.3072	21.6554	20.7745	20.5219	20.7176	21.2427	22.8049	22.5146	23.1086	22.678
	0.494314	0.632629	G3V599;O15320-8;O15320-4;O15320-3;O15320-10;O15320;O15320-9;O15320-6;O15320-5	1071;456;536;507;524;536;498;461;541	G3V599	G3V599	cTAGE family member 5	CTAGE5	PSPLGWPSSETRAFLSPPTLLEGPLRLSPLL	AFLS(1)PPTLLEGPLR	673	UID660	Color2 [DarkGray]	1	4		S	2			899	___1	0.999967	0.000658044	95.651	85.127	95.651	0.72637	160990000	1071	20.1104	21.6882	20.4509	20.9442	23.3737	20.9008	21.0102	21.5342	22.4456	22.1068	22.1271	22.5545	23.4126	20.9469	21.5745	23.9231	23.2741	23.5297	22.8488
	0.627451	0.828061	O00560-2;O00560;B4DHN5;E9PBU7;G5EA09	6;6;6;6;27	O00560-2	O00560-2	Syntenin-1	SDCBP	__________MSLYPSLEDLKVDKVIQAQTA	SLYPS(1)LEDLKVDK	961	UID948	Color2 [DarkGray]	1	4		S	2			1264	___1	0.99997	5.98804e-05	121.56	100.5	113.76	2.5537	489000000	6	23.7083	21.2394	20.8251	21.489	26.5592	21.9709	21.7901	21.3398	21.802	23.0724	21.3705	24.2927	22.1604	21.4434	20.8624	25.4387	21.3411	25.3837	23.9984
	0.777947	0.965342	Q13283	149	Q13283	Q13283	Ras GTPase-activating protein-binding protein 1	G3BP1	QDEVFGGFVTEPQEESEEEVEEPEERQQTPE	YQDEVFGGFVTEPQEES(1)EEEVEEPEER	1641	UID1627	Color2 [DarkGray]	1	4		S	3			2213	___1	0.999971	3.96185e-06	119.65	111.21	103.75	0.82001	221980000	149	21.6421	20.7748	20.8392	20.4829	24.5189	22.4032	21.3128	21.7667	23.1681	24.4907	22.7732	24.8414	22.8561	22.1139	21.6895	23.3853	22.5425	21.4765	21.7412
	0.207497	0.442336	E9PG46;Q2M2I8-2;Q2M2I8	620;620;620	E9PG46	E9PG46	AP2-associated protein kinase 1	AAK1	TTPPPAVQGQKVGSLTPPSSPKTQRAGHRRI	VGSLT(1)PPS(0.595)S(0.405)PK	2737	UID2691	Color2 [DarkGray]	1	4		T	2			636	___1	0.999971	3.66502e-07	141.13	83.779	141.13	-1.0551	302400000	620	21.8949	22.5189	20.6256	20.0816	19.986	21.393	20.584	23.0878	24.6281	23.6713	23.6551	24.1419	22.8625	24.2273	23.6001	21.615	21.4258	21.2126	20.534
	0.292678	-0.798268	F8VZJ2;H0YHX9;Q13765;E9PAV3-2;E9PAV3;F8W0W4	87;164;166;876;2029;166	F8VZJ2	F8VZJ2	Nascent polypeptide-associated complex subunit alpha;Nascent polypeptide-associated complex subunit alpha, muscle-specific form	NACA	SNIQENTQTPTVQEESEEEEVDETGVEVKDI	VQGEAVSNIQENTQTPTVQEES(1)EEEEVDETGVEVK	429	UID419	Color2 [DarkGray]	1	4		S	3			604	___1	0.999972	3.33166e-137	227.5	205.17	227.5	0.32155	388550000	87	24.2119	20.8603	20.9249	20.1066	24.1981	24.5258	26.4721	25.1067	20.7995	21.0136	21.0923	21.3987	21.0424	21.8988	21.5596	23.6667	23.9341	24.3455	20.6495
	0.0290083	-0.116546	K4DI84;Q96QH2-2;Q96QH2	298;298;346	K4DI84	K4DI84	PML-RARA-regulated adapter molecule 1	PRAM1	KKPPQPELGDLTRTSSEPEVSVLPKRPRPAE	TSS(1)EPEVSVLPK	906	UID893	Color2 [DarkGray]	1	4		S	2			1159	___1	0.999973	3.10947e-11	149.23	133.26	149.23	-0.2451	356150000	298	21.4082	24.6265	21.8966	21.248	23.861	24.6012	26.3461	23.8432	21.0103	20.088	21.6504	21.8251	22.017	21.5343	20.7923	26.3766	20.8092	21.391	26.2961
	0.451023	1.22944	E7EX73;E9PGM1;E7EUU4;Q04637-5;Q04637-4;Q04637-3;Q04637;Q04637-8;Q04637-9;Q04637-6;Q04637-7	1024;1101;1148;1023;1100;1147;1187;1188;1194;991;992	E7EX73	E7EX73	Eukaryotic translation initiation factor 4 gamma 1	EIF4G1	DRLDRARTPATKRSFSKEVEERSRERPSQPE	SFS(1)KEVEER	407	UID397	Color2 [DarkGray]	1	4		S	2			588	___1	0.999976	0.00425511	111.63	68.912	96.604	-0.55559	301810000	1024	20.4326	25.2758	21.6687	23.0819	25.5228	25.8832	26.2048	24.6172	21.4912	20.9657	21.8571	21.0574	23.3426	20.5175	21.3677	20.7972	20.5657	21.2904	21.3577
	0.11694	0.263267	Q9Y3Z3;Q9Y3Z3-4;Q9Y3Z3-2;Q9Y3Z3-3	592;557;568;522	Q9Y3Z3	Q9Y3Z3	Deoxynucleoside triphosphate triphosphohydrolase SAMHD1	SAMHD1	NFTKPQDGDVIAPLITPQKKEWNDSTSVQNP	NFTKPQDGDVIAPLIT(1)PQKK	3171	UID3125	Color2 [DarkGray]	1	4		T	3			3016	___1	0.999977	0.000439667	66.017	58.025	54.56	0.28204	201680000	592	21.9044	21.79	21.8017	21.296	21.4147	21.4632	21.064	23.2984	21.2165	22.2109	20.785	23.468	24.5139	24.117	21.1893	25.0545	24.6709	21.0123	21.1425
	0.185158	0.550794	Q09666	5841	Q09666	Q09666	Neuroblast differentiation-associated protein AHNAK	AHNAK	GGLGSKSKGHYEVTGSDDETGKLQGSGVSLA	GHYEVTGS(1)DDETGK	1573	UID1559	Color2 [DarkGray]	1	4		S	2			2180	___1	0.999979	1.92046e-297	318.25	296.59	270.07	-0.40045	1590100000	5841	21.6172	26.2539	21.7066	22.4048	24.3684	26.0867	26.6534	25.5245	20.0814	21.1625	20.8466	21.1492	25.5652	24.5343	23.9237	22.7571	21.0296	20.4128	23.3868
	0.440673	1.51411	J3KNX9;Q92614-4;Q92614;Q92614-3;Q92614-2;Q92614-5	2020;2005;2020;1968;1689;1547	J3KNX9	J3KNX9	Unconventional myosin-XVIIIa	MYO18A	SSSPTSYWKSLAPDRSDDEHDPLDNTSRPRY	SLAPDRS(1)DDEHDPLDNTSRPR	850	UID837	Color2 [DarkGray]	1	4		S	4			1118	___1	0.99998	7.30159e-12	132.78	116.51	115.66	0.59146	2449300000	2020	23.5812	27.2352	24.3976	24.22	25.5945	26.3998	28.4919	27.1337	26.464	26.989	25.8395	27.0336	28.2489	27.8468	26.6305	23.8547	23.8938	19.9706	21.1562
	0.0254747	0.0955499	Q9BTU6	47	Q9BTU6	Q9BTU6	Phosphatidylinositol 4-kinase type 2-alpha	PI4K2A	PGGAVRVAAAAGSGPSPPGSPGHDRERQPLL	VAAAAGSGPS(1)PPGSPGHDR	2257	UID2243	Color2 [DarkGray]	1	4		S	2			2756	___1	0.99998	1.06405e-193	286.69	264.09	286.69	0.57813	993370000	47	21.7043	20.0309	21.4278	21.7946	21.1657	22.4125	25.1805	20.8347	25.1516	21.7431	21.5558	25.0957	26.2653	20.9598	25.4634	22.847	21.05	21.3969	20.197
	0.324855	-0.66693	Q92619;K7ES98;K7EM85;Q92619-2;K7ES92;F5H4A3;F5H1R4	569;573;596;585;204;409;452	Q92619	Q92619	Minor histocompatibility protein HA-1;Minor histocompatibility antigen HA-1	HMHA1	DVHYDFEPHVSANAWSPVMRARKSSFNVSDV	DQEPDVHYDFEPHVSANAWS(1)PVMR	2149	UID2135	Color2 [DarkGray]	1	4		S	3			2629	___1	0.999981	1.14961e-07	123.73	113.22	123.73	-1.0186	392880000	569	21.5595	24.0536	21.0971	20.7674	21.6981	21.4791	25.1277	23.8875	20.8444	21.3548	20.8252	23.2186	21.7711	23.8032	23.4726	21.5452	21.1696	20.9161	23.5993
	0.336938	0.957359	D6REM6;A8MXP9;P43243;D6R991	188;188;188;188	D6REM6	D6REM6	Matrin-3	MATR3	VPRDDWEEKRHFRRDSFDDRGPSLNPVLDYD	RDS(1)FDDRGPSLNPVLDYDHGSR	63	UID64	Color2 [DarkGray]	1	4		S	4			72	___1	0.999982	1.10852e-38	174.36	163.55	174.36	-0.58302	532150000	188	20.9876	25.9794	22.0625	21.3469	26.0193	25.3455	26.0631	26.4095	21.2042	21.1875	21.3968	21.3968	20.8295	21.1088	21.268	24.6689	21.3094	20.5402	23.6579
	0.848383	2.1002	O43399;O43399-5;O43399-7;O43399-2;O43399-4;O43399-3;O43399-6	166;180;189;146;160;169;123	O43399	O43399	Tumor protein D54	TPD52L2	ISRKLGDMRNSATFKSFEDRVGTIKSKVVGD	S(1)FEDRVGTIK	1012	UID999	Color2 [DarkGray]	1	4		S	2			1323	___1	0.999983	3.10249e-10	162.32	141.29	81.676	3.1743	941190000	166	21.8275	26.0805	20.8062	21.3149	25.3895	26.4346	26.8561	25.3421	20.9418	23.819	23.7489	24.5219	25.1831	23.8461	21.7878	21.2019	21.5376	20.8286	20.688
	0.209555	0.883792	Q9UQ35;Q9UQ35-2	1208;1208	Q9UQ35	Q9UQ35	Serine/arginine repetitive matrix protein 2	SRRM2	QDRPESSLVFKDTLRTPPRERSGAGSSPETK	DTLRT(1)PPRER	3153	UID3107	Color2 [DarkGray]	1	4		T	3			2982	___1	0.999984	0.00268451	98.531	74.34	98.531	0.21514	730420000	1208	21.3042	21.0444	21.2156	21.6041	27.1724	26.4968	26.8947	20.3905	24.6814	24.6607	24.8851	25.2575	25.9981	26.1229	25.6206	21.267	19.8739	20.5888	19.6836
	0.7343	1.57845	C9J2I0;B8ZZY2;P52594-2;P52594-3;P52594;P52594-4	103;181;181;181;181;181	C9J2I0	C9J2I0	Arf-GAP domain and FG repeat-containing protein 1	AGFG1	DSAPTLHLNKGTPSQSPVVGRSQGQQQEKKQ	GTPSQS(1)PVVGR	262	UID263	Color2 [DarkGray]	1	4		S	2			325	___1	0.999985	0.00328212	90.689	60.002	82.912	-0.83496	322330000	103	22.5192	24.5762	23.8953	24.7133	23.5766	24.4695	26.3019	20.3947	21.1792	24.1617	23.1064	23.5906	25.1723	19.8859	22.0127	21.2309	21.264	20.3761	21.7575
	0.391225	0.944009	Q14258	100	Q14258	Q14258	E3 ubiquitin/ISG15 ligase TRIM25	TRIM25	PPADVWTPPARASAPSPNAQVACDHCLKEAA	ASAPS(1)PNAQVACDHCLK	1699	UID1685	Color2 [DarkGray]	1	4		S	3			2259	___1	0.999986	2.55343e-19	156.49	135.03	122.16	-0.21857	241380000	100	20.9793	25.129	21.1632	21.5302	23.8047	24.9668	25.82	24.8488	20.8551	21.8297	21.6805	20.7691	21.0089	21.2161	20.9317	20.597	20.7806	20.5682	21.248
	0.51028	1.47718	Q9H4A4;A6NKB8	7;7	Q9H4A4	Q9H4A4	Aminopeptidase B	RNPEP	_________MASGEHSPGSGAARRPLHSAQA	ASGEHS(1)PGSGAAR	2320	UID2306	Color2 [DarkGray]	1	4		S	2			2821	___1	0.999986	1.1463e-35	211.15	178.29	211.15	0.74601	1328200000	7	24.0919	26.6779	24.8359	23.966	20.7932	26.9277	26.9091	21.2916	25.733	25.7118	24.4823	26.3708	27.1511	25.9847	25.2465	21.5903	21.8159	26.709	20.465
	0.0234752	0.0496616	A9Z1X7;E9PCT1;Q8IYB3;Q8IYB3-2;M0R088	625;628;616;614;589	A9Z1X7	A9Z1X7	Serine/arginine repetitive matrix protein 1	SRRM1	QRRYSPSPPPKRRTASPPPPPKRRASPSPPP	TAS(1)PPPPPK	99	UID100	Color2 [DarkGray]	1	4		S	2			78	___1	0.999987	0.000985301	101.38	80.382	97.734	1.013	293610000	625	22.3215	23.8597	23.0377	21.9395	24.254	23.7937	24.2618	21.5658	21.3154	21.9142	20.9989	22.3212	20.7475	22.7232	22.3304	20.8004	21.0573	21.8186	21.9207
	0.324742	-0.317888	K7EP20;C9IZV6;Q96HP0	197;53;749	K7EP20	K7EP20	Dedicator of cytokinesis protein 6	DOCK6	LEEGAFPFRLKDTVLSEGNVEQELRASLAAL	DTVLS(1)EGNVEQELR	271	UID272	Color2 [DarkGray]	1	4		S	2			333	___1	0.999987	0.00687606	61.65	44.214	61.65	3.7181	51585000	197	22.3426	21.0735	21.1266	20.9796	21.0845	20.7477	21.471	21.1417	22.1422	20.8513	21.9816	20.2413	21.1706	21.8942	20.4684	24.4379	21.4447	23.801	21.2604
	0.148054	0.706676	Q9UI08;Q9UI08-2;B7Z3I5;H0YJN0	331;333;337;148	Q9UI08	Q9UI08	Ena/VASP-like protein	EVL	PNSSEAGRKPWERSNSVEKPVSSILSRTPSV	SNS(1)VEKPVSSILSR	2423	UID2409	Color2 [DarkGray]	1	4		S	3			2945	___1	0.999987	7.99296e-63	226.64	212.04	195.96	-0.24142	10458000000	331	24.6337	28.661	24.6026	23.5417	27.994	28.5126	29.1436	27.7257	19.4309	23.005	22.0063	21.7422	20.6474	21.0623	21.1266	26.9191	26.6267	26.7713	25.4744
	0.386206	-0.439337	Q16827-4;Q16827-3;Q16827-2;Q16827	54;54;865;865	Q16827-4	Q16827-4	Receptor-type tyrosine-protein phosphatase O	PTPRO	QMARECGAGTFVNFASLERDGKLPYNWSKNG	ECGAGTFVNFAS(1)LER	1792	UID1778	Color2 [DarkGray]	1	4		S	2			2330	___1	0.999989	1.79092e-17	159.4	145.24	159.4	1.2347	49004000	54	20.8268	21.0346	20.7564	20.4623	23.0081	21.8935	20.7218	21.4765	20.9297	20.7649	21.6895	21.1036	20.973	21.2632	21.9865	23.0729	22.5031	23.2877	23.5054
	0.303648	0.258467	Q86V48-2;Q86V48-3;Q86V48	659;659;659	Q86V48-2	Q86V48-2	Leucine zipper protein 1	LUZP1	LRCRVIKSSGREKPDSDDDLDIASLVTAKLV	EKPDS(1)DDDLDIASLVTAK	2018	UID2004	Color2 [DarkGray]	1	4		S	2			2499	___1	0.99999	0.00046781	83.253	67.728	83.253	0.84691	46691000	659	20.8679	20.6316	21.9269	20.9674	20.803	21.5507	21.3305	21.1039	21.0245	22.3809	21.2117	22.9926	20.3368	20.3021	20.5075	23.2404	21.341	21.4472	21.5604
	0.236922	0.619588	Q9H4G0-2;Q9H4G0-4;Q9H4G0-3;Q9H4G0;H7C2K6;X6RC15	682;604;675;784;212;145	Q9H4G0-2	Q9H4G0-2	Band 4.1-like protein 1	EPB41L1	MIPGPQTVATEIRSLSPIIGKDVLTSTYGAT	SLS(1)PIIGK	2329	UID2315	Color2 [DarkGray]	1	4		S	2			2823	___1	0.99999	5.69184e-06	112.36	45.665	112.36	0.48748	176190000	682	20.9135	25.413	21.2514	21.3872	23.4432	24.6467	25.3783	23.1036	21.4879	20.591	21.2739	21.49	21.6976	21.7812	21.1636	21.4379	21.8217	21.8316	21.8284
	0.879562	1.10743	Q9NTI5-2;Q9NTI5	1358;1358	Q9NTI5-2	Q9NTI5-2	Sister chromatid cohesion protein PDS5 homolog B	PDS5B	SKQHRVSRRAQQRAESPESSAIESTQSTPQK	AES(1)PESSAIESTQSTPQK	2367	UID2353	Color2 [DarkGray]	1	4		S	2			2872	___1	0.99999	3.45704e-82	223.29	199.35	223.29	0.34327	280600000	1358	21.5192	23.9021	23.1001	22.4944	22.5447	24.0766	24.671	24.2898	20.9108	22.0299	22.035	22.5973	24.1781	23.1423	20.5956	21.8972	22.0117	22.7808	22.8748
	0.72709	0.563656	P42224;H7BZ88	727;17	P42224	P42224	Signal transducer and activator of transcription 1-alpha/beta	STAT1	VHPSRLQTTDNLLPMSPEEFDEVSRIVGSVE	LQTTDNLLPMS(1)PEEFDEVSR	1362	UID1348	Color2 [DarkGray]	1	4		S	2			1885	___1	0.999991	4.53385e-12	130.85	103.19	130.85	-0.43192	167170000	727	20.7482	21.7928	21.3031	21.0513	20.9072	21.3404	21.2832	21.3093	23.2424	21.1643	21.9165	22.2724	21.2717	20.8185	20.3609	24.306	22.2032	24.4152	20.7687
	0.491988	-0.707904	K7ESI8;K7EL92;K7ERC7;K7EJX0;B7Z5N5;Q15796-2;Q15796	8;8;8;8;8;8;8	K7ESI8	K7ESI8	Mothers against decapentaplegic homolog;Mothers against decapentaplegic homolog 2	SMAD2	________MSSILPFTPPVVKRLLGWKKSAG	SSILPFT(1)PPVVKR	2668	UID2628	Color2 [DarkGray]	1	4		T	2			296	___1	0.999991	4.13139e-05	88.552	61.223	80.469	0.30887	240170000	8	21.0816	23.1145	21.0706	21.6826	24.3488	20.6614	21.9191	23.6058	21.3871	20.7082	22.7819	23.1922	21.2483	23.8845	21.4804	23.1431	23.1812	20.984	23.5207
	0.743794	1.08658	F5H1G9;F8WA55;F8WA56;A6NFN2;Q8IZP0-11;Q8IZP0-10;Q8IZP0-8;Q8IZP0-7;Q8IZP0-2;Q8IZP0-4;Q8IZP0-3;Q8IZP0-5;Q8IZP0-6;Q8IZP0-9;Q8IZP0;Q8IZP0-12	184;184;184;184;119;178;183;183;178;183;183;178;183;183;183;200	F5H1G9	F5H1G9	Abl interactor 1	ABI1	TGTLSRTNPPTQKPPSPPMSGRGTLGRNTPY	TNPPTQKPPS(1)PPMSGR	20	UID21	Color2 [DarkGray]	1	4		S	2			23	___1	0.999992	7.97505e-41	193.42	170.61	193.42	0.64798	1497700000	184	21.3815	24.8364	20.9982	21.4133	21.2874	24.9193	26.0491	24.9179	23.7578	23.4348	22.4037	23.1252	25.1291	23.8381	23.2206	22.261	23.0849	22.7293	23.4803
	0.487463	0.792624	Q01082-3;Q01082-2;Q01082	2089;2102;2102	Q01082-3	Q01082-3	Spectrin beta chain, non-erythrocytic 1	SPTBN1	VRRQQEEEERKRRPPSPEPSTKVSEEAESQQ	RPPS(1)PEPSTK	1508	UID1494	Color2 [DarkGray]	1	4		S	2			2129	___1	0.999992	1.02785e-08	174.46	111.04	174.46	0.55229	207590000	2089	22.2118	24.2075	23.4928	22.2667	24.0084	24.3024	25.1837	20.8237	21.7374	21.5463	20.935	22.9721	23.7024	23.6366	21.3962	22.4773	23.2761	21.3254	21.1612
	0.0780401	-0.300729	Q13177	141	Q13177	Q13177	Serine/threonine-protein kinase PAK 2;PAK-2p27;PAK-2p34	PAK2	VLKFYDSNTVKQKYLSFTPPEKDGFPSGTPA	YLS(1)FTPPEK	1616	UID1602	Color2 [DarkGray]	1	4		S	2			2204	___1	0.999992	4.52897e-230	295.17	221.03	203.02	-0.0369	3576100000	141	24.8007	26.8937	24.6302	24.0275	27.1824	25.9392	23.6499	27.3397	20.8135	20.3529	21.0374	21.5229	22.2593	24.4452	21.4728	27.091	26.9537	27.6039	26.7502
	0.330145	-0.845101	Q9UQ35;Q9UQ35-2;I3L4D8;I3L182	954;954;954;858	Q9UQ35	Q9UQ35	Serine/arginine repetitive matrix protein 2	SRRM2	SRVTSRTTPRRSRSVSPCSNVESRLLPRYSH	SVS(1)PCSNVESR	2488	UID2474	Color2 [DarkGray]	1	4		S	2			2982	___1	0.999993	3.20452e-07	140.14	124.99	140.14	-0.10585	362140000	954	20.5624	21.4326	21.4843	21.6303	21.6193	20.6067	20.9085	20.8673	24.5361	24.511	23.5559	24.5204	25.4536	25.0367	25.0872	23.7694	23.8081	20.8003	25.0361
	0.334965	-0.649116	K3W4U1;P06734;M0R1R5	88;89;89	K3W4U1;P06734	K3W4U1	Low affinity immunoglobulin epsilon Fc receptor;Low affinity immunoglobulin epsilon Fc receptor membrane-bound form;Low affinity immunoglobulin epsilon Fc receptor soluble form	FCER2	HHGDQMAQKSQSTQISQELEELRAEQQRLKS	SQSTQIS(1)QELEELR	893	UID880	Color2 [DarkGray]	1	4		S	2			1158;1570	___1	0.999994	5.92018e-62	225.6	199.56	119.65	-0.24628	841170000	88	20.7242	24.5455	20.8239	21.3392	24.2495	23.7452	25.4775	25.8049	22.261	24.6919	23.9764	24.0539	22.0122	25.0148	25.2942	23.0187	22.7056	24.6626	24.3793
	0.00817018	-0.0274447	Q92619	23	Q92619	Q92619	Minor histocompatibility protein HA-1;Minor histocompatibility antigen HA-1	HMHA1	ELMKTPSISKKNRAGSPSPQPSGELPRKDGA	AGS(1)PS(1)PQPSGELPR	2147	UID2133	Color2 [DarkGray]	1	4		S	2			2629	___1	0.999994	1.13787e-31	193.51	118.52	70.47	-2.6258	761170000	23	23.7419	26.2924	24.3905	24.5682	24.662	25.8992	27.0081	26.6144	23.1011	23.5653	23.1139	23.729	24.5027	24.635	24.1377	23.5804	23.885	24.7313	24.8693
	0.0404132	0.106076	Q9UQ35;Q9UQ35-2;I3L4U6	2694;2276;20	Q9UQ35	Q9UQ35	Serine/arginine repetitive matrix protein 2	SRRM2	RKPIDSLRDSRSLSYSPVERRRPSPQPSPRD	SLSYS(1)PVER	2480	UID2466	Color2 [DarkGray]	1	4		S	2			2982	___1	0.999994	0.00143798	121.6	79.899	121.6	-1.4942	89222000	2694	21.6448	21.9562	21.3752	20.1996	21.7034	21.1794	20.1761	21.4612	23.5013	23.9474	20.4604	23.6343	20.4614	23.9847	23.7938	20.8951	20.689	20.1149	21.2951
	0.806817	1.38703	Q9Y4E8	229	Q9Y4E8	Q9Y4E8	Ubiquitin carboxyl-terminal hydrolase 15	USP15	KNEDGTWPRGPSTPKSPGASNFSTLPKISPS	S(1)PGASNFSTLPK	2537	UID2523	Color2 [DarkGray]	1	4		S	2			3021	___1	0.999994	3.17843e-07	117.77	95.691	117.77	-0.91779	429370000	229	20.7712	21.8427	21.2678	21.9254	22.9658	21.6482	20.7611	20.9943	24.7517	25.0833	24.1214	25.2136	25.4039	23.7679	21.798	21.3446	21.163	22.3876	21.2149
	0.0612657	0.219068	B4DTG6;Q8ND56-2;Q8ND56	175;216;216	B4DTG6	B4DTG6	Protein LSM14 homolog A	LSM14A	TASAHLPAPAAVGRRSPVSTRPLPSASQKAG	S(1)PVSTRPLPSASQK	199	UID200	Color2 [DarkGray]	1	4		S	2			212	___1	0.999995	3.68282e-51	215.98	154.04	165.89	0.4007	950110000	175	23.2781	25.3248	23.524	23.4812	25.0844	25.1825	26.1488	26.1606	21.4424	20.6621	20.8718	22.2857	20.5271	20.2106	21.1685	20.9516	20.9671	21.3356	21.9894
	0.971452	1.41625	F8VTQ5;F8W6I7;P09651-3;P09651-2;P09651;F8W646	6;6;6;6;6;6	F8VTQ5	F8VTQ5	Heterogeneous nuclear ribonucleoprotein A1;Heterogeneous nuclear ribonucleoprotein A1, N-terminally processed	HNRNPA1	__________MSKSESPKEPEQLRKLFIGGL	SES(1)PKEPEQLR	620	UID607	Color2 [DarkGray]	1	4		S	3			826	___1	0.999996	1.28422e-28	206.66	175.06	181.26	-0.54942	4380500000	6	24.327	25.5707	24.1139	24.1608	24.9929	26.2428	26.1033	26.1592	24.1571	24.0482	23.5728	24.3136	24.5933	24.1442	23.9098	23.4774	22.9062	24.6056	21.3535
	0.784156	1.41904	O60841	113	O60841	O60841	Eukaryotic translation initiation factor 5B	EIF5B	KKGQKGKKQSFDDNDSEELEDKDSKSKKTAK	KQSFDDNDS(1)EELEDKDSK	1049	UID1036	Color2 [DarkGray]	1	4		S	3			1364	___1	0.999996	1.30033e-109	248.47	221.75	248.47	-1.9846	132080000	113	21.3274	24.3156	21.2341	21.0146	20.6125	24.2514	25.4949	22.0485	20.7452	21.704	20.3332	20.8614	24.9772	21.7994	21.6071	22.2945	21.3858	21.7077	21.3608
	0.00162098	-0.00691223	J3KN59;Q12982;Q12982-2	235;114;176	J3KN59	J3KN59	BCL2/adenovirus E1B 19 kDa protein-interacting protein 2	BNIP2	DDLPKPKTTEVIRKGSITEYTAAEEKEDGRR	KGS(1)ITEYTAAEEK	828	UID815	Color2 [DarkGray]	1	4		S	2			1106	___1	0.999997	0	354.71	295.64	354.71	-0.3521	608750000	235	24.139	26.3607	25.1153	24.6137	24.5499	26.4169	26.7015	26.2738	21.517	21.3179	21.1642	21.0504	20.7367	21.0523	21.6196	22.1715	22.2078	22.7968	22.6145
	0.101495	-0.239141	Q6JBY9;B7ZKW8	267;237	Q6JBY9	Q6JBY9	CapZ-interacting protein	RCSD1	DRATEEAKNGEKARRSSEEVDGQHPAQEEVP	ARRS(1)S(1)EEVDGQHPAQEEVPESPQTSGPEAENR	1921	UID1907	Color2 [DarkGray]	1	4		S	4			2418	___1	0.999997	6.73757e-29	159.04	136.65	89.954	-0.13463	318080000	267	21.2283	20.7298	20.5601	21.1626	21.9242	24.1932	21.4553	24.8131	20.8779	20.7955	21.0554	20.9737	23.468	23.662	20.968	21.6676	23.6664	22.7134	23.5937
	0.172692	0.499085	B4DH53;Q66K74	631;657	B4DH53	B4DH53	Microtubule-associated protein 1S;MAP1S heavy chain;MAP1S light chain	MAP1S	ESHRSPAEGSERLSLSPLRGGEAGPDASPTV	LSLS(1)PLR	159	UID160	Color2 [DarkGray]	1	4		S	2			157	___1	0.999998	0.0107107	116.37	33.946	116.37	-0.74786	389250000	631	22.063	25.3713	21.1356	20.9061	24.6825	25.09	26.0456	24.6024	22.1764	21.0697	21.5386	21.9769	21.7544	21.2037	20.9055	24.0064	23.8604	24.3088	24.1881
	0.907982	1.64421	Q96RU3-4;Q96RU3-3;E9PGQ4;Q96RU3-2;Q96RU3;H0Y7W6	296;296;296;296;296;258	Q96RU3-4	Q96RU3-4	Formin-binding protein 1	FNBP1	DIEFEDYTQPMKRTVSDNSLSNSRGEGKPDL	TVS(1)DNSLSNSR	460	UID447	Color2 [DarkGray]	1	4		S	2			639	___1	0.999998	7.68722e-11	157.22	110.82	134.56	-1.2403	323420000	296	21.6595	24.2265	21.3726	20.9637	23.8876	23.8153	25.1598	24.9774	23.3859	23.8031	22.712	23.9686	25.5034	21.0739	23.3237	22.98	20.5625	21.6106	20.9553
	0.796519	1.69706	E9PQN2;E9PKI6;E9PK91;Q9NYF8-3;Q9NYF8-2;Q9NYF8;E9PK09;Q9NYF8-4	656;658;658;656;656;658;657;485	E9PQN2	E9PQN2	Bcl-2-associated transcription factor 1	BCLAF1	STRQKSPEIHRRIDISPSTLRKHTRLAGEER	IDIS(1)PSTLR	496	UID483	Color2 [DarkGray]	1	4		S	2			670	___1	0.999998	9.08655e-07	176.65	116.25	160.77	0.035741	1814600000	656	21.5699	25.2856	21.5735	21.5964	24.4316	24.8439	25.9063	24.9705	25.2807	24.9055	24.0499	24.9721	26.296	25.47	24.9886	22.4145	22.4908	22.2092	21.0919
	0.645249	1.10175	H7C4P1;P42331-5;P42331-3;P42331-6;P42331;P42331-4;C9JB56	393;494;526;527;533;534;227	H7C4P1	H7C4P1	Rho GTPase-activating protein 25	ARHGAP25	ALSSQACDSKGDTLASPNSETGPGKKNSGEE	GDTLAS(1)PNSETGPGKK	805	UID792	Color2 [DarkGray]	1	4		S	2			1071	___1	0.999998	3.71072e-40	185.3	133.57	185.3	-0.14386	118390000	393	21.461	24.3755	22.1499	21.4433	21.1051	24.7401	23.6689	20.6174	20.4743	20.5744	20.9589	20.6493	20.6637	20.9573	20.9502	21.6826	21.1192	21.8426	21.0985
	0.675283	-0.473817	O15541	6	O15541	O15541	RING finger protein 113A	RNF113A	__________MAEQLSPGKAVDQVCTFLFKK	AEQLS(1)PGKAVDQVCTFLFK	1000	UID987	Color2 [DarkGray]	1	4		S	3			1311	___1	0.999998	0.000217449	65.423	62.414	65.423	1.8944	38051000	6	20.5186	21.3289	21.3841	22.0022	20.1158	21.7778	21.5627	21.0458	21.9221	21.0811	21.5154	22.0702	20.3141	21.4855	21.2065	23.7528	22.8882	23.5242	21.6311
	0.474296	0.56785	Q9Y2W1	682	Q9Y2W1	Q9Y2W1	Thyroid hormone receptor-associated protein 3	THRAP3	AKNKKSPEIHRRIDISPSTFRKHGLAHDEMK	IDIS(1)PSTFR	2513	UID2499	Color2 [DarkGray]	1	4		S	2			3000	___1	0.999998	5.51292e-23	211.84	154.81	211.84	0.48469	2218400000	682	23.6067	26.3704	24.4198	23.9817	25.8188	26.3168	27.0496	26.3282	21.1787	24.7613	22.4688	25.1571	25.5982	25.4342	24.497	24.3586	25.071	24.8482	24.5112
	0.9255	1.4712	B7WPF4;Q9UPU5	1887;2047	B7WPF4	B7WPF4	Ubiquitin carboxyl-terminal hydrolase 24	USP24	WNAYMLFYQRVSDQNSPVLPKKSRVSVVRQE	VSDQNS(1)PVLPK	234	UID235	Color2 [DarkGray]	1	4		S	2			267	___1	0.999999	0.00120134	111.66	85.25	111.66	0.086774	233920000	1887	23.389	24.5457	22.9784	23.4206	23.7904	24.4776	25.3556	23.7734	20.4558	22.9638	22.6614	23.0566	24.0253	23.6148	22.1931	21.9952	20.7025	21.7927	20.4164
	0.487237	1.21812	C9K0K7;I3L0S1;E7EPA1;O60256-4;O60256-3;O60256-2;O60256	227;83;227;141;227;187;227	C9K0K7	C9K0K7	Phosphoribosyl pyrophosphate synthase-associated protein 2	PRPSAP2	GEAQDAESDLVDGRHSPPMVRSVAAIHPSLE	LGIAVIHGEAQDAESDLVDGRHS(1)PPMVR	325	UID326	Color2 [DarkGray]	1	4		S	4			429	___1	0.999999	7.16631e-79	199.75	180.63	138.15	-0.19126	1990900000	227	24.4699	25.4886	24.5511	22.1576	25.3484	23.2758	26.8794	24.99	22.5175	24.2197	22.3929	22.6978	25.4619	25.6346	22.6774	26.2729	20.7755	26.4687	25.6872
	0.200846	-0.802409	E9PK01;P29692;E9PQ49;E9PI39;E9PRY8;P29692-3;P29692-2;E9PL71;E9PPR1;E9PL12;E9PQZ1;P29692-4;E9PK06	133;133;133;133;549;109;499;109;133;133;90;114;114	E9PK01	E9PK01	Elongation factor 1-delta	EEF1D	SSPGHRATAPQTQHVSPMRQVEPPAKKPATP	ATAPQTQHVS(1)PMR	490	UID477	Color2 [DarkGray]	1	4		S	2			666	___1	0.999999	1.34839e-23	190.28	168.67	128.06	-0.75634	6140500000	133	26.041	27.831	26.5264	26.6433	28.0015	27.6363	28.5195	22.1337	24.3295	21.6315	23.6958	21.0372	26.0893	25.7876	24.5355	26.1588	21.549	21.4272	27.0214
	0.0306761	0.102123	F8W6G1;Q9UHY1;C9JDW7;C9JHZ6	2;2;2;2	F8W6G1	F8W6G1	Nuclear receptor-binding protein	NRBP1	______________MSEGESQTVLSSGSDPK	S(1)EGESQTVLSSGSDPK	627	UID614	Color2 [DarkGray]	1	4		S	2			842	___1	0.999999	3.29525e-18	162.81	140.24	159.34	-1.6612	177430000	2	20.4652	25.1529	20.4496	23.3156	24.3543	24.7169	25.274	24.2177	20.3006	21.2094	21.214	22.1442	20.6306	21.3119	21.4672	20.8454	21.7215	22.5801	21.3452
	0.370259	0.563022	H0Y6E7;H3BT71;P38159-2;Q96E39;P38159;B3KRG5;H3BUY5	210;208;195;208;208;73;80	H0Y6E7	H0Y6E7	RNA-binding motif protein, X chromosome;RNA-binding motif protein, X chromosome, N-terminally processed;RNA binding motif protein, X-linked-like-1	RBMX;RBMXL1	PPRREPLPSRRDVYLSPRDDGYSTKDSYSSR	DVYLS(1)PRDDGYSTK	710	UID697	Color2 [DarkGray]	1	4		S	2			936	___1	0.999999	0.000303248	104.41	82.502	104.41	2.1683	107520000	210	21.9807	21.5495	21.4783	20.0561	20.8253	21.0733	21.6924	20.4175	23.7477	23.3881	23.2052	22.5565	23.3539	22.9606	22.9766	21.3005	21.3906	21.9453	21.1308
	0.212504	0.559855	P16401	18	P16401	P16401	Histone H1.5	HIST1H1B	ETAPAETATPAPVEKSPAKKKATKKAAGAGA	SETAPAETATPAPVEKS(1)PAK	1247	UID1233	Color2 [DarkGray]	1	4		S	2			1692	___1	0.999999	2.36506e-64	195.55	180.95	163.53	0.87465	602810000	18	23.73	23.9223	23.5456	21.1018	23.1408	23.7968	24.5733	22.7861	23.5466	23.8162	24.0185	24.583	25.8697	25.7416	20.5879	24.1088	24.0747	23.2022	22.7135
	0.873513	-2.15579	P19823;Q5T987	60;35	P19823	P19823	Inter-alpha-trypsin inhibitor heavy chain H2	ITIH2	LVAENRRYQRSLPGESEEMMEEVDQVTLYSY	SLPGES(1)EEMMEEVDQVTLYSYK	1262	UID1248	Color2 [DarkGray]	1	4		S	2			1718	___1	0.999999	3.00945e-135	244.6	216.13	206.8	-0.21106	4002400000	60	24.6352	24.8352	24.9443	24.615	25.4768	20.4454	26.056	24.0758	25.5165	21.4649	26.6863	26.7447	22.496	26.4617	27.0222	21.365	21.7673	20.5634	21.9809
	0.207419	0.494545	P29966	170	P29966	P29966	Myristoylated alanine-rich C-kinase substrate	MARCKS	KKRFSFKKSFKLSGFSFKKNKKEAGEGGEAE	LSGFS(1)FKK	1318	UID1304	Color2 [DarkGray]	1	4		S	2			1803	___1	0.999999	0.007928	94.616	67.943	94.616	-4.3344	513830000	170	23.4852	20.9439	20.507	21.4061	20.9215	21.1208	21.4193	27.1435	23.4381	23.1089	23.1223	23.762	24.8334	23.8311	23.3633	25.5317	21.2902	25.9345	24.7206
	0.574309	1.02296	P30419;K7EN42;B7Z8J4	47;46;47	P30419	P30419	Glycylpeptide N-tetradecanoyltransferase 1	NMT1	DCENEEDNSYNRGGLSPANDTGAKKKKKKQK	GGLS(1)PANDTGAK	1320	UID1306	Color2 [DarkGray]	1	4		S	2			1815	___1	0.999999	0.000248114	114.7	81.647	113.61	-0.69493	151310000	47	23.1906	24.7897	22.9476	23.2322	24.2666	24.6098	24.6407	20.9882	19.8777	21.4347	21.0285	21.654	21.5909	21.7676	21.0117	20.8819	21.284	20.9344	21.817
	0.0474738	-0.150432	P32246	352	P32246	P32246	C-C chemokine receptor type 1	CCR1	ERVSSTSPSTGEHELSAGF____________	VSSTSPSTGEHELS(1)AGF	1324	UID1310	Color2 [DarkGray]	1	4		S	2			1835	___1	0.999999	5.08288e-56	199.31	184.3	199.31	-0.33527	680980000	352	22.0374	25.5102	23.6795	24.2567	25.5612	25.4476	27.0167	26.0943	20.0158	20.8643	20.2771	22.8427	24.3024	24.6399	20.5713	23.5026	25.0658	23.745	24.6761
	0.0663632	0.255956	Q02818	369	Q02818	Q02818	Nucleobindin-1	NUCB1	LAAREAELNAKAQRLSQETEALGRSQGRLEA	AQRLS(1)QETEALGR	1519	UID1505	Color2 [DarkGray]	1	4		S	3			2143	___1	0.999999	7.51802e-18	163.84	141.61	142.74	0.91292	2139700000	369	24.2099	26.9897	24.8808	24.2265	25.9916	27.0431	27.9866	26.5904	24.2671	24.9846	24.7794	25.4616	26.1697	25.5785	24.4169	25.5701	24.7663	26.9206	26.4318
	0.586818	1.54501	Q09666	210	Q09666	Q09666	Neuroblast differentiation-associated protein AHNAK	AHNAK	VDVETQSGKTVIRLPSGSGAASPTGSAVDIR	LPS(1)GSGAAS(0.997)PT(0.002)GS(0.001)AVDIR	1581	UID1567	Color2 [DarkGray]	1	4		S	2			2180	___1	0.999999	0	346.72	296.51	346.72	-0.39088	1353000000	210	24.8446	26.837	24.9889	24.2571	25.927	26.813	26.2071	26.7045	20.4761	21.439	21.0881	23.488	23.0993	20.8123	21.6748	24.6354	24.656	25.0882	20.8317
	1.00331	1.17072	Q5VY93;V9GYM8;Q92974-3;Q92974-2;Q92974	646;690;617;644;645	Q5VY93	Q5VY93	Rho guanine nucleotide exchange factor 2	ARHGEF2	GMALPTLPRGLFRSESLESPRGERLLQDAIR	SES(1)LESPR	1897	UID1883	Color2 [DarkGray]	1	4		S	2			2400	___1	0.999999	0.000183049	150.53	73.928	150.53	-1.5602	339250000	646	20.8427	23.7491	21.6589	22.4013	25.1929	23.7748	21.6752	20.6487	21.3005	21.7636	21.5467	23.1621	23.9495	21.3196	21.0315	21.8075	21.9579	21.2048	21.097
	0.159974	-0.302523	Q6KC79-2;Q6KC79	2658;2658	Q6KC79-2	Q6KC79-2	Nipped-B-like protein	NIPBL	TNARNKAITSLLGGGSPKNNTAAETEDDESD	AITSLLGGGS(1)PK	1932	UID1918	Color2 [DarkGray]	1	4		S	2			2419	___1	0.999999	4.49958e-05	125.97	102.96	121.24	-0.018851	148860000	2658	20.6165	23.2472	22.0142	20.8531	23.5744	23.1181	23.865	24.1262	20.9179	20.6551	21.1879	21.8359	21.4525	21.407	20.6583	22.5249	22.8582	22.9009	22.6074
	0.123098	-0.241597	Q92508	1646	Q92508	Q92508	Piezo-type mechanosensitive ion channel component 1	PIEZO1	REAGASLYQGLMRTASELLLDRRLRIPELEE	TAS(1)ELLLDRR	2133	UID2119	Color2 [DarkGray]	1	4		S	2			2620	___1	0.999999	4.934e-57	235.06	170.69	235.06	0.15876	306140000	1646	21.8608	22.6745	20.6251	20.9297	20.7048	22.3443	23.2744	22.4915	21.3907	19.974	20.3963	21.7665	21.5715	21.1516	21.3719	21.0973	19.9997	21.8316	21.3093
	0.0714949	-0.0902189	Q9Y613	523	Q9Y613	Q9Y613	FH1/FH2 domain-containing protein 1	FHOD1	QRSLAPEPKEPLIPASPKAEPIWELPTRAPR	EPLIPAS(1)PKAEPIWELPTR	2552	UID2538	Color2 [DarkGray]	1	4		S	3			3042	___1	0.999999	3.92645e-08	97.059	84.257	97.059	1.3957	137220000	523	21.2455	20.8752	21.3652	21.0112	22.1743	21.2322	21.4533	20.4036	23.274	21.4221	22.9972	24.5762	22.0357	23.1284	22.4357	23.7238	20.9944	22.7174	21.1782
	0.14675	-0.669821	P19878-3;P19878	188;233	P19878-3	P19878-3	Neutrophil cytosol factor 2	NCF2	APLQPQAAEPPPRPKTPEIFRALEGEAHRVL	ATVVASVVDQDSFSGFAPLQPQAAEPPPRPKT(1)PEIFR	2899	UID2853	Color2 [DarkGray]	1	4		T	4			1719	___1	0.999999	1.39634e-11	110.75	103.2	89.965	-0.65731	1587000000	188	20.7908	21.9131	20.7311	22.2135	21.6059	20.2051	20.5833	21.7677	20.1669	20.9287	24.3953	24.8323	25.5308	25.2772	22.0883	27.4862	27.6971	26.8096	27.6519
	0.450672	0.716223	Q6PKG0;E5RH50;Q6PKG0-3;H0YBW1	526;321;449;234	Q6PKG0	Q6PKG0	La-related protein 1	LARP1	YQKETESAPGSPRAVTPVPTKTEEVSNLKTL	AVT(1)PVPTKTEEVSNLK	3059	UID3013	Color2 [DarkGray]	1	4		T	2			2435	___1	0.999999	3.73374e-06	121.72	102.93	103.6	0.23336	773430000	526	21.9586	24.5031	21.1056	21.1167	24.5524	24.7137	25.5751	21.7851	20.3623	24.3002	23.1571	23.6357	23.7472	24.5363	23.9888	22.2282	23.6006	22.1862	23.7536
	1.06234	-1.59623	M0R2H6;Q8TCG5-3;Q8TCG5-2;Q8TCG5	58;436;425;436	M0R2H6	M0R2H6	Carnitine O-palmitoyltransferase 1, brain isoform	CPT1C	PAGLTREDPAASLDAYAHALLAGRGHDRWFD	EDPAASLDAY(1)AHALLAGR	3216	UID3164	Color2 [DarkGray]	1	4		Y	2			1238	___1	0.999999	0.00161192	68.536	33.843	67.08	-0.35819	552920000	58	21.457	23.4143	21.5899	23.2051	23.8114	23.6861	24.2013	25.4786	19.6394	21.7628	20.3032	20.9263	22.3992	23.9048	21.0115	25.804	25.7719	25.3963	25.4489
	0.0348541	0.0768683	Q9UQ35;Q9UQ35-2;I3L4D8	1003;1003;1003	Q9UQ35	Q9UQ35	Serine/arginine repetitive matrix protein 2	SRRM2	SHSGSISPYPKVKAQTPPGPSLSGSKSPCPQ	AQT(1)PPGPSLSGSK	3151	UID6306	Color2 [DarkGray]	1	4		T	2			2982	___2	0.999999	0.000199401	96.673	83.883	96.673	1.2596	194100000	1003	21.0895	23.3615	21.9578	21.4274	19.7577	21.1241	23.7709	19.9194	23.6477	23.7728	21.0017	23.8195	21.2384	24.1042	23.2888	21.3482	20.8168	21.3217	21.1363
	0.00933862	-0.041081	A6NMY6;P07355;P07355-2;H0YN42;H0YMD0;H0YMU9;H0YKS4;H0YMM1;H0YKZ7;H0YLV6;H0YMT9;H0YKX9;H0YKL9;H0YKV8;H0YMW4;H0YMD9;H0YNB8;H0YKN4	12;12;30;12;12;12;12;12;12;12;12;12;12;12;40;12;12;12	A6NMY6;P07355	P07355	Putative annexin A2-like protein;Annexin A2;Annexin	ANXA2P2;ANXA2	____MSTVHEILCKLSLEGDHSTPPSAYGSV	STVHEILCKLS(1)LEGDHSTPPSAYGSVK	40	UID41	Color2 [DarkGray]	1	4		S	3			1583;46	___1	1	3.70743e-184	256.46	245.95	256.46	0.1164	3284900000	12	21.8967	25.9933	23.7917	20.5062	27.7995	25.1966	25.9422	24.1481	20.4272	21.1246	27.8148	27.8945	21.3759	20.988	25.1727	28.9302	21.1415	27.5774	26.5104
	0.587861	1.79449	A8K8G0;P51858-2;P51858;P51858-3	133;158;165;181	A8K8G0	A8K8G0	Hepatoma-derived growth factor	HDGF	EKGALKRRAGDLLEDSPKRPKEAENPEGEEK	RAGDLLEDS(1)PK	48	UID49	Color2 [DarkGray]	1	4		S	2			58	___1	1	6.26244e-66	236.12	190.06	67.019	0.66842	8215100000	133	25.0232	28.6756	24.9326	23.9949	27.5085	28.3576	29.3124	28.9639	28.405	28.4289	26.7394	27.5676	28.908	28.3061	28.3051	25.4459	25.7734	25.4271	21.2837
	0.335804	0.661609	A8MTF7;Q96EV2-2;Q96EV2;H7BXM6;H7C0H2	245;205;205;160;96	A8MTF7	A8MTF7	RNA-binding protein 33	RBM33	GGMETLELQKDIKEESDEEEEDDEESGRLRF	DIKEES(1)DEEEEDDEESGRLR	51	UID52	Color2 [DarkGray]	1	4		S	3			60	___1	1	4.3332e-11	125.62	96.497	125.62	-1.1315	127980000	245	20.5776	22.9797	21.4021	22.1931	21.6827	21.6592	24.0368	21.5773	23.6035	23.9585	22.8288	21.5507	25.0454	24.4425	23.0307	21.1117	21.3231	20.5604	20.6809
	0.234102	0.621001	A9Z1X7;E9PCT1;Q8IYB3;Q8IYB3-2	883;886;874;872	A9Z1X7	A9Z1X7	Serine/arginine repetitive matrix protein 1	SRRM1	QEEPVAAPEPKKETESEAEDNLDDLEKHLRE	KET(1)ES(1)EAEDNLDDLEK	82	UID83	Color2 [DarkGray]	1	4		S	2			78	___1	1	7.19257e-114	256.4	213.22	196.31	-1.0202	750820000	883	20.5303	26.0702	23.5873	23.1477	24.6613	26.2136	26.5091	25.8707	21.0651	22.6871	23.0788	23.5621	24.9756	23.717	23.8941	22.7713	22.5625	21.5946	22.5355
	0.354108	0.577891	A9Z1X7;E9PCT1;Q8IYB3;Q8IYB3-2;M0R088	458;461;463;461;422	A9Z1X7	A9Z1X7	Serine/arginine repetitive matrix protein 1	SRRM1	RESPSPAPKPRKVELSESEEDKGGKMAAADS	KVELS(1)ES(1)EEDKGGK	86	UID87	Color2 [DarkGray]	1	4		S	2			78	___1	1	0.000139347	93.381	72.951	78.249	-0.17362	83735000	458	21.1098	21.3639	20.7925	21.4124	24.0432	20.3878	21.6752	21.7369	24.1947	24.1134	20.5629	20.2951	19.9399	20.9939	21.457	21.2054	21.3892	22.0784	21.5958
	0.0414083	0.173243	A9Z1X7;E9PCT1;Q8IYB3;Q8IYB3-2;M0R088	606;609;597;595;570	A9Z1X7	A9Z1X7	Serine/arginine repetitive matrix protein 1	SRRM1	PSPPPRRRSPSPRRYSPPIQRRYSPSPPPKR	RYS(1)PPIQR	98	UID99	Color2 [DarkGray]	1	4		S	2			78	___1	1	0.00263634	139.31	82.674	137.78	1.6259	648630000	606	23.7498	25.7615	24.2136	23.6708	25.5897	25.5123	26.6678	26.2447	21.9316	21.1427	21.1779	18.6576	21.5742	20.8165	20.4904	20.9965	21.043	21.3062	25.3887
	0.215713	-0.644215	A9Z1X7;E9PCT1;Q8IYB3;Q8IYB3-2;M0R088;B4DED5	260;260;260;260;221;129	A9Z1X7	A9Z1X7	Serine/arginine repetitive matrix protein 1	SRRM1	LKVPKPEPIPEPKEPSPEKNSKKEKEKEKTR	VPKPEPIPEPKEPS(1)PEK	100	UID101	Color2 [DarkGray]	1	4		S	3			78	___1	1	1.37977e-10	141.45	118.46	69.133	0.97512	221240000	260	21.2006	24.851	20.889	20.606	21.8691	23.455	25.8204	25.103	21.4032	20.1369	21.4247	20.9696	20.4485	20.7293	20.908	21.2515	24.2556	25.0511	24.3347
	0.700668	1.5188	B1AJR3	5	B1AJR3	B1AJR3		LL22NC03-75H12.2-001	___________MFPASPWAQPAQAKWSSPGP	MFPAS(1)PWAQPAQAK	109	UID110	Color2 [DarkGray]	1	4		S	2			92	___1	1	0.00192819	62.162	42.408	54.276	-0.05784	581620000	5	21.2092	26.2583	20.5747	21.0065	24.798	25.0552	25.0217	22.7134	21.4377	20.7151	20.9506	20.775	24.4535	23.1	21.127	21.5791	21.9381	22.1016	21.1307
	0.71184	2.34602	C9JPS1;B3KR41;Q9Y6D9	44;285;377	C9JPS1	C9JPS1	Mitotic spindle assembly checkpoint protein MAD1	MAD1L1	LEKARQQLQEELRQVSGQLLEERKKRETHEA	QVS(1)GQLLEER	127	UID128	Color2 [DarkGray]	1	4		S	2			122	___1	1	0.00599166	78.113	29.357	66.435	-1.0015	12815000000	44	25.7823	28.222	25.8725	23.9336	20.6315	28.681	27.7378	20.9403	28.7075	27.8935	23.8834	30.5879	31.5872	31.0176	29.0687	20.3927	25.9094	20.8458	27.8266
	0.144663	0.445603	J3KPW7;B3KRS5;Q92769	488;364;394	J3KPW7	J3KPW7	Histone deacetylase 2	HDAC2	GVQMQAIPEDAVHEDSGDEDGEDPDKRISIR	MLPHAPGVQMQAIPEDAVHEDS(1)GDEDGEDPDKR	128	UID129	Color2 [DarkGray]	1	4		S	4			125	___1	1	1.37315e-07	107.45	98.455	48.716	-0.57126	825130000	488	21.4564	21.8133	21.2401	21.0846	20.1814	21.0621	25.2908	25.1193	23.4389	25.4744	21.2287	24.8931	26.1382	25.1828	24.2431	22.6873	21.155	21.5522	22.9577
	0.171256	-0.230381	F5GYC4;B4DG22;B7ZB17;P51812;B1AXG1;Q9UK32;B7ZL90	198;199;199;227;198;232;232	F5GYC4	F5GYC4	Ribosomal protein S6 kinase alpha-3;Ribosomal protein S6 kinase alpha-6	RPS6KA3;RPS6KA6	FGLSKESIDHEKKAYSFCGTVEYMAPEVVNR	AYS(1)FCGTVEYMAPEVVNR	148	UID149	Color2 [DarkGray]	1	4		S	2			150	___1	1	2.38384e-83	229.68	198.03	229.68	0.48898	736470000	198	21.2973	22.3114	21.7163	21.3386	23.2758	22.3925	21.2154	22.12	22.2125	21.2655	20.462	22.1919	21.1839	21.6514	20.6228	23.563	23.7198	23.885	22.5429
	0.117646	0.674484	P27824;B4DGP8;B4E2T8	583;618;475	P27824	P27824	Calnexin	CANX	EDRKPKAEEDEILNRSPRNRKPRRE______	AEEDEILNRS(1)PR	150	UID151	Color2 [DarkGray]	1	4		S	2			152	___1	1	8.46174e-251	324.48	297.05	76.156	0.22109	33329000000	583	28.0067	31.2273	28.3396	27.6959	30.3585	31.316	31.9544	31.1555	29.3379	29.1059	21.025	20.4639	30.3302	29.6197	29.0966	20.9482	28.3797	20.9371	21.4173
	0.368384	-0.532129	B4DGR6;Q8NEZ3	601;761	B4DGR6	B4DGR6	WD repeat-containing protein 19	WDR19	PIAALEMRRDLQHWDSALQLAKHLAPDQIPF	DLQHWDS(1)ALQLAK	153	UID154	Color2 [DarkGray]	1	4		S	2			153	___1	1	0.00912129	68.893	17.827	68.893	2.7149	88433000	601	21.1273	20.9336	21.1571	20.4363	20.7789	20.6249	21.9364	21.5676	24.467	22.9699	20.9773	22.1165	20.9347	22.5026	21.1862	23.3214	23.5811	21.2313	23.3839
	0.776982	1.74208	B4DR80;Q9Y6E0-2	4;4	B4DR80	B4DR80	Serine/threonine-protein kinase 24;Serine/threonine-protein kinase 24 36 kDa subunit;Serine/threonine-protein kinase 24 12 kDa subunit	STK24	____________MAHSPVQSGLPGMQNLKAD	AHS(1)PVQSGLPGMQNLK	186	UID187	Color2 [DarkGray]	1	4		S	2			199	___1	1	4.22215e-113	253.34	229.27	253.34	-1.4233	1624900000	4	24.282	26.6587	23.4967	22.3439	25.3952	25.6884	24.5702	23.6645	21.1028	21.5503	21.5392	23.0442	20.5511	20.8775	20.8914	25.0206	22.7489	24.3643	20.4671
	0.359522	0.838212	B5MCX3;Q15019;Q15019-3;Q15019-2;H7C2Y0	178;218;228;253;73	B5MCX3	B5MCX3	Septin-2	2022-09-02	IEEHNIKIYHLPDAESDEDEDFKEQTRLLKA	IYHLPDAES(1)DEDEDFKEQTR	230	UID231	Color2 [DarkGray]	1	4		S	2			262	___1	1	1.50615e-154	262.15	252.44	141.07	-1.5231	6452800000	178	23.7914	26.6907	23.7144	22.8622	25.7377	26.1331	26.8014	27.206	26.0735	26.4745	25.5152	27.2829	26.9043	26.174	25.6213	24.3873	24.0664	23.7317	24.2434
	0.122485	0.335737	B8ZZQ6;P06454-2;P06454	2;2;2	B8ZZQ6	B8ZZQ6	Prothymosin alpha;Prothymosin alpha, N-terminally processed;Thymosin alpha-1	PTMA	______________MSDAAVDTSSEITTKDL	S(1)DAAVDTSSEITTK	258	UID259	Color2 [DarkGray]	1	4		S	2			321	___1	1	1.48045e-24	169.04	153.16	169.04	-0.2287	143690000	2	21.6032	24.2407	21.7027	23.3597	24.0684	24.9727	25.4939	21.2672	20.5987	22.0999	21.2368	21.0632	21.0442	22.7765	20.8556	21.3852	21.0179	22.5803	20.9131
	0.196193	0.41912	F8WC91;B9A018;Q53GS9-3;Q53GS9	82;82;82;82	F8WC91	F8WC91	U4/U6.U5 tri-snRNP-associated protein 2	USP39	VPFVRVKREREVDEDSEPEREVRAKNGRVDS	EREVDEDS(1)EPEREVR	263	UID264	Color2 [DarkGray]	1	4		S	3			326	___1	1	1.72125e-06	134.32	112.95	81.016	0.36379	114300000	82	21.4631	21.4884	20.5008	21.1965	22.5824	21.7504	21.93	20.2663	23.7742	21.5406	22.7924	21.1712	24.9987	24.3568	23.4125	20.8075	21.4524	21.2146	20.4371
	0.127045	0.260963	C9JCN8;P15408-3;P15408-2;P15408	161;161;192;200	C9JCN8	C9JCN8	Fos-related antigen 2	FOSL2	VAHGPVCKISPEERRSPPAPGLQPMRSGGGS	S(1)PPAPGLQPMR	294	UID295	Color2 [DarkGray]	1	4		S	2			376	___1	1	0.00419506	75.819	66.032	75.819	-0.68172	66500000	161	20.654	23.0305	21.8227	20.9514	23.2042	21.8201	23.5608	20.9669	22.1539	22.211	21.5749	22.0999	22.134	20.5129	20.746	20.4821	21.4924	21.0466	24.6885
	0.192077	0.838614	H7BXG7;D6REX3;O94979-7;O94979-6;O94979-3;O94979-10;O94979-4;O94979-9;O94979-2;O94979;O94979-8;H0YAB3;D6RHZ5	532;799;532;760;799;760;760;794;799;799;799;416;799	H7BXG7	H7BXG7	Protein transport protein Sec31A	SEC31A	DRLCRAQGEPVAGHESPKIPYEKQQLPKGRP	AQGEPVAGHES(1)PK	350	UID340	Color2 [DarkGray]	1	4		S	2			486	___1	1	6.18467e-27	164.94	139.52	80.917	4.0532	1216400000	532	21.1285	26.9542	21.108	21.1895	24.7862	26.4684	27.5728	25.0157	25.7981	20.2493	25.0418	26.3024	26.6799	26.5539	25.3144	20.9911	21.9868	21.145	20.9776
	0.375463	-0.854553	H0YD13;H0Y2P0;E7EPC6;P16070-18;P16070-12;P16070-14;P16070-13;P16070-11;P16070-10;P16070-16;P16070-8;P16070-17;P16070-6;P16070-4;P16070-3;P16070-7;P16070-5;P16070;H0YE40	170;254;678;304;325;360;389;393;457;632;638;655;663;663;675;677;698;706;46	H0YD13	H0YD13	CD44 antigen	CD44	VEDRKPSGLNGEASKSQEMVHLVNKESSETP	S(1)QEMVHLVNK	367	UID357	Color2 [DarkGray]	1	4		S	2			542	___1	1	4.26646e-166	264.99	238.78	81.709	-0.82534	5254200000	170	24.2187	26.9078	24.4432	23.7678	27.0327	25.5157	27.8243	26.7953	20.8386	22.5401	22.7887	21.7367	24.7645	24.7758	24.0918	25.0651	25.2414	21.9106	24.792
	0.15893	-0.547578	E7ESM9;P20810-9;P20810-7;P20810-6;E9PSG1;P20810-5;F8W7E0	11;11;11;11;11;11;11	E7ESM9;P20810-5	E7ESM9	Calpastatin	CAST	_____MSQPGQKPAASPRPRRAAAARRTHEH	SQPGQKPAAS(1)PRPR	387	UID377	Color2 [DarkGray]	1	4		S	2			1729;572	___1	1	5.94942e-25	170.77	142.34	148.18	-0.039087	16330000000	11	26.4812	28.5193	27.7013	26.8477	28.2441	28.6241	29.215	21.6823	27.9451	28.2859	26.3562	26.9847	29.0665	28.8199	28.3385	26.1266	27.2719	26.5929	27.8291
	0.498255	0.701551	E7ETA6;E5RGQ4;E9PGW9;E7EV93;Q15154-3;Q15154;E7EV56;Q15154-2	65;65;65;65;65;65;65;65	E7ETA6;Q15154	Q15154	Pericentriolar material 1 protein	PCM1	KKFGVESDKRVTNDISPESSPGVGRRRTKTP	VTNDIS(1)PESSPGVGR	392	UID382	Color2 [DarkGray]	1	4		S	2			2292;576	___1	1	5.29807e-75	233.84	206.41	233.84	0.46129	1341800000	65	24.4173	26.6767	24.6235	25.0517	26.0388	26.5968	27.5208	25.8591	23.9979	24.1834	24.0857	25.3804	26.037	25.5934	23.9757	24.6323	24.581	25.3151	24.3992
	0.712302	1.16942	E7EX73;E9PGM1;E7EUU4;Q04637-5;Q04637-4;Q04637-3;Q04637;Q04637-8;Q04637-9;Q04637-6;Q04637-7	1068;1145;1192;1067;1144;1191;1231;1232;1238;1035;1036	E7EX73	E7EX73	Eukaryotic translation initiation factor 4 gamma 1	EIF4G1	RGRDAVKREAALPPVSPLKAALSEEELEKKS	EAALPPVS(1)PLK	404	UID394	Color2 [DarkGray]	1	4		S	2			588	___1	1	8.55203e-08	138.89	113.97	60.49	1.0567	1003900000	1068	23.9449	25.6846	23.9809	21.4741	25.1021	25.5425	25.7622	25.2881	21.0588	22.344	22.0221	23.237	23.2292	22.3025	22.0499	24.4512	23.7564	25.2612	23.4026
	0.0290039	-0.109324	E7EVA0;P27816;P27816-2;P27816-6;B9ZVR1;E9PGM5;H0Y2V1;F8W9U4;P27816-4;B4DSQ1;P27816-5;H7C4C5	2218;1073;900;1073;732;808;401;766;793;187;731;415	E7EVA0;P27816-5	E7EVA0	Microtubule-associated protein;Microtubule-associated protein 4	MAP4	SQKLNFKEKAQAKVGSLDNVGHLPAGGAVKT	VGS(1)LDNVGHLPAGGAVK	417	UID407	Color2 [DarkGray]	1	4		S	2			1787;591	___1	1	2.43143e-42	165.66	136.17	57.788	3.5446	460240000	2218	21.0279	25.2609	20.8921	21.1958	23.9311	24.8844	26.9862	24.814	21.2267	20.67	20.745	21.5208	20.7425	21.8414	20.3916	21.1044	22.688	23.268	22.9676
	0.292644	0.462774	E9PC05;Q9H0C8	13;13	E9PC05	E9PC05	Integrin-linked kinase-associated serine/threonine phosphatase 2C	ILKAP	___MDLFGDLPEPERSPRPAAGKEAQKGPLL	MDLFGDLPEPERS(1)PRPAAGK	431	UID421	Color2 [DarkGray]	1	4		S	3			609	___1	1	1.48286e-10	123.43	103.9	75.184	0.0090197	240600000	13	20.4143	23.93	23.3476	21.1898	24.4352	23.0417	21.4813	23.6819	21.0686	22.0968	23.5198	23.5082	21.6982	23.5592	23.3127	21.0742	20.7913	22.02	21.4975
	0.243104	1.05794	X6R433;E9PC28;P08575-2;P08575	814;925;812;973	X6R433	X6R433	Protein-tyrosine-phosphatase;Receptor-type tyrosine-protein phosphatase C	PTPRC	QHIGNQEENKSKNRNSNVIPYDYNRVPLKHE	NRNS(1)NVIPYDYNR	433	UID423	Color2 [DarkGray]	1	4		S	2			610	___1	1	6.07813e-97	258.96	222.01	152.5	-0.61442	2831300000	814	24.9119	27.5985	25.4453	25.0032	26.5627	27.7648	28.7718	27.8911	24.9005	21.6992	20.8357	25.1107	21.4231	20.8084	19.9916	25.2363	25.2627	25.971	21.4383
	0.135971	0.32646	E9PER6;Q6A1A2;O15530-4;O15530-5;O15530-2;O15530	214;214;114;241;191;241	E9PER6	E9PER6	Putative 3-phosphoinositide-dependent protein kinase 2;3-phosphoinositide-dependent protein kinase 1	PDPK1;PDPK2P	TAKVLSPESKQARANSFVGTAQYVSPELLTE	ANS(1)FVGTAQYVSPELLTEK	446	UID433	Color2 [DarkGray]	1	4		S	2			627	___1	1	7.64552e-108	241.51	221.08	241.51	0.6252	507230000	214	21.281	23.9642	20.4761	20.9917	24.8962	23.5077	25.3127	23.499	21.2587	21.1331	21.6912	21.0989	20.9725	21.0056	21.3926	24.3476	20.8377	24.027	23.3231
	0.234691	0.527565	E9PG73;Q13427;C9JM79	382;397;390	E9PG73	E9PG73	Peptidyl-prolyl cis-trans isomerase G	PPIG	KGDKSELNEIKENQRSPVRVKERKITDHRNV	SELNEIKENQRS(1)PVR	454	UID441	Color2 [DarkGray]	1	4		S	3			637	___1	1	1.02843e-18	162.76	110.58	87.287	2.4029	200030000	382	20.8163	24.5925	21.6549	21.591	23.6051	24.422	25.2662	24.5911	22.6551	22.2451	22.1557	22.5147	23.3846	22.9039	23.2234	21.5675	20.6182	20.0113	22.9719
	0.465008	-0.967073	E9PJ38;E9PND3;E9PN10;O00559;Q5Y8C7	36;36;36;36;36	E9PJ38	E9PJ38	Receptor-binding cancer antigen expressed on SiSo cells	EBAG9	FLKRLICRSGRGRKLSGDQITLPTTVDYSSV	KLS(1)GDQITLPTTVDYSSVPK	484	UID471	Color2 [DarkGray]	1	4		S	2			662	___1	1	3.37483e-128	239.1	165.89	206.34	0.26916	623270000	36	22.7668	20.6179	20.4797	23.1461	21.8376	24.0425	25.54	25.5586	20.9161	21.2413	20.5993	21.4884	20.9677	21.5208	21.2865	24.2869	24.4305	24.637	23.8363
	0.298924	-0.853123	E9PK01;P29692;E9PQ49;E9PI39;E9PRY8;P29692-3;P29692-2;E9PL71;E9PQZ1;P29692-4;H0YE72	162;162;162;162;578;138;528;138;119;143;37	E9PK01	E9PK01	Elongation factor 1-delta	EEF1D	TPAEDDEDDDIDLFGSDNEEEDKEAAQLREE	KPATPAEDDEDDDIDLFGS(1)DNEEEDKEAAQLR	491	UID478	Color2 [DarkGray]	1	4		S	4			666	___1	1	0	331.44	317.27	143.54	-2.6987	2216000000	162	24.7023	25.0158	24.7051	24.8057	27.4092	22.3277	28.9142	26.3656	22.6358	24.0156	23.2636	24.8958	25.6911	24.7666	24.0687	20.3233	23.5158	22.6903	21.3096
	0.409577	1.56483	E9PQN2;E9PKI6;E9PK91;Q9NYF8-3;Q9NYF8-2;Q9NYF8;E9PK09;Q9NYF8-4;E9PJA7	175;177;177;175;175;177;177;177;175	E9PQN2	E9PQN2	Bcl-2-associated transcription factor 1	BCLAF1	QEKQTKKAEGEPQEESPLKSKSQEEPKDTFE	KAEGEPQEES(1)PLK	492	UID479	Color2 [DarkGray]	1	4		S	2			670	___1	1	1.98885e-184	297.76	271.17	235.92	-0.38556	2590000000	175	22.7875	25.2584	22.6022	22.0748	26.4405	25.8919	26.2371	21.0485	26.9324	27.1451	26.4768	27.0983	28.3852	27.9946	27.3627	20.7893	21.6371	21.1427	21.3148
	0.842275	1.38302	E9PQN2;E9PKI6;E9PK91;Q9NYF8-3;Q9NYF8-2;Q9NYF8;E9PK09	383;385;385;383;383;385;385	E9PQN2	E9PQN2	Bcl-2-associated transcription factor 1	BCLAF1	RAEGEWEDQEALDYFSDKESGKQKFNDSEGD	AEGEWEDQEALDYFS(1)DK	493	UID480	Color2 [DarkGray]	1	4		S	2			670	___1	1	2.25191e-167	265.09	239.01	152.71	-0.34882	326200000	383	21.2901	23.9939	20.8289	20.9087	23.1111	22.8804	24.7028	23.6395	20.8772	23.9194	19.8629	23.1005	24.8012	24.2607	23.5041	21.5719	21.4017	20.4564	20.6484
	0.853693	-1.73369	F2Z2K0;Q9UNZ2;J3QK90;Q9UNZ2-5;Q9UNZ2-4	114;114;116;116;114	F2Z2K0	F2Z2K0	NSFL1 cofactor p47	NSFL1C	SERSGQQIVGPPRKKSPNELVDDLFKGAKEH	KKS(1)PNELVDDLFK	527	UID514	Color2 [DarkGray]	1	4		S	3			712	___1	1	0.00016833	105.14	80.346	41.088	-1.0142	541060000	114	21.7528	24.2125	22.3637	20.1889	24.5097	20.4501	25.5108	24.4214	20.5321	23.4672	23.5937	24.2787	20.2851	24.3717	23.2959	25.117	24.7842	24.852	25.5575
	0.0321748	0.0625209	F5GXM1;Q13547	200;393	F5GXM1	F5GXM1	Histone deacetylase 1	HDAC1	GVQMQAIPEDAIPEESGDEDEDDPDKRISIC	MLPHAPGVQMQAIPEDAIPEES(1)GDEDEDDPDKR	544	UID531	Color2 [DarkGray]	1	4		S	4			737	___1	1	1.81391e-06	58.059	53.345	54.389	0.067313	332340000	200	20.4612	21.2114	21.0405	20.8744	20.7469	21.104	23.928	20.9284	22.1108	24.106	22.2392	23.7765	23.1475	22.5934	21.547	21.7396	22.928	22.9852	23.266
	0.0833712	0.226968	F5H564;O43432;O43432-3	99;495;501	F5H564	F5H564	Eukaryotic translation initiation factor 4 gamma 3	EIF4G3	QTEEILDSQNLNSRRSPVPAQIAITVPKTWK	RS(1)PVPAQIAITVPK	585	UID572	Color2 [DarkGray]	1	4		S	2			787	___1	1	7.68082e-05	102.62	76.999	91.858	0.076804	370430000	99	21.7743	24.7714	22.7892	21.1629	23.495	24.4868	25.3414	23.1367	21.0697	21.9708	21.1436	21.594	20.9379	20.5818	21.2454	22.7825	22.8564	23.5503	23.0832
	0.401069	-0.763751	F5H5Y2;P43307-2;P43307;C9JBX5	241;241;268;200	F5H5Y2	F5H5Y2	Translocon-associated protein subunit alpha	SSR1	MSWIPQETLNQINKASPRRLPRKRAQKRSVG	VEMGTSSQNDVDMSWIPQETLNQINKAS(1)PR	589	UID576	Color2 [DarkGray]	1	4		S	3			794	___1	1	1.4328e-95	204.91	194.67	204.91	-0.32921	271810000	241	20.7196	23.8683	21.2934	21.2412	24.5185	22.0231	25.3812	20.6481	21.8483	20.3771	21.3735	21.3217	21.9007	22.9995	23.0634	21.2131	24.2786	20.8733	21.4772
	0.113358	-0.507843	F6RFD5;P60981	3;3	F6RFD5	F6RFD5	Destrin	DSTN	_____________MASGVQVADEVCRIFYDM	AS(1)GVQVADEVCR	600	UID587	Color2 [DarkGray]	1	4		S	2			810	___1	1	0.000180237	111.31	95.176	89.231	-0.042517	990130000	3	24.4529	27.294	24.8754	25.4044	26.5013	27.1698	27.9658	27.0357	20.9092	20.2239	21.4208	21.2496	20.3752	21.4662	21.703	23.1965	24.1482	24.0098	22.9726
	0.275868	-0.550298	F8W7G7;P02751-10;P02751-6;P02751-5;P02751-9;P02751-14;P02751-8;P02751-17;P02751-3;P02751;P02751-13;P02751-11;P02751-7;P02751-15;P02751-12;H0Y7Z1	2209;2174;2182;2209;2238;2263;2294;2328;2353;2384;2265;2384;2444;2475;2006;1101	F8W7G7	F8W7G7	Fibronectin;Anastellin;Ugl-Y1;Ugl-Y2;Ugl-Y3	FN1	IECFMPLDVQADREDSRE_____________	TNTNVNCPIECFMPLDVQADREDS(1)RE	636	UID623	Color2 [DarkGray]	1	4		S	3			849	___1	1	2.0293e-20	150.82	141.19	93.6	-1.1988	255400000	2209	21.7959	20.9953	21.3408	20.8258	23.6756	20.8616	25.1145	20.8586	20.9458	23.1465	23.0653	23.7776	21.4535	20.5526	23.179	21.3331	21.945	21.1654	20.4059
	0.599754	1.26858	G3XAC6;Q14498-2;Q14498;Q5QP22;Q5QP23;Q14498-3;Q5QP21;H0Y4X3	136;136;136;136;135;114;114;9	G3XAC6	G3XAC6	RNA-binding protein 39	RBM39	SRRRSRSKSPFRKDKSPVREPIDNLTPEERD	DKS(1)PVREPIDNLTPEER	676	UID663	Color2 [DarkGray]	1	4		S	3			905	___1	1	4.01213e-65	212.82	190.7	112.64	2.1751	1273300000	136	21.2311	26.6649	22.573	20.7136	25.405	26.4172	27.7654	27.1398	21.8152	25.2399	24.3057	25.1201	26.1978	26.0591	25.4827	23.7992	24.0585	24.4463	23.8706
	0.549526	-1.13051	H0Y360;Q01433;H0YCL9;Q01433-3;Q01433-5;Q01433-2;Q01433-4;E9PIJ1;E9PJF6	139;168;135;49;50;87;93;50;87	H0Y360	H0Y360	AMP deaminase 2	AMPD2	IEQLEERRQRLERQISQDVKLEPDILLRAKQ	QIS(1)QDVKLEPDILLR	705	UID692	Color2 [DarkGray]	1	4		S	3			925	___1	1	0.000262898	81.854	66.925	41.378	2.4907	369930000	139	20.5495	19.9814	20.0713	20.4925	21.4009	20.7397	21.2561	20.8704	21.7383	21.0133	21.4904	20.7553	21.2262	21.4642	21.875	26.1395	25.1954	26.4865	24.7893
	0.577921	1.04366	H7C5I3;J3KR55;P35236;P35236-2;P35236-3;H7C4T8	142;224;143;182;248;75	H7C5I3	H7C5I3	Tyrosine-protein phosphatase non-receptor type 7	PTPN7	ILPNPQSRVCLGRAQSQEDGDYINANYIRGY	AQS(1)QEDGDYINANYIR	809	UID796	Color2 [DarkGray]	1	4		S	2			1074	___1	1	1.30072e-25	171.26	148.62	171.26	0.11347	98654000	142	21.0764	24.4994	21.5378	22.0964	24.2391	25.0252	22.4941	21.1838	20.7449	20.4605	20.9306	21.4163	20.4748	20.8943	21.5258	21.5346	21.2323	20.6912	22.2082
	0.103373	0.190899	H7C5I3;J3KR55;P35236;P35236-2;P35236-3;C9JBA9;F8WF66;E9PE54;C9IYI6;E7EUM0	43;125;44;83;149;44;44;44;44;44	H7C5I3	H7C5I3	Tyrosine-protein phosphatase non-receptor type 7	PTPN7	KTPAKKHVRLQERRGSNVALMLDVRSLGAVE	RGS(1)NVALMLDVR	810	UID797	Color2 [DarkGray]	1	4		S	2			1074	___1	1	0.000536	86.944	56.394	55.851	-1.7297	123800000	43	20.7855	22.2962	21.3667	21.076	21.4618	22.5846	23.5109	23.9032	21.7161	20.5642	21.3376	21.3603	21.3659	20.542	20.8897	23.1921	23.6171	24.2633	21.0022
	0.0750539	0.114363	J3QR07;Q96MU7-2;Q96MU7	308;308;308	J3QR07	J3QR07	YTH domain-containing protein 1	YTHDC1	GSDEKKKERKRARGISPIVFDRSGSSASESY	GIS(1)PIVFDR	889	UID876	Color2 [DarkGray]	1	4		S	2			1154	___1	1	0.00442845	100.88	67.328	97.813	0.61664	117040000	308	20.602	23.2445	21.1049	21.2211	22.5647	22.7134	23.8083	23.7665	22.2857	22.0322	21.2648	21.1047	20.6539	21.5189	22.1236	21.1288	21.654	21.561	21.6747
	0.940284	0.794773	K7EPS6;Q7Z4V5-2;Q7Z4V5;Q7Z4V5-4;Q7Z4V5-3	165;663;664;668;669	K7EPS6	K7EPS6	Hepatoma-derived growth factor-related protein 2	HDGFRP2	RPGSDRQERERARGDSEALDEES________	ARGDS(1)EALDEES	914	UID901	Color2 [DarkGray]	1	4		S	2			1188	___1	1	0.00207698	89.466	77.4	82.908	0.57921	48677000	165	20.2971	22.7808	21.1959	20.9541	22.8638	23.2034	23.135	21.6964	22.2254	23.1514	20.9817	22.4299	21.6192	21.8131	21.7052	21.9163	21.3123	20.7818	21.2663
	0.53044	0.963528	X6RGC9;K7ES93;O43914-3;O43914-2;O43914	77;120;78;88;89	X6RGC9	X6RGC9	TYRO protein tyrosine kinase-binding protein	TYROBP	GAAEATRKQRITETESPYQELQGQRSDVYSD	ITETES(1)PYQELQGQR	924	UID911	Color2 [DarkGray]	1	4		S	2			1204	___1	1	4.3956e-75	235.22	208.33	214.45	0.34048	156520000	77	21.5006	25.3234	20.8446	21.9578	23.8433	24.8493	24.3873	20.7736	21.4241	22.2589	21.0072	22.7527	21.2226	21.1821	21.2516	23.9033	22.5953	23.2888	21.5273
	0.599145	0.945325	M0R2S2;M0R165;Q9UBC2-4;Q9UBC2-3;Q9UBC2;Q9UBC2-2	75;229;229;229;229;229	M0R2S2	M0R2S2	Epidermal growth factor receptor substrate 15-like 1	EPS15L1	RKKTVFPGAVPVLPASPPPKDSLRSTPSHGS	TVFPGAVPVLPAS(1)PPPK	943	UID930	Color2 [DarkGray]	1	4		S	2			1231	___1	1	1.93475e-07	105.53	91.108	105.53	-0.84415	542200000	75	21.7003	24.7422	22.8458	21.9168	24.7299	24.2639	20.8768	24.4181	21.8581	24.8647	24.4722	21.6104	23.1574	24.921	24.2451	25.4803	24.3279	25.6271	24.6592
	0.3574	0.758212	O00264;O00264-2	181;129	O00264	O00264	Membrane-associated progesterone receptor component 1	PGRMC1	HVGKLLKEGEEPTVYSDEEEPKDESARKND_	EGEEPTVYS(1)DEEEPKDESAR	954	UID941	Color2 [DarkGray]	1	4		S	2			1253	___1	1	1.01662e-153	265.29	238.15	265.29	0.027478	3477600000	181	21.8503	25.7824	20.959	21.3961	20.4263	25.3866	26.3755	25.4008	25.201	25.8155	24.6018	21.3566	27.1399	26.8418	25.7496	24.894	24.8907	20.822	24.2874
	0.0783325	0.288211	O60841	214	O60841	O60841	Eukaryotic translation initiation factor 5B	EIF5B	GQKKNQKNKPGPNIESGNEDDDASFKIKTVA	NKPGPNIES(1)GNEDDDASFK	1051	UID1038	Color2 [DarkGray]	1	4		S	2			1364	___1	1	1.20306e-266	316.18	282.34	129.12	-0.39546	1882900000	214	23.9598	26.6471	21.2079	20.7825	21.6574	26.7292	27.0777	21.2314	20.5386	26.5533	25.3061	25.194	20.8561	26.3024	25.6622	23.79	23.9774	23.9417	24.1591
	0.613211	1.08844	O75113	300	O75113	O75113	NEDD4-binding protein 1	N4BP1	RRFSDSEERHTKKQFSLENVQEGEILHDAKT	KQFS(1)LENVQEGEILHDAK	1055	UID1042	Color2 [DarkGray]	1	4		S	3			1371	___1	1	1.62746e-08	103.02	82.1	52.754	-1.5542	214120000	300	20.6364	24.8925	21.2395	21.4688	24.6165	24.7581	24.8113	23.7002	21.8393	21.9676	20.7901	21.3598	20.8674	21.3777	21.3771	23.7731	22.3696	23.9703	22.6522
	0.500326	-0.875086	O94804	438	O94804	O94804	Serine/threonine-protein kinase 10	STK10	QVAQEKQVAEQGGDLSPAANRSQKASQSRPN	QVAEQGGDLS(1)PAANR	1090	UID1077	Color2 [DarkGray]	1	4		S	2			1408	___1	1	2.65531e-89	246.66	223.77	117.83	-0.34722	568100000	438	20.8063	23.6232	21.8621	21.0417	23.8484	23.2607	24.6545	23.5456	21.0771	23.746	22.9866	23.494	21.4086	24.9231	24.7269	24.2546	24.8947	25.5594	25.4119
	0.0988792	0.300742	O94826	91	O94826	O94826	Mitochondrial import receptor subunit TOM70	TOMM70A	GLKRNSERKTPEGRASPAPGSGHPEGPGAHL	AS(1)PAPGSGHPEGPGAHLDMNSLDR	1092	UID1079	Color2 [DarkGray]	1	4		S	3			1409	___1	1	3.83803e-29	159.75	144.81	159.75	-0.537	1715300000	91	21.3725	20.6907	21.9109	21.1788	24.3972	21.5341	20.1576	22.443	22.7629	21.0216	20.2535	24.8192	25.5824	25.6012	20.904	23.7296	23.55	22.9457	22.2022
	0.430984	1.1541	O95466-2;K7EK60;O95466;O95466-3;K7EJE6;K7ERL1	1031;609;1031;1031;361;64	O95466-2	O95466-2	Formin-like protein 1	FMNL1	AGADTPGKGEPPAPKSPPKARRPQMDLISEL	EAAAQEAGADTPGKGEPPAPKS(1)PPK	1108	UID1095	Color2 [DarkGray]	1	4		S	3			1432	___1	1	1.0494e-137	235.07	220.31	235.07	0.45978	411750000	1031	21.2108	24.9498	20.9524	20.9749	23.35	24.2136	26.0177	24.9556	21.6641	23.5523	23.6453	23.1743	25.2053	24.8953	24.7218	21.1978	20.2462	20.7066	21.3915
	0.597584	1.51809	O95466-2;O95466;O95466-3	184;184;184	O95466-2	O95466-2	Formin-like protein 1	FMNL1	DNGASNSEKNKPLEQSVEDLSKGPPSSVPKS	NKPLEQS(1)VEDLSKGPPSSVPK	1109	UID1096	Color2 [DarkGray]	1	4		S	3			1432	___1	1	2.67058e-29	159.65	148.54	159.65	0.23522	1856100000	184	20.9097	25.4752	20.6188	20.2121	25.0106	25.0269	26.6757	25.9205	23.8328	27.0297	25.6095	26.6259	27.7877	27.3579	26.1675	24.058	23.6022	21.5642	23.1015
	0.0315756	-0.108098	O95466-2;K7EK60;O95466;O95466-3	624;202;624;624	O95466-2	O95466-2	Formin-like protein 1	FMNL1	PPPPGGPPDALGRRDSELGPGVKAKKPIQTK	RDS(1)ELGPGVK	1110	UID1097	Color2 [DarkGray]	1	4		S	2			1432	___1	1	1.24589e-06	152	78.568	115.57	1.8977	966570000	624	25.3288	26.0791	25.2418	24.8092	25.6326	26.2403	26.3812	27.098	24.0193	22.9371	23.8046	25.0077	24.0267	23.6841	23.9152	25.5498	25.0518	25.0674	25.6323
	0.251866	-0.463561	P00558;B7Z7A9	203;175	P00558	P00558	Phosphoglycerate kinase 1	PGK1	FLMKKELNYFAKALESPERPFLAILGGAKVA	ALES(1)PERPFLAILGGAK	1124	UID1111	Color2 [DarkGray]	1	4		S	3			1460	___1	1	7.32194e-14	133.78	100.63	69.148	-1.8491	612790000	203	21.3586	22.0363	21.1915	21.4466	24.5653	21.2139	21.3137	21.0988	24.0697	23.8305	23.3711	24.2037	23.3051	23.8298	23.6461	24.8682	24.4733	25.3482	24.7471
	0.0603348	-0.275751	P01042;P01042-2;P01042-3	332;332;296	P01042;P01042-2	P01042	Kininogen-1;Kininogen-1 heavy chain;T-kinin;Bradykinin;Lysyl-bradykinin;Kininogen-1 light chain;Low molecular weight growth-promoting factor	KNG1	YFIDFVARETTCSKESNEELTESCETKKLGQ	ES(1)NEELTESCETK	1126	UID1113	Color2 [DarkGray]	1	4		S	2			1470;1471	___1	1	0	443.69	390.14	153.39	-1.83	13225000000	332	24.6584	20.8077	24.8105	24.5426	26.2486	26.7029	27.9051	21.6077	26.9584	26.048	25.0742	25.3448	26.6757	25.6422	26.2428	24.5541	20.9266	23.9029	25.4496
	0.0725811	-0.241126	V9GYM3;P02652;V9GYG9;V9GYE3	101;68;68;20	V9GYM3	V9GYM3	Apolipoprotein A-II;Proapolipoprotein A-II;Truncated apolipoprotein A-II	APOA2	KSPELQAEAKSYFEKSKEQLTPLIKKAGTEL	S(1)KEQLTPLIKK	1138	UID1125	Color2 [DarkGray]	1	4		S	2			1497	___1	1	2.07936e-08	160.22	124.87	111.79	-0.36938	600680000	101	20.9467	21.0363	20.3233	21.1882	23.12	21.5614	20.7078	21.6067	23.726	21.0655	21.3151	24.7388	25.79	25.1539	25.6775	21.8976	20.8677	21.3168	21.9304
	0.0852701	0.337104	P02671;P02671-2	609;609	P02671	P02671	Fibrinogen alpha chain;Fibrinopeptide A;Fibrinogen alpha chain	FGA	STFESKSYKMADEAGSEADHEGTHSTKRGHA	MADEAGS(1)EADHEGTHSTK	1143	UID1130	Color2 [DarkGray]	1	4		S	3			1498	___1	1	4.21967e-21	162.39	148.97	161.04	0.36619	1151300000	609	20.5572	22.5015	21.2183	21.6395	23.3565	24.5735	25.6879	21.4937	26.5296	25.7365	23.7804	25.1667	26.3403	25.9153	25.7024	24.6862	20.6253	20.9224	24.9659
	0.140602	-0.311334	P04792;F8WE04	15;15	P04792	P04792	Heat shock protein beta-1	HSPB1	_MTERRVPFSLLRGPSWDPFRDWYPHSRLFD	GPS(1)WDPFRDWYPHSR	1160	UID1146	Color2 [DarkGray]	1	4		S	3			1537	___1	1	1.89798e-05	140.16	140.16	118.72	-0.060124	540250000	15	21.5679	17.7439	21.1694	21.1376	25.3498	21.8429	21.212	21.6533	19.4154	21.8637	22.7179	23.3531	20.9601	20.7255	21.7995	26.4152	22.1548	24.8622	21.8756
	0.664128	1.96639	P05455	366	P05455	P05455	Lupus La protein	SSB	GKGKVQFQGKKTKFASDDEHDEHDENGATGP	FAS(1)DDEHDEHDENGATGPVKR	1167	UID1153	Color2 [DarkGray]	1	4		S	2			1555	___1	1	1.49011e-208	287.48	263.69	165.3	1.326	3297400000	366	26.0091	28.4314	26.4436	25.3963	27.8667	28.1858	29.3121	21.4906	23.7451	24.2619	23.5005	24.8228	26.141	24.9602	23.5884	25.4911	21.3624	22.5305	24.2751
	0.330059	1.11954	P08238;Q58FF8	255;177	P08238	P08238	Heat shock protein HSP 90-beta;Putative heat shock protein HSP 90-beta 2	HSP90AB1;HSP90AB2P	EDKDDEEKPKIEDVGSDEEDDSGKDKKKKTK	IEDVGS(1)DEEDDSGKDKK	1180	UID1166	Color2 [DarkGray]	1	4		S	2			1600	___1	1	0	370.91	346.22	208.43	1.5884	50276000000	255	26.6483	29.1596	27.6733	27.3186	28.5344	30.0095	29.8138	21.1905	26.6185	26.3141	25.2343	27.0071	27.3918	27.4457	27.0793	23.6457	23.4686	23.3477	23.974
	0.0753293	-0.258104	P08621-4;P08621	130;226	P08621-4	P08621-4	U1 small nuclear ribonucleoprotein 70 kDa	SNRNP70	SGRDDTSRYDERPGPSPLPHRDRDRDRERER	YDERPGPS(1)PLPHR	1184	UID1170	Color2 [DarkGray]	1	4		S	3			1605	___1	1	1.1628e-05	106.93	94.728	106.28	-0.36852	186140000	130	21.3368	24.9088	21.4015	21.2854	21.5533	24.6066	26.0918	21.6689	21.5169	20.1807	22.3217	21.0866	20.3924	23.6994	22.5578	21.1082	21.0269	19.7487	21.7202
	0.687569	1.8384	P10644-2;P10644;K7EPB2;K7EMU2;K7EMZ6;K7EIE5;K7EID3;K7EJ40;K7EK41	83;83;83;83;83;83;83;83;83	P10644-2	P10644-2	cAMP-dependent protein kinase type I-alpha regulatory subunit;cAMP-dependent protein kinase type I-alpha regulatory subunit, N-terminally processed	PRKAR1A	LQKAGTRTDSREDEISPPPPNPVVKGRRRRG	TDSREDEIS(1)PPPPNPVVK	1221	UID1207	Color2 [DarkGray]	1	4		S	2			1636	___1	1	4.69706e-83	231.59	207.52	227.27	0.22835	5746700000	83	23.0681	26.4374	21.0714	19.9359	24.9507	26.1932	27.7008	26.0499	25.0178	25.1023	24.5615	25.5001	26.2882	25.8819	25.3975	23.8044	24.0706	21.8261	20.1872
	0.0625352	0.212098	P11717	2484	P11717	P11717	Cation-independent mannose-6-phosphate receptor	IGF2R	QKTVSSTKLVSFHDDSDEDLLHI________	LVSFHDDS(1)DEDLLHI	1223	UID1209	Color2 [DarkGray]	1	4		S	2			1648	___1	1	7.53792e-25	167.05	154.76	167.05	-1.4234	498020000	2484	21.8995	21.3538	20.7793	20.4524	20.9615	21.5391	20.9582	20.9444	23.8977	23.6441	21.9109	25.0807	25.5575	21.0752	20.6116	24.673	25.2099	25.2301	25.1114
	0.540257	2.28048	P13796;Q5TBN3;Q5TBN5	5;5;5	P13796	P13796	Plastin-2	LCP1	___________MARGSVSDEEMMELREAFAK	ARGS(1)VSDEEMMELR	1228	UID1214	Color2 [DarkGray]	1	4		S	2			1670	___1	1	3.02123e-141	273.32	239.73	273.32	-0.82265	40242000000	5	25.7864	30.4994	24.5504	24.4516	28.6339	30.9372	29.7479	30.1689	21.2849	21.323	22.0982	24.3015	24.4091	20.969	21.0044	26.1396	25.693	26.7516	24.5407
	0.0899619	0.292759	P13796	257	P13796	P13796	Plastin-2	LCP1	LSRNEALIALLREGESLEDLMKLSPEELLLR	EGES(1)LEDLMK	1230	UID1216	Color2 [DarkGray]	1	4		S	2			1670	___1	1	5.47479e-12	186.74	152.05	85.813	0.92651	1435500000	257	20.9481	26.3524	22.3175	22.1506	25.1091	22.9571	27.5605	25.956	21.4219	21.7485	20.8747	23.5112	23.9362	23.2558	22.8058	21.479	22.1221	22.2135	21.6601
	0.207092	-0.422586	P16150	355	P16150	P16150	Leukosialin	SPN	PTLTTFFGRRKSRQGSLAMEELKSGSGPSLK	QGS(1)LAMEELK	1239	UID1225	Color2 [DarkGray]	1	4		S	2			1688	___1	1	0.000112251	95.57	84.357	88.155	-0.00059546	355130000	355	22.1984	20.4491	21.4266	21.5138	21.3949	20.7806	22.0871	23.4913	20.8708	21.1134	21.2863	20.8344	21.7017	21.8781	20.0678	24.7837	23.7628	24.791	21.7677
	0.166938	0.354459	P16150;C9JUK7	291;291	P16150	P16150	Leukosialin	SPN	LWRRRQKRRTGALVLSRGGKRNGVVDAWAGP	TGALVLS(1)R	1244	UID1230	Color2 [DarkGray]	1	4		S	2			1688	___1	1	0.000503339	147.62	67.637	97.163	-0.45207	185200000	291	23.3819	23.7184	23.432	21.9231	23.8862	23.629	25.1103	23.9829	21.2599	21.4835	20.2259	19.7095	20.9884	20.3478	21.5467	24.9795	21.0744	25.0164	21.9262
	0.0105847	0.0254003	P16949;A2A2D0;P16949-2	16;16;16	P16949	P16949	Stathmin	STMN1	MASSDIQVKELEKRASGQAFELILSPRSKES	RAS(1)GQAFELILSPR	1250	UID1236	Color2 [DarkGray]	1	4		S	3			1697	___1	1	5.49455e-08	142.26	74.261	130.56	0.72747	510020000	16	21.4884	22.7628	23.2674	22.8792	24.7921	22.9539	21.8414	24.7992	20.7915	19.6275	21.3284	20.5099	21.6583	20.0669	21.7957	21.4769	23.5602	23.7187	22.4084
	0.514195	0.78867	P16949;A2A2D0;P16949-2	25;25;25	P16949	P16949	Stathmin	STMN1	ELEKRASGQAFELILSPRSKESVPEFPLSPP	ASGQAFELILS(1)PR	1251	UID1237	Color2 [DarkGray]	1	4		S	2			1697	___1	1	2.76883e-67	239.51	221.32	88.507	-0.040382	962550000	25	24.6766	22.7732	23.2547	21.5024	26.6096	21.9222	20.641	24.1119	21.564	20.6974	20.6412	24.1389	22.2364	20.5887	21.1828	26.9426	23.0791	27.0704	23.4591
	0.109395	-0.302614	P19338;H7BY16	563;188	P19338	P19338	Nucleolin	NCL	IEGRAIRLELQGPRGSPNARSQPSKTLFVKG	LELQGPRGS(1)PNAR	1260	UID1246	Color2 [DarkGray]	1	4		S	3			1715	___1	1	0.000648394	99.991	70.224	65.467	-1.2034	279700000	563	21.5067	20.5912	21.8563	21.0495	20.609	21.087	25.031	20.206	23.6863	21.5155	23.8123	24.2304	24.9452	24.7488	21.3572	23.4545	23.4179	23.6504	21.2721
	0.901801	1.64179	P19878-3;P19878;P19878-4;P19878-2;B1ALB7	287;332;251;251;71	P19878-3	P19878-3	Neutrophil cytosol factor 2	NCF2	IPAPPSSKAPGRPQLSPGQKQKEEPKEVKLS	APGRPQLS(1)PGQK	1263	UID1249	Color2 [DarkGray]	1	4		S	2			1719	___1	1	0.000177928	116.71	93.187	88.275	0.043448	450910000	287	23.4383	24.5558	21.2309	22.9066	24.0055	25.0044	25.5983	20.807	23.2016	23.3473	22.2687	23.495	24.8093	20.6185	21.0952	21.2274	21.3334	20.8665	21.3898
	0.0730846	-0.14406	P20020-6;P20020-3;P20020-4;P20020;E7ERY9;H0YHH6	1119;1155;1184;1193;898;136	P20020-6	P20020-6	Plasma membrane calcium-transporting ATPase 1;Calcium-transporting ATPase	ATP2B1	SIHNFMTHPEFRIEDSEPHIPLIDDTDAEDD	IEDS(1)EPHIPLIDDTDAEDDAPTKR	1266	UID1252	Color2 [DarkGray]	1	4		S	3			1720	___1	1	2.70649e-14	138.36	123.74	138.36	0.6889	120850000	1119	21.5859	22.9807	21.2893	21.2932	23.0617	21.378	24.5104	24.1726	21.2053	22.2939	20.3274	22.5565	22.8912	23.2777	23.4733	21.4862	21.2572	21.7648	20.9013
	0.0816826	0.323953	P21333-2;P21333;Q5HY54;E9PHF0	2144;2152;2112;285	P21333-2	P21333-2	Filamin-A	FLNA	EGRVKESITRRRRAPSVANVGSHCDLSLKIP	RAPS(1)VANVGSHCDLSLK	1276	UID1262	Color2 [DarkGray]	1	4		S	2			1733	___1	1	5.68162e-150	276.03	243.51	184.78	-0.298	5749000000	2144	21.0256	28.7168	26.9013	26.0823	26.867	28.2773	29.3574	30.504	25.0483	25.0987	24.8397	26.567	26.6213	26.2144	25.4272	25.8235	25.5814	26.2867	25.4225
	0.0294387	0.0557424	P21333-2;P21333;Q5HY54	1459;1459;1459	P21333-2	P21333-2	Filamin-A	FLNA	DVTDASKVKCSGPGLSPGMVRANLPQSFQVD	CSGPGLS(1)PGMVR	1279	UID1265	Color2 [DarkGray]	1	4		S	2			1733	___1	1	0.000535442	97.69	79.422	97.69	-0.17082	90399000	1459	21.3622	23.0384	20.8128	21.014	21.6199	23.6112	23.3547	23.1565	20.7993	21.2566	21.4875	21.6239	20.7618	20.747	21.1174	23.0261	23.0916	22.9203	22.5289
	0.462737	0.879798	P23193-2;P23193;E5RIS7	79;100;100	P23193-2	P23193-2	Transcription elongation factor A protein 1	TCEA1	DLDEKKKEPAITSQNSPEAREESTSSGNVSN	KKEPAITSQNS(1)PEAR	1294	UID1280	Color2 [DarkGray]	1	4		S	3			1746	___1	1	7.48767e-06	128.92	110.49	128.92	-0.12476	265390000	79	22.5481	24.6941	22.9282	22.7689	21.7111	24.3643	25.266	21.7634	21.3968	22.4762	21.8559	22.9912	24.9431	23.6729	24.1226	21.2044	21.8117	21.8162	21.006
	0.178148	-0.892166	P23528;E9PP50;E9PK25;E9PS23	3;3;41;3	P23528	P23528	Cofilin-1	CFL1	_____________MASGVAVSDGVIKVFNDM	AS(1)GVAVSDGVIKVFNDMK	1296	UID1282	Color2 [DarkGray]	1	4		S	2			1756	___1	1	2.66821e-142	265.29	235.98	259.95	-1.2121	47472000000	3	29.6892	32.1335	30.2073	30.65	31.4676	32.0033	32.7217	32.3635	20.994	24.1558	24.3598	23.3423	27.1699	26.5504	24.1991	28.8898	29.2091	29.5061	28.7502
	0.0154865	0.0705005	P26368-2;P26368	79;79	P26368-2	P26368-2	Splicing factor U2AF 65 kDa subunit	U2AF2	PLTRGAKEEHGGLIRSPRHEKKKKVRKYWDV	GAKEEHGGLIRS(1)PR	1303	UID1289	Color2 [DarkGray]	1	4		S	3			1774	___1	1	6.22922e-08	138.05	118.76	84.375	2.9732	2166800000	79	22.2713	24.8263	21.0118	20.2571	25.2884	23.9555	26.2445	20.9801	21.381	25.856	26.5449	27.4292	21.3721	27.0179	26.2894	22.061	21.6253	20.8145	20.5318
	0.115275	0.277946	P26368-2;P26368	2;2	P26368-2	P26368-2	Splicing factor U2AF 65 kDa subunit	U2AF2	______________MSDFDEFERQLNENKQE	S(1)DFDEFER	1304	UID1290	Color2 [DarkGray]	1	4		S	2			1774	___1	1	0.00684409	109.66	99.25	109.66	0.52743	130550000	2	21.4143	24.0977	21.0606	21.1945	24.6335	20.0699	24.8389	24.2087	21.7207	22.1506	20.7447	21.8781	20.7506	21.1652	20.4995	20.4015	20.8141	20.9664	20.8175
	0.301274	0.881631	P29966	101	P29966	P29966	Myristoylated alanine-rich C-kinase substrate	MARCKS	EKGEPAAAAAPEAGASPVEKEAPAEGEAAEP	GEPAAAAAPEAGAS(1)PVEK	1317	UID1303	Color2 [DarkGray]	1	4		S	2			1803	___1	1	5.27368e-14	148.44	133.43	68.789	-2.6554	573500000	101	26.2723	25.8217	25.4365	25.2894	21.0165	25.7749	25.6671	26.4835	22.8281	21.876	21.1852	22.7219	21.3214	20.9813	20.5371	24.4785	23.6832	21.3744	21.3262
	0.529847	-1.59099	P33241;E7EMG9;P33241-3;E9PBD8;P33241-2;C9JU59;C9JKF7	130;121;258;68;68;113;68	P33241	P33241	Lymphocyte-specific protein 1	LSP1	EQEDRPGLHAYEKEDSDEVHLEELSLSKEGP	EDS(1)DEVHLEELSLSK	1328	UID1314	Color2 [DarkGray]	1	4		S	2			1839	___1	1	4.63104e-37	201.76	177.2	144.8	-0.37285	1208800000	130	21.0399	20.2535	20.777	21.9543	22.2214	21.2682	20.4169	21.767	23.5743	19.9653	21.2386	20.6357	26.4726	25.725	20.6244	24.3392	24.8893	24.574	25.1578
	0.559492	-1.81097	P33241;E7EMG9;P33241-3;E9PBD8;P33241-2;O43649	252;243;380;190;190;13	P33241	P33241	Lymphocyte-specific protein 1	LSP1	AIETAGRTPKLARQASIELPSMAVASTKSRW	QAS(1)IELPSMAVASTK	1332	UID1318	Color2 [DarkGray]	1	4		S	2			1839	___1	1	7.87633e-44	209.93	172.04	179.94	-2.1294	2662900000	252	21.6392	21.1806	20.6514	21.7539	25.2715	21.1705	24.812	22.9151	21.2821	20.468	21.6231	20.7662	20.9828	20.8676	20.792	25.9207	26.4011	27.7323	26.9041
	0.0588233	0.324223	P33241;E7EMG9;P33241-3;E9PBD8;P33241-2;C9JU59;C9JKF7	111;102;239;49;49;94;49	P33241	P33241	Lymphocyte-specific protein 1	LSP1	GAQGALDSGEPPQCRSPEGEQEDRPGLHAYE	S(1)PEGEQEDRPGLHAYEKEDSDEVHLEELSLSK	1333	UID1319	Color2 [DarkGray]	1	4		S	4			1839	___1	1	0	318.6	297.89	205.28	-0.51677	10226000000	111	26.4563	28.3347	24.7134	21.7263	28.1334	27.4181	29.255	28.5593	22.0153	21.1765	20.5535	26.2825	21.3885	22.0735	20.5317	21.1455	25.2697	20.1977	20.757
	0.571414	1.31221	P35579;P35579-2	1943;1365	P35579	P35579	Myosin-9	MYH9	FVVPRRMARKGAGDGSDEEVDGKADGAEAKP	KGAGDGS(1)DEEVDGKADGAEAK	1341	UID1327	Color2 [DarkGray]	1	4		S	3			1848	___1	1	0	341.65	322.89	182.24	2.9099	1887700000	1943	20.9144	26.5982	23.7598	22.7243	25.2616	26.6019	27.6117	21.7927	24.3795	23.4844	23.5028	25.0156	26.0359	23.583	24.0094	22.2848	22.0271	20.934	23.6755
	0.305692	0.711893	P42566;B1AUU8;H7BYP0;P42566-2	796;662;473;482	P42566	P42566	Epidermal growth factor receptor substrate 15	EPS15	PCPLPPGKRSINKLDSPDPFKLNDPFQPFPG	SINKLDS(1)PDPFK	1364	UID1350	Color2 [DarkGray]	1	4		S	2			1888	___1	1	1.21431e-24	149.3	126.82	149.3	0.25672	241350000	796	20.7822	25.209	22.6882	20.5316	23.0297	20.9691	25.3897	24.4811	21.4868	22.4325	21.5011	22.2753	23.9408	22.5125	21.9074	22.8707	21.4246	23.4068	21.0735
	0.00397869	-0.0069403	P49756	677	P49756	P49756	RNA-binding protein 25	RBM25	HRPKIGLSLKLGASNSPGQPNSVKRKKLPVD	LGASNS(1)PGQPNSVK	1411	UID1397	Color2 [DarkGray]	1	4		S	2			1945	___1	1	2.04374e-88	247.45	206.07	247.45	-0.47104	595780000	677	22.2971	24.36	23.7338	24.3087	20.5351	24.2334	25.7318	21.4911	20.5908	23.0187	22.9422	23.0257	24.4097	24.29	23.7433	20.9192	21.8479	21.7114	24.9135
	0.054662	-0.12104	P51149;C9J8S3;C9J592;C9IZZ0	72;72;72;72	P51149	P51149	Ras-related protein Rab-7a	RAB7A	VTMQIWDTAGQERFQSLGVAFYRGADCCVLV	FQS(1)LGVAFYR	1427	UID1413	Color2 [DarkGray]	1	4		S	2			1964	___1	1	3.03971e-06	163.83	133.64	104.79	0.5078	566670000	72	24.5849	21.4184	25.0275	20.7872	24.7949	22.5289	20.8529	25.7369	20.5356	20.236	20.5139	23.6387	21.0815	21.5746	20.9309	25.9415	24.1211	25.5427	22.7768
	0.15034	0.512925	P54105;E9PJF4	102;102	P54105	P54105	Methylosome subunit pICln	CLNS1A	EEESKEPVADEEEEDSDDDVEPITEFRFVPS	FEEESKEPVADEEEEDS(1)DDDVEPITEFR	1450	UID1436	Color2 [DarkGray]	1	4		S	3			1999	___1	1	1.29072e-78	196.08	179.31	139.73	1.4519	292370000	102	20.3388	24.0414	20.9953	21.1529	24.9665	20.4726	26.3792	21.663	20.7609	24.7497	20.4216	21.0789	25.9406	24.4981	24.1348	21.6658	21.0021	21.1009	21.0419
	0.232025	-0.87782	P60174-1;P60174	21;58	P60174-1	P60174-1	Triosephosphate isomerase	TPI1	KFFVGGNWKMNGRKQSLGELIGTLNAAKVPA	KQS(1)LGELIGTLNAAK	1469	UID1455	Color2 [DarkGray]	1	4		S	2			2028	___1	1	1.37989e-209	302.9	265.53	181.51	-0.19992	2581800000	21	23.357	25.4192	22.968	22.9073	26.8931	24.3899	24.7796	24.7892	21.6383	20.1701	20.9741	20.7218	20.6412	20.8004	21.1458	27.2892	27.3716	27.8492	26.8227
	0.348747	0.738948	P61978-2;P61978;P61978-3;Q5T6W5;Q5T6W2;Q5T6W1	284;284;260;249;260;215	P61978-2	P61978-2	Heterogeneous nuclear ribonucleoprotein K	HNRNPK	GGRPMPPSRRDYDDMSPRRGPPPPPPGRGGR	DYDDMS(1)PR	1474	UID1460	Color2 [DarkGray]	1	4		S	2			2049	___1	1	0.000103993	121.8	117.2	121.8	-0.34909	594070000	284	21.7492	24.6035	20.2921	21.7788	20.8373	24.4391	25.5752	21.2524	21.8433	21.602	20.9354	22.2408	23.951	22.5731	21.7915	21.8612	21.4423	22.0112	21.6917
	0.521598	1.50157	P62995	14	P62995	P62995	Transformer-2 protein homolog beta	TRA2B	__MSDSGEQNYGERESRSASRSGSAHGSGKS	S(1)DSGEQNYGERES(1)R	1481	UID1467	Color2 [DarkGray]	1	4		S	2			2081	___1	1	9.62906e-63	220.27	189.36	169.43	-0.6565	590790000	14	24.6371	25.6091	24.9934	21.5772	25.5441	26.1029	26.6691	20.8813	24.2566	24.7705	21.1588	21.1171	25.2656	25.2619	25.4645	21.4353	20.5918	20.4235	21.2408
	0.0699461	0.187523	P98082-3;P98082	380;401	P98082-3	P98082-3	Disabled homolog 2	DAB2	QNGFSVKSSPNPFVGSPPKGLSIQNGVKQDL	SSPNPFVGS(1)PPK	1501	UID1487	Color2 [DarkGray]	1	4		S	2			2121	___1	1	3.12305e-11	149.35	125.26	136.92	0.18121	282410000	380	23.819	25.13	20.8179	23.6166	20.9158	25.0618	25.6985	24.8225	21.4989	20.8721	20.9791	23.1656	24.1746	22.9014	20.9742	23.3975	23.574	23.9938	23.4157
	0.0503082	0.115591	Q00722-3;Q00722-2;Q00722	949;960;964	Q00722-3	Q00722-3	1-phosphatidylinositol 4,5-bisphosphate phosphodiesterase beta-2	PLCB2	PGKGSRKKRSLPREESAGAAPGEGPEGVDGR	EES(1)AGAAPGEGPEGVDGR	1504	UID1490	Color2 [DarkGray]	1	4		S	2			2127	___1	1	0.000310042	77.324	61.779	59.728	-0.44153	123460000	949	21.3418	24.0313	20.8631	21.1476	20.755	20.6964	24.3439	24.8105	24.0457	23.1918	22.0225	21.4299	21.4758	21.6847	21.7594	22.1223	20.5906	20.9636	22.237
	0.0652078	0.306271	Q00839-2;Q00839;Q5RI18	252;271;48	Q00839-2	Q00839-2	Heterogeneous nuclear ribonucleoprotein U	HNRNPU	GYFEYIEENKYSRAKSPQPPVEEEDEHFDDT	AKS(1)PQPPVEEEDEHFDDTVVCLDTYNCDLHFK	1506	UID1492	Color2 [DarkGray]	1	4		S	4			2128	___1	1	1.90003e-204	260.29	237.49	260.29	-0.854	5630600000	252	25.8635	25.8365	24.3972	24.8562	26.2745	24.5758	20.1864	26.7448	26.7647	29.2683	27.794	27.7211	26.2799	26.9138	27.9052	26.5985	22.0965	27.0058	27.1254
	0.135643	0.233063	Q02040	537	Q02040	Q02040	A-kinase anchor protein 17A	AKAP17A	CKEVQSSCRVVPEDGSPEKRCPGGVLSCIPD	VVPEDGS(1)PEKR	1518	UID1504	Color2 [DarkGray]	1	4		S	2			2138	___1	1	0.00553588	70.089	53.887	60.49	-0.31138	92334000	537	20.664	21.668	20.6402	20.3478	20.2501	21.6749	22.1399	20.8655	20.8452	22.226	23.0743	22.8597	23.9027	23.5747	20.6148	22.1131	22.4997	20.4489	23.1848
	0.122313	0.116898	Q05209-2;Q05209-3;Q05209	305;316;435	Q05209-2	Q05209-2	Tyrosine-protein phosphatase non-receptor type 12	PTPN12	ESTIEQIDKKLERNLSFEIKKVPLQEGPKSF	NLS(1)FEIKK	1528	UID1514	Color2 [DarkGray]	1	4		S	2			2152	___1	1	0.0140429	93.178	21.486	62.005	0.25112	176410000	305	20.7347	22.4992	21.6309	20.5951	24.6407	20.7027	20.7667	25.5124	21.139	21.4346	21.2076	22.0246	21.1688	21.0954	21.7559	22.008	21.5483	21.8786	21.3919
	0.116275	0.572416	Q09666;E9PKR9;E9PLK4;E9PJZ0;E9PJC6;Q09666-2	93;93;93;93;93;93	Q09666	Q09666	Neuroblast differentiation-associated protein AHNAK	AHNAK	GHHTVGLKLHRKGDRSPEPGQTWTREVFSSC	S(1)PEPGQTWTR	1570	UID1556	Color2 [DarkGray]	1	4		S	2			2180	___1	1	2.47491e-27	174.72	154.28	113.03	-0.24461	8121200000	93	25.7131	28.0019	19.7045	25.2353	28.3962	28.2543	29.1613	21.5915	28.6087	28.9613	27.8715	28.7367	29.9771	29.3387	27.9589	25.9734	25.9391	26.0807	26.4515
	0.0644582	0.117279	Q09666	5448	Q09666	Q09666	Neuroblast differentiation-associated protein AHNAK	AHNAK	LKGPGVDVNLKGPRISAPNVDFNLEGPKVKG	IS(1)APNVDFNLEGPK	1575	UID1561	Color2 [DarkGray]	1	4		S	2			2180	___1	1	0.000320821	85.742	65.635	61.435	0.63692	260540000	5448	21.4881	24.3066	20.9902	21.1385	24.4031	21.2567	21.2539	25.1897	21.2748	21.1563	21.4389	21.4195	21.6317	20.6435	21.7956	22.7985	23.4167	21.0331	22.7702
	0.372175	1.24992	Q09666	135	Q09666	Q09666	Neuroblast differentiation-associated protein AHNAK	AHNAK	EYQRIYTTKIKPRLKSEDGVEGDLGETQSRT	S(1)EDGVEGDLGETQSR	1580	UID1566	Color2 [DarkGray]	1	4		S	2			2180	___1	1	1.46376e-124	260.49	195.28	151.56	1.1903	4881600000	135	25.1758	28.0914	25.1357	25.0359	26.5688	28.0481	28.4919	28.0772	25.1469	25.8956	25.3542	23.3233	27.4451	25.5675	24.7444	21.2722	24.8543	25.438	20.9814
	0.681562	1.2173	Q0JRZ9-3;Q0JRZ9	370;403	Q0JRZ9-3	Q0JRZ9-3	F-BAR domain only protein 2	FCHO2	PAISRHSPVQMNRNLSNEELTKSKPSAPPNE	NLS(1)NEELTK	1592	UID1578	Color2 [DarkGray]	1	4		S	2			2181	___1	1	6.83344e-19	140.48	80.085	140.48	-0.24311	166390000	370	23.0557	24.2933	21.0031	20.3819	23.2643	24.6543	24.6011	25.1825	20.3866	20.8064	20.6949	20.8408	23.0744	20.9807	20.8193	22.7365	22.8499	21.7509	21.0053
	0.711376	1.01576	Q0VD83;Q0VD83-4;Q0VD83-3	413;422;413	Q0VD83	Q0VD83	Apolipoprotein B receptor	APOBR	WVLEEEGDEEREAEVSPFPKQPQVLGTERTE	VWVLEEEGDEEREAEVS(1)PFPK	1594	UID1580	Color2 [DarkGray]	1	4		S	3			2182	___1	1	0.00360931	103.34	49.276	41.208	1.2921	50688000	413	22.1212	24.1733	21.461	21.5556	21.0508	24.0117	21.2189	20.4088	21.4608	20.4204	21.2189	20.6287	21.0715	20.4081	21.0717	20.0776	21.2324	20.5087	20.9258
	0.249515	0.730764	Q12996;H0YE74	691;65	Q12996	Q12996	Cleavage stimulation factor subunit 3	CSTF3	SNAVLTKAVKRPNEDSDEDEEKGAVVPPVHD	RPNEDS(1)DEDEEKGAVVPPVHDIYR	1606	UID1592	Color2 [DarkGray]	1	4		S	4			2198	___1	1	0.000191518	83.479	70.829	83.479	-0.91007	330930000	691	20.9186	23.7309	21.0897	21.1379	20.9976	21.8603	25.7931	24.861	24.2307	25.0846	24.2464	25.3947	25.654	25.0406	20.6598	20.9404	22.3823	20.8298	23.4466
	0.252089	0.911923	Q13177	2	Q13177	Q13177	Serine/threonine-protein kinase PAK 2;PAK-2p27;PAK-2p34	PAK2	______________MSDNGELEDKPPAPPVR	S(1)DNGELEDKPPAPPVR	1615	UID1601	Color2 [DarkGray]	1	4		S	2			2204	___1	1	1.88822e-150	273.99	259.55	56.339	-0.41024	460710000	2	23.7898	26.6542	20.9444	24.2311	25.6316	26.2373	27.2332	21.555	20.261	20.578	20.5365	22.1636	21.1061	21.4638	20.5485	23.0472	21.3462	21.1938	21.8323
	0.00942211	-0.0307152	Q13242	211	Q13242	Q13242	Serine/arginine-rich splicing factor 9	SRSF9	RSGSRGRDSPYQSRGSPHYFSPFRPY_____	GS(1)PHYFSPFRPY	1620	UID1606	Color2 [DarkGray]	1	4		S	2			2209	___1	1	0.00044132	114.72	95.143	114.72	0.21044	510970000	211	21.1799	24.5385	20.6016	20.7768	23.8303	24.605	25.4235	25.0372	21.4475	21.1005	21.3987	21.3708	21.3067	21.1048	22.3437	23.9423	20.3557	24.8041	23.5228
	0.129979	0.272632	Q13425;Q13425-2	95;95	Q13425	Q13425	Beta-2-syntrophin	SNTB2	GDSLPGSPSRGLGPPSPPAPPRGPAGEAGAS	GLGPPS(1)PPAPPR	1646	UID1632	Color2 [DarkGray]	1	4		S	2			2220	___1	1	0.000165419	116.71	83.714	71.208	0.7102	108910000	95	21.22	24.0434	21.6235	21.5344	22.6733	23.4553	24.9118	24.1483	21.1022	21.5246	21.1512	20.7847	21.0063	20.9858	21.0656	21.136	22.3768	21.0026	21.702
	0.0899348	0.270758	Q13595	14	Q13595	Q13595	Transformer-2 protein homolog alpha	TRA2A	__MSDVEENNFEGRESRSQSKSPTGTPARVK	S(1)DVEENNFEGRES(1)R	1670	UID1656	Color2 [DarkGray]	1	4		S	2			2235	___1	1	3.84831e-25	167.69	143.31	109.04	-0.39329	205930000	14	20.4636	24.3935	20.6172	23.5122	20.4568	24.564	25.0147	24.1511	20.9353	21.1389	20.3923	21.0608	20.9069	20.2833	21.3136	23.9573	22.8763	23.9958	19.8055
	0.279359	-0.366727	Q15418-2;E9PGT3;Q15418-3;E9PRI4;Q15418	230;221;129;205;221	Q15418-2	Q15418-2	Ribosomal protein S6 kinase alpha-1;Ribosomal protein S6 kinase	RPS6KA1	FGLSKEAIDHEKKAYSFCGTVEYMAPEVVNR	AYS(1)FCGTVEYMAPEVVNR	1741	UID1727	Color2 [DarkGray]	1	4		S	2			2301	___1	1	2.38384e-83	229.68	198.03	229.68	0.48898	712960000	230	22.0094	22.3114	21.3393	21.9768	23.2758	21.4827	21.0583	20.4969	21.2741	21.2655	21.6869	22.1919	20.7871	21.6514	20.4192	23.563	23.7198	23.885	22.5429
	0.524899	1.11432	Q15836;K7ENK9;K7EKX0;J3QRU4;F8WCA0;L7N2F9;P63027;F5GZV7;P23763-2;P23763-3;P23763	44;16;16;61;63;61;61;63;63;63;63	Q15836	Q15836	Vesicle-associated membrane protein 3;Vesicle-associated membrane protein 2;Vesicle-associated membrane protein 1	VAMP3;VAMP2;VAMP1	MRVNVDKVLERDQKLSELDDRADALQAGASQ	DQKLS(1)ELDDRADALQAGASQFETSAAK	1753	UID1739	Color2 [DarkGray]	1	4		S	4			2314	___1	1	0	406.52	360.54	110.67	-1.2117	810620000	44	23.3795	25.694	21.5734	20.949	26.0979	23.3471	25.5837	24.1053	22.4857	23.0395	21.3502	24.2731	22.2585	22.1587	20.7237	25.5052	21.273	24.5574	20.8383
	0.183715	0.510829	Q16204	244	Q16204	Q16204	Coiled-coil domain-containing protein 6	CCDC6	RILQEKLDQPVSAPPSPRDISMEIDSPENMM	LDQPVS(1)APPS(1)PR	1767	UID1753	Color2 [DarkGray]	1	4		S	2			2318	___1	1	0.000112251	123.36	90.136	42.191	0.14511	489600000	244	21.4945	24.8334	21.3373	20.8409	24.3272	25.0965	25.3923	23.6494	22.2061	22.2229	23.1166	24.137	21.6295	21.1243	20.0214	24.3175	23.4715	24.5781	24.1635
	0.000869949	0.00238751	Q4KMP7;Q4KMP7-2	678;103	Q4KMP7	Q4KMP7	TBC1 domain family member 10B	TBC1D10B	PGLKSRGSRAAGGAPSPPPPVRRASAGPAPG	AAGGAPS(1)PPPPVRR	1818	UID1804	Color2 [DarkGray]	1	4		S	3			2345	___1	1	2.91886e-05	133.04	122.97	42.095	0.33467	506540000	678	23.0969	25.5162	23.1901	24.462	24.6691	24.7639	25.955	25.9944	23.6904	21.0669	23.3392	21.5393	24.5761	24.6913	23.9993	23.8311	23.2987	23.3835	21.448
	0.511869	0.989579	Q5JSH3-2;Q5JSH3	50;50	Q5JSH3-2	Q5JSH3-2	WD repeat-containing protein 44	WDR44	TFKETENTAYKVGNESPVQELKQDVSKKIIE	VGNES(1)PVQELK	1847	UID1833	Color2 [DarkGray]	1	4		S	2			2361	___1	1	1.59594e-48	229.37	155.07	87.026	-0.10303	212890000	50	23.1914	25.2968	21.7803	21.6443	23.5273	24.9259	24.7161	23.726	21.8319	21.3343	21.3889	21.2534	21.223	22.1902	20.5232	24.096	22.7187	20.9142	22.4197
	0.0609994	-0.177665	Q5T1M5-2;Q5T1M5	946;956	Q5T1M5-2	Q5T1M5-2	FK506-binding protein 15	FKBP15	SEEEEEKAEERPRRPSQEQSASASSGQPQAP	RPS(1)QEQSASASSGQPQAPLNR	1863	UID1849	Color2 [DarkGray]	1	4		S	2			2378	___1	1	1.2153e-150	252.1	229.9	252.1	-0.02348	2298400000	946	25.6096	27.0461	25.6366	25.8198	25.7633	27.1842	27.8451	27.6267	20.8919	21.1102	24.9778	25.8273	26.312	25.8479	24.7386	26.4587	25.5602	26.9895	25.8977
	0.0187476	-0.0526631	Q5VSL9-3;Q5VSL9-2;Q5VSL9	71;240;335	Q5VSL9-3	Q5VSL9-3	Striatin-interacting protein 1	STRIP1	LPEDSIKVIRNMRAASPPASASDLIEQQQKR	AAS(1)PPASASDLIEQQQK	1887	UID1873	Color2 [DarkGray]	1	4		S	2			2392	___1	1	4.23355e-63	209.66	186.29	209.66	0.44707	221720000	71	21.671	24.2721	20.5372	21.0393	23.1634	23.85	24.9425	23.5244	21.3116	21.0506	21.0164	21.7302	21.5957	21.5873	20.9123	22.2806	22.8829	21.1187	22.8071
	0.10835	0.272562	Q68CZ2;E9PCX8;E7ERH3;Q68CZ2-2	776;879;536;536	Q68CZ2	Q68CZ2	Tensin-3	TNS3	GSSAEQPLGGRLRKLSLGQYDNDAGGQLPFS	KLS(1)LGQYDNDAGGQLPFSK	1911	UID1897	Color2 [DarkGray]	1	4		S	2			2409	___1	1	6.12591e-76	205.43	181.76	205.43	0.3627	510930000	776	22.142	23.9452	22.2522	21.4692	24.8201	22.9555	24.5366	24.9078	21.1494	21.1415	20.458	20.3773	21.0296	21.7351	20.4966	24.9874	24.4609	24.6499	23.1887
	0.144437	0.455414	Q6JBY9;B7ZKW8	216;186	Q6JBY9	Q6JBY9	CapZ-interacting protein	RCSD1	EDGDEVLPSKSKAPGSPLSSEGAAGEGVRTL	APGS(1)PLSSEGAAGEGVR	1920	UID1906	Color2 [DarkGray]	1	4		S	2			2418	___1	1	9.9803e-83	231.21	187.52	223.15	0.26769	3810000000	216	25.799	27.9434	25.532	25.0944	21.2704	27.6638	27.8663	26.7629	25.543	20.8564	25.1407	26.1032	26.3103	24.7979	23.9095	25.609	25.1717	26.0518	25.0009
	0.127431	-0.302346	Q6PKG0	90	Q6PKG0	Q6PKG0	La-related protein 1	LARP1	SPRPLQLPGAEGPAISDGEEGGGEPGAGGGA	ESPRPLQLPGAEGPAIS(1)DGEEGGGEPGAGGGAAGAAGAGRR	1956	UID1942	Color2 [DarkGray]	1	4		S	4			2435	___1	1	4.46442e-17	102.34	94.721	102.34	-0.76687	92316000	90	20.1226	21.763	21.3754	20.901	21.0262	20.9519	24.6294	21.6326	21.5789	21.0188	20.2498	20.8981	24.5631	24.1466	21.4667	20.2591	23.4326	21.0701	21.3965
	0.116657	0.309339	Q7Z5L9-2;Q7Z5L9	344;360	Q7Z5L9-2	Q7Z5L9-2	Interferon regulatory factor 2-binding protein 2	IRF2BP2	PALTAVARTARKRKPSPEPEGEVGPPKINGE	RKPS(1)PEPEGEVGPPK	1993	UID1979	Color2 [DarkGray]	1	4		S	3			2476	___1	1	4.65283e-06	106.75	84.761	48.907	1.789	283250000	344	23.1677	25.0912	23.3629	23.5758	24.4146	24.0757	25.6672	20.7628	20.3826	22.9042	21.6118	19.854	23.8408	23.7272	22.9533	20.8103	20.8507	21.1165	21.3681
	0.00635636	0.0166833	Q7Z5L9-2;Q7Z5L9	175;175	Q7Z5L9-2	Q7Z5L9-2	Interferon regulatory factor 2-binding protein 2	IRF2BP2	NGFSKLEEPPELNRQSPNPRRGHAVPPTLVP	LEEPPELNRQS(1)PNPR	1994	UID1980	Color2 [DarkGray]	1	4		S	3			2476	___1	1	6.26618e-06	105.9	65.987	69.522	1.7403	343010000	175	21.1237	24.4714	21.946	21.5003	24.4385	24.526	25.294	25.1547	23.2933	23.2024	22.5961	20.8552	20.2263	23.5999	23.4509	21.0113	24.1899	23.4378	21.8334
	0.234102	0.738493	Q8IY67;Q8IY67-2;E9PAU2;Q8IY67-3	14;14;31;14	Q8IY67	Q8IY67	Ribonucleoprotein PTB-binding 1	RAVER1	__MAADVSVTHRPPLSPKSGAEVEAGDAAER	AADVSVTHRPPLS(1)PK	2046	UID2032	Color2 [DarkGray]	1	4		S	2			2528	___1	1	6.71019e-76	237.46	225.31	220.42	0.74238	1799800000	14	19.7365	27.0218	21.2185	21.6566	26.4823	26.998	27.7487	27.188	23.7573	24.0201	24.0855	25.6139	26.3894	25.6403	24.2463	25.662	22.6262	25.3561	24.3823
	0.215103	0.20605	Q8NDC0	15	Q8NDC0	Q8NDC0	MAPK-interacting and spindle-stabilizing protein-like	MAPK1IP1L	_MSDEFSLADALPEHSPAKTSAVSNTKPGQP	SDEFSLADALPEHS(1)PAK	2078	UID2064	Color2 [DarkGray]	1	4		S	2			2562	___1	1	4.79689e-36	174.87	154.67	174.87	-0.69599	93692000	15	22.5803	21.0763	20.6854	20.8672	25.0002	21.9572	22.6823	20.5292	21.5414	22.6215	21.8873	23.4326	21.2419	21.2591	21.685	21.1628	21.5192	20.6473	21.621
	0.618641	1.54948	Q8NE71;Q5STZ8	228;229	Q8NE71	Q8NE71	ATP-binding cassette sub-family F member 1	ABCF1	PPKQGKEKAKKAEQGSEEEGEGEEEEEEGGE	KAEQGS(1)EEEGEGEEEEEEGGESKADDPYAHLSK	2082	UID2068	Color2 [DarkGray]	1	4		S	4			2566	___1	1	1.07026e-164	208.72	189.3	139.2	2.3376	295680000	228	21.7445	25.682	21.6384	21.0739	24.8113	25.5135	26.3242	25.0187	21.4215	21.0946	21.1002	21.1216	24.87	20.9242	21.5087	21.0576	21.4392	20.3834	21.5891
	0.257567	0.432921	Q8TDB6;Q8TDB6-2	9;9	Q8TDB6	Q8TDB6	E3 ubiquitin-protein ligase DTX3L	DTX3L	_______MASHLRPPSPLLVRVYKSGPRVRR	ASHLRPPS(1)PLLVR	2109	UID2095	Color2 [DarkGray]	1	4		S	2			2589	___1	1	1.55048e-18	171.29	162.9	132.95	-0.54374	4048300000	9	23.3448	26.1723	23.8629	23.1609	24.3691	25.292	26.9808	25.7657	20.4571	24.2128	24.6699	25.1516	25.2964	24.9459	23.8907	25.007	24.8301	25.735	24.7413
	0.312145	0.415937	Q8WUX9	417	Q8WUX9	Q8WUX9	Charged multivesicular body protein 7	CHMP7	PRNRHFTNSVPNPRISDAELEAELEKLSLSE	IS(1)DAELEAELEK	2122	UID2108	Color2 [DarkGray]	1	4		S	2			2603	___1	1	4.18435e-05	126.1	104.65	79.614	0.11814	43098000	417	21.966	23.1499	20.1431	21.6079	20.9778	22.8488	23.9974	20.1384	20.6812	21.9831	20.9869	21.7735	23.1781	21.178	21.4366	21.8514	22.0362	21.0043	21.5587
	0.401194	0.881534	Q8WX93-4;Q8WX93-3;Q8WX93;Q8WX93-8;Q8WX93-5;Q8WX93-2;Q8WX93-9;Q8WX93-7	410;739;1121;515;897;897;914;123	Q8WX93-4	Q8WX93-4	Palladin	PALLD	SGHPHVRRPRSRSRDSGDENEPIQERFFRPH	S(1)RDS(1)GDENEPIQER	2125	UID2111	Color2 [DarkGray]	1	4		S	3			2610	___1	1	1.30791e-61	223.5	166.06	54.834	0.41873	3874400000	410	20.8941	24.5574	22.5952	22.5576	21.1248	24.9241	25.5063	21.5672	24.2066	24.2007	20.2762	25.1621	27.1795	26.2599	24.5217	23.5232	21.1162	20.7309	24.2286
	0.0554377	0.162902	Q8WX93-4;Q8WX93-3;Q8WX93;Q8WX93-8;Q8WX93-5;Q8WX93-2;Q8WX93-9	182;511;893;287;669;669;669	Q8WX93-4	Q8WX93-4	Palladin	PALLD	PAGFPKKASRTARIASDEEIQGTKDAVIQDL	IAS(1)DEEIQGTKDAVIQDLERK	2126	UID2112	Color2 [DarkGray]	1	4		S	3			2610	___1	1	4.35418e-99	231.74	186.62	140.41	-0.050223	5802700000	182	21.0705	23.6417	19.6955	20.6318	27.7119	20.2466	24.3998	21.0874	22.6785	25.8443	25.032	27.6223	24.0992	25.6588	23.3022	25.4299	24.4458	25.1288	23.0459
	0.746039	1.56194	Q8WX93-4;Q8WX93-3;Q8WX93;Q8WX93-8;Q8WX93-5;Q8WX93-2;Q8WX93-9;Q8WX93-7	407;736;1118;512;894;894;911;120	Q8WX93-4	Q8WX93-4	Palladin	PALLD	RSPSGHPHVRRPRSRSRDSGDENEPIQERFF	S(1)RDS(1)GDENEPIQER	2128	UID2114	Color2 [DarkGray]	1	4		S	3			2610	___1	1	3.8522e-05	102.89	89.491	54.834	0.41873	339120000	407	21.2188	23.7509	22.3099	21.3906	20.9843	23.791	23.9747	20.9086	21.4315	20.718	21.8616	24.4971	26.062	22.3294	19.744	21.1946	20.8657	20.6348	20.7745
	0.0750747	0.424545	Q92598-2;Q92598-3;Q92598;B4DY72;Q92598-4;Q5TBM3	765;768;809;628;811;73	Q92598-2	Q92598-2	Heat shock protein 105 kDa	HSPH1	NTCEPVVTQPKPKIESPKLERTPNGPNIDKK	IES(1)PKLER	2139	UID2125	Color2 [DarkGray]	1	4		S	2			2625	___1	1	0.00358565	139.15	47.888	98.943	-0.41068	2778400000	765	21.2902	27.1798	21.5821	20.9769	27.7405	27.5438	28.5991	27.2355	21.3873	21.0186	21.518	27.5517	28.3047	28.1098	27.1389	21.6049	21.1984	21.9327	20.9945
	0.750764	-1.42096	Q92835-3;Q92835-2;Q92835;H0Y5Q9;H7C2V3;H7C292	826;1038;1039;660;791;791	Q92835-3	Q92835-3	Phosphatidylinositol 3,4,5-trisphosphate 5-phosphatase 1	INPP5D	SLSSFPKPAPRKDQESPKMPRKEPPPCPEPG	KDQES(1)PKMPR	2164	UID2150	Color2 [DarkGray]	1	4		S	3			2637	___1	1	0.00564022	72.496	48.242	62.68	-0.17946	589210000	826	21.3784	21.2248	21.1781	21.2713	25.143	20.4107	25.6789	21.5309	20.1205	23.9034	23.1728	24.3649	25.1634	24.7468	23.9016	24.4258	23.5423	24.595	24.0935
	0.105889	0.28032	Q96T37-4;Q96T37-2;Q96T37-3;Q96T37	656;700;700;700	Q96T37-4	Q96T37-4	Putative RNA-binding protein 15	RBM15	NSDNDRSSRLLLERPSPIRDRRGSLEKSQGD	LLLERPS(1)PIRDR	2231	UID2217	Color2 [DarkGray]	1	4		S	3			2715	___1	1	0.000743172	80.706	29.863	80.706	0.8163	276090000	656	21.0303	22.3863	21.2387	21.0327	23.2919	21.5947	23.9018	24.735	24.6477	24.7297	24.533	24.2523	25.0319	24.2846	24.8758	20.6906	20.6148	21.7976	22.3789
	0.545132	1.88655	Q96TA1-2;Q96TA1	652;665	Q96TA1-2	Q96TA1-2	Niban-like protein 1	FAM129B	VTEIRGLLAQGLRPESPPPAGPLLNGAPAGE	GLLAQGLRPES(1)PPPAGPLLNGAPAGESPQPK	2242	UID2228	Color2 [DarkGray]	1	4		S	3			2718	___1	1	5.54588e-115	220.76	208.9	84.537	-1.6956	4739200000	652	25.129	26.2456	25.4409	20.9242	26.9158	25.2738	20.5494	26.8202	23.5715	22.4059	26.1235	26.7622	26.3864	21.1767	20.9276	27.9484	27.8636	27.4149	26.7847
	0.260169	0.579802	Q99856	119	Q99856	Q99856	AT-rich interactive domain-containing protein 3A	ARID3A	RGREGPGEEHFEDMASDEDMKPKWEEEEMEE	EGPGEEHFEDMAS(1)DEDMKPK	2249	UID2235	Color2 [DarkGray]	1	4		S	3			2738	___1	1	4.67276e-05	76.959	64.404	58.92	0.38461	179180000	119	20.9825	20.3964	20.572	21.1244	21.1807	23.4687	24.9932	23.7351	23.3825	23.2443	20.7039	20.536	24.4725	23.3221	21.742	21.852	20.8908	20.6814	20.7572
	0.168249	0.299299	Q9BXB4	189	Q9BXB4	Q9BXB4	Oxysterol-binding protein-related protein 11	OSBPL11	SLASSSNSPISQRRPSQNAISFFNVGHSKLQ	RPS(1)QNAISFFNVGHSK	2266	UID2252	Color2 [DarkGray]	1	4		S	3			2771	___1	1	6.87265e-17	127.1	111.71	123.39	-0.46844	418720000	189	22.6097	23.2641	20.8777	20.6301	21.6023	23.0467	24.1156	24.394	19.1004	24.788	24.2732	24.4069	24.7133	24.3649	23.7123	25.2585	24.0592	24.8001	24.8492
	0.274935	0.788848	Q9BXP5-5;Q9BXP5-4;Q9BXP5-2;Q9BXP5-3;Q9BXP5;F8WE54;C9JUL9	4;4;4;4;4;4;11	Q9BXP5-5	Q9BXP5-5	Serrate RNA effector molecule homolog	SRRT	____________MGDSDDEYDRRRRDKFRRE	GDS(1)DDEYDRR	2268	UID2254	Color2 [DarkGray]	1	4		S	2			2776	___1	1	4.37885e-07	169.82	146.99	169.82	2.4726	313860000	4	23.2362	25.077	24.3647	23.7586	20.3788	25.4392	25.6809	21.2083	22.0042	21.4293	20.7243	24.9377	25.0147	24.0044	23.4175	21.1479	20.4154	21.1034	21.1943
	0.365498	0.57087	Q9BYX2-2;Q9BYX2;Q9BYX2-6;Q9BYX2-5;Q9BYX2-4	909;920;460;494;702	Q9BYX2-2	Q9BYX2-2	TBC1 domain family member 2A	TBC1D2	ERRASRRRAVSEGCASEDEVEGEA_______	RAVS(1)EGCAS(1)EDEVEGEA	2274	UID2260	Color2 [DarkGray]	1	4		S	2			2781	___1	1	4.26375e-08	118.24	101.02	64.83	0.91481	191010000	909	21.0645	23.4444	21.4153	21.944	20.8894	23.1065	24.5111	22.6176	22.8979	23.5534	21.8387	22.8097	23.7805	23.5509	22.8855	21.4166	21.3072	20.8361	22.3922
	0.065285	0.24489	Q9BZQ8	602	Q9BZQ8	Q9BZQ8	Protein Niban	FAM129A	KPPTGSNQASPARRASAILPGVLGSETLSNE	RAS(1)AILPGVLGSETLSNEVFQESEEEKQPEVPSSLAK	2279	UID2265	Color2 [DarkGray]	1	4		S	4			2785	___1	1	9.33616e-21	143.47	136.87	141.3	0.28653	1194400000	602	20.9694	21.6825	21.156	20.8501	20.8395	22.3267	20.4783	20.8295	25.0003	24.5054	23.7744	25.4835	24.9817	24.1358	22.4797	21.6291	26.2116	21.1252	26.2919
	0.237056	0.543987	Q9C0B5-2;Q9C0B5	568;621	Q9C0B5-2	Q9C0B5-2	Palmitoyltransferase ZDHHC5	ZDHHC5	PRFGKPDGLRGRGVGSPEPGPTAPYLGRSMS	GVGS(1)PEPGPTAPYLGR	2281	UID2267	Color2 [DarkGray]	1	4		S	2			2787	___1	1	4.64824e-37	143.05	124	143.05	-0.1121	159540000	568	21.0322	25.0579	21.5896	22.3513	24.2728	24.5602	24.7599	21.3439	20.632	21.1765	21.6848	21.2927	21.8115	21.3775	20.6726	23.4094	21.6902	22.7555	22.9977
	0.349451	1.22918	Q9H1E3;Q9H1E3-2	214;174	Q9H1E3	Q9H1E3	Nuclear ubiquitous casein and cyclin-dependent kinase substrate 1	NUCKS1	KEKTPSPKEEDEEPESPPEKKTSTSPPPEKS	TPSPKEEDEEPES(1)PPEKK	2300	UID2286	Color2 [DarkGray]	1	4		S	2			2801	___1	1	2.4658e-81	244	213.44	136.66	-0.7306	2309300000	214	21.6521	26.0147	23.0981	22.4731	26.1379	25.8799	27.0684	21.3706	25.9787	26.5254	21.349	26.4551	27.5111	27.1708	26.0232	20.7118	23.5386	21.8566	21.5687
	0.2832	-0.894992	Q9H1E3	19	Q9H1E3	Q9H1E3	Nuclear ubiquitous casein and cyclin-dependent kinase substrate 1	NUCKS1	PVRNRKVVDYSQFQESDDADEDYGRDSGPPT	VVDYSQFQES(1)DDADEDYGRDSGPPTKK	2301	UID2287	Color2 [DarkGray]	1	4		S	3			2801	___1	1	0	338.41	306.53	168.96	0.22718	3929700000	19	24.5721	26.6873	21.0709	25.5039	25.7233	26.7257	27.731	26.1171	20.1278	21.2479	22.1373	23.3035	21.213	22.977	22.4162	24.1685	23.8677	21.5693	24.4432
	0.746647	1.46008	Q9H2K8	324	Q9H2K8	Q9H2K8	Serine/threonine-protein kinase TAO3	TAOK3	KKILFQETRNGPLNESQEDEEDSEHGTSLNR	NGPLNES(1)QEDEEDSEHGTSLNR	2306	UID2292	Color2 [DarkGray]	1	4		S	3			2811	___1	1	1.57517e-110	230.93	207.94	172.74	0.025895	265640000	324	21.2152	24.9294	21.8856	21.2174	24.116	25.3192	25.5845	23.9907	21.4545	23.3354	23.1339	24.2864	23.5891	23.071	20.4665	21.8766	21.1293	21.1841	22.7786
	0.157352	0.529365	Q9H3N1	247	Q9H3N1	Q9H3N1	Thioredoxin-related transmembrane protein 1	TMX1	LKKVEEEQEADEEDVSEEEAESKEGTNKDFP	KVEEEQEADEEDVS(1)EEEAESK	2314	UID2300	Color2 [DarkGray]	1	4		S	2			2815	___1	1	0	390.23	361.61	301.76	0.33409	2715100000	247	24.1097	26.9743	25.566	24.6387	25.8209	27.4985	27.6172	26.1849	20.9016	23.4702	20.6446	23.8606	24.83	25.0348	24.8493	21.7875	23.2581	20.9966	21.2928
	0.655393	0.759777	Q9NQC3-5;Q9NQC3;F8WAM4;Q9NQC3-4;Q9NQC3-2	7;7;7;7;7	Q9NQC3-5;Q9NQC3-2	Q9NQC3-5	Reticulon-4	RTN4	_________MEDLDQSPLVSSSDSPPRPQPA	MEDLDQS(1)PLVSSSDSPPRPQPAFK	2349	UID2335	Color2 [DarkGray]	1	4		S	2			2856;2857	___1	1	5.12107e-66	147.9	133.12	147.9	-0.75048	253930000	7	23.3526	24.1367	22.0048	20.7402	24.1682	23.5077	21.3042	22.8135	21.3463	21.4472	23.1938	23.8207	21.3264	21.7774	22.0816	25.1141	21.9461	21.6085	21.8753
	0.0935605	-0.18826	Q9NS69	15	Q9NS69	Q9NS69	Mitochondrial import receptor subunit TOM22 homolog	TOMM22	_MAAAVAAAGAGEPQSPDELLPKGDAEKPEE	AAAVAAAGAGEPQS(1)PDELLPK	2365	UID2351	Color2 [DarkGray]	1	4		S	3			2870	___1	1	1.17238e-69	202.94	193.16	63.165	-0.66185	479410000	15	20.1303	22.0959	20.66	21.6416	22.5898	21.5515	21.5574	21.8511	20.7766	20.6029	20.1502	25.3597	20.4982	20.8627	20.481	24.7462	22.8878	24.0612	23.0311
	0.859721	2.02291	Q9NSI8;Q9NSI8-3	90;158	Q9NSI8	Q9NSI8	SAM domain-containing protein SAMSN-1	SAMSN1	WTMKKKVGKKYIKALSEEKDEEDGENAHPYR	ALS(1)EEKDEEDGENAHPYR	2366	UID2352	Color2 [DarkGray]	1	4		S	3			2871	___1	1	1.88682e-37	178.22	156.98	121.33	-1.293	651220000	90	23.9331	26.1391	23.8714	23.2816	25.4744	26.565	27.1654	21.2463	24.4966	24.4376	21.4289	24.6204	24.9348	23.7185	21.1527	23.4111	20.7099	21.2383	21.3269
	0.28781	0.86689	Q9NZ63	261	Q9NZ63	Q9NZ63	Uncharacterized protein C9orf78	C9orf78	RPLRVGDTEKPEPERSPPNRKRPANEKATDD	VGDTEKPEPERS(1)PPNR	2380	UID2366	Color2 [DarkGray]	1	4		S	3			2903	___1	1	7.27547e-09	141.97	114.27	136.04	0.79964	460010000	261	23.656	25.4874	23.8873	24.0497	25.0004	25.1416	26.2927	21.1138	23.9498	24.9214	24.9558	24.8342	21.7911	26.0559	20.7877	21.2631	20.4652	21.3413	22.2946
	0.739414	1.59177	Q9NZT2-2;Q9NZT2	315;315	Q9NZT2-2	Q9NZT2-2	Opioid growth factor receptor	OGFR	LPHPLEGSRKVEEEGSPGDPDHEASTQGRTC	KVEEEGS(1)PGDPDHEASTQGR	2384	UID2370	Color2 [DarkGray]	1	4		S	3			2908	___1	1	1.00704e-121	242.83	228.06	136.3	0.39244	485630000	315	22.6998	25.3527	23.1553	22.2638	21.2607	25.2468	26.4014	21.5702	23.8071	23.6808	20.5583	25.292	25.8187	25.5104	24.6492	23.8872	21.4934	23.6248	20.3891
	0.449464	1.19384	Q9NZT2-2;Q9NZT2	378;378	Q9NZT2-2	Q9NZT2-2	Opioid growth factor receptor	OGFR	GDEAGGHGEDRPEPLSPKESKKRKLELSRRE	SQGDEAGGHGEDRPEPLS(1)PK	2385	UID2371	Color2 [DarkGray]	1	4		S	3			2908	___1	1	1.39246e-77	212.32	192.77	80.355	-1.648	663770000	378	23.5517	26.1552	23.711	23.0677	25.2581	26.1879	26.6618	21.5288	21.0247	20.7338	23.4726	24.8235	25.2782	24.5865	21.0779	24.439	23.8178	24.0253	21.0322
	0.108002	0.241808	Q9UI08;Q9UI08-2;H0YJN0	369;371;165	Q9UI08	Q9UI08	Ena/VASP-like protein	EVL	SPLQSQPHSRMKPAGSVNDMALDAFDLDRMK	MKPAGS(1)VNDMALDAFDLDR	2418	UID2404	Color2 [DarkGray]	1	4		S	2			2945	___1	1	9.02218e-50	135.38	102.39	67.115	-1.2101	378830000	369	22.8868	24.0121	21.4698	21.2858	23.9746	21.3902	25.0065	23.2263	21.2958	21.4861	21.1707	20.7026	21.6281	20.3682	21.1001	22.4505	21.0835	21.242	21.0418
	0.690245	1.42075	Q9UI08;Q9UI08-2;B7Z3I5	349;351;355	Q9UI08	Q9UI08	Ena/VASP-like protein	EVL	KPVSSILSRTPSVAKSPEAKSPLQSQPHSRM	TPSVAKS(1)PEAK	2424	UID2410	Color2 [DarkGray]	1	4		S	2			2945	___1	1	2.29508e-45	214.72	165.77	175.88	1.764	928730000	349	22.1226	23.9841	21.1733	21.1907	25.4639	24.428	24.613	20.5615	25.4415	25.4984	24.0152	24.1819	25.4501	24.893	23.5755	23.6158	23.5526	22.6279	21.6882
	0.652239	1.79778	Q9UKM9-2;Q9UKM9;Q5QPM0;Q5QPM1;Q5QPL9	119;135;69;135;119	Q9UKM9-2	Q9UKM9-2	RNA-binding protein Raly	RALY	AASAIYRLFDYRGRLSPVPVPRAVPVKRPRV	GRLS(1)PVPVPR	2432	UID2418	Color2 [DarkGray]	1	4		S	2			2957	___1	1	0.00922944	116.13	90.092	83.617	2.4522	1134900000	119	23.2863	25.8917	23.7793	23.5917	25.0301	25.7397	26.7497	27.2267	25.9418	26.4328	25.5481	25.4919	25.9004	25.6407	20.9094	20.6161	21.5891	21.6527	21.0353
	0.593014	1.15365	Q9UL46;H0YM70;H0YLG1;H0YLD2	10;10;10;10	Q9UL46	Q9UL46	Proteasome activator complex subunit 2	PSME2	______MAKPCGVRLSGEARKQVEVFRQNLF	AKPCGVRLS(1)GEAR	2435	UID2421	Color2 [DarkGray]	1	4		S	3			2962	___1	1	0.000920502	73.279	60.897	73.279	-0.69067	144670000	10	20.7079	24.4332	21.3434	20.2853	24.4694	24.7876	25.216	24.6149	20.9838	21.6104	22.8054	21.1405	22.3002	21.1462	21.5284	21.3603	21.2188	21.7529	21.5137
	0.0810352	0.251364	Q9UQ35;Q9UQ35-2;I3L4U6	2702;2284;28	Q9UQ35	Q9UQ35	Serine/arginine repetitive matrix protein 2	SRRM2	DSRSLSYSPVERRRPSPQPSPRDQQSSSSER	RRPS(1)PQPSPR	2468	UID2454	Color2 [DarkGray]	1	4		S	3			2982	___1	1	0.000352652	124.43	108.18	115.37	0.016789	290900000	2702	21.5168	21.547	24.3985	20.994	26.0438	20.999	24.524	21.0881	24.3598	24.4395	21.303	23.4756	25.9459	24.5676	23.8288	21.8387	20.6322	21.4238	21.6599
	0.186616	0.591816	Q9Y2W1	243	Q9Y2W1	Q9Y2W1	Thyroid hormone receptor-associated protein 3	THRAP3	YGTGSASRASAVSELSPRERSPALKSPLQSV	ASAVSELS(1)PR	2510	UID2496	Color2 [DarkGray]	1	4		S	2			3000	___1	1	5.59644e-12	186.58	162.33	186.58	-0.15212	421240000	243	23.5631	22.2802	21.0432	23.9888	25.5194	25.6531	26.3433	19.9241	21.1075	24.3797	23.7328	24.925	25.9753	25.1506	24.2797	21.3211	22.2291	20.9476	20.5574
	0.617564	-1.14635	Q9Y2W1	248	Q9Y2W1	Q9Y2W1	Thyroid hormone receptor-associated protein 3	THRAP3	ASRASAVSELSPRERSPALKSPLQSVVVRRR	ERS(1)PALKSPLQSVVVR	2511	UID2497	Color2 [DarkGray]	1	4		S	3			3000	___1	1	7.14113e-07	134.38	127.96	134.38	-0.2251	414050000	248	21.1034	20.1261	21.8605	22.2629	24.7503	21.5437	24.0485	23.4679	21.0388	21.4234	24.1844	24.2636	25.3767	25.2112	24.2299	22.7551	23.868	23.3966	22.0674
	0.696255	0.697585	R4GN35;R4GNB2;Q5VZ89-2;Q5VZ89-6;Q5VZ89;X6RAE7;Q5VZ89-3;Q5VZ89-5;X6R5W5	1274;1225;462;989;989;261;171;989;12	R4GN35	R4GN35	DENN domain-containing protein 4C	DENND4C	ECTGGKTPDSEDKLFSPVIARNLADEIESYM	TPDSEDKLFS(1)PVIAR	2575	UID2561	Color2 [DarkGray]	1	4		S	2			3057	___1	1	2.71343e-21	138.91	118.8	120.77	-2.2501	141940000	1274	23.3681	23.6682	22.2221	21.6746	21.0501	23.0224	21.95	24.2383	20.6266	21.2469	20.5348	23.497	21.6881	20.7552	22.0785	21.2141	21.0212	20.2405	21.3812
	0.871337	1.99873	S4R3H4;E7EQT4;Q9UKV3-5;Q9UKV3	158;176;216;216	S4R3H4	S4R3H4	Apoptotic chromatin condensation inducer in the nucleus	ACIN1	HSPRKSSSISEEKGDSDDEKPRKGERRSSRV	SSSISEEKGDS(1)DDEKPR	2615	UID2576	Color2 [DarkGray]	1	4		S	3			3109	___1	1	1.22624e-37	182.39	152.18	155.86	0.0072127	476690000	158	20.5796	23.9929	22.8392	21.4122	24.1274	24.6312	25.0009	21.3895	24.7902	24.7663	23.9475	25.1541	26.4246	25.9283	25.3287	20.6863	20.7535	20.7643	19.8508
	0.864037	1.50493	A9Z1X7;E9PCT1;Q8IYB3;Q8IYB3-2;M0R088;B4DED5	220;220;220;220;181;89	A9Z1X7	A9Z1X7	Serine/arginine repetitive matrix protein 1	SRRM1	TKSRSPSPAPEKKEKTPELPEPSVKVKEPSV	KEKT(1)PELPEPSVK	2628	UID2589	Color2 [DarkGray]	1	4		T	3			78	___1	1	4.48031e-49	231.07	193.88	97.214	-0.77174	888500000	220	22.5321	25.2473	22.0252	21.0213	24.3099	24.879	26.5941	25.9284	24.6512	24.7719	24.1039	24.6898	25.535	24.9853	21.7852	22.4561	22.4126	22.5869	22.6491
	0.164721	-0.394232	F8WDE9;C9J029;C9K0R9;E7EQS0;P20839-3;P20839-7;P20839-5;P20839-6	6;6;6;6;6;6;6;6	F8WDE9	F8WDE9		IMPDH1	__________MEGPLTPPPLQGGGAAAVPEP	MEGPLT(1)PPPLQGGGAAAVPEPGAR	2672	UID2632	Color2 [DarkGray]	1	4		T	3			334	___1	1	4.54391e-05	101.3	88.821	40.456	-2.6705	549820000	6	24.1789	24.8309	20.9428	23.3983	25.2072	23.7928	24.5791	24.3948	20.5908	20.3857	21.5581	24.2113	21.7131	23.9985	22.9311	24.8588	23.5207	21.4726	20.6886
	0.0610652	0.1247	M0QZR4;M0QYC1;M0QYS3;M0QZH8	430;132;102;179	M0QZR4	M0QZR4		ARHGEF1	DPSSATAVLGPARRATPEPGDEGEPGRSGLE	RAT(1)PEPGDEGEPGR	2835	UID2789	Color2 [DarkGray]	1	4		T	3			1221	___1	1	2.02042e-05	128.82	102.46	51.487	-0.67255	1033200000	430	23.4039	25.6461	23.8188	23.9175	24.1358	25.6086	26.6827	20.8893	22.1208	23.067	23.4635	23.9068	25.0042	24.9034	24.5262	23.8093	24.9453	24.3303	24.9084
	0.0635801	-0.229115	M0R2X0	7	M0R2X0	M0R2X0		ZNF256	_________MAAAELTAPAQVVLEQGMRRHL	MAAAELT(1)APAQVVLEQGMR	2837	UID2791	Color2 [DarkGray]	1	4		T	2			1239	___1	1	0.00370038	45.257	16.974	45.257	2.5769	849220000	7	21.5969	21.9468	21.5772	22.0462	21.5357	21.3992	21.4487	23.6413	20.8536	21.9748	21.211	20.4826	20.4951	22.0405	21.4656	26.3357	25.965	26.8709	20.9555
	1.10743	1.35235	O75822-3;O75822;O75822-2	60;109;109	O75822-3	O75822-3	Eukaryotic translation initiation factor 3 subunit J	EIF3J	DEDVKLEEPEEPKVLTPEEQLADKLRLKKLQ	VLT(1)PEEQLADKLR	2863	UID2817	Color2 [DarkGray]	1	4		T	2			1391	___1	1	0.000306244	128.9	99.561	127.02	0.090222	116250000	60	23.0342	24.8313	22.1645	21.4462	24.3435	23.4948	20.4569	21.1516	21.6133	20.9771	20.8213	21.7972	21.7094	21.2643	20.4997	21.3243	20.7278	21.4088	22.0533
	0.0773288	-0.195919	P05771-2	641	P05771-2	P05771-2	Protein kinase C beta type	PRKCB	AENFDRFFTRHPPVLTPPDQEVIRNIDQSEF	HPPVLT(1)PPDQEVIR	2881	UID2835	Color2 [DarkGray]	1	4		T	3			1559	___1	1	8.41219e-11	146.96	130.02	70.41	1.2257	1066500000	641	21.8473	22.3828	21.0999	21.2032	20.517	22.2792	24.1936	21.0986	21.3493	23.3376	23.2708	24.2182	25.2651	24.5229	22.9097	25.7718	25.4892	25.8371	25.3373
	0.6872	1.38065	P06702	113	P06702	P06702	Protein S100-A9	S100A9	DEGPGHHHKPGLGEGTP______________	MHEGDEGPGHHHKPGLGEGT(1)P	2884	UID2838	Color2 [DarkGray]	1	4		T	3			1563	___1	1	1.27063e-06	96.793	84.713	80.835	1.394	429120000	113	24.3017	24.0539	23.271	23.7139	21.2325	22.6561	25.5759	19.4001	21.4614	23.6318	24.5081	25.0703	25.7814	21.1451	21.3353	21.2121	20.9384	21.4707	20.8687
	0.464875	-1.65722	P16150;C9JUK7	341;341	P16150	P16150	Leukosialin	SPN	KGSGFPDGEGSSRRPTLTTFFGRRKSRQGSL	RPT(1)LTTFFGR	2895	UID2849	Color2 [DarkGray]	1	4		T	2			1688	___1	1	2.6346e-17	196.7	165.35	196.7	0.26943	2676000000	341	21.4864	20.6957	20.8956	20.4464	21.136	21.7728	20.9093	26.7633	22.4039	25.4199	24.8252	24.5691	20.4864	25.0687	27.8286	27.5662	26.734	27.5216	25.9117
	0.0571485	-0.119304	Q09666	3716	Q09666	Q09666	Neuroblast differentiation-associated protein AHNAK	AHNAK	KGPEVDIKGPKVDIDTPDINIEGSEGKFKGP	VDIDT(1)PDINIEGSEGK	2973	UID2927	Color2 [DarkGray]	1	4		T	2			2180	___1	1	5.93974e-05	126.46	106.33	126.46	1.0666	208750000	3716	20.2682	21.8106	21.1407	21.183	21.772	20.614	23.3781	22.3179	21.6398	20.9187	23.6584	24.5393	24.8847	20.8085	21.9145	23.7559	22.7209	23.314	22.3571
	0.56486	0.59102	Q5VY93;V9GYM8;Q92974-3;Q92974-2;Q92974	680;724;651;678;679	Q5VY93	Q5VY93	Rho guanine nucleotide exchange factor 2	ARHGEF2	GLKDLLVGPGVELLLTPREPALPLEPDSGGN	EVEGLKDLLVGPGVELLLT(1)PR	3051	UID3005	Color2 [DarkGray]	1	4		T	3			2400	___1	1	1.41854e-06	118.31	92.189	64.779	-0.50098	133930000	680	21.1699	21.1617	21.4717	21.1136	20.7824	20.9092	21.3852	21.0593	21.5972	21.2796	20.9646	22.2314	21.0918	21.0585	21.3621	24.3749	21.8245	24.4736	20.5164
	0.3204	1.04518	Q8TD55;Q8TD55-2	311;261	Q8TD55	Q8TD55	Pleckstrin homology domain-containing family O member 2	PLEKHO2	SETSEAAPREGGKPPTPPPKILSEKLKASMG	EGGKPPT(1)PPPK	3097	UID3051	Color2 [DarkGray]	1	4		T	2			2588	___1	1	5.69477e-21	194.13	146.02	100.09	0.6207	1501300000	311	23.9586	26.0896	25.2225	24.0339	26.055	26.1681	26.7877	20.9622	25.7146	25.4826	24.1525	25.6752	27.3725	26.8425	25.7355	21.3277	21.7266	25.4792	20.5414
	0.3751	0.880142	Q96T37-4;Q96T37-2;Q96T37-3;Q96T37	524;568;568;568	Q96T37-4	Q96T37-4	Putative RNA-binding protein 15	RBM15	FGHRAPDPLRGARDRTPPLLYRDRDRDLYPD	DRT(1)PPLLYR	3119	UID3073	Color2 [DarkGray]	1	4		T	2			2715	___1	1	0.00435101	165.78	134.3	88.338	-1.6302	210100000	524	21.3459	24.155	21.3021	21.0033	20.7486	23.8604	24.7632	24.4722	21.6565	21.4821	20.3639	23.6576	24.9528	24.3126	21.6417	20.7084	21.3945	20.9748	20.7742
	0.0971275	-0.215234	Q9UHD8-7;Q9UHD8-2;Q9UHD8-5;Q9UHD8;K7ENL0;K7ER34;K7EJ51	123;124;135;142;127;36;36	Q9UHD8-7	Q9UHD8-7	Septin-9	2022-09-09	PSRFGLKRAEVLGHKTPEPAPRRTEITIVKP	RAEVLGHKT(1)PEPAPR	3144	UID3098	Color2 [DarkGray]	1	4		T	4			2940	___1	1	6.84053e-05	100.45	89.965	47.545	-2.9517	203640000	123	20.6545	23.0709	20.8859	21.4892	21.0656	21.331	24.4764	21.6121	23.929	23.3856	23.3602	23.9417	24.5215	24.0677	23.3382	21.4627	21.1639	20.6036	23.5718
	0.575454	1.12289	P37059	382	P37059	P37059	Estradiol 17-beta-dehydrogenase 2	HSD17B2	FGQDKPMPRALRMPNYKKKAT__________	PMPRALRMPNY(1)K	3229	UID3177	Color2 [DarkGray]	1	4		Y	2			1862	___1	1	0.0306805	41.876	13.699	41.876	-2.9472	159570000	382	21.1643	23.6407	21.4814	21.1873	21.9965	23.6598	20.2917	24.0161	20.7527	24.3556	20.8954	23.2876	21.9404	25.2136	20.2903	20.858	21.9632	21.2716	20.8598
	0.228429	-0.493014	Q9BUB1;P13861	78;78	Q9BUB1	Q9BUB1	cAMP-dependent protein kinase type II-alpha regulatory subunit	PRKAR2A	PPEPGPDRVADAKGDSESEEDEDLEVPVPSR	VADAKGDS(1)ES(1)EEDEDLEVPVPSR	1234	UID4421	Color2 [DarkGray]	1	4		S	2			1671	___2	1	1.66878e-19	150.06	140.52	97.974	-0.58589	211000000	78	20.9567	21.3261	21.808	20.6033	24.4191	20.7735	25.8479	20.8177	19.5692	21.7126	21.0525	25.5155	20.9944	22.6312	20.8138	21.166	21.0508	20.9967	20.4107
	0.271909	-0.57804	Q9BUB1;P13861	80;80	Q9BUB1	Q9BUB1	cAMP-dependent protein kinase type II-alpha regulatory subunit	PRKAR2A	EPGPDRVADAKGDSESEEDEDLEVPVPSRFN	VADAKGDS(1)ES(1)EEDEDLEVPVPSR	1235	UID4422	Color2 [DarkGray]	1	4		S	2			1671	___2	1	1.66878e-19	150.06	140.52	97.974	-0.58589	184020000	80	21.6229	21.754	20.7232	20.5032	24.4191	20.1007	25.8479	21.2236	19.5692	21.7036	21.2701	25.5155	21.1693	22.6312	20.7815	20.9626	20.8678	21.129	20.9395
	0.159149	0.519324	Q13459;M0R300;M0R0P8;Q13459-2	1267;1267;1267;1267	Q13459	Q13459	Unconventional myosin-IXb	MYO9B	TSLALDSRVSPPAPGSAPETPEDKSKPCGSP	VSPPAPGS(1)APET(1)PEDK	1663	UID4850	Color2 [DarkGray]	1	4		S	2			2225	___2	1	1.87731e-17	155.88	133.85	152.02	-0.40473	315430000	1267	21.1592	25.7317	21.0207	20.4884	24.976	25.6311	25.4404	23.6988	20.9993	20.8988	21.6399	21.477	20.8954	21.7419	21.2252	20.2215	25.0213	21.5162	21.8418
	0.41949	0.990875	Q16204	240	Q16204	Q16204	Coiled-coil domain-containing protein 6	CCDC6	EAEKRILQEKLDQPVSAPPSPRDISMEIDSP	LDQPVS(1)APPS(1)PR	1766	UID4953	Color2 [DarkGray]	1	4		S	2			2318	___2	1	0.000581612	97.904	58.09	42.191	0.14511	169430000	240	20.8939	25.1309	20.8658	20.2116	24.144	24.9061	24.8988	24.3121	21.0878	20.8372	21.5364	20.5493	21.3196	21.4084	19.9148	22.6057	21.5567	21.3894	22.9408
	0.407942	0.86285	Q16204	244	Q16204	Q16204	Coiled-coil domain-containing protein 6	CCDC6	RILQEKLDQPVSAPPSPRDISMEIDSPENMM	LDQPVS(1)APPS(1)PR	1767	UID4954	Color2 [DarkGray]	1	4		S	2			2318	___2	1	0.000112251	123.36	90.136	42.191	0.14511	489600000	244	21.0882	25.1309	21.3231	21.608	24.144	24.9061	24.8988	24.3121	21.7058	20.9188	20.891	20.5493	22.0398	21.7414	21.2119	22.6057	20.549	20.7888	22.9408
	0.709924	1.9403	Q6ZUY9	154	Q6ZUY9	Q6ZUY9			LWIRSGHRQTKQAVASLAGSDLLQHKERMHC	QAVAS(1)LAGS(1)DLLQHK	1975	UID5162	Color2 [DarkGray]	1	4		S	2			2454	___2	1	0.000906499	67.022	29.842	53.569	3.2782	2282500000	154	26.2535	27.9919	25.4126	22.9468	24.4386	27.823	28.1717	28.7693	26.8783	26.0442	25.992	24.7094	27.328	26.3735	21.1705	21.7397	23.6708	21.8361	24.5588
	0.533999	1.67083	Q6ZUY9	158	Q6ZUY9	Q6ZUY9			SGHRQTKQAVASLAGSDLLQHKERMHCTARP	QAVAS(1)LAGS(1)DLLQHK	1976	UID5163	Color2 [DarkGray]	1	4		S	2			2454	___2	1	0.000906499	67.022	29.842	53.569	3.2782	2282500000	158	26.2535	27.9919	25.4126	22.9468	24.4386	27.823	28.1717	28.7693	26.8783	26.0442	25.992	24.7094	27.328	26.3735	21.4515	20.1288	23.6708	21.1903	24.5588
	0.05748	0.188772	Q96TA1-2;Q96TA1	683;696	Q96TA1-2	Q96TA1-2	Niban-like protein 1	FAM129B	SPQPKAAPEASSPPASPLQHLLPGKAVDLGP	AAPEAS(0.032)S(0.968)PPAS(1)PLQHLLPGK	2236	UID5423	Color2 [DarkGray]	1	4		S	2			2718	___2	1	9.4272e-95	224.45	210.1	179.75	0.41493	1777500000	683	21.9516	20.9185	20.9827	20.9822	27.4411	21.2747	19.2471	20.3874	24.0027	21.442	25.6621	27.3834	24.7586	21.3842	20.8818	26.4298	25.1512	26.0092	24.8978
	0.516022	1.12148	Q9Y6D5	227	Q9Y6D5	Q9Y6D5	Brefeldin A-inhibited guanine nucleotide-exchange protein 2	ARFGEF2	IQSKPQSPVIQAAAVSPKFVRLKHSQAQSKP	ELEKPIQS(0.002)KPQS(0.998)PVIQAAAVS(1)PK	2557	UID5744	Color2 [DarkGray]	1	4		S	3			3047	___2	1	1.39297e-29	161.61	151.85	100.83	0.0085068	301740000	227	20.5775	24.5172	21.3685	21.1144	24.5078	24.2954	25.1383	23.5006	21.0441	20.2818	20.7316	23.7599	24.5403	21.5989	21.3363	21.5564	20.8599	21.0005	20.8405
	0.207878	0.623044	Q13459;M0R300;M0R0P8;Q13459-2	1271;1271;1271;1271	Q13459	Q13459	Unconventional myosin-IXb	MYO9B	LDSRVSPPAPGSAPETPEDKSKPCGSPRVQE	VSPPAPGS(1)APET(1)PEDK	2991	UID6146	Color2 [DarkGray]	1	4		T	2			2225	___2	1	1.87731e-17	155.88	133.85	152.02	-0.40473	642640000	1271	21.3769	25.7317	20.672	21.3624	24.976	25.6311	25.4404	23.6988	22.2366	21.2497	20.9499	19.969	21.3646	20.7045	21.7829	21.8278	25.0213	20.7575	21.6574
	0.0314149	-0.152298	H3BLX4;Q96JM2-2;Q96JM2;Q96JM2-3	876;838;1993;1993	H3BLX4	H3BLX4	Zinc finger protein 462	ZNF462	PTLRAICNHLRKHVQYGNVPAVSAAVKEADD	KHVQY(1)GNVPAVS(1)AAVK	3213	UID6362	Color2 [DarkGray]	1	4		Y	2			990	___2	1	0.026375	45.661	27.326	45.661	-2.0653	706900000	876	20.7864	21.654	20.3686	21.0789	20.3521	24.2104	24.8571	26.0761	20.7522	21.496	21.7701	20.8869	27.2138	27.7591	26.6768	21.1188	20.7838	21.1551	20.9412
	0.929452	1.27993	O95803-2;O95803-3;O95803	128;128;128	O95803-2	O95803-2	Bifunctional heparan sulfate N-deacetylase/N-sulfotransferase 3;Heparan sulfate N-deacetylase 3;Heparan sulfate N-sulfotransferase 3	NDST3	GKGDLPVLIDKMKGKYILIIYENILKYINMD	Y(1)ILIIY(1)ENILK	3220	UID6369	Color2 [DarkGray]	1	4		Y	2			1442	___2	1	0.0015299	85.676	18.984	76.221	-1.8759	123950000	128	20.9763	24.1786	21.9872	21.2276	23.6491	24.2263	23.8555	23.9387	20.9185	21.899	20.974	21.1488	20.8891	21.4267	20.4945	21.3973	22.2369	22.1974	21.6305
	0.90893	1.34756	O95803-2;O95803-3;O95803	133;133;133	O95803-2	O95803-2	Bifunctional heparan sulfate N-deacetylase/N-sulfotransferase 3;Heparan sulfate N-deacetylase 3;Heparan sulfate N-sulfotransferase 3	NDST3	PVLIDKMKGKYILIIYENILKYINMDSWNRS	Y(1)ILIIY(1)ENILK	3221	UID6370	Color2 [DarkGray]	1	4		Y	2			1442	___2	1	0.0015299	85.676	18.984	76.221	-1.8759	123950000	133	21.2927	24.1786	21.4101	21.9599	23.6491	24.2263	23.8555	23.9387	21.7266	21.4536	20.6001	20.8599	20.7706	20.7454	20.716	20.3916	20.8165	22.1974	21.2732
	0.298694	-0.954318	K7EJS6;K7ER95;Q92918-2;Q92918	302;594;598;598	K7EJS6	K7EJS6	Mitogen-activated protein kinase kinase kinase kinase;Mitogen-activated protein kinase kinase kinase kinase 1	MAP4K1	AHISPHRLLARKNMVSTKIQDTKGCRACCVA	NMVS(1)T(1)KIQDT(1)K	909	UID7298	Color2 [DarkGray]	1	4		S	2			1171	___3	1	0.000431506	94.114	60.737	51.066	-2.2602	670140000	302	21.1421	21.2752	20.865	22.0361	20.8248	20.8626	21.8853	20.7941	26.5364	25.4924	25.415	23.7418	25.8862	25.9256	26.9327	23.4604	23.9152	20.8735	23.8149
	0.105196	-0.416398	K7EJS6;K7ER95;Q92918-2;Q92918	303;595;599;599	K7EJS6	K7EJS6	Mitogen-activated protein kinase kinase kinase kinase;Mitogen-activated protein kinase kinase kinase kinase 1	MAP4K1	HISPHRLLARKNMVSTKIQDTKGCRACCVAE	NMVS(1)T(1)KIQDT(1)K	2821	UID9177	Color2 [DarkGray]	1	4		T	2			1171	___3	1	0.000431506	94.114	60.737	51.066	-2.2602	670140000	303	21.4479	21.1499	20.8612	20.9862	21.5689	20.9189	21.6498	21.3154	26.5364	25.4924	25.415	23.7418	25.8862	25.9256	26.9327	23.4604	23.9152	20.5212	23.8149
	0.0807034	-0.294383	K7EJS6;K7ER95;Q92918-2;Q92918	308;600;604;604	K7EJS6	K7EJS6	Mitogen-activated protein kinase kinase kinase kinase;Mitogen-activated protein kinase kinase kinase kinase 1	MAP4K1	RLLARKNMVSTKIQDTKGCRACCVAEGASSG	NMVS(1)T(1)KIQDT(1)K	2822	UID9178	Color2 [DarkGray]	1	4		T	2			1171	___3	1	0.000431506	94.114	60.737	51.066	-2.2602	670140000	308	20.9699	21.4483	21.3831	21.3635	21.027	22.0671	21.4873	21.602	26.5364	25.4924	25.415	23.7418	25.8862	25.9256	26.9327	23.4604	23.9152	20.7615	23.8149
[truncated: 2 more columns]
