# Supplementary material for: CAF08 adjuvant enables single dose protection against respiratory syncytial virus infection in murine newborns
Source: Nat Commun. 2022 Aug 2;13:4234. doi: 10.1038/s41467-022-31709-2 (PMC9346114; doi:10.1038/s41467-022-31709-2)
Supplement: Supplementary file 8 — Supplementary Data 5 [file 41467_2022_31709_MOESM8_ESM.xlsx]

## Sheet: Sheet1
Significant	-LOG(P-value)	Difference	Proteins	Positions within proteins	Leading proteins	Protein	Protein names	Gene names	Sequence window	Phospho (STY) Probabilities	id	Unique identifier	Symbol color	Symbol type	Symbol size	Show label	Amino acid	Charge	Reverse	Potential contaminant	Protein group IDs	Multiplicity	Localization prob	PEP	Score	Delta score	Score for localization	Mass error [ppm]	Intensity	Position	C_1	R_1	T_1	V_1	C_2	R_2	T_2	V_2	C_3	R_3	T_3	V_3	C_4	R_4	T_4	V_4	C_5	R_5	T_5
+	1.42828	1.93033	D6RAF8;Q14103-3;Q14103;D6RD83	82;82;82;36	D6RAF8	D6RAF8	Heterogeneous nuclear ribonucleoprotein D0	HNRNPD	KIDASKNEEDEGHSNSSPRHSEAATAQREEW	IDASKNEEDEGHS(0.048)NS(0.861)S(0.091)PR	342	UID332	Color2 [A=255, R=0, G=0, B=255]	1	4		S	2			462	___1	0.860998	0	363.79	323.06	363.79	-1.2167	533460000	82	20.4892	20.3458	20.5445	20.2846	20.4105	19.826	20.8825	21.5128	20.7749	21.5607	21.1681	21.1097	16.9181	24.6143	20.6224	20.4659	20.6468	26.2759	21.0822
+	1.44632	-1.55488	P36507;G5E9C7;M0R1B6	394;297;98	P36507	P36507	Dual specificity mitogen-activated protein kinase kinase 2	MAP2K2	FAGWLCKTLRLNQPGTPTRTAV_________	LNQPGT(0.888)PT(0.112)R	2917	UID2871	Color2 [A=255, R=0, G=0, B=255]	1	4		T	2			1855	___1	0.887941	0.00979949	103.08	61.379	82.831	1.0008	486650000	394	20.8917	22.973	21.4658	23.012	21.4911	24.7897	20.5737	24.8254	22.1611	20.5717	20.1872	20.5214	20.568	20.6718	20.981	20.7159	21.3566	21.5003	21.4642
+	1.6424	1.63295	F8W7U3;E7ESD2;Q641Q2-2;Q641Q2;J3KP36;Q9Y4E1-3;Q9Y4E1-6;Q9Y4E1-2;Q9Y4E1;Q9Y4E1-4;Q9Y4E1-5;Q5SNT6	200;288;288;288;232;233;288;280;288;288;288;200	F8W7U3;J3KP36;Q5SNT6	F8W7U3	WASH complex subunit FAM21A;WASH complex subunit FAM21C;WASH complex subunit FAM21B	FAM21A;FAM21C;FAM21B	EDIEENTRPKRSRPTSFADELAARIKGDAMG;EDIEENTRPKRSRPTSFADELAARIKGDAVG	S(0.001)RPT(0.074)S(0.925)FADELAAR	384	UID374	Color2 [A=255, R=0, G=0, B=255]	1	4		S	2			1120;2371;570	___1	0.924941	0.00239577	88.706	68.5	80.411	0.90379	345540000	200	24.2326	20.8641	23.9081	23.4715	25.0611	21.2433	24.1994	20.8368	20.8044	20.8802	25.7928	21.3304	20.384	21.4796	21.6651	21.0519	22.5999	21.0895	22.1616
+	1.5994	-1.89084	Q9UI08;Q9UI08-2;B7Z3I5;H0YJN0;G3V314;H0YJL6	259;261;265;76;155;65	Q9UI08	Q9UI08	Ena/VASP-like protein	EVL	GSSPSGTSKSDANRASSGGGGGGLMEEMNKL	S(0.001)DANRAS(0.971)S(0.028)GGGGGGLMEEMNK	2414	UID2400	Color2 [A=255, R=0, G=0, B=255]	1	4		S	2			2945	___1	0.971265	4.312e-35	171.78	155.65	131.18	-0.79591	859630000	259	20.6164	24.9944	21.3096	20.9701	24.6402	24.5323	20.185	26.4138	21.1897	21.326	20.941	20.8041	20.636	21.3518	20.8174	22.027	21.2191	21.0539	21.1651
+	2.00991	-2.41642	Q15942;B4DQR8;H0Y2Y8;B4DQX7;H7C3D3	259;172;227;102;76	Q15942	Q15942	Zyxin	ZYX	PVSLANTQPRGPPASSPAPAPKFSPVTPKFT	GPPAS(0.007)S(0.993)PAPAPK	1762	UID1748	Color2 [A=255, R=0, G=0, B=255]	1	4		S	2			2316	___1	0.993076	3.60806e-11	153.64	97.917	142.12	0.3523	586270000	259	23.0925	25.5362	23.2587	24.015	25.637	20.2228	20.7896	26.4924	21.152	21.6681	20.4811	21.2763	24.0143	20.7475	24.1167	24.232	24.7121	25.9945	20.2821
+	1.4542	-1.91832	P34910;B7Z4A7	294;309	P34910	P34910	Protein EVI2B	EVI2B	KSTLLADDLEIKLFESSENIEDSNNPKTEKI	LFES(0.997)S(0.003)ENIEDSNNPK	242	UID243	Color2 [A=255, R=0, G=0, B=255]	1	4		S	2			287	___1	0.997033	3.97258e-63	228.19	202.74	228.19	-0.80592	310760000	294	20.2728	25.1859	20.0001	23.4614	24.2588	25.1902	20.8978	26.6477	21.5885	21.8494	24.1781	20.55	20.2482	20.1346	20.7153	20.2638	20.5598	21.2621	20.0911
+	1.40834	-2.25949	Q9UQ35;Q9UQ35-2	2581;2163	Q9UQ35	Q9UQ35	Serine/arginine repetitive matrix protein 2	SRRM2	SSLPVQPEVALKRVPSPTPAPKEAVREGRPP	VPS(0.998)PT(0.002)PAPK	2470	UID2456	Color2 [A=255, R=0, G=0, B=255]	1	4		S	2			2982	___1	0.997878	1.22009e-06	136.7	107.55	87.066	0.027883	2215100000	2581	25.0169	26.9498	25.2683	25.0351	26.4729	27.1061	21.5577	27.8198	19.9182	22.8116	21.0313	20.8551	26.1445	26.2091	26.0116	25.0934	26.4819	27.6065	25.666
+	1.53564	-1.80494	P11717	2409	P11717	P11717	Cation-independent mannose-6-phosphate receptor	IGF2R	KSVKALSSLHGDDQDSEDEVLTIPEVKVHSG	ALSSLHGDDQDS(1)EDEVLTIPEVK	1222	UID1208	Color2 [A=255, R=0, G=0, B=255]	1	4		S	2			1648	___1	0.999851	2.56101e-29	162.43	145.82	155.76	0.04381	567500000	2409	19.8422	21.5711	21.7257	20.9835	24.3392	19.9278	24.1286	26.0954	23.9583	20.8885	20.9034	26.1331	20.6738	24.5899	23.8145	21.1009	25.5543	24.4566	21.0406
+	1.88729	-1.02626	O95425-2;O95425-3	270;270	O95425-2	O95425-2	Supervillin	SVIL	QQAASRSPSFGDPQLSPEARPRCTSHSETPT	SPSFGDPQLS(1)PEARPR	1106	UID1093	Color2 [A=255, R=0, G=0, B=255]	1	4		S	3			1429	___1	0.999987	0.000183103	80.316	66.743	80.316	-3.6584	74046000	270	20.5858	20.717	20.1584	20.9555	20.451	20.4254	20.0819	20.9225	20.5465	20.7994	20.4391	21.6833	23.7119	24.101	21.1644	22.1653	23.1046	22.8835	20.0855
+	2.4082	-1.88289	E9PQN2;E9PKI6;E9PK91;Q9NYF8-3;Q9NYF8-2;Q9NYF8;E9PK09	510;512;512;510;510;512;512	E9PQN2	E9PQN2	Bcl-2-associated transcription factor 1	BCLAF1	PEQVKSEKLKDLFDYSPPLHKNLDAREKSTF	LKDLFDYS(1)PPLHK	494	UID481	Color2 [A=255, R=0, G=0, B=255]	1	4		S	3			670	___1	0.999999	6.94611e-05	132.56	87.951	94.639	-0.07185	264210000	510	20.4161	22.8928	20.7737	21.0387	23.4588	20.3661	22.0639	24.6009	23.2253	21.4621	23.2582	23.9625	18.6306	22.5535	22.3146	21.0048	21.0782	20.3145	20.9005
+	1.42791	-2.12799	H0YD13;H0Y2P0;E7EPC6;P16070-18;P16070-12;P16070-14;P16070-13;P16070-11;P16070-10;P16070-16;P16070-8;P16070-17;P16070-6;P16070-4;P16070-3;P16070-7;P16070-5;P16070;H0YE40	170;254;678;304;325;360;389;393;457;632;638;655;663;663;675;677;698;706;46	H0YD13	H0YD13	CD44 antigen	CD44	VEDRKPSGLNGEASKSQEMVHLVNKESSETP	S(1)QEMVHLVNK	367	UID357	Color2 [A=255, R=0, G=0, B=255]	1	4		S	2			542	___1	1	4.26646e-166	264.99	238.78	81.709	-0.82534	5254200000	170	24.2187	26.9078	24.4432	23.7678	27.0327	25.5157	20.7842	27.8243	21.0436	23.0597	26.7953	20.8473	20.9053	22.5401	22.7887	24.3028	21.4775	24.7645	23.3825
+	1.40153	-2.6345	E7ESM9;P20810-9;P20810-7;P20810-6;E9PSG1;P20810-5;F8W7E0	11;11;11;11;11;11;11	E7ESM9;P20810-5	E7ESM9	Calpastatin	CAST	_____MSQPGQKPAASPRPRRAAAARRTHEH	SQPGQKPAAS(1)PRPR	387	UID377	Color2 [A=255, R=0, G=0, B=255]	1	4		S	2			1729;572	___1	1	5.94942e-25	170.77	142.34	148.18	-0.039087	16330000000	11	26.4812	28.5193	27.7013	26.8477	28.2441	28.6241	21.5023	29.215	20.6428	21.6979	20.4134	21.4262	27.9451	28.2859	26.3562	25.9201	26.9847	29.0665	26.3655
+	2.56856	-1.22492	H3BTD6;H3BQ37;H3BPW9;Q96F86	18;131;131;131	H3BTD6	H3BTD6	Enhancer of mRNA-decapping protein 3	EDC3	NIPKRTDVKSQDVAVSPQQQQCSKSYVDRHM	SQDVAVS(1)PQQQQCSK	763	UID750	Color2 [A=255, R=0, G=0, B=255]	1	4		S	2			1017	___1	1	2.63405e-07	136.99	114.99	136.99	-0.32777	41667000	18	21.3715	20.9281	20.7005	20.1632	21.2595	21.4742	20.8847	23.6221	21.0945	20.7641	20.4716	22.1788	19.7561	21.3232	20.3036	22.0725	21.6408	21.707	20.935
+	1.51202	-2.23018	O00264;O00264-2	181;129	O00264	O00264	Membrane-associated progesterone receptor component 1	PGRMC1	HVGKLLKEGEEPTVYSDEEEPKDESARKND_	EGEEPTVYS(1)DEEEPKDESAR	954	UID941	Color2 [A=255, R=0, G=0, B=255]	1	4		S	2			1253	___1	1	1.01662e-153	265.29	238.15	265.29	0.027478	3477600000	181	20.0676	25.7824	20.7695	20.8622	20.4637	25.3866	20.5382	26.3755	20.7298	21.0876	25.4008	21.6269	25.201	25.8155	24.6018	24.4578	20.5512	27.1399	24.1746
+	2.01594	-2.62895	O60841	214	O60841	O60841	Eukaryotic translation initiation factor 5B	EIF5B	GQKKNQKNKPGPNIESGNEDDDASFKIKTVA	NKPGPNIES(1)GNEDDDASFK	1051	UID1038	Color2 [A=255, R=0, G=0, B=255]	1	4		S	2			1364	___1	1	1.20306e-266	316.18	282.34	129.12	-0.39546	1882900000	214	23.9598	26.6471	21.4684	20.9568	20.5546	26.7292	20.6748	27.0777	20.8602	20.2216	21.3649	20.5354	21.4648	26.5533	25.3061	23.6739	25.194	21.2878	20.9923
+	1.53183	-1.37853	Q6PKG0	90	Q6PKG0	Q6PKG0	La-related protein 1	LARP1	SPRPLQLPGAEGPAISDGEEGGGEPGAGGGA	ESPRPLQLPGAEGPAIS(1)DGEEGGGEPGAGGGAAGAAGAGRR	1956	UID1942	Color2 [A=255, R=0, G=0, B=255]	1	4		S	4			2435	___1	1	4.46442e-17	102.34	94.721	102.34	-0.76687	92316000	90	20.7841	20.4609	20.6081	20.3612	21.0863	20.3034	21.5618	24.6294	19.833	20.7275	20.2953	20.6625	21.5789	19.7843	20.698	21.7118	20.3779	24.5631	20.2151
+	1.82739	-2.15223	Q8WX93-4;Q8WX93-3;Q8WX93;Q8WX93-8;Q8WX93-5;Q8WX93-2;Q8WX93-9;Q8WX93-7	410;739;1121;515;897;897;914;123	Q8WX93-4	Q8WX93-4	Palladin	PALLD	SGHPHVRRPRSRSRDSGDENEPIQERFFRPH	S(1)RDS(1)GDENEPIQER	2125	UID2111	Color2 [A=255, R=0, G=0, B=255]	1	4		S	3			2610	___1	1	1.30791e-61	223.5	166.06	54.834	0.41873	3874400000	410	20.6985	24.5574	22.5952	22.5576	20.7113	24.9241	20.4033	25.5063	21.078	21.3885	20.109	20.4177	24.2066	24.2007	20.727	23.158	25.1621	27.1795	23.8843
+	1.72079	-1.83971	Q92835-3;Q92835-2;Q92835;H0Y5Q9;H7C2V3;H7C292	826;1038;1039;660;791;791	Q92835-3	Q92835-3	Phosphatidylinositol 3,4,5-trisphosphate 5-phosphatase 1	INPP5D	SLSSFPKPAPRKDQESPKMPRKEPPPCPEPG	KDQES(1)PKMPR	2164	UID2150	Color2 [A=255, R=0, G=0, B=255]	1	4		S	3			2637	___1	1	0.00564022	72.496	48.242	62.68	-0.17946	589210000	826	20.7832	20.4745	20.9305	20.9812	25.143	19.603	20.0191	25.6789	20.9143	21.1	20.8417	20.4623	21.7623	23.9034	23.1728	22.3919	24.3649	25.1634	23.0012
+	1.88949	1.21308	Q9BTU6	51	Q9BTU6	Q9BTU6	Phosphatidylinositol 4-kinase type 2-alpha	PI4K2A	VRVAAAAGSGPSPPGSPGHDRERQPLLDRAR	VAAAAGSGPS(1)PPGS(1)PGHDR	2258	UID2244	Color2 [A=255, R=0, G=0, B=255]	1	4		S	2			2756	___1	1	1.53747e-63	198.49	159.34	157.22	-0.4735	681190000	51	20.2447	21.1106	21.4966	21.2577	22.0697	20.7593	21.5239	21.5733	21.0246	20.7745	21.8224	20.8783	20.5209	25.4178	24.6828	20.9302	20.1341	25.7367	23.2651
+	1.32421	-2.36173	Q9H1E3;Q9H1E3-2	214;174	Q9H1E3	Q9H1E3	Nuclear ubiquitous casein and cyclin-dependent kinase substrate 1	NUCKS1	KEKTPSPKEEDEEPESPPEKKTSTSPPPEKS	TPSPKEEDEEPES(1)PPEKK	2300	UID2286	Color2 [A=255, R=0, G=0, B=255]	1	4		S	2			2801	___1	1	2.4658e-81	244	213.44	136.66	-0.7306	2309300000	214	20.6071	26.0147	23.0981	22.4731	26.1379	25.8799	20.3738	27.0684	20.427	20.8742	20.4928	20.8351	25.9787	26.5254	20.3285	25.408	26.4551	27.5111	25.2933
+	2.15427	1.19253	Q9NQC3-5;Q9NQC3;F8WAM4;Q9NQC3-4;Q9NQC3-2	7;7;7;7;7	Q9NQC3-5;Q9NQC3-2	Q9NQC3-5	Reticulon-4	RTN4	_________MEDLDQSPLVSSSDSPPRPQPA	MEDLDQS(1)PLVSSSDSPPRPQPAFK	2349	UID2335	Color2 [A=255, R=0, G=0, B=255]	1	4		S	2			2856;2857	___1	1	5.12107e-66	147.9	133.12	147.9	-0.75048	253930000	7	23.3526	24.1367	20.8997	20.9645	24.1682	23.5077	22.9807	21.161	24.5215	20.3099	22.8135	20.1531	20.6808	20.8513	23.1938	21.1492	23.8207	20.4258	22.0804
	0.368069	-0.593051	O43149	1518	O43149	O43149	Zinc finger ZZ-type and EF-hand domain-containing protein 1	ZZEF1	LPAADVSPATAEEPLSPSTPTRRPPFTRGRL	LPSSSGLPAADVSPATAEEPLS(0.754)PS(0.187)T(0.047)PT(0.012)R	1004	UID991	Color2 [DarkGray]	1	4		S	2			1313	___1	0.754225	2.37947e-13	141.36	122.53	141.36	-1.971	200520000	1518	21.3185	22.4064	21.2266	21.2326	21.5322	20.4361	20.2589	23.4352	19.7972	20.1521	23.2403	20.524	20.1346	20.9153	21.1016	20.8197	22.8078	21.6086	20.3681
	0.456925	-0.881154	I1E4Y6;Q6Y7W6;C9JHW1;E7ESB6;Q6Y7W6-4;Q6Y7W6-5;E9PC50	404;382;325;376;376;376;213	I1E4Y6	I1E4Y6	PERQ amino acid-rich with GYF domain-containing protein 2	GIGYF2	SEETPQTSSSSARPGTPSDHQSQEASQFERK	VGVEASEETPQTS(0.001)S(0.025)S(0.025)S(0.025)ARPGT(0.755)PS(0.168)DHQSQEASQFER	2801	UID2755	Color2 [DarkGray]	1	4		T	4			1080	___1	0.754621	8.43459e-137	224.8	203.36	224.8	-0.22014	269000000	404	21.2856	20.4517	20.1392	23.6105	20.5553	21.3852	21.8625	21.0911	20.6655	21.757	25.5815	21.3798	21.1993	20.4271	20.4277	21.7528	20.7908	20.9001	21.5902
	0.12523	-0.33338	O95400	195	O95400	O95400	CD2 antigen cytoplasmic tail-binding protein 2	CD2BP2	ARGGGKGRKGPGQPSSPQRLDRLSGLADQMV	KGPGQPS(0.239)S(0.761)PQRLDR	1104	UID1091	Color2 [DarkGray]	1	4		S	3			1428	___1	0.760576	0.000360829	83.891	66.639	66.777	0.23033	662140000	195	21.7098	25.5709	23.7155	22.8461	26.3061	25.4946	20.6857	26.7214	21.465	20.2809	20.9366	19.9139	24.428	24.8491	24.7306	23.891	25.8558	26.7192	24.8298
	1.05906	1.15322	Q9Y2U5	163	Q9Y2U5	Q9Y2U5	Mitogen-activated protein kinase kinase kinase 2	MAP3K2	RKKRLSIIGPTSRDRSSPPPGYIPDELHQVA	DRS(0.771)S(0.229)PPPGYIPDELHQVAR	2508	UID2494	Color2 [DarkGray]	1	4		S	3			2999	___1	0.770553	3.76634e-09	102.92	98.848	76.959	0.43844	197300000	163	20.3721	24.9677	20.7427	20.9123	24.0227	24.7627	23.9119	19.3237	21.0521	20.6874	24.8232	21.0526	20.8912	20.6227	20.831	23.7107	24.0437	21.825	20.795
	0.205815	-0.216786	H7C107	926	H7C107	H7C107			SYASGEGLKRSALSSSLRDLSEAGVHH____	SALS(0.008)S(0.179)S(0.771)LRDLS(0.042)EAGVHH	795	UID782	Color2 [DarkGray]	1	4		S	3			1053	___1	0.771356	0.000103713	79.489	63.593	79.489	-0.02147	49179000	926	20.1162	22.9444	20.8308	21.5208	20.4591	23.0596	20.4155	24.1524	21.0307	20.2473	20.8398	20.502	20.184	22.3973	20.0986	20.9278	22.126	21.1169	21.4206
	1.27803	-0.545673	H0Y5W0;Q7Z6Z7-2;Q7Z6Z7-3;Q7Z6Z7	1923;2889;2880;2889	H0Y5W0	H0Y5W0	E3 ubiquitin-protein ligase HUWE1	HUWE1	TSAAGSSEQPRAGSSTPGDAPPAVAEVQGRS	AGS(0.038)S(0.19)T(0.773)PGDAPPAVAEVQGR	2783	UID2737	Color2 [DarkGray]	1	4		T	2			935	___1	0.772738	7.73231e-08	97.502	74.781	97.502	-0.14807	54460000	1923	21.7046	20.8591	20.7097	20.4274	20.8383	23.9704	21.1512	21.6634	20.3636	20.4499	20.8444	20.5689	20.2746	23.1302	20.7665	21.2124	23.2292	20.8407	20.6104
	0.085308	-0.151751	E7EX40;Q6WKZ4-3;Q6WKZ4;Q6WKZ4-2	381;529;529;381	E7EX40	E7EX40	Rab11 family-interacting protein 1	RAB11FIP1	EAEPESKSEPRPPISSPRAPQTRAVKPRLHP	SEPRPPIS(0.224)S(0.776)PR	427	UID417	Color2 [DarkGray]	1	4		S	2			601	___1	0.775776	0.00797001	77.279	57.148	77.279	0.51642	115210000	381	21.5067	23.651	19.8349	20.3796	20.5619	23.7484	21.2926	25.2919	21.1654	21.1214	23.6029	20.996	20.4386	20.908	20.2534	19.8788	21.5815	21.0249	20.4389
	0.301013	-0.603449	O43852;O43852-3;O43852-5;O43852-6;O43852-10;O43852-13;O43852-14;O43852-9;O43852-11;O43852-12;O43852-2;O43852-4;O43852-7;O43852-8	44;52;44;44;44;44;52;44;44;44;44;52;44;44	O43852;O43852-2	O43852	Calumenin	CALU	HHEPQLSDKVHNDAQSFDYDHDAFLGAEEAK	VHNDAQS(0.776)FDY(0.224)DHDAFLGAEEAK	1029	UID1016	Color2 [DarkGray]	1	4		S	3			1338;1339	___1	0.775935	6.08609e-05	77.045	70.396	77.045	-4.1908	414500000	44	20.9222	20.6627	21.5992	21.1782	21.3188	21.3198	20.9361	20.6725	20.2689	20.4918	21.4211	20.3044	20.7276	20.7932	20.2167	22.3246	21.366	21.2277	19.4605
	0.634658	-0.552414	A1A4S6;E7EUW5;H0Y8W5	589;238;267	A1A4S6	A1A4S6	Rho GTPase-activating protein 10	ARHGAP10	FRTPPDTTFPEPTCLSASPPNAPPRQSKRQG	TPPDTTFPEPT(0.003)CLS(0.777)AS(0.22)PPNAPPR	5	UID6	Color2 [DarkGray]	1	4		S	2			4	___1	0.776869	4.70438e-79	157.51	139.71	157.51	4.4055	66235000	589	20.8661	21.0069	21.2492	22.8696	21.0827	23.3687	20.8826	21.0966	21.7052	20.6922	20.956	21.0532	20.6621	21.0856	22.2434	20.9571	21.4628	22.318	21.0922
	0.108512	0.102087	B4DDD6;Q9UJU6;Q9UJU6-2;H0Y5J4;Q9UJU6-5;Q9UJU6-4;B4DDP6;Q9UJU6-3	251;275;276;204;172;181;227;284	B4DDD6	B4DDD6	Drebrin-like protein	DBNL	IFKQKERAMSTTSISSPQPGKLRSPFLQKQL	AMSTTSIS(0.219)S(0.781)PQPGK	136	UID137	Color2 [DarkGray]	1	4		S	2			130	___1	0.780908	4.16297e-05	119.87	87.537	108.66	-0.0263	141850000	251	24.5782	20.9279	20.7998	21.3691	20.7649	20.6359	20.6698	21.0645	20.4985	20.9347	20.4766	21.2669	23.8256	22.4372	23.6782	21.2429	23.6518	23.2069	21.4469
	1.2694	-1.07751	Q9BXB4	181	Q9BXB4	Q9BXB4	Oxysterol-binding protein-related protein 11	OSBPL11	PPLKSRSFSLASSSNSPISQRRPSQNAISFF	SFSLASS(0.002)S(0.04)NS(0.781)PIS(0.176)QR	2267	UID2253	Color2 [DarkGray]	1	4		S	2			2771	___1	0.780978	8.88116e-33	144.73	110.73	105.14	0.99087	68537000	181	20.5955	20.0468	21.2611	20.2342	21.6012	19.6854	20.9075	24.1499	21.139	20.7814	20.2757	20.8176	21.456	19.6362	20.3396	20.3078	20.7635	21.331	20.7274
	0.374327	-0.491662	E9PMG1;H0YDT0;Q96D71-2;Q96D71-4;Q96D71-3;Q96D71;H0YE73	455;441;455;455;482;482;69	E9PMG1	E9PMG1	RalBP1-associated Eps domain-containing protein 1	REPS1	EMELKRTGSDHTNPTSPLLVKPSDLLEENKI	T(0.001)GSDHT(0.002)NPT(0.215)S(0.782)PLLVKPSDLLEENKINSSVK	509	UID496	Color2 [DarkGray]	1	4		S	4			687	___1	0.781964	5.41176e-05	84.362	78.332	84.362	-0.1214	170880000	455	20.4372	21.3902	20.957	19.8539	24.9	21.3058	20.3393	20.7201	20.6325	21.0026	21.0377	20.8304	21.3261	20.4176	21.6979	23.1953	24.7586	20.7383	22.4696
	0.76047	-0.68058	Q8WU79-3;Q8WU79-2;Q8WU79	139;189;219	Q8WU79-3	Q8WU79-3	Stromal membrane-associated protein 2	SMAP2	SNTLEKDLDLLASVPSPSSSGSRKVVGSMPT	DLDLLAS(0.002)VPS(0.783)PS(0.131)S(0.028)S(0.028)GS(0.028)R	2119	UID2105	Color2 [DarkGray]	1	4		S	2			2599	___1	0.783251	3.4121e-13	93.51	79.352	93.51	-1.0905	52521000	139	20.2378	20.4775	21.2974	19.9483	20.8968	20.5989	22.5206	22.746	23.3396	21.0561	20.8569	24.3697	21.7834	21.0116	20.3823	20.9871	20.3212	20.2403	20.4516
	0.13035	-0.276542	Q9Y2U5	164	Q9Y2U5	Q9Y2U5	Mitogen-activated protein kinase kinase kinase 2	MAP3K2	KKRLSIIGPTSRDRSSPPPGYIPDELHQVAR	DRS(0.216)S(0.784)PPPGYIPDELHQVAR	2509	UID2495	Color2 [DarkGray]	1	4		S	3			2999	___1	0.784069	8.83422e-24	156.78	152.07	156.78	-0.81757	225940000	164	20.9016	20.5812	20.281	21.1157	24.0227	24.7627	20.4487	26.2029	21.1595	21.7244	24.8232	20.9529	21.7431	21.1095	20.5013	23.7107	24.0437	20.8905	20.8071
	0.368837	-0.370629	Q8IY17-5;Q8IY17-2;Q8IY17-3;Q8IY17;Q8IY17-4	409;409;448;448;457	Q8IY17-5	Q8IY17-5	Neuropathy target esterase	PNPLA6	RGRISVSLQEEASGGSLAAPARTPTQEPREQ	ISVSLQEEAS(0.146)GGS(0.785)LAAPART(0.055)PT(0.015)QEPR	2042	UID2028	Color2 [DarkGray]	1	4		S	3			2526	___1	0.784555	0.000206145	103.18	87.415	103.18	0.64942	106090000	409	21.319	24.2851	20.9965	20.5539	20.7516	20.411	20.3744	22.0198	21.0198	19.4254	21.5907	20.8191	21.0403	23.1441	20.3104	21.5079	21.2541	24.5559	21.2419
	0.360065	0.330807	P16403	2	P16403	P16403	Histone H1.2	HIST1H1C	______________MSETAPAAPAAAPPAEK	S(0.789)ET(0.211)APAAPAAAPPAEK	1249	UID1235	Color2 [DarkGray]	1	4		S	2			1694	___1	0.788986	0.00267455	70.134	11.31	70.134	-2.1701	40816000	2	19.9806	20.3226	20.6423	21.1241	21.8146	21.0285	20.1613	20.959	20.6121	22.1145	22.6981	21.4879	21.7575	20.8835	20.1488	21.4601	20.7423	21.8239	21.0518
	0.465777	-0.618044	P54727;P54727-2;H0Y579	160;88;30	P54727	P54727	UV excision repair protein RAD23 homolog B	RAD23B	QEKPAEKPAETPVATSPTATDSTSGDSSRSN	QEKPAEKPAETPVAT(0.203)S(0.794)PT(0.002)ATDSTSGDSSR	1460	UID1446	Color2 [DarkGray]	1	4		S	3			2005	___1	0.794417	1.40581e-09	130.95	122.68	123.86	0.74105	370540000	160	20.2819	20.8582	21.058	22.0553	24.3436	24.0872	20.1947	24.4018	20.4674	20.8659	21.2863	20.9624	25.9455	20.583	23.712	20.3107	25.4771	26.5336	20.3309
	0.404181	-0.27232	Q8NCE2-2;Q8NCE2	530;530	Q8NCE2-2	Q8NCE2-2	Myotubularin-related protein 14	MTMR14	SSSSNHSDNFFRMGSSPLEVPKPRLAALSDR	MGS(0.204)S(0.796)PLEVPKPR	2072	UID2058	Color2 [DarkGray]	1	4		S	2			2558	___1	0.796413	0.0140667	75.739	51.709	75.739	0.81537	25147000	530	21.2677	22.8125	20.1781	21.3887	21.6689	22.4857	21.0726	22.8373	20.4358	21.5365	20.6959	21.0315	21.2907	20.6532	20.226	19.9743	20.4119	20.3045	20.4581
	0.00492024	0.00830693	M0QZI3;O14526-3;O14526-2;O14526	592;535;585;585	M0QZI3	M0QZI3	F-BAR domain only protein 1	FCHO1	SCPLTRSNGDLSRSLSPSPLGSSAASTALER	S(0.028)LS(0.797)PS(0.175)PLGSSAASTALERPSFLSQTGHGVSR	936	UID923	Color2 [DarkGray]	1	4		S	4			1219	___1	0.796589	2.72934e-05	88.573	79.953	88.573	0.9215	88442000	592	21.0721	22.9858	20.2257	20.9874	20.3103	21.1387	21.0166	20.4636	23.6168	21.4524	23.5221	24.4892	19.7428	23.7771	23.1965	20.9755	21.578	22.8742	20.5907
	0.788043	-0.398523	P46379-2;P46379;P46379-3;P46379-5;F6TC96;F6UR09;F6U1F2;F6XTU0;F6RG75;X6RCT4;F6WML8;F6VEM6;F6X9W3;F6U341;F6S6P2;X6REW1;P46379-4	113;113;113;113;113;113;113;113;113;113;113;113;113;113;113;113;113	P46379-2	P46379-2	Large proline-rich protein BAG6	BAG6	ASSGTGSASATHGGGSPPGTRGPGASVHDRN	APPQTHLPSGASS(0.001)GT(0.002)GS(0.006)AS(0.018)AT(0.06)HGGGS(0.799)PPGT(0.054)RGPGAS(0.06)VHDR	1379	UID1365	Color2 [DarkGray]	1	4		S	5			1908	___1	0.798866	1.02966e-07	78.915	67.53	58.691	1.3172	198370000	113	20.5299	20.2109	21.2348	20.7023	20.7889	20.3283	19.9539	21.7319	20.7578	21.036	21.2201	20.4331	23.7179	23.3503	20.9132	20.9161	23.6989	24.4849	20.2403
	0.127094	-0.183482	K7EQY5;P42679-3;P42679;P42679-2	500;460;501;502	K7EQY5	K7EQY5	Non-specific protein-tyrosine kinase;Megakaryocyte-associated tyrosine-protein kinase	MATK	GAPASVSGQDADGSTSPRSQEP_________	SAGAPASVSGQDADGS(0.1)T(0.1)S(0.801)PR	922	UID909	Color2 [DarkGray]	1	4		S	2			1197	___1	0.800603	4.79705e-64	199.75	176.08	80.81	-0.55556	86006000	500	20.8003	24.9757	20.9287	20.5718	21.2621	21.1906	20.6962	25.0227	20.7154	21.1266	20.5429	20.2533	21.2882	21.0385	20.1392	20.2287	20.8814	21.3115	21.0984
	0.274173	1.03874	Q96DA2	145	Q96DA2	Q96DA2	Ras-related protein Rab-39B	RAB39B	QRQVTRHEAEKLAAAYGMKYIETSARDAINV	LAAAY(0.801)GMKY(0.199)IET(0.5)S(0.5)AR	3240	UID6389	Color2 [DarkGray]	1	4		Y	2			2671	___2	0.80108	0.0367675	41.704	24.537	41.704	1.4374	3127300000	145	20.8655	21.2339	20.4508	21.5079	22.9618	21.6496	23.1012	20.5409	22.7382	21.1433	20.3478	21.7412	20.6583	21.9562	26.5516	19.8782	27.6429	26.377	26.1385
	0.28464	-0.354439	P34910;B7Z4A7	268;283	P34910	P34910	Protein EVI2B	EVI2B	CMDNIRENEISTKRTSIISLTPWKPSKSTLL	RT(0.198)S(0.802)IISLTPWKPSK	243	UID244	Color2 [DarkGray]	1	4		S	3			287	___1	0.802168	7.66507e-08	136.33	122.81	109.5	-1.0114	142240000	268	20.3209	20.6204	23.0763	20.6132	24.5784	23.0805	20.7856	24.5077	24.545	20.7645	20.8412	20.742	21.2126	21.793	21.7824	20.8515	20.4038	22.2293	20.1136
	0.0620996	-0.115465	F8W726;Q14157-4;Q14157-1;Q14157-3;Q14157;Q14157-5	620;602;609;609;609;609	F8W726	F8W726	Ubiquitin-associated protein 2-like	UBAP2L	QRSTQTRRYPSSISSSPQKDLTQAKNGFSSV	RYPSS(0.001)IS(0.027)S(0.167)S(0.804)PQKDLTQAK	632	UID619	Color2 [DarkGray]	1	4		S	3			846	___1	0.804202	4.20939e-05	83.245	66.561	83.245	0.73942	167940000	620	21.5671	20.49	21.6179	20.8467	20.5575	21.5327	20.648	20.8452	20.2773	21.0798	20.7393	21.2944	23.2777	20.3921	20.6254	20.7765	24.7396	25.4889	24.2565
	0.206859	-0.116087	Q8IY17-5;Q8IY17-2;Q8IY17-3;Q8IY17;Q8IY17-4	416;416;455;455;464	Q8IY17-5	Q8IY17-5	Neuropathy target esterase	PNPLA6	LQEEASGGSLAAPARTPTQEPREQPAGACEY	ISVSLQEEAS(0.001)GGS(0.005)LAAPART(0.806)PT(0.187)QEPR	3080	UID3034	Color2 [DarkGray]	1	4		T	3			2526	___1	0.806433	1.66937e-28	160.27	138.35	136.66	0.13015	83028000	416	21.6035	21.2999	20.5043	21.0581	23.7816	24.1448	20.598	20.4452	21.5102	20.8351	20.6423	21.5824	20.2118	21.8476	21.1304	21.6902	24.2655	21.2104	20.7934
	1.02121	0.734598	Q86YV5	824	Q86YV5	Q86YV5	Tyrosine-protein kinase SgK223	SGK223	QPPPLPQKKIVSRAASSPDGFFWTQGSPKPG	AAS(0.807)S(0.193)PDGFFWTQGSPKPGTASPK	2022	UID2008	Color2 [DarkGray]	1	4		S	3			2508	___1	0.806976	5.02831e-11	134.91	127.11	59.893	0.20833	119700000	824	20.3079	24.0657	20.6536	20.9317	24.3072	23.9129	21.6716	20.5398	23.5695	20.1824	24.261	21.025	20.2997	21.3907	20.9434	21.4465	21.7734	21.6493	21.3315
	0.21133	-0.34929	E7ERS3;Q86VM9;Q86VM9-2;H3BP01	558;534;502;199	E7ERS3	E7ERS3	Zinc finger CCCH domain-containing protein 18	ZC3H18	WRRSKSPKKKLGVSVSPSRARRRRKTSASSA	LGVSVS(0.809)PS(0.19)R	378	UID368	Color2 [DarkGray]	1	4		S	2			565	___1	0.809259	0.00209673	118.9	72.747	98.898	0.64642	122240000	558	20.2123	23.3164	20.8867	21.1676	23.4925	23.1475	20.2818	24.6161	20.5848	20.0842	24.4384	20.175	21.1904	22.0276	22.0277	21.1001	22.6842	20.4438	21.727
	0.868143	-0.917842	Q9UQ35;Q9UQ35-2	1014;1014	Q9UQ35	Q9UQ35	Serine/arginine repetitive matrix protein 2	SRRM2	VKAQTPPGPSLSGSKSPCPQEKSKDSLVQSC	VKAQT(0.999)PPGPS(0.003)LS(0.035)GS(0.152)KS(0.812)PCPQEK	2455	UID5642	Color2 [DarkGray]	1	4		S	3			2982	___2	0.811515	0.000659769	62.713	49.464	62.713	0.71081	131870000	1014	20.0517	23.3615	21.8905	20.9172	21.7467	21.5492	20.6336	23.7709	21.3793	20.5085	20.7503	20.0812	23.6477	20.8243	20.8854	21.5148	23.8195	20.8418	22.2659
	0.202475	-0.37544	B3KXW9;E7ERW7;Q92608	766;1197;1705	B3KXW9	B3KXW9	Dedicator of cytokinesis protein 2	DOCK2	LPEVKLRRSKKRTKRSSVVFADEKAAAESDL	RS(0.812)S(0.188)VVFADEK	131	UID132	Color2 [DarkGray]	1	4		S	2			129	___1	0.811662	0.00164425	109.44	43.386	103.97	0.47393	187050000	766	21.5935	24.5791	20.6925	22.9041	24.2698	24.8244	20.554	25.7584	20.8638	20.8953	24.9361	20.3274	20.4039	21.1953	20.4014	21.5223	20.0434	21.9214	20.3333
	0.759681	0.969801	Q09666	5762	Q09666	Q09666	Neuroblast differentiation-associated protein AHNAK	AHNAK	KASLGSLEGEAEAEASSPKGKFSLFKSKKPR	ASLGSLEGEAEAEAS(0.812)S(0.188)PKGK	1561	UID1547	Color2 [DarkGray]	1	4		S	3			2180	___1	0.811814	1.1032e-18	130.62	106.06	66.52	-0.21912	424910000	5762	21.239	20.73	20.4007	20.3851	20.7231	26.2189	24.1853	20.2372	20.7456	20.2901	20.86	21.0719	21.1883	21.717	21.3142	20.1932	23.2912	22.368	21.4186
	0.0734045	-0.113791	A9Z1X7;E9PCT1;Q8IYB3;Q8IYB3-2;M0R088	705;708;696;694;669	A9Z1X7	A9Z1X7	Serine/arginine repetitive matrix protein 1	SRRM1	RHSPSPRPRAPQTSSSPPPVRRGASSSPQRR	APQTSS(0.185)S(0.815)PPPVR	81	UID82	Color2 [DarkGray]	1	4		S	2			78	___1	0.815117	2.83355e-11	162.31	139.23	162.31	0.92464	218940000	705	21.1223	18.7836	20.5187	23.4975	23.9946	23.571	19.9659	20.8934	20.5402	19.8202	22.4085	20.8268	23.5011	23.9205	21.3111	20.1286	24.0807	25.3858	20.536
	0.65311	0.916384	H0Y6Z4;Q8TDZ2-2;Q8TDZ2;Q8TDZ2-4	179;531;617;636	H0Y6Z4	H0Y6Z4	Protein-methionine sulfoxide oxidase MICAL1	MICAL1	AYLSHFHSAFKSMAHSPGPVSQASPGTSSAV	S(0.169)MAHS(0.821)PGPVS(0.01)QASPGTSSAVLFLSK	712	UID699	Color2 [DarkGray]	1	4		S	3			937	___1	0.821427	0.000118949	103.18	91.656	88.842	-1.8603	175510000	179	21.4909	20.8645	23.2165	20.3155	24.5529	20.4915	24.0033	25.0513	24.2973	20.9411	24.0091	21.4203	20.698	20.4967	23.5139	22.1133	20.9877	19.7891	22.9516
	0.212785	-0.159637	P22681	669	P22681	P22681	E3 ubiquitin-protein ligase CBL	CBL	LVGPECDHPKIKPSSSANAIYSLAARPLPVP	IKPS(0.029)S(0.147)S(0.821)ANAIYS(0.003)LAARPLPVPK	1290	UID1276	Color2 [DarkGray]	1	4		S	3			1744	___1	0.821433	5.20668e-05	80.359	72.963	80.359	0.47699	45822000	669	21.8292	20.8941	20.7143	21.4061	23.2263	21.3429	20.0926	21.2163	21.5608	20.586	21.0375	20.0717	21.1696	22.5345	20.949	21.4006	20.5039	21.4351	20.974
	1.68876	0.821147	E7ESM9;P20810-9;P20810-7;P20810-6;E9PDE4;B7Z574;P20810-4;P20810-8;P20810;B7Z468;E7ES10;H0YA91;E7EVY3	304;285;307;326;171;229;202;221;243;289;243;260;229	E7ESM9;E7EVY3	E7ESM9	Calpastatin	CAST	PDDAIDALSSDFTCGSPTAAGKKTEKEESTE	KEGITGPPADSSKPIGPDDAIDALSSDFT(0.006)CGS(0.823)PT(0.172)AAGK	385	UID375	Color2 [DarkGray]	1	4		S	4			572;593	___1	0.82251	5.57478e-16	130.71	123.28	108.38	0.25341	232120000	304	21.431	21.3313	20.8448	20.4376	24.7257	19.9032	23.1465	20.0596	23.2638	21.3175	21.2838	20.0504	20.6356	20.2858	20.6355	21.2369	24.566	22.7425	20.9427
	0.00611381	-0.00956747	P60468	17	P60468	P60468	Protein transport protein Sec61 subunit beta	SEC61B	PGPTPSGTNVGSSGRSPSKAVAARAAGSTVR	PGPTPS(0.001)GTNVGS(0.049)S(0.049)GRS(0.825)PS(0.074)K	1472	UID1458	Color2 [DarkGray]	1	4		S	2			2029	___1	0.825047	0.000187093	85.203	72.002	73.168	-0.14946	136840000	17	20.438	21.0925	21.0542	21.4456	24.9119	20.6626	21.836	20.4141	20.4039	20.8836	20.2551	20.0749	21.1405	21.5977	21.7123	21.236	20.5767	20.6638	21.6749
	1.29021	1.99674	H0Y812;H7C334	180;180	H0Y812	H0Y812			YRWQMISFHPNLYFHSEIIMKEHCVGILGYR	WQMIS(1)FHPNLY(0.175)FHS(0.826)EIIMK	721	UID3909	Color2 [DarkGray]	1	4		S	3			944	___2	0.825749	0.00468331	42.059	11.976	42.059	0.55014	1408900000	180	26.8361	27.6874	25.538	20.7558	24.9547	27.3673	21.8701	20.7315	20.7164	21.1044	29.1295	20.4806	24.7837	21.1565	21.1616	20.7765	21.059	20.416	21.1968
	0.0240542	-0.0354566	A6PWM2;Q6UXH1-3;Q6UXH1-2;Q6UXH1-4;Q6UXH1;Q6UXH1-6;Q6UXH1-5	70;70;70;70;70;70;70	A6PWM2	A6PWM2	Cysteine-rich with EGF-like domain protein 2	CRELD2	GGNTAWEEKTLSKYESSEIRLLEILEGLCES	TLS(0.001)KYES(0.826)S(0.173)EIR	47	UID48	Color2 [DarkGray]	1	4		S	2			54	___1	0.825873	0.00219337	112.44	88.683	112.44	1.4491	106350000	70	19.829	20.7274	20.8973	20.8221	21.2273	20.9639	22.006	20.938	20.1807	20.8157	20.0593	21.5669	20.7362	23.68	23.3244	22.3003	23.8616	24.3318	22.6223
	0.577245	-0.401447	P10451-3;P10451-4;P10451-5;P10451-2;P10451;CON__P31096	284;289;297;297;311;259	P10451-3	P10451-3	Osteopontin	SPP1	KHLKFRISHELDSASSEVN____________	ISHELDS(0.025)AS(0.148)S(0.827)EVN	1217	UID1203	Color2 [DarkGray]	1	4		S	2			1632	___1	0.826746	0.0182978	64.64	52.356	64.64	-0.36272	33995000	284	20.9795	20.8778	20.58	21.4374	20.9276	20.8379	21.4186	21.5169	21.7255	21.1246	19.7754	20.8581	20.5559	20.5663	21.0905	21.3373	21.5904	20.1982	21.0301
	0.0190738	-0.0480336	Q9Y3Z3;Q9Y3Z3-4;Q9Y3Z3-2;Q9Y3Z3-3	23;23;23;23	Q9Y3Z3	Q9Y3Z3	Deoxynucleoside triphosphate triphosphohydrolase SAMHD1	SAMHD1	QPSKRPRCDDSPRTPSNTPSAEADWSPGLEL	T(0.126)PS(0.829)NT(0.044)PS(0.001)AEADWSPGLELHPDYK	2528	UID2514	Color2 [DarkGray]	1	4		S	3			3016	___1	0.829381	1.4902e-27	151.42	136.87	110.9	-0.28334	255570000	23	20.7827	21.5087	24.7265	21.9323	23.8645	20.2648	23.6916	25.2246	20.9219	20.5205	20.9162	26.5779	21.0027	21.3058	23.7826	23.024	20.8423	21.9756	21.0566
	0.816553	-0.496688	E3W994;J3KR49;O75122;F5H604;E9PBA6	573;594;594;806;295	E3W994	E3W994	CLIP-associating protein 2	CLASP2	SSRLSSSVSAMRVLNTGSDVEEAVADALKKP	VLNT(0.832)GS(0.168)DVEEAVADALKKPAR	2705	UID2659	Color2 [DarkGray]	1	4		T	3			500	___1	0.832065	0.000322614	61.37	55.487	56.719	0.35415	53837000	573	20.5344	21.7339	20.5424	21.4274	20.1369	21.1674	20.0598	21.428	23.1996	21.4281	21.002	20.6993	20.9639	21.0182	20.8614	21.8375	21.767	21.3598	21.8949
	0.60635	-0.948326	P08648	127	P08648	P08648	Integrin alpha-5;Integrin alpha-5 heavy chain;Integrin alpha-5 light chain	ITGA5	EFDSKGSRLLESSLSSSEGEEPVEYKSLQWF	LLESSLS(0.047)S(0.833)S(0.119)EGEEPVEYK	1186	UID1172	Color2 [DarkGray]	1	4		S	2			1606	___1	0.833458	4.7996e-72	218.28	200.48	146.33	-0.8615	413000000	127	20.3524	24.5575	24.4643	23.6444	24.6972	21.5866	24.3718	25.7775	21.4698	21.4818	24.5268	20.9659	21.087	21.1365	22.5688	21.5954	22.9937	23.3164	20.7293
	0.0717796	0.0672961	I3L3K7;H3BR83;H3BRS1;Q12968-5;Q12968-6;Q12968-4;Q12968-3;Q12968-2;Q12968	344;329;329;344;344;344;344;344;344	I3L3K7	I3L3K7	Nuclear factor of activated T-cells, cytoplasmic 3	NFATC3	QYCVETDIPLKTRKTSEDQAAILPGKLELCS	KT(0.166)S(0.834)EDQAAILPGK	765	UID752	Color2 [DarkGray]	1	4		S	2			1023	___1	0.834408	0.000639021	85.837	49.166	85.837	0.69276	30405000	344	21.4088	21.8736	21.2716	21.2631	20.5746	22.3532	20.7851	22.6428	19.4654	20.6926	20.5035	21.3362	22.0934	21.3527	20.3057	20.9705	21.2216	20.99	20.6962
	0.259178	-0.234327	Q6JBY9;B7ZKW8	105;75	Q6JBY9	Q6JBY9	CapZ-interacting protein	RCSD1	QANLTFDPAALLPGASPKSPGLKAMVSPFHS	LQANLT(0.002)FDPAALLPGAS(0.835)PKS(0.163)PGLK	1925	UID1911	Color2 [DarkGray]	1	4		S	3			2418	___1	0.834765	0.00174382	42.536	38.465	42.536	0.1484	50204000	105	21.0007	19.9763	20.4013	21.2529	21.2479	20.9368	21.3243	20.9342	20.7725	21.5573	20.4802	20.9503	19.8486	23.101	23.0789	21.6419	21.6429	24.3471	20.2089
	0.085161	0.107864	P39687;H0YN26;H7BZ09	17;17;17	P39687	P39687	Acidic leucine-rich nuclear phosphoprotein 32 family member A	ANP32A	EMGRRIHLELRNRTPSDVKELVLDNSRSNEG	NRT(0.16)PS(0.84)DVKELVLDNSR	1351	UID1337	Color2 [DarkGray]	1	4		S	3			1869	___1	0.840023	1.22856e-05	95.957	78.468	95.957	0.29946	157180000	17	21.0533	21.0026	20.3582	20.7368	24.1585	22.434	21.19	21.0879	20.7503	20.3539	22.796	20.1163	19.252	20.8666	22.9584	21.1616	20.551	25.061	20.9526
	0.173185	-0.266105	Q8IWW6-3;Q8IWW6-2;Q8IWW6-4;Q8IWW6	231;231;231;231	Q8IWW6-3	Q8IWW6-3	Rho GTPase-activating protein 12	ARHGAP12	GDELSSSSTEQIRATTPPNQGRPDSPVYANL	AT(0.158)T(0.842)PPNQGRPDS(0.993)PVY(0.007)ANLQELK	3079	UID6234	Color2 [DarkGray]	1	4		T	3			2523	___2	0.841995	0.00253994	93.006	68.995	67.367	-0.20736	182070000	231	20.636	22.8152	21.731	21.1831	23.6431	21.1327	21.4332	24.6105	20.4711	20.5551	23.3314	20.6952	20.9929	23.8886	23.4928	21.7258	24.3594	24.5921	21.3577
	0.0532436	-0.133915	Q96TA1-2;Q96TA1	628;641	Q96TA1-2	Q96TA1-2	Niban-like protein 1	FAM129B	VQDEEVGLPFEASPESPPPASPDGVTEIRGL	QVVS(0.004)VVQDEEVGLPFEAS(0.151)PES(0.842)PPPAS(0.002)PDGVTEIR	2243	UID2229	Color2 [DarkGray]	1	4		S	3			2718	___1	0.842024	3.55696e-06	63.913	58.538	49.504	-1.3488	194580000	628	20.9294	20.5558	20.3374	21.1804	20.0826	20.0917	19.963	21.2383	20.7408	21.9421	20.8696	19.6185	21.538	20.5315	20.3778	21.1247	20.622	20.3436	21.5563
	0.532971	-0.778985	A8K4G3;H0Y3C5;J3KPD6;P08631-3;P08631-2;P08631-4;P08631;P07948-2;P07948	391;410;411;389;390;410;411;376;397	A8K4G3;P07948-2	P07948-2	Non-specific protein-tyrosine kinase;Tyrosine-protein kinase HCK;Tyrosine-protein kinase Lyn	HCK;LYN	KIADFGLARVIEDNEYTAREGAKFPIKWTAP	VIEDNEY(0.846)T(0.154)AR	3187	UID3136	Color2 [DarkGray]	1	4		Y	2			1593;56	___1	0.845542	0.00791805	123.86	82.431	96.331	0.38214	147130000	376	22.3338	24.5054	23.831	23.8714	24.1871	24.6699	19.574	25.2618	20.4603	20.731	19.4937	23.1177	20.4182	20.4638	21.1216	20.9411	21.775	21.526	21.3022
	0.105866	-0.209946	E9PHI6;Q9Y6G9	399;515	E9PHI6	E9PHI6	Cytoplasmic dynein 1 light intermediate chain 1	DYNC1LI1	DRITRKPVTVSPTTPTSPTEGEAS_______	KPVTVSPT(0.031)T(0.968)PT(0.848)S(0.147)PT(0.005)EGEAS	2741	UID2695	Color2 [DarkGray]	1	4		T	2			643	___1	0.848459	3.55877e-11	131.69	102.15	101.08	-0.39564	342210000	399	20.9329	21.4586	21.0283	21.9047	21.248	20.4007	20.7655	20.3104	20.5363	22.1758	20.5625	20.6038	20.1908	21.1979	24.6988	21.6093	20.5358	26.548	20.8614
	0.070718	-0.0458677	E9PHI6;Q9Y6G9	399;515	E9PHI6	E9PHI6	Cytoplasmic dynein 1 light intermediate chain 1	DYNC1LI1	DRITRKPVTVSPTTPTSPTEGEAS_______	KPVTVSPT(0.031)T(0.968)PT(0.848)S(0.147)PT(0.005)EGEAS	2741	UID5896	Color2 [DarkGray]	1	4		T	2			643	___2	0.848459	3.55877e-11	131.69	102.15	101.08	-0.39564	342210000	399	20.8628	19.6551	21.4571	20.595	24.8908	20.2884	20.9049	22.2543	19.6147	21.2882	20.8492	21.3749	20.2539	23.3566	20.3888	21.6203	23.9484	25.2775	20.759
	0.599918	-0.95177	P02545-6;P02545;P02545-3;P02545-2	22;22;22;22	P02545-6;P02545-2	P02545-2	Prelamin-A/C;Lamin-A/C	LMNA	RRATRSGAQASSTPLSPTRITRLQEKEDLQE	SGAQAS(0.008)S(0.01)T(0.025)PLS(0.849)PT(0.107)R	1134	UID1121	Color2 [DarkGray]	1	4		S	2			1493;1494	___1	0.849309	1.68016e-17	161.49	144.92	123.28	0.52543	601370000	22	23.7032	24.8246	23.3953	20.7533	24.9731	25.4255	20.7346	25.2594	20.9315	21.4292	24.4316	21.0089	20.9722	25.0768	24.2356	22.5775	25.0215	25.5204	20.6717
	0.967177	0.731228	Q7Z417	629	Q7Z417	Q7Z417	Nuclear fragile X mental retardation-interacting protein 2	NUFIP2	FLSKDYEIESQNPLASPTNTLLGSAKEQRYQ	DYEIESQNPLAS(0.854)PT(0.141)NT(0.004)LLGSAK	1988	UID1974	Color2 [DarkGray]	1	4		S	2			2473	___1	0.854419	4.82485e-36	167.63	148.57	133.09	0.38574	120210000	629	21.2534	21.1579	20.5911	20.4924	24.3024	21.2224	23.5579	21.0151	23.6709	20.4301	20.1542	21.2202	21.5292	20.2278	19.9675	21.1708	22.5921	21.418	21.7388
	0.772015	-0.410169	P42566;B1AUU8	324;324	P42566	P42566	Epidermal growth factor receptor substrate 15	EPS15	PPSDRASLQKNIIGSSPVADFSAIKELDTLN	NIIGS(0.144)S(0.855)PVADFS(0.001)AIK	1366	UID1352	Color2 [DarkGray]	1	4		S	2			1888	___1	0.854808	4.87287e-05	104.94	52.246	104.41	-0.49277	89384000	324	21.2034	23.185	21.4508	20.9963	23.6923	22.3191	20.2808	21.3626	23.7939	20.0313	21.4049	22.7247	20.8934	21.1015	21.2774	20.6223	20.9469	20.6768	20.6973
	0.216486	0.439184	M0QY17;M0R3F4;M0R2A4;M0R2K3;M0R193;M0R0I0;M0QX07;J3KQS6;Q9NWV8-3;Q9NWV8;M0R2I2;M0R3H9	8;8;8;8;8;8;8;8;8;8;37;8	M0QY17	M0QY17	BRISC and BRCA1-A complex member 1	BABAM1	________MEVAEPSSPTEEEEEEEEHSAEP	MEVAEPS(0.036)S(0.857)PT(0.107)EEEEEEEEHS(0.001)AEPRPR	873	UID860	Color2 [DarkGray]	1	4		S	4			1134	___1	0.857291	2.28077e-17	131.68	120.47	54.308	0.89292	848740000	8	24.0163	26.1707	23.9968	22.8072	24.8772	25.661	20.5428	26.0245	20.0126	20.9868	24.2014	20.405	23.3855	24.441	24.4553	23.2535	25.0947	25.012	20.4637
	0.239013	-0.273405	B3KXW9;E7ERW7;Q92608	792;1223;1731	B3KXW9	B3KXW9	Dedicator of cytokinesis protein 2	DOCK2	AESDLKRLSRKHEFMSDTNLSEHAAIPLKAS	KHEFMS(0.858)DT(0.134)NLS(0.008)EHAAIPLK	129	UID130	Color2 [DarkGray]	1	4		S	4			129	___1	0.857638	0.0038398	46.494	37.702	44.183	-0.98381	99479000	792	20.221	20.9602	21.0289	20.5117	20.8105	20.6173	20.2203	20.8694	20.3697	19.3932	20.9874	21.6625	20.6661	22.4429	20.975	21.4554	22.4694	24.2232	20.8716
	0.165417	0.197404	Q9UQ35;Q9UQ35-2;I3L4D8;I3L182;I3L1I8;Q9UQ35-3	353;353;353;257;257;257	Q9UQ35	Q9UQ35	Serine/arginine repetitive matrix protein 2	SRRM2	KDKDKKEKSATRPSPSPERSSTGPEPPAPTP	S(0.078)AT(0.083)RPS(0.826)PS(0.861)PERS(0.051)S(0.05)T(0.05)GPEPPAPT(0.001)PLLAER	2472	UID5659	Color2 [DarkGray]	1	4		S	3			2982	___2	0.86085	0.000558287	79.069	70.938	41.749	-0.26236	92690000	353	19.8719	21.0945	22.5483	21.2447	20.371	20.6861	21.374	19.6362	21.6147	21.0332	20.9444	20.1013	20.7904	24.2216	22.729	20.5422	21.5961	24.8628	21.0301
	0.119701	0.076835	Q96TA1-2;Q96TA1	678;691	Q96TA1-2	Q96TA1-2	Niban-like protein 1	FAM129B	APAGESPQPKAAPEASSPPASPLQHLLPGKA	AAPEAS(0.862)S(0.141)PPAS(0.998)PLQHLLPGK	2234	UID2220	Color2 [DarkGray]	1	4		S	3			2718	___1	0.861641	1.76751e-17	145.99	104.9	75.71	1.6568	590010000	678	20.5069	26.7252	22.0693	21.0191	26.1244	21.2169	20.5277	21.5482	25.1671	20.8423	21.4569	20.62	23.4558	21.1281	21.3654	21.0044	21.1525	20.9167	20.3673
	0.0286956	0.0728478	Q96TA1-2;Q96TA1	678;691	Q96TA1-2	Q96TA1-2	Niban-like protein 1	FAM129B	APAGESPQPKAAPEASSPPASPLQHLLPGKA	AAPEAS(0.862)S(0.141)PPAS(0.998)PLQHLLPGK	2234	UID5421	Color2 [DarkGray]	1	4		S	3			2718	___2	0.861641	1.76751e-17	145.99	104.9	75.71	1.6568	590010000	678	21.9516	20.9185	20.5558	20.8997	19.5162	21.2098	21.1259	19.2471	20.8366	20.6975	21.072	19.9592	24.0027	21.0513	25.6621	20.6165	20.2069	24.7586	20.2856
	0.247804	-0.372709	Q96QR8	6	Q96QR8	Q96QR8	Transcriptional activator protein Pur-beta	PURB	__________MADGDSGSERGGGGGPCGFQP	ADGDS(0.865)GS(0.135)ERGGGGGPCGFQPASR	2220	UID2206	Color2 [DarkGray]	1	4		S	3			2708	___1	0.865426	6.24074e-05	81.665	67.635	80.79	-0.23409	207340000	6	20.6236	23.944	20.5699	21.0386	20.1129	23.5971	20.672	24.8886	21.586	20.2858	23.0269	21.7299	20.1704	23.0753	22.7252	18.9018	23.2358	24.401	20.7007
	0.00717392	-0.0144026	E9PDL6;Q92597;E5RJY1;E7ESM1;Q92597-3;Q92597-2	296;366;75;113;285;300	E9PDL6	E9PDL6	Protein NDRG1	NDRG1	RSRSHTSEGTRSRSHTSEGAHLDITPNSGAA	S(0.034)HT(0.868)S(0.098)EGAHLDITPNSGAAGNSAGPK	2729	UID2683	Color2 [DarkGray]	1	4		T	3			622	___1	0.868176	3.3492e-09	130.25	112.9	86.191	0.17343	238200000	296	20.5409	25.3396	20.9643	20.5868	23.558	20.6584	20.0871	21.3478	20.6991	21.1118	23.0302	20.3846	22.7147	21.6347	21.7216	20.8548	23.381	24.9669	22.1898
	0.145657	-0.244893	O94804	952	O94804	O94804	Serine/threonine-protein kinase 10	STK10	MFFKLSEEAECPNPSTPSKAAKFFPYSSADA	LSEEAECPNPS(0.071)T(0.871)PS(0.058)K	2867	UID2821	Color2 [DarkGray]	1	4		T	2			1408	___1	0.870797	1.54149e-104	253.79	219.28	253.79	0.12161	425000000	952	23.1788	25.1296	23.492	21.4263	24.6971	25.1925	23.797	25.3839	21.4975	21.3104	21.8026	20.5115	20.1494	22.4881	22.4049	22.202	23.2575	23.822	23.1289
	0.0299733	-0.08864	P51397;B4DQ75	3;3	P51397	P51397	Death-associated protein 1	DAP	_____________MSSPPEGKLETKAGHPPA	S(0.128)S(0.872)PPEGKLETK	1430	UID1416	Color2 [DarkGray]	1	4		S	2			1966	___1	0.871904	0.000330895	117.27	47.818	100.19	-0.053714	634080000	3	20.2639	25.2287	21.0888	20.6296	26.1285	25.643	20.1185	26.1163	21.6655	19.3725	25.4076	21.1373	24.5083	25.4302	25.1505	23.2637	25.8247	26.4141	24.6137
	0.0184326	-0.0419104	O00160	1005	O00160	O00160	Unconventional myosin-If	MYO1F	GASRRPRARPPSEHNTEFLNVPDQGMAGMQR	ARPPS(0.128)EHNT(0.872)EFLNVPDQGMAGMQR	2838	UID2792	Color2 [DarkGray]	1	4		T	4			1243	___1	0.872247	1.41638e-06	110.61	99.709	45.193	-0.86716	912760000	1005	21.1417	24.1189	20.9223	21.5954	20.64	23.385	21.0432	25.3095	21.3376	20.6372	24.9103	21.0686	21.2792	20.7443	22.7169	20.4647	24.0639	21.5178	20.9031
	0.0938428	0.156626	Q9NYB0;H3BMI8	203;32	Q9NYB0	Q9NYB0	Telomeric repeat-binding factor 2-interacting protein 1	TERF2IP	LRGQEHKYLLGDAPVSPSSQKLKRKAEEDPE	YLLGDAPVS(0.872)PS(0.113)S(0.015)QK	2376	UID2362	Color2 [DarkGray]	1	4		S	2			2895	___1	0.872303	0.00036519	99.796	78.333	81.311	-0.33046	127620000	203	21.1376	24.0851	21.5548	21.1899	23.9809	23.731	22.9283	24.7379	20.3636	21.4144	23.9189	20.4213	21.3924	20.2624	22.3809	21.157	23.2852	21.1374	21.8091
	0.32691	0.41476	D6RB24;Q9NVZ3-4;Q9NVZ3;Q9NVZ3-2	120;155;181;181	D6RB24	D6RB24	Adaptin ear-binding coat-associated protein 2	NECAP2	KKKEGAAGNPRVRPASTGGLSLLPPPPGGKT	VRPAS(0.878)T(0.107)GGLS(0.015)LLPPPPGGK	348	UID338	Color2 [DarkGray]	1	4		S	2			469	___1	0.877881	2.21905e-08	110.22	95.015	88.486	0.17875	253380000	120	21.0575	21.3859	21.032	21.1574	20.4895	20.876	20.4422	21.3347	20.9	20.1934	20.5173	20.2931	20.9083	21.1422	21.5202	20.4499	21.031	20.5288	21.0493
	0.0533385	0.0965754	Q15418-2;E9PAN7	28;28	Q15418-2	Q15418-2	Ribosomal protein S6 kinase alpha-1	RPS6KA1	WALIPWLPRKQRPRISQTSLPVPGPGSGPQR	IS(0.884)QT(0.113)S(0.003)LPVPGPGSGPQR	1743	UID1729	Color2 [DarkGray]	1	4		S	2			2301	___1	0.884082	1.0348e-08	88.427	45.719	67.605	-0.052404	190180000	28	20.1993	25.1591	20.0321	19.9291	24.1844	24.554	20.7926	24.9892	20.2659	20.1615	23.6357	21.0404	20.4903	20.8497	20.7824	20.2707	20.6562	20.1438	20.6005
	0.554499	0.557722	H7BYM6;P17096;P17096-3	44;44;44	H7BYM6	H7BYM6	High mobility group protein HMG-I/HMG-Y	HMGA1	PRKQPPVSPGTALVGSQKEPSEVPTPKRPRG	KQPPVS(0.022)PGT(0.086)ALVGS(0.887)QKEPS(0.003)EVPT(0.001)PK	788	UID775	Color2 [DarkGray]	1	4		S	4			1045	___1	0.887452	0.000217508	91.398	71.811	52.92	-0.44227	126900000	44	20.833	20.4526	20.583	20.2988	20.9848	21.8289	21.9414	21.1426	20.8164	20.8083	20.0288	20.6942	21.4139	20.1505	20.3766	20.4902	20.193	20.6944	21.0495
	0.0112267	-0.0328053	Q15942;B4DQR8;H0Y2Y8;B4DQX7;H7C3D3	303;216;271;146;120	Q15942	Q15942	Zyxin	ZYX	SGSQPNQKLGHPEALSAGTGSPQPPSFTYAQ	LGHPEALS(0.888)AGT(0.088)GS(0.024)PQPPSFTYAQQR	1763	UID1749	Color2 [DarkGray]	1	4		S	3			2316	___1	0.887605	0.000558462	65.171	54.407	65.171	1.2748	427570000	303	21.0797	26.7912	20.7048	20.2765	20.5744	21.0241	19.7448	26.6202	24.025	19.4356	27.3619	20.9986	20.5973	21.1534	20.6703	20.8691	19.7196	20.87	20.7003
	0.0964703	0.19131	P16401	2	P16401	P16401	Histone H1.5	HIST1H1B	______________MSETAPAETATPAPVEK	S(0.89)ET(0.11)APAETATPAPVEK	1246	UID1232	Color2 [DarkGray]	1	4		S	2			1692	___1	0.889981	1.71981e-08	125.14	105.38	82.102	-0.45325	158760000	2	20.8011	24.2869	20.1968	21.1403	20.5004	20.5319	20.5907	23.6631	20.7823	21.2823	25.3849	21.5807	21.0407	21.0717	21.0843	20.5134	20.9296	20.6182	20.7406
	1.02712	-0.789133	Q9NYL9;H0YNU8	25;25	Q9NYL9	Q9NYL9	Tropomodulin-3	TMOD3	EKYKDLDEDELLGNLSETELKQLETVLDDLD	YKDLDEDELLGNLS(0.89)ET(0.11)ELK	2377	UID2363	Color2 [DarkGray]	1	4		S	3			2896	___1	0.890245	0.0015719	51.264	43.272	51.264	2.1485	29654000	25	21.1438	20.355	21.0251	20.3299	21.2982	20.5301	20.7248	20.669	21.8534	20.2446	20.8585	23.2657	20.4855	21.1759	19.7947	20.4259	20.5434	19.2037	19.7268
	0.427175	-0.485589	O43765	305	O43765	O43765	Small glutamine-rich tetratricopeptide repeat-containing protein alpha	SGTA	ELIEQLRSQIRSRTPSASNDDQQE_______	S(0.011)RT(0.067)PS(0.895)AS(0.027)NDDQQE	1024	UID1011	Color2 [DarkGray]	1	4		S	2			1334	___1	0.894775	9.54237e-44	216.54	169.81	183	0.16708	63367000	305	19.6509	23.8391	19.9777	19.1801	20.5327	24.2959	19.9548	24.5992	20.3788	19.8275	20.1886	20.4419	21.1581	21.892	20.9038	21.3082	20.8338	21.0237	21.5161
	0.369024	-0.468294	Q66K14-2;Q66K14	435;435	Q66K14-2	Q66K14-2	TBC1 domain family member 9B	TBC1D9B	SPAPQEGSEQPASPASPLSSRQSFCAQEAPT	ASVVDPSTESSPAPQEGSEQPAS(0.025)PAS(0.896)PLS(0.062)S(0.017)R	1904	UID1890	Color2 [DarkGray]	1	4		S	3			2406	___1	0.89568	2.34919e-06	97.801	87.285	80.923	0.22878	122800000	435	20.6687	22.4389	20.7156	20.7102	21.0275	21.4874	21.147	24.9048	20.6786	20.8344	21.1372	20.3434	21.1773	23.1758	21.1791	21.6294	21.9764	23.912	21.2917
	0.144083	-0.192069	Q96A00;Q96A00-2	130;103	Q96A00	Q96A00	Protein phosphatase 1 regulatory subunit 14A	PPP1R14A	LQGLHRQPGLRQPSPSHDGSLSPLQDRARTA	QPGLRQPS(0.095)PS(0.897)HDGS(0.007)LS(0.002)PLQDR	2174	UID2160	Color2 [DarkGray]	1	4		S	4			2647	___1	0.896563	0.000438478	55.206	45.801	41.798	1.1753	114890000	130	20.1107	21.456	20.7862	21.1804	20.4149	21.3751	21.1832	19.7464	20.8624	21.0761	21.2939	19.9444	23.6003	20.9871	20.8308	22.3969	24.5697	20.213	21.1268
	0.0846078	-0.320283	P02671;P02671-2	364;364	P02671	P02671	Fibrinogen alpha chain;Fibrinopeptide A;Fibrinogen alpha chain	FGA	PGSPRPGSTGTWNPGSSERGSAGHWTSESSV	PGSTGTWNPGS(0.905)S(0.095)ER	1146	UID1133	Color2 [DarkGray]	1	4		S	2			1498	___1	0.904809	5.8514e-104	253.06	224.43	220.87	0.0029838	1687700000	364	25.4537	26.9909	25.852	26.4905	25.5816	27.1223	19.9098	28.1953	21.6636	22.1636	26.9713	20.8915	20.6024	21.1285	20.9646	20.3216	21.5283	22.0746	20.7659
	0.297295	-0.720561	F8VTQ5;F8W6I7;P09651-3;P09651-2;P09651;F8W646	4;4;4;4;4;4	F8VTQ5	F8VTQ5	Heterogeneous nuclear ribonucleoprotein A1;Heterogeneous nuclear ribonucleoprotein A1, N-terminally processed	HNRNPA1	____________MSKSESPKEPEQLRKLFIG	S(0.016)KS(0.906)ES(0.078)PKEPEQLR	619	UID606	Color2 [DarkGray]	1	4		S	2			826	___1	0.905806	1.0857e-44	220.85	193.74	83.53	-1.726	669910000	4	20.2865	21.0143	20.7905	21.688	21.3798	21.2936	21.3848	22.097	19.727	20.8298	20.5076	20.8162	27.1932	27.288	26.722	20.6942	20.0651	20.8119	21.8262
	0.281899	-0.25208	Q9Y286-2;Q9Y286	311;404	Q9Y286-2	Q9Y286-2	Sialic acid-binding Ig-like lectin 7	SIGLEC7	DVGDIGMKDANTIRGSASQGNLTESWADDNP	GS(0.906)AS(0.094)QGNLTESWADDNPR	2498	UID2484	Color2 [DarkGray]	1	4		S	2			2988	___1	0.906165	8.62447e-20	158.17	136.29	149.73	-0.82707	71252000	311	20.6963	21.477	21.5073	20.288	23.5189	24.4869	21.031	20.4556	20.9969	20.7857	20.6965	21.1453	21.4088	20.3044	21.515	20.9079	20.7922	21.5456	20.9831
	0.0967628	-0.0548793	A8MYJ1;Q12802-4;Q12802;Q12802-2	954;2689;2709;2713	A8MYJ1	A8MYJ1	A-kinase anchor protein 13	AKAP13	LMRIPSFFPSPEEPPSPSAPSIAKSGSLDSE	IPSFFPS(0.001)PEEPPS(0.907)PS(0.067)APS(0.025)IAK	71	UID72	Color2 [DarkGray]	1	4		S	3			74	___1	0.907388	4.25061e-08	85.231	76.135	43.099	0.43324	139810000	954	20.2813	21.6192	21.243	20.6409	20.5974	20.854	20.9	22.0017	21.2583	20.8419	20.8781	21.1554	21.122	20.8816	21.2711	21.719	24.3859	22.0502	20.8024
	0.799304	-1.37193	P33241;E7EMG9;P33241-3;E9PBD8;P33241-2	177;168;305;115;115	P33241	P33241	Lymphocyte-specific protein 1	LSP1	EEQEEHQKCQQPRTPSPLVLEGTIEQSSPPL	T(0.091)PS(0.909)PLVLEGTIEQS(0.02)S(0.974)PPLS(0.005)PTTK	1334	UID1320	Color2 [DarkGray]	1	4		S	2			1839	___1	0.90893	8.74544e-84	206.92	187.63	206.92	0.34402	573470000	177	21.9029	21.5601	20.154	20.4035	20.386	20.5462	21.351	23.8022	20.536	21.1506	20.3928	19.9839	21.9157	19.846	21.262	20.991	25.0094	21.4283	19.8997
	0.141444	-0.265367	P33241;E7EMG9;P33241-3;E9PBD8;P33241-2	177;168;305;115;115	P33241	P33241	Lymphocyte-specific protein 1	LSP1	EEQEEHQKCQQPRTPSPLVLEGTIEQSSPPL	T(0.091)PS(0.909)PLVLEGTIEQS(0.02)S(0.974)PPLS(0.005)PTTK	1334	UID4521	Color2 [DarkGray]	1	4		S	2			1839	___2	0.90893	8.74544e-84	206.92	187.63	206.92	0.34402	573470000	177	22.0487	20.6048	20.4455	20.2301	20.8004	21.8213	23.5966	21.2152	20.5589	21.6039	20.9663	24.9825	24.3952	21.2404	23.5575	22.1112	25.4627	25.6501	20.7808
	0.169744	-0.140496	P08670;B0YJC4	420;420	P08670	P08670	Vimentin	VIM	EGEESRISLPLPNFSSLNLRETNLDSLPLVD	ISLPLPNFS(0.09)S(0.91)LNLR	1191	UID1177	Color2 [DarkGray]	1	4		S	2			1607	___1	0.910375	2.13454e-62	229.9	210.58	103.3	0.60773	411650000	420	20.5305	20.8077	20.6201	20.9274	26.4987	19.8851	20.7163	20.3317	21.1822	22.4144	20.6145	20.4517	21.552	21.677	20.7574	21.0079	20.6184	20.3032	21.3637
	0.703841	-0.582685	E7EX40;Q6WKZ4-3;Q6WKZ4;Q6WKZ4-2	191;339;339;191	E7EX40	E7EX40	Rab11 family-interacting protein 1	RAB11FIP1	VYLEQPEAKGEIKDSSPSSSPSPKGFRKKHL	GEIKDS(0.049)S(0.911)PS(0.029)S(0.007)S(0.001)PS(0.002)PK	423	UID413	Color2 [DarkGray]	1	4		S	2			601	___1	0.910832	2.5061e-08	110.56	59.306	110.56	0.98217	68481000	191	21.5303	21.2955	20.7962	21.5944	20.2031	21.3067	20.7303	21.2721	20.8504	21.5582	20.3923	20.6705	22.6893	21.3281	21.1841	21.5522	22.4445	23.8004	21.3795
	0.343037	-0.551843	K7EQH1;Q96B23-2;Q96B23	66;66;66	K7EQH1	K7EQH1	Uncharacterized protein C18orf25	C18orf25	VISSMPCLLMELRRDSSESQLASTESDKPTT	RDS(0.911)S(0.07)ES(0.02)QLASTESDKPTTGR	920	UID907	Color2 [DarkGray]	1	4		S	3			1195	___1	0.910851	1.26274e-08	108.72	100.24	104.38	-0.12295	176670000	66	22.8138	20.4191	23.3801	23.4214	24.3203	21.9	21.2577	25.571	20.8781	21.2643	20.9893	21.5233	21.3444	20.6341	21.2541	20.5017	22.6639	24.2822	21.3157
	0.101114	-0.247045	P40222	515	P40222	P40222	Alpha-taxilin	TXLNA	GPERRPEGPGAQAPSSPRVTEAPCYPGAPST	RPEGPGAQAPS(0.087)S(0.913)PR	1353	UID1339	Color2 [DarkGray]	1	4		S	2			1871	___1	0.91331	1.11558e-11	145.69	105.22	145.69	1.0361	932670000	515	25.3351	26.2415	25.1309	24.7679	25.4333	26.0226	21.3715	26.1537	21.1006	21.1062	20.9433	20.6912	20.9305	20.5432	21.1779	20.6163	20.6868	24.3266	20.6208
	0.0397508	0.0691613	E7EX73;E9PGM1;E7EUU4;Q04637-5;Q04637-4;Q04637-3;Q04637;Q04637-8;Q04637-9;Q04637-6;Q04637-7	1022;1099;1146;1021;1098;1145;1185;1186;1192;989;990	E7EX73	E7EX73	Eukaryotic translation initiation factor 4 gamma 1	EIF4G1	RGDRLDRARTPATKRSFSKEVEERSRERPSQ	S(0.916)FS(0.084)KEVEER	406	UID396	Color2 [DarkGray]	1	4		S	2			588	___1	0.915882	0.0120985	95.618	69.502	79.82	0.37981	232710000	1022	22.6131	24.7821	20.5284	21.1083	25.8603	25.2681	20.4716	24.8481	21.3707	21.0846	23.7784	21.154	20.0726	19.4638	21.17	20.532	20.661	19.9091	21.5619
	0.0960108	-0.108434	P08670	459	P08670	P08670	Vimentin	VIM	IKTVETRDGQVINETSQHHDDLE________	DGQVINET(0.082)S(0.918)QHHDDLE	1188	UID1174	Color2 [DarkGray]	1	4		S	2			1607	___1	0.917839	1.28389e-12	153.94	131.09	153.94	0.54119	144980000	459	19.2761	24.3305	19.9532	20.5889	20.6757	24.6339	20.5821	23.8966	21.5828	20.7898	20.8854	20.4464	24.1767	23.4287	21.7181	21.0387	20.571	20.831	21.0456
	0.614	-0.477864	P42684-4;P42684-7;P42684-10;P42684-5;P42684-2;P42684-6;P42684-3;P42684	798;812;819;833;901;915;922;936	P42684-4	P42684-4	Abelson tyrosine-protein kinase 2	ABL2	PVLPTTHNHKVPVLISPTLKHTPADVQLIGT	VPVLIS(0.92)PT(0.08)LK	1370	UID1356	Color2 [DarkGray]	1	4		S	2			1891	___1	0.919768	0.0111556	89.805	81.649	88.187	1.1522	51752000	798	21.0117	20.7746	19.5765	20.9126	20.7705	20.2686	21.2699	21.1572	20.2498	20.8116	20.808	21.1991	20.3684	20.5556	20.528	19.8322	20.12	21.0971	21.5574
	0.226915	0.530414	Q13541	77	Q13541	Q13541	Eukaryotic translation initiation factor 4E-binding protein 1	EIF4EBP1	CRNSPVTKTPPRDLPTIPGVTSPSSDEPPME	T(0.079)PPRDLPT(0.921)IPGVTSPSSDEPPMEASQSHLR	2992	UID2946	Color2 [DarkGray]	1	4		T	4			2230	___1	0.920567	9.21345e-21	150.48	136.75	105.21	-0.60274	470140000	77	23.8737	24.5415	24.4105	21.0435	23.7646	23.9708	25.0211	26.109	20.6856	20.0774	25.5719	21.5577	20.2785	21.1754	21.1458	20.8495	20.3882	20.1125	19.9058
	0.302379	-0.339634	H0Y704;J3KNL4;O15231-2;O15231-3;H7BZT5;O15231-9;O15231-5;O15231-4;O15231-7;O15231;O15231-8;O15231-6	224;233;228;466;468;103;244;406;436;465;468;497	H0Y704	H0Y704	Zinc finger protein 185	ZNF185	RQSSPSGSEQLVRRESCGSSVLTDFEGKDVA	RES(0.923)CGS(0.038)S(0.038)VLTDFEGKDVATK	713	UID700	Color2 [DarkGray]	1	4		S	3			938	___1	0.923371	1.87813e-08	99.859	89.356	99.859	-0.73537	90561000	224	19.7487	23.8132	19.814	20.4873	20.6993	20.4155	20.1155	24.3305	21.5754	20.3803	21.1501	20.5923	21.0178	22.7586	22.5066	20.4242	22.9363	23.5739	21.3674
	0.499267	0.768523	Q8N4C8-5;Q8N4C8-2;Q8N4C8-3;Q8N4C8-4;Q8N4C8	720;740;740;757;777	Q8N4C8-5	Q8N4C8-5	Misshapen-like kinase 1	MINK1	GSLERNRVGVSSKPDSSPVLSPGNKAKPDDH	VGVSSKPDS(0.927)S(0.073)PVLSPGNK	2056	UID2042	Color2 [DarkGray]	1	4		S	3			2543	___1	0.927276	7.49835e-21	161.2	142.28	161.2	-0.26834	166370000	720	20.9851	23.4067	21.5825	20.1376	21.314	20.9447	21.3947	25.0998	20.7732	19.4779	20.7379	21.0923	20.9226	21.2739	25.0512	22.8924	20.3862	19.9156	23.8382
	0.600519	-0.402474	P19878-3;P19878;P19878-4;P19878-2;B1ALB7	267;312;231;231;51	P19878-3	P19878-3	Neutrophil cytosol factor 2	NCF2	VELRIHPQQQPQEESSPQSDIPAPPSSKAPG	IHPQQQPQEES(0.066)S(0.93)PQS(0.004)DIPAPPSSK	1265	UID1251	Color2 [DarkGray]	1	4		S	3			1719	___1	0.930381	0.00013972	85.881	75.643	85.881	-0.046698	303200000	267	20.1918	25.5275	21.6245	21.1935	25.0028	25.3543	21.4477	20.7904	20.4184	22.0203	20.8071	20.9173	24.2764	20.4154	21.4068	20.9387	24.961	25.2437	20.5442
	0.956015	0.585156	Q96A00;Q96A00-2	128;101	Q96A00	Q96A00	Protein phosphatase 1 regulatory subunit 14A	PPP1R14A	AKLQGLHRQPGLRQPSPSHDGSLSPLQDRAR	QPGLRQPS(0.931)PS(0.069)HDGSLSPLQDR	2173	UID2159	Color2 [DarkGray]	1	4		S	3			2647	___1	0.930735	0.000391565	56.247	31.416	56.247	0.09922	168750000	128	21.1096	21.0137	21.607	19.9758	20.9996	20.6686	20.2622	21.2674	20.1795	20.656	22.0033	20.9008	24.2176	24.0171	22.7699	21.4303	24.6136	26.2058	22.9623
	0.0326544	0.0447576	Q15691	155	Q15691	Q15691	Microtubule-associated protein RP/EB family member 1	MAPRE1	SLVAPALNKPKKPLTSSSAAPQRPISTQRTA	KPLT(0.026)S(0.932)S(0.035)S(0.007)AAPQRPISTQR	1752	UID1738	Color2 [DarkGray]	1	4		S	3			2309	___1	0.931671	7.49579e-07	95.206	80.511	95.206	0.84209	109710000	155	23.1588	21.0937	22.896	21.0117	22.0223	19.943	20.892	20.1145	20.7158	21.2403	20.2054	20.825	20.983	24.5495	22.2847	22.162	22.1803	24.7227	22.342
	0.0315999	-0.0467455	P51991;P51991-2;H7C1J8	358;336;95	P51991	P51991	Heterogeneous nuclear ribonucleoprotein A3	HNRNPA3	YGPMKGGSFGGRSSGSPYGGGYGSGGGSGGY	S(0.034)S(0.034)GS(0.933)PYGGGYGSGGGSGGYGSR	1439	UID1425	Color2 [DarkGray]	1	4		S	2			1979	___1	0.932546	3.213e-49	137.09	127.13	134.29	0.21399	69316000	358	21.0395	23.4468	20.9313	20.653	21.3252	23.3359	22.4268	23.9842	21.1892	20.3419	23.7161	21.0314	20.9145	21.1625	21.2246	20.7865	21.0505	20.6937	20.7406
	0.981504	-0.896481	R4GN35;R4GNB2;Q5VZ89-2;Q5VZ89-6;Q5VZ89;X6RAE7;Q5VZ89-3;Q5VZ89-5;X6R5W5;Q5VZ89-4	1346;1297;534;1061;1061;333;243;1061;84;58	R4GN35	R4GN35	DENN domain-containing protein 4C	DENND4C	DHGSPAQENPESEKSSPAVSRSKTFTGRFKQ	SSLPLDHGSPAQENPESEKS(0.062)S(0.933)PAVS(0.004)R	2579	UID2565	Color2 [DarkGray]	1	4		S	3			3057	___1	0.933437	9.03892e-06	116.82	104.99	116.82	-0.45891	71998000	1346	21.0403	22.0513	20.7581	21.247	21.2284	20.8247	20.4637	19.8254	21.1357	20.6425	21.0963	20.7195	21.2929	23.0007	20.291	19.4633	21.4104	23.6583	21.1057
	0.187981	0.250182	Q15365	190	Q15365	Q15365	Poly(rC)-binding protein 1	PCBP1	QGRVMTIPYQPMPASSPVICAGGQDRCSDAA	VMTIPYQPMPAS(0.066)S(0.934)PVICAGGQDR	1740	UID1726	Color2 [DarkGray]	1	4		S	3			2298	___1	0.933769	5.518e-21	145.75	126.92	88.394	0.0021038	244060000	190	21.5179	21.3969	20.8403	21.5632	24.9503	20.1164	24.201	22.0599	19.8915	21.6193	21.4251	19.2559	20.9407	21.3995	22.8683	20.8002	21.625	20.9206	20.8692
	1.0282	-0.707212	H0YFY6;Q14980-2;Q14980;Q14980-5	606;1743;1757;621	H0YFY6	H0YFY6	Nuclear mitotic apparatus protein 1	NUMA1	PRTQPDGTSVPGEPASPISQRLPPKVESLES	T(0.001)QPDGT(0.007)S(0.035)VPGEPAS(0.934)PIS(0.024)QR	738	UID725	Color2 [DarkGray]	1	4		S	2			960	___1	0.934317	8.06614e-08	87.411	62.558	54.805	-1.0866	99813000	606	20.4525	20.5537	20.7764	20.4299	20.047	21.6732	21.0027	21.1524	20.1431	20.9298	20.639	20.9245	22.1086	20.4427	22.0301	20.517	22.6173	23.7304	20.7852
	0.341762	-0.373559	P02649;H0Y7L5;E9PEV4;E7ERP7	147;173;147;147	P02649	P02649	Apolipoprotein E	APOE	RLVQYRGEVQAMLGQSTEELRVRLASHLRKL	GEVQAMLGQS(0.935)T(0.065)EELRVR	1135	UID1122	Color2 [DarkGray]	1	4		S	3			1496	___1	0.935316	3.20308e-08	140.22	117.36	105.38	0.26885	218080000	147	21.3628	20.3694	19.9784	20.2041	20.6509	20.6657	20.9947	20.736	20.5511	21.8073	21.8495	21.2729	20.0074	24.3198	23.3147	21.6298	24.0477	24.0823	21.2528
	0.428401	-0.718168	F5GZW3;E7EQN5;P98171;P98171-2;E9PCM6	907;909;930;970;752	F5GZW3	F5GZW3	Rho GTPase-activating protein 4	ARHGAP4	LGRNKGFSRGPGAPASPSASHPQGLDTTPKP	GPGAPAS(0.935)PS(0.032)AS(0.032)HPQGLDTTPKPH	377	UID367	Color2 [DarkGray]	1	4		S	3			555	___1	0.935478	1.53936e-05	102.27	92.68	86.131	0.16628	622080000	907	23.6489	25.1291	20.701	19.9737	24.5789	24.322	20.856	24.5353	21.2366	21.7	24.6055	20.3659	25.1793	24.9527	24.5535	22.6838	25.3027	26.3119	21.2829
	0.0890442	0.202182	Q96CX2	176	Q96CX2	Q96CX2	BTB/POZ domain-containing protein KCTD12	KCTD12	YSEPEQQEGASAGAPSPTLELASRSPSGGAA	RGVHKEGSLGDELLPLGY(0.001)S(0.001)EPEQQEGAS(0.005)AGAPS(0.936)PT(0.056)LELAS(0.001)R	2190	UID2176	Color2 [DarkGray]	1	4		S	4			2669	___1	0.93576	4.81998e-17	100.22	86.98	63.433	2.3688	1374400000	176	20.7507	20.5524	21.6908	21.0357	23.4727	21.4032	20.4013	19.8602	20.1635	21.0839	20.8442	20.9492	25.4069	24.3438	20.4697	20.7676	24.9371	23.5707	20.8401
	0.138735	0.348219	Q7Z5R6	526	Q7Z5R6	Q7Z5R6	Amyloid beta A4 precursor protein-binding family B member 1-interacting protein	APBB1IP	APKSSLPPPPPVRRSSDTSGSPATPLKAKGT	RS(0.024)S(0.936)DT(0.006)S(0.009)GS(0.024)PATPLK	1997	UID1983	Color2 [DarkGray]	1	4		S	2			2477	___1	0.936061	3.15666e-44	212.59	184.97	110.38	-0.45067	1501800000	526	23.7864	26.8215	24.3592	23.7533	20.4849	26.8446	21.5074	27.5307	20.5894	21.1173	26.6716	20.5294	22.3637	22.3736	22.2785	21.0816	24.0222	24.7909	22.8797
	0.467283	-0.243787	E7EVA0;P27816;P27816-2;P27816-6;B9ZVR1;E9PGM5;H0Y2V1;F8W9U4;P27816-4;B5MEG9;P27816-5;H7C4C5	1970;825;652;825;553;560;191;576;560;560;552;236	E7EVA0;P27816-5	E7EVA0	Microtubule-associated protein;Microtubule-associated protein 4	MAP4	TTTAAAVASTGPSSRSPSTLLPKKPTAIKTE	S(0.94)PS(0.021)T(0.039)LLPK	414	UID404	Color2 [DarkGray]	1	4		S	1			1787;591	___1	0.939743	0.000413744	102.62	20.343	102.62	0.4959	95630000	1970	22.2125	24.8449	20.6006	20.8048	23.5139	24.6211	21.1229	21.7088	20.24	20.8226	20.2667	21.05	21.8078	20.1473	20.6644	20.609	21.2556	19.2971	19.9788
	0.321889	-0.25421	H0Y764;Q6ZNJ1-2;Q6ZNJ1-3;Q6ZNJ1;H7C3Y7	1155;1683;1867;1867;236	H0Y764	H0Y764	Neurobeachin-like protein 2	NBEAL2	LEASALRDNLGEVPLTPTEEASLPLAVTKEA	DNLGEVPLT(0.941)PT(0.055)EEAS(0.003)LPLAVTK	2784	UID2738	Color2 [DarkGray]	1	4		T	2			940	___1	0.941212	0.000281858	91.657	63.574	91.657	2.2418	155910000	1155	20.5947	19.9548	20.5394	20.3225	20.6025	21.1639	20.788	21.7596	21.5616	20.7513	20.5475	20.1887	20.2911	21.0909	21.6182	20.9295	20.9095	20.9889	20.7973
	0.25217	0.536438	Q09666	5763	Q09666	Q09666	Neuroblast differentiation-associated protein AHNAK	AHNAK	ASLGSLEGEAEAEASSPKGKFSLFKSKKPRH	ASLGSLEGEAEAEAS(0.058)S(0.942)PKGK	1562	UID1548	Color2 [DarkGray]	1	4		S	3			2180	___1	0.942124	3.5002e-269	319.09	270.19	237.32	0.74142	1060100000	5763	19.8191	24.7021	20.9754	20.3515	25.5536	20.8304	20.0548	24.7445	21.0514	21.6812	24.8326	21.3289	20.8134	25.472	25.5357	24.5112	26.3557	26.4461	21.2981
	1.13284	-1.33618	Q15942;B4DQR8;H0Y2Y8;B4DQX7;H7C3D3	308;221;276;151;125	Q15942	Q15942	Zyxin	ZYX	NQKLGHPEALSAGTGSPQPPSFTYAQQREKP	LGHPEALS(0.002)AGT(0.056)GS(0.942)PQPPSFTYAQQR	1764	UID1750	Color2 [DarkGray]	1	4		S	3			2316	___1	0.942257	2.62233e-05	92.01	78.69	87.28	0.43614	292040000	308	21.1368	23.8797	21.0978	20.4878	21.3001	24.0986	20.0314	24.9541	20.589	21.4161	20.9367	20.8896	20.9366	23.21	20.3664	22.4321	22.8211	24.1344	21.1383
	0.102403	-0.184534	P02679;C9JC84	448;456	P02679	P02679	Fibrinogen gamma chain	FGG	QVRPEHPAETEYDSLYPEDDL__________	QVRPEHPAETEYDS(0.057)LY(0.943)PEDDL	3222	UID3170	Color2 [DarkGray]	1	4		Y	3			1500	___1	0.942701	0.00086695	61.181	48.332	61.181	-2.5517	148410000	448	21.0497	19.4083	21.4878	20.1387	21.3891	21.4263	21.4541	20.8904	20.4974	20.9362	22.1106	20.5612	20.9444	24.7243	23.4665	22.5382	21.4613	23.3056	22.2584
	0.467929	-0.650963	O94804	454	O94804	O94804	Serine/threonine-protein kinase 10	STK10	PAANRSQKASQSRPNSSALETLGGEKLANGS	AS(0.008)QS(0.008)RPNS(0.945)S(0.039)ALETLGGEK	1086	UID1073	Color2 [DarkGray]	1	4		S	2			1408	___1	0.944721	2.58062e-36	176.46	138.88	118.72	0.51755	409070000	454	19.4457	24.8588	20.6282	21.4364	23.7816	25.0688	20.8767	26.195	21.001	20.6057	24.1343	21.1482	21.2109	20.4306	21.5236	20.9372	21.608	22.6871	21.3252
	0.338129	-1.11653	P61978-2;P61978;Q5T6W1	116;116;47	P61978-2	P61978-2	Heterogeneous nuclear ribonucleoprotein K	HNRNPK	LKKIIPTLEEGLQLPSPTATSQLPLESDAVE	IIPT(0.004)LEEGLQLPS(0.945)PT(0.048)AT(0.003)S(0.001)QLPLESDAVECLNYQHYK	1476	UID1462	Color2 [DarkGray]	1	4		S	4			2049	___1	0.945135	3.34966e-13	125.97	115.96	112.73	-0.13542	2510700000	116	23.8995	21.2145	22.7461	20.7269	26.4944	20.2516	27.0174	20.7231	20.7135	22.2846	20.8112	25.4392	20.6538	21.4266	27.775	25.4884	29.0167	20.4154	20.8294
	0.105228	-0.216097	C9JF29;Q8N423-2;Q8N423;O75023-2;O75023;O75023-3	451;566;567;460;559;560	C9JF29	C9JF29	Leukocyte immunoglobulin-like receptor subfamily B member 2;Leukocyte immunoglobulin-like receptor subfamily B member 5	LILRB2;LILRB5	AASEAPQDVTYAQLHSLTLRRKATEPPPSQE	AAASEAPQDVTYAQLHS(0.947)LT(0.053)LR	296	UID297	Color2 [DarkGray]	1	4		S	2			378	___1	0.946885	6.05694e-46	178.95	170.09	143.4	-0.014732	236980000	451	20.6412	20.5932	23.2581	20.7239	21.5187	20.1662	20.2203	23.3769	24.053	21.6062	25.7339	21.6991	19.9665	21.5786	21.34	21.0327	20.305	20.5457	20.1665
	0.501581	-0.838252	Q9HBI1	7	Q9HBI1	Q9HBI1	Beta-parvin	PARVB	_________MSSAPRSPTPRPRRMKKDESFL	S(0.001)S(0.007)APRS(0.948)PT(0.045)PRPR	2343	UID2329	Color2 [DarkGray]	1	4		S	3			2845	___1	0.947625	0.0010402	76.358	52.066	71.344	-1.0886	503430000	7	20.2184	20.4864	20.9461	21.162	23.5531	21.07	20.8577	23.8296	21.2457	21.3225	20.5061	20.5017	23.5403	21.1311	23.4606	23.6526	20.2627	26.1002	24.3446
	1.15367	0.368802	Q9P107;E7ERB7;B7ZLZ0	660;631;634	Q9P107	Q9P107	GEM-interacting protein	GMIP	SLAKTLHADPGDDPGTPSPSPEVIRSLKTLL	T(0.005)LHADPGDDPGT(0.948)PS(0.032)PS(0.016)PEVIR	3141	UID3095	Color2 [DarkGray]	1	4		T	3			2912	___1	0.947647	0.000434685	55.063	31.022	40.104	-0.12324	36842000	660	20.9703	22.8835	20.3381	20.2202	21.1729	22.8497	21.0948	19.7776	20.28	20.7473	20.703	21.0725	21.4073	21.615	21.2258	20.6101	23.3346	20.78	21.015
	0.524027	-0.688315	Q9Y3Q8	229	Q9Y3Q8	Q9Y3Q8	TSC22 domain family protein 4	TSC22D4	PSLRVEAEAGGSGARTPPLSRRKAVDMRLRM	VEAEAGGS(0.049)GART(0.949)PPLS(0.002)R	3167	UID3121	Color2 [DarkGray]	1	4		T	2			3013	___1	0.949335	0.000222574	72.883	46.736	70.197	3.7682	356100000	229	21.1922	22.9565	21.0999	19.6701	19.7294	20.5261	20.8138	24.2633	21.6135	21.251	19.9175	20.9322	22.8926	23.059	22.7071	21.6197	23.0103	24.3838	22.3272
	0.323766	0.29161	P33241;E7EMG9;P33241-3;E9PBD8;P33241-2	193;184;321;131;131	P33241	P33241	Lymphocyte-specific protein 1	LSP1	PLVLEGTIEQSSPPLSPTTKLIDRTESLNRS	TPSPLVLEGTIEQS(0.134)S(0.866)PPLS(0.95)PT(0.043)T(0.007)K	1337	UID1323	Color2 [DarkGray]	1	4		S	2			1839	___1	0.950499	0	346.99	335.34	253.95	0.66595	756120000	193	21.0398	23.6475	20.9188	20.753	24.0745	21.8632	21.0473	20.4332	20.5103	20.9622	23.8546	21.4179	21.5558	23.9587	20.2971	21.1238	24.8913	23.1863	20.8668
	0.538346	0.430917	P33241;E7EMG9;P33241-3;E9PBD8;P33241-2	193;184;321;131;131	P33241	P33241	Lymphocyte-specific protein 1	LSP1	PLVLEGTIEQSSPPLSPTTKLIDRTESLNRS	TPSPLVLEGTIEQS(0.134)S(0.866)PPLS(0.95)PT(0.043)T(0.007)K	1337	UID4524	Color2 [DarkGray]	1	4		S	2			1839	___2	0.950499	0	346.99	335.34	253.95	0.66595	756120000	193	21.0659	22.1409	20.6627	21.0904	23.992	21.0133	22.794	21.824	21.4027	20.8659	21.8735	20.1455	26.7446	26.924	20.5537	22.2789	27.1618	24.9261	21.2811
	0.433433	-0.512591	Q02952-3;Q02952-2;Q02952	493;500;598	Q02952-3	Q02952-3	A-kinase anchor protein 12	AKAP12	LAEVQQDGEAEEGATSDGEKKREGVTPWASF	GLAEVQQDGEAEEGAT(0.048)S(0.952)DGEKKR	1521	UID1507	Color2 [DarkGray]	1	4		S	3			2146	___1	0.951618	7.72281e-122	241.38	220.35	117.08	0.15644	230500000	493	21.1191	24.0371	20.5607	20.6156	21.1401	23.4089	21.1197	21.9907	21.134	20.2467	20.7425	20.8485	21.317	22.824	20.4811	20.3	24.6607	25.5474	23.0198
	0.692827	-0.698669	P29966	145	P29966	P29966	Myristoylated alanine-rich C-kinase substrate	MARCKS	ASSTSSPKAEDGATPSPSNETPKKKKKRFSF	AEDGATPS(0.952)PS(0.044)NET(0.004)PK	1313	UID1299	Color2 [DarkGray]	1	4		S	2			1803	___1	0.951903	3.95431e-05	107.34	57.131	97.223	0.023638	142180000	145	20.8715	23.5929	23.2855	23.4848	22.6559	23.6157	19.7581	23.8439	21.1159	20.8619	21.0327	21.0996	23.8898	20.9286	21.6101	21.5109	21.8082	24.3437	20.8409
	0.0437883	0.0866627	P29966	150	P29966	P29966	Myristoylated alanine-rich C-kinase substrate	MARCKS	SPKAEDGATPSPSNETPKKKKKRFSFKKSFK	AEDGAT(0.002)PS(0.009)PS(0.036)NET(0.953)PKKK	2907	UID2861	Color2 [DarkGray]	1	4		T	3			1803	___1	0.953018	3.16771e-09	106.3	52.544	63.225	-0.36953	347440000	150	21.132	21.1081	20.6105	20.7573	21.2507	20.4019	20.6825	21.0961	20.7931	20.4271	21.467	19.7598	22.6822	24.6973	23.031	21.4517	24.0419	25.1715	23.9152
	0.72278	-1.05417	Q5JPT2;Q96B97-2;Q96B97;B7Z6E8;Q96B97-3	491;474;511;250;273	Q5JPT2	Q5JPT2	SH3 domain-containing kinase-binding protein 1	SH3KBP1	LTSSSLSSPDIFDSPSPEEDKEEHISLAHRG	RPPSQSLTSSSLSS(0.001)PDIFDS(0.042)PS(0.955)PEEDKEEHIS(0.002)LAHR	1838	UID1824	Color2 [DarkGray]	1	4		S	5			2360	___1	0.955	2.13867e-11	101.81	96.562	72.981	1.2569	261050000	491	20.6594	21.176	21.0552	21.0803	20.3481	20.9681	20.6464	24.7991	20.6314	21.267	20.8198	21.6675	23.212	25.3519	24.0494	20.8684	24.484	26.0363	21.8226
	0.503396	-0.802986	O00160	1001	O00160	O00160	Unconventional myosin-If	MYO1F	STSLGASRRPRARPPSEHNTEFLNVPDQGMA	ARPPS(0.955)EHNT(0.045)EFLNVPDQGMAGMQR	944	UID931	Color2 [DarkGray]	1	4		S	3			1243	___1	0.955153	3.22616e-05	112.13	87.866	91.603	0.14891	1052800000	1001	20.9664	20.5267	21.1475	21.1726	24.176	20.1607	21.1181	20.3367	21.7877	20.3893	24.4716	21.0485	20.9114	23.0022	24.6148	23.8912	23.7616	19.8206	21.6053
	0.645478	-1.03716	Q5ZPR3;H0YN29;H0YL10;Q5ZPR3-2	525;161;190;307	Q5ZPR3	Q5ZPR3	CD276 antigen	CD276	GEGSKTALQPLKHSDSKEDDGQEIA______	TALQPLKHS(0.044)DS(0.956)KEDDGQEIA	1902	UID1888	Color2 [DarkGray]	1	4		S	2			2404	___1	0.955513	0.000470773	78.708	62.571	64.203	-0.97776	816520000	525	20.7887	20.9538	21.2637	20.4784	25.4236	19.2782	19.343	26.1278	20.4242	20.7036	24.2277	20.4065	26.3727	21.3441	20.3689	20.9568	21.2913	28.604	21.7714
	0.866912	-0.676621	F2Z357;J3KPC5;P47736;P47736-3;P47736-4	484;515;484;514;548	F2Z357	F2Z357	Rap1 GTPase-activating protein 1	RAP1GAP	DLAKAAGISLIVPGKSPTRKKSGPFGSRRSS	AAGISLIVPGKS(0.956)PT(0.044)R	531	UID518	Color2 [DarkGray]	1	4		S	2			716	___1	0.955586	1.99605e-05	134.25	116.81	134.25	-0.67824	73310000	484	21.669	23.81	19.9581	20.9634	23.2475	23.4519	20.207	24.513	21.0039	20.3116	20.4337	20.6672	21.8405	20.9605	20.4348	21.0304	22.312	21.731	20.7252
	0.0844078	0.140442	I1E4Y6;Q6Y7W6;C9JHW1;E7ESB6;Q6Y7W6-4;Q6Y7W6-5;Q6Y7W6-3;F8WCD5;C9JPV7;C9JXQ0;C9J0V6;C9JHT0;C9JRZ2;C9JW88	26;26;26;26;26;26;26;26;26;26;26;26;26;26	I1E4Y6	I1E4Y6	PERQ amino acid-rich with GYF domain-containing protein 2	GIGYF2	GPEWLRALSSGGSITSPPLSPALPKYKLADY	ALSSGGSIT(0.037)S(0.956)PPLS(0.006)PALPK	819	UID806	Color2 [DarkGray]	1	4		S	2			1080	___1	0.955763	1.63982e-13	141.37	118.49	87.287	1.0372	207910000	26	20.4101	24.548	20.9592	19.9783	20.8929	24.0868	23.4336	24.95	20.3772	20.1774	23.8666	23.7999	19.9663	21.0646	22.3302	21.789	23.6511	21.6129	21.8732
	0.326068	-0.175694	Q9NX76	8	Q9NX76	Q9NX76	CKLF-like MARVEL transmembrane domain-containing protein 6	CMTM6	________MENGAVYSPTTEEDPGPARGPRS	MENGAVY(0.001)S(0.956)PT(0.036)T(0.007)EEDPGPAR	2372	UID2358	Color2 [DarkGray]	1	4		S	2			2887	___1	0.956273	3.79664e-12	131.45	102.11	131.45	0.76063	124830000	8	23.6269	20.2559	20.9402	20.9818	24.0333	20.8774	20.6335	21.5773	21.1282	20.7835	20.6144	22.3138	20.8363	21.0905	21.1399	21.7802	21.1564	21.0575	20.9698
	0.777855	-1.05125	Q5T1M5-2;Q5T1M5	969;979	Q5T1M5-2	Q5T1M5-2	FK506-binding protein 15	FKBP15	SSGQPQAPLNRERPESPMVPSEQVVEEAVPL	ERPES(0.959)PMVPS(0.041)EQVVEEAVPLPPQALTTSQDGHR	1861	UID1847	Color2 [DarkGray]	1	4		S	4			2378	___1	0.958556	8.2655e-07	64.273	59.872	54.913	-1.9221	442620000	969	20.8751	20.1472	22.6297	22.852	20.2497	20.6536	19.3503	20.5751	20.7292	21.239	20.7887	24.7937	21.8282	23.0009	21.4337	23.3156	24.4753	22.5987	23.2626
	0.204433	-0.304587	Q9UQ35;Q9UQ35-2;I3L4D8;I3L182	783;783;783;687	Q9UQ35	Q9UQ35	Serine/arginine repetitive matrix protein 2	SRRM2	KAKSRLSLRRSLSGSSPCPKQKSQTPPRRSR	SLS(0.003)GS(0.038)S(0.959)PCPK	2479	UID2465	Color2 [DarkGray]	1	4		S	2			2982	___1	0.958891	0.0113354	89.403	60.677	75.229	0.5374	176680000	783	20.1025	19.5657	20.7247	20.2221	20.2361	21.3481	21.2548	20.8774	20.6262	19.8048	21.4748	19.5582	20.8047	23.6693	20.7985	23.3853	24.5457	24.8384	20.988
	0.163703	-0.480389	Q9Y385	266	Q9Y385	Q9Y385	Ubiquitin-conjugating enzyme E2 J1	UBE2J1	SPRQRRAQQQSQRRLSTSPDVIQGHQPRDNH	RLS(0.959)T(0.039)S(0.002)PDVIQGHQPR	2517	UID2503	Color2 [DarkGray]	1	4		S	2			3007	___1	0.959126	2.80743e-10	122.49	108.4	55.885	1.4287	814820000	266	19.9845	26.3483	24.8188	24.275	24.938	26.357	20.1064	27.1889	20.1394	21.3298	26.9009	20.6261	20.4878	22.5094	23.9783	22.3331	20.1784	24.3111	20.2709
	0.144092	-0.206828	Q9BXP5-5;Q9BXP5-4;Q9BXP5-2;Q9BXP5-3;Q9BXP5;H7C3A1	507;543;544;543;544;174	Q9BXP5-5	Q9BXP5-5	Serrate RNA effector molecule homolog	SRRT	HTLDDRTQLWASEPGTPPLPTSLPSQNPILK	TQLWAS(0.016)EPGT(0.959)PPLPT(0.016)S(0.008)LPSQNPILK	3126	UID3080	Color2 [DarkGray]	1	4		T	3			2776	___1	0.959466	0.000100932	56.298	49.794	51.9	0.97306	80349000	507	20.867	20.5742	20.8896	19.8523	23.8805	21.5459	20.6382	21.3883	22.9556	20.3011	20.9807	23.3188	20.7912	19.9559	21.2243	20.6127	21.08	21.0973	20.2063
	0.178483	-0.407171	O94804	13	O94804	O94804	Serine/threonine-protein kinase 10	STK10	___MAFANFRRILRLSTFEKRKSREYEHVRR	ILRLS(0.96)T(0.04)FEK	1088	UID1075	Color2 [DarkGray]	1	4		S	2			1408	___1	0.959839	0.00830964	99.343	66.612	89.171	-0.39153	400670000	13	20.8303	20.8833	20.7057	20.3446	19.8979	21.3522	21.1189	21.023	20.9313	21.0581	25.0138	24.9206	20.6063	20.6819	20.8166	20.8824	21.8118	22.4159	20.3984
	0.893869	-0.799813	Q8TCJ2	498	Q8TCJ2	Q8TCJ2	Dolichyl-diphosphooligosaccharide--protein glycosyltransferase subunit STT3B	STT3B	YLGDDMKRENPPVEDSSDEDDKRNQGNLYDK	ENPPVEDS(0.96)S(0.04)DEDDKR	2099	UID2085	Color2 [DarkGray]	1	4		S	3			2581	___1	0.959859	8.76821e-13	153.94	128.72	89.468	0.29326	194540000	498	20.4744	23.4284	22.2625	22.9714	21.3565	23.6325	20.3454	24.5307	20.8957	18.982	20.3606	20.5602	20.6388	21.184	20.8603	20.4493	20.7121	20.3171	20.0566
	0.1757	0.233192	Q5T1M5-2;Q5T1M5;Q5T1M5-3;X6RKW4	346;346;346;371	Q5T1M5-2	Q5T1M5-2	FK506-binding protein 15;Peptidyl-prolyl cis-trans isomerase	FKBP15	IPFKSGEPALRTKSNSLSEQLAINTSPDAVK	S(0.039)NS(0.96)LS(0.001)EQLAINTSPDAVK	1866	UID1852	Color2 [DarkGray]	1	4		S	2			2378	___1	0.959922	1.63931e-64	212.72	185.14	212.72	-1.1236	132940000	346	20.6708	23.9486	22.8037	20.6462	23.6877	23.4995	21.6427	24.5821	23.59	20.8955	23.3073	20.9544	21.2105	21.4471	21.1915	21.1276	20.9618	20.3655	21.323
	0.00882342	-0.0196029	F5H564;O43432;O43432-3;F5H8J4;O43432-4	760;1156;1162;646;876	F5H564	F5H564	Eukaryotic translation initiation factor 4 gamma 3	EIF4G3	LPSATARPNTFMRGGSSKDLLDNQSQEEQRR	GGS(0.962)S(0.038)KDLLDNQSQEEQRR	583	UID570	Color2 [DarkGray]	1	4		S	3			787	___1	0.962412	4.68281e-05	82.635	71.356	51.645	-0.53002	186040000	760	20.9545	25.4351	22.6175	21.7735	20.631	24.7932	22.9883	25.715	20.6306	20.3615	25.0674	21.5278	21.1719	21.791	21.2862	21.1152	21.0223	20.8834	20.6343
	0.347675	0.232891	Q16555;Q16555-2	509;473	Q16555	Q16555	Dihydropyrimidinase-related protein 2	DPYSL2	VPRGLYDGPVCEVSVTPKTVTPASSAKTSPA	GLYDGPVCEVS(0.038)VT(0.962)PK	3028	UID2982	Color2 [DarkGray]	1	4		T	2			2324	___1	0.962435	0.000141567	107.82	93.138	63.681	-0.59207	11870000	509	19.7792	19.5603	21.9669	21.9126	22.5637	21.6249	20.7457	20.1673	20.9524	20.8977	21.4309	21.0255	20.0442	20.3441	20.5443	20.1079	20.3351	20.3861	20.618
	0.201243	0.24859	Q96C19	11	Q96C19	Q96C19	EF-hand domain-containing protein D2	EFHD2	_____MATDELATKLSRRLQMEGEGGGETPE	ATDELAT(0.038)KLS(0.962)R	2187	UID2173	Color2 [DarkGray]	1	4		S	2			2661	___1	0.962497	0.00354191	77.185	48.023	77.185	1.608	62750000	11	20.473	20.8811	20.6968	20.2707	20.6455	20.5731	20.5004	23.3012	20.1888	19.8896	23.7827	20.5894	21.0819	21.1831	21.1108	20.6979	20.4757	20.2081	21.3695
	0.011765	-0.00973511	Q96P48-3;Q96P48	229;229	Q96P48-3	Q96P48-3	Arf-GAP with Rho-GAP domain, ANK repeat and PH domain-containing protein 1	ARAP1	EIPPKPVRLFPEFDDSDYDEVPEEGPGAPAR	LFPEFDDS(0.963)DY(0.037)DEVPEEGPGAPAR	2218	UID2204	Color2 [DarkGray]	1	4		S	2			2704	___1	0.962523	0.00020491	66.536	58.914	63.578	1.7644	49959000	229	20.4591	20.7842	20.3422	21.2332	20.4899	20.6539	21.4774	20.5273	20.821	21.0218	21.2237	20.9143	19.4658	22.529	21.194	19.9213	23.1696	21.8789	20.492
	0.0564193	0.0441307	Q8NCE2-2;Q8NCE2;C9JSR1;Q8NCE2-3	572;624;266;512	Q8NCE2-2	Q8NCE2-2	Myotubularin-related protein 14	MTMR14	LAAYSSTVGLRAVAPSPSGAIGGLLEQFARG	AVAPS(0.963)PS(0.037)GAIGGLLEQFAR	2070	UID2056	Color2 [DarkGray]	1	4		S	2			2558	___1	0.963085	3.03513e-06	87.676	72.304	56.482	0.68541	75909000	572	20.988	20.7685	21.1792	20.3213	22.215	21.1651	21.2442	21.0541	20.8535	20.8745	20.9043	20.7944	21.354	20.8826	21.0339	20.2258	21.4032	20.4766	19.8882
	0.177174	-0.207627	F8WCY4;F8W6G6;B5MCX0;O75022;O75022-2;I6L897;D3YTC4;O75022-3	503;515;520;503;520;503;503;503	F8WCY4	F8WCY4	Leukocyte immunoglobulin-like receptor subfamily B member 3	LILRA6;LILRB3	AAETEPKDRGLLRRSSPAADVQEENLYAAVK	RS(0.036)S(0.964)PAADVQEENLYAAVK	229	UID230	Color2 [DarkGray]	1	4		S	2			261	___1	0.963561	2.5233e-20	158.44	108.99	109.79	0.26832	168220000	503	20.929	24.1194	21.1479	21.4522	20.8096	20.412	21.8868	21.5118	21.6355	20.3213	21.2811	20.5986	20.3708	20.3075	20.4578	20.7366	20.8692	20.6683	21.2092
	0.041233	0.0947596	Q92538	1318	Q92538	Q92538	Golgi-specific brefeldin A-resistance guanine nucleotide exchange factor 1	GBF1	PSYHQNDVSLDRGYTSDSEVYTDHGRPGKIH	GYT(0.016)S(0.964)DS(0.021)EVYTDHGRPGK	2137	UID2123	Color2 [DarkGray]	1	4		S	3			2622	___1	0.963752	8.87755e-08	109.65	99.862	109.65	0.1585	289550000	1318	22.6206	25.6729	22.6983	21.5009	23.5547	25.7003	21.1198	26.4781	20.811	21.7486	25.3677	20.6546	21.1087	21.3813	21.2891	20.8774	20.2864	21.4592	19.9849
	0.586691	-0.788152	Q9UQ35;Q9UQ35-2;I3L4D8;I3L182	876;876;876;780	Q9UQ35	Q9UQ35	Serine/arginine repetitive matrix protein 2	SRRM2	NEQSVTPQRRSCFESSPDPELKSRTPSRHSC	SCFES(0.036)S(0.964)PDPELK	2475	UID2461	Color2 [DarkGray]	1	4		S	2			2982	___1	0.964391	2.30307e-11	165.58	137.26	165.58	0.53362	178620000	876	20.3306	24.1966	20.2134	20.987	23.5029	24.3347	21.3509	25.2052	19.8046	20.5446	23.6484	22.035	20.6074	21.8673	20.6265	20.312	20.6906	20.4521	21.0207
	0.387312	-0.839214	Q9UN86-2;Q9UN86	227;227	Q9UN86-2	Q9UN86-2	Ras GTPase-activating protein-binding protein 2	G3BP2	QVEEKNLEELEEKSTTPPPAEPVSLPQEPPK	S(0.018)T(0.018)T(0.964)PPPAEPVSLPQEPPKPR	3149	UID3103	Color2 [DarkGray]	1	4		T	3			2975	___1	0.964476	1.21969e-18	151.71	135.4	106.74	0.28999	665890000	227	21.0704	25.931	20.2221	20.8184	24.7727	25.3871	20.4827	26.8403	20.7519	20.8162	25.8363	20.3577	21.4778	23.7642	23.1364	22.3902	21.2832	20.504	20.3678
	0.497296	-0.538192	Q05655;Q05655-2	304;304	Q05655	Q05655	Protein kinase C delta type;Protein kinase C delta type regulatory subunit;Protein kinase C delta type catalytic subunit	PRKCD	EALNQVTQRASRRSDSASSEPVGIYQGFEKK	RS(0.009)DS(0.966)AS(0.009)S(0.016)EPVGIYQGFEK	1537	UID1523	Color2 [DarkGray]	1	4		S	2			2154	___1	0.965602	1.54079e-63	203.53	176.8	123.84	2.9629	346680000	304	21.4504	23.6901	20.4381	20.9503	20.5887	23.4227	20.2202	23.8611	21.228	21.0513	22.9823	20.842	19.9965	20.9187	20.3865	19.6082	22.3935	22.3281	21.9347
	1.35256	-1.73093	B4DH53;Q66K74	705;731	B4DH53	B4DH53	Microtubule-associated protein 1S;MAP1S heavy chain;MAP1S light chain	MAP1S	GLSLPLRGPRARRSASPHDVDLCLVSPCEFE	S(0.034)AS(0.966)PHDVDLCLVSPCEFEHR	161	UID162	Color2 [DarkGray]	1	4		S	3			157	___1	0.966083	8.14413e-24	154.33	147.23	118.1	-0.95926	349410000	705	21.0728	21.299	20.8302	22.8341	20.7351	21.6543	20.8105	26.8783	21.27	20.6006	20.2374	25.9485	20.9143	20.7602	21.5483	20.378	20.9633	19.8656	20.9101
	0.19089	-0.291184	Q9UI08;Q9UI08-2;B7Z3I5;H0YJN0;G3V314;H0YJL6	246;248;252;63;142;52	Q9UI08	Q9UI08	Ena/VASP-like protein	EVL	KLRRVQRPEDASGGSSPSGTSKSDANRASSG	VQRPEDASGGS(0.025)S(0.966)PS(0.008)GTSK	2421	UID2407	Color2 [DarkGray]	1	4		S	3			2945	___1	0.966113	4.28996e-24	162.82	141.99	162.82	-1.0023	781010000	246	21.0432	25.9185	22.8922	21.4345	20.4532	26.6209	21.5013	25.3723	21.3141	20.838	21.1383	20.513	23.8545	22.8286	22.6389	22.5685	23.3574	23.4791	21.8668
	0.432106	-0.623881	Q9Y5S1	3	Q9Y5S1	Q9Y5S1	Transient receptor potential cation channel subfamily V member 2	TRPV2	_____________MTSPSSSPVFRLETLDGG	T(0.031)S(0.966)PS(0.001)S(0.001)SPVFR	2549	UID2535	Color2 [DarkGray]	1	4		S	2			3038	___1	0.966363	0.00181285	95.417	77.328	80.037	0.82762	319590000	3	20.5433	20.919	20.3055	20.9137	21.3595	26.1038	21.1243	25.8043	20.662	20.6187	21.6305	21.4995	20.3047	21.1933	20.9866	19.8249	20.8782	23.2315	23.3363
	0.208343	-0.30642	P85037-2;P85037	257;420	P85037-2	P85037-2	Forkhead box protein K1	FOXK1	FRTPFGPLSSRSAPASPTHPGLMSPRSGGLQ	S(0.011)APAS(0.966)PT(0.022)HPGLMSPR	1494	UID1480	Color2 [DarkGray]	1	4		S	2			2120	___1	0.966487	0.000260488	115.1	87.134	115.1	-2.1603	223810000	257	21.3338	23.3471	21.8902	20.6584	20.5547	21.2699	20.3068	24.3993	21.1328	20.1701	23.1869	21.1788	21.0014	22.2955	22.4024	22.2577	22.5444	23.7547	22.4124
	0.794949	0.334721	Q12792-4;Q12792;F8VS81;Q12792-3	45;143;181;143	Q12792-4	Q12792-4	Twinfilin-1	TWF1	DVSLHGYKKYLLSQSSPAPLTAAEEELRQIK	YLLS(0.001)QS(0.032)S(0.967)PAPLTAAEEELR	1601	UID1587	Color2 [DarkGray]	1	4		S	2			2186	___1	0.966783	3.46384e-10	123.36	109.46	123.36	0.53881	64961000	45	21.8609	19.6398	20.556	20.273	23.9397	21.1095	21.5196	20.4431	20.1323	21.5853	21.0023	19.9671	20.8529	20.7355	20.6813	20.7188	20.1564	20.1202	20.408
	0.256506	-0.473186	Q96C19	74	Q96C19	Q96C19	EF-hand domain-containing protein D2	EFHD2	LLRRADLNQGIGEPQSPSRRVFNPYTEFKEF	RADLNQGIGEPQS(0.968)PS(0.032)RR	2185	UID2171	Color2 [DarkGray]	1	4		S	3			2661	___1	0.967751	3.13723e-08	133.21	106.37	116.48	3.7517	601630000	74	20.6668	20.8287	20.9944	20.6867	24.1512	20.6009	21.1569	24.4319	21.363	19.835	20.4811	20.6425	25.9147	25.2735	24.5267	23.4409	24.7504	25.745	23.4389
	0.793335	-0.427372	P63218	5	P63218	P63218	Guanine nucleotide-binding protein G(I)/G(S)/G(O) subunit gamma-5	GNG5	___________MSGSSSVAAMKKVVQQLRLE	SGS(0.004)S(0.968)S(0.028)VAAMKK	1482	UID1468	Color2 [DarkGray]	1	4		S	2			2087	___1	0.968003	6.52014e-08	140.78	106.09	129.34	0.56312	104880000	5	20.9131	22.6563	21.9923	21.8072	23.0647	22.3116	20.1062	22.3191	21.023	20.4913	20.7603	20.8643	20.2307	20.0045	21.6822	21.495	21.3707	22.4411	20.0848
	0.683733	0.411351	B4DFM7;Q9BXR0	9;9	B4DFM7	B4DFM7	Queuine tRNA-ribosyltransferase	QTRT1	_______MAGAATQASLESAPRIMRLVAECS	AGAAT(0.001)QAS(0.969)LES(0.031)APR	143	UID144	Color2 [DarkGray]	1	4		S	2			147	___1	0.968714	0.00225434	85.45	47.422	85.45	-0.99287	20485000	9	19.6628	20.5575	20.7955	21.2799	21.224	22.5712	21.5099	21.405	20.6055	20.4775	21.2532	19.7698	21.1039	21.9043	21.7399	20.5004	20.6476	22.3993	20.8486
	0.755267	1.19464	Q15836	11	Q15836	Q15836	Vesicle-associated membrane protein 3	VAMP3	_____MSTGPTAATGSNRRLQQTQNQVDEVV	STGPTAAT(0.031)GS(0.969)NRR	1755	UID1741	Color2 [DarkGray]	1	4		S	2			2314	___1	0.968756	1.07355e-12	119.88	99.454	80.128	-0.39016	288330000	11	24.7189	24.0795	25.1294	22.1995	20.9064	23.7939	20.7665	25.6493	20.4447	21.6431	22.2166	20.4248	21.2841	21.9686	22.6614	21.5176	23.4138	23.4951	23.294
	0.155088	-0.238057	F8WF93;H7BZZ2;F8WE30;H7C0X4;Q92685	13;11;13;12;13	F8WF93	F8WF93	Dol-P-Man:Man(5)GlcNAc(2)-PP-Dol alpha-1,3-mannosyltransferase	ALG3	___MAAGLRKRGRSGSAAQAEGLCKQWLQRA	S(0.031)GS(0.969)AAQAEGLCK	653	UID640	Color2 [DarkGray]	1	4		S	2			869	___1	0.969081	3.59177e-11	153.81	135.03	111.72	-0.93825	142000000	13	23.0897	24.2492	23.0427	21.1974	23.999	24.5371	21.1463	25.0111	20.8476	21.0583	20.2576	20.4363	21.1205	20.7666	21.0707	20.9768	20.0068	20.1352	21.4187
	0.168452	-0.315872	Q9UQ35;I3L3Q8	2409;12	Q9UQ35	Q9UQ35	Serine/arginine repetitive matrix protein 2	SRRM2	SGRTSPPLLDRARSRTPPSAPSQSRMTSERA	S(0.031)RT(0.969)PPSAPSQSR	3159	UID3113	Color2 [DarkGray]	1	4		T	2			2982	___1	0.969165	0.000748527	114.72	81.633	80.312	-0.25039	231890000	2409	20.8494	20.4985	21.223	21.2365	20.1772	20.5191	20.8406	19.472	21.1601	20.4286	20.9849	21.2771	23.9118	23.5862	22.8314	20.1683	24.556	25.3467	23.2683
	0.0172832	0.0347381	G3V1Q4;E7ES33;E7EPK1;Q16181-2;Q16181;Q5JXL7	373;425;425;425;426;77	G3V1Q4	G3V1Q4	Septin-7	SEPT7;DKFZp586I031	WEAQQRILEQQNSSRTLEKNKKKGKIF____	ILEQQNS(0.005)S(0.025)RT(0.969)LEK	2713	UID2667	Color2 [DarkGray]	1	4		T	2			544	___1	0.969167	2.75151e-16	160.81	118.72	138.77	0.33848	381970000	373	20.9232	23.7273	20.7608	21.418	21.0316	23.9003	22.0429	25.0148	21.8061	20.9591	24.5057	21.0292	23.4144	23.746	23.1177	21.2151	23.7248	24.4142	23.4114
	0.0441413	-0.0705187	P30533	247	P30533	P30533	Alpha-2-macroglobulin receptor-associated protein	LRPAP1	NQGLDRLRRVSHQGYSTEAEFEEPRVIDLWD	VSHQGYS(0.97)T(0.03)EAEFEEPR	1322	UID1308	Color2 [DarkGray]	1	4		S	2			1820	___1	0.969567	3.69156e-35	182.31	160.47	182.31	-0.48538	180200000	247	21.9166	24.4769	20.8721	21.393	21.3582	23.8379	20.918	24.9872	21.1067	20.4683	23.4447	20.6328	21.4925	21.3453	20.632	20.8174	20.0637	20.3556	21.3807
	0.00706104	-0.00726488	R4GN35;R4GNB2;Q5VZ89-2;Q5VZ89-6;Q5VZ89;X6RAE7;Q5VZ89-3;Q5VZ89-5;X6R5W5	1293;1244;481;1008;1008;280;190;1008;31	R4GN35	R4GN35	DENN domain-containing protein 4C	DENND4C	ARNLADEIESYMNLKSPLGSKSSSMELHREE	NLADEIESYMNLKS(0.97)PLGS(0.03)K	2576	UID2562	Color2 [DarkGray]	1	4		S	3			3057	___1	0.969846	9.67977e-05	75.539	70.83	75.539	-1.0648	60002000	1293	20.673	20.9101	19.9949	20.4022	20.3932	19.8789	20.6655	20.9317	19.9196	20.5994	20.617	20.5552	20.3215	22.1549	20.8324	21.6169	20.0777	23.6206	19.958
	1.06219	-0.958817	P04083;Q5T3N1;Q5T3N0	37;48;37	P04083	P04083	Annexin A1;Annexin	ANXA1	VQTVKSSKGGPGSAVSPYPTFNPSSDVAALH	GGPGS(0.027)AVS(0.971)PY(0.001)PT(0.001)FNPSSDVAALHK	1155	UID1141	Color2 [DarkGray]	1	4		S	3			1523	___1	0.97095	9.22724e-05	92.613	79.738	92.613	-0.27583	173840000	37	20.8028	24.5738	20.5715	22.0961	23.6989	24.103	22.2933	23.4718	20.1401	20.4506	23.6491	21.5955	20.4164	22.9372	20.3897	21.5608	21.9019	19.9518	21.6319
	0.0202372	0.0592323	O75427	25	O75427	O75427	Leucine-rich repeat and calponin homology domain-containing protein 4	LRCH4	AAGGEEAAATTSVPGSPGLPGRRSAERALEE	AAAVAAPLAAGGEEAAAT(0.01)T(0.01)S(0.008)VPGS(0.972)PGLPGRR	1062	UID1049	Color2 [DarkGray]	1	4		S	3			1383	___1	0.972026	9.90605e-06	105.94	94.092	80.116	0.87866	1340400000	25	20.331	26.0972	24.7854	24.2516	26.6974	25.0236	26.5859	19.8087	26.0965	20.7695	26.3582	26.9589	22.1956	19.7725	24.5578	21.5417	25.0692	23.8005	23.0763
	0.515624	-0.17292	E9PHI6;Q9Y6G9	397;513	E9PHI6	E9PHI6	Cytoplasmic dynein 1 light intermediate chain 1	DYNC1LI1	ELDRITRKPVTVSPTTPTSPTEGEAS_____	KPVTVS(0.002)PT(0.021)T(0.972)PT(0.149)S(0.836)PT(0.013)EGEAS(0.007)	2740	UID5895	Color2 [DarkGray]	1	4		T	2			643	___2	0.972338	5.83014e-09	101.08	84.77	89.866	1.9036	169570000	397	20.6906	24.8598	20.9246	21.2832	24.8908	24.1347	21.2881	21.2715	21.622	20.1947	20.9098	21.1967	23.328	23.3566	20.7022	21.1452	23.9484	25.2775	21.053
	1.04802	-1.11843	Q9Y490;Q5TCU6	1225;1225	Q9Y490	Q9Y490	Talin-1	TLN1	DNALRAVGDASKRLLSDSLPPSTGTFQEAQS	LLS(0.972)DS(0.028)LPPSTGTFQEAQSR	2531	UID2517	Color2 [DarkGray]	1	4		S	2			3018	___1	0.9724	5.91626e-23	156.22	137.39	96.208	2.4459	114140000	1225	22.4262	23.2876	20.3461	20.265	23.3899	20.9648	23.1246	24.3235	20.5426	20.3197	21.7899	23.7555	21.2078	21.3539	19.9506	20.6964	20.7587	20.6585	20.5867
	0.536392	-0.945539	P22681	483	P22681	P22681	E3 ubiquitin-protein ligase CBL	CBL	FMMKELAGAKVERPPSPFSMAPQASLPPVPP	VERPPS(0.973)PFS(0.027)MAPQASLPPVPPR	1291	UID1277	Color2 [DarkGray]	1	4		S	3			1744	___1	0.972814	3.37669e-20	108.3	99.44	78.128	0.39269	549960000	483	21.5537	24.8816	22.6417	19.9632	23.3675	22.7128	24.4478	24.9786	24.2479	20.806	24.15	23.2667	20.317	20.8696	20.1523	19.62	22.1895	20.6903	19.606
	0.0502954	-0.0774212	Q13459;M0R300;M0R0P8;Q13459-2;M0QZY4;M0R2J3	717;717;717;717;107;17	Q13459	Q13459	Unconventional myosin-IXb	MYO9B	GRLRAERAEKAAGMSSPGAQSHPEELPRGAS	AAGMS(0.026)S(0.974)PGAQSHPEELPR	1652	UID1638	Color2 [DarkGray]	1	4		S	3			2225	___1	0.973711	4.63653e-20	121.82	104.93	96.718	-0.1402	535040000	717	19.9764	25.6812	20.9821	22.9116	25.3523	25.193	20.9991	24.3456	21.2464	21.2538	20.7584	21.4695	23.1096	23.3928	20.4754	21.2667	24.0201	24.0605	23.2161
	0.787832	-0.402399	Q9HCN4-3;Q9HCN4-2;Q9HCN4-4;Q9HCN4;Q9HCN4-5	219;235;302;314;328	Q9HCN4-3	Q9HCN4-3	GPN-loop GTPase 1	GPN1	MGSVALDAGTAKDSLSPVLHPSDLILTRGTL	DS(0.026)LS(0.974)PVLHPSDLILTR	2346	UID2332	Color2 [DarkGray]	1	4		S	3			2848	___1	0.973807	7.50186e-05	96.163	80.274	65.784	0.63572	45830000	219	21.4271	20.9676	20.0363	21.953	23.4114	17.1696	20.8246	20.1858	20.3546	21.1689	20.971	21.0592	21.6206	21.5561	21.0476	20.3491	20.5828	22.2128	19.8144
	0.0571427	0.0821898	H0YKH0;H0YLW9;H0YLI3;F5H7D6;H0YNT2;F8W8S3;H0YKT5;H0YKN8;H0YL70;Q04726-2;Q04726-7;Q04726-3;Q04726-6;Q04726-5;Q04726-4;Q04726	286;286;360;230;230;286;291;292;296;286;279;286;286;286;291;286	H0YKH0	H0YKH0	Transducin-like enhancer protein 3	TLE3	NGLDKARSLKKDAPTSPASVASSSSTPSSKT	DAPT(0.023)S(0.974)PAS(0.003)VASSSSTPSSK	593	UID580	Color2 [DarkGray]	1	4		S	2			804	___1	0.97396	2.06376e-08	105.77	81.482	105.77	-1.4639	93576000	286	21.3454	20.2969	19.9987	19.8991	23.1362	23.8699	21.3525	20.5268	20.5061	20.2711	23.9522	20.1018	23.3169	22.7312	21.8964	21.603	21.3233	23.9027	20.2973
	0.568388	-0.824696	Q9P0L0;Q9P0L0-2	214;259	Q9P0L0	Q9P0L0	Vesicle-associated membrane protein-associated protein A	VAPA	EGLRLRKVAHSDKPGSTSTASFRDNVTSPLP	VAHSDKPGS(0.974)T(0.021)S(0.004)T(0.001)ASFR	2387	UID2373	Color2 [DarkGray]	1	4		S	3			2911	___1	0.974055	6.11359e-26	165.06	129.76	165.06	-0.28374	397850000	214	23.7143	26.478	23.0492	22.4697	25.0629	26.3645	19.7426	26.1688	20.8417	21.6696	20.5646	20.7249	20.0443	21.6819	20.2668	20.5779	21.0265	21.1863	20.0896
	0.257238	-0.276137	Q7Z5L9-2;Q7Z5L9	240;240	Q7Z5L9-2	Q7Z5L9-2	Interferon regulatory factor 2-binding protein 2	IRF2BP2	GSAQPTDLGAHKRPASVSSSAAVEHEQREAA	RPAS(0.974)VS(0.025)S(0.001)SAAVEHEQR	1995	UID1981	Color2 [DarkGray]	1	4		S	3			2476	___1	0.974172	1.67487e-06	113.36	100.21	113.36	1.8181	150260000	240	24.0646	22.9456	23.442	22.4381	21.1313	23.6995	21.0501	23.76	21.1746	22.2584	21.0789	21.2784	21.2554	20.6746	21.2517	20.5834	22.6965	20.6588	21.253
	1.20986	1.74393	O60784;O60784-2;E7EPD0;O60784-3;O60784-4	462;463;424;417;430	O60784	O60784	Target of Myb protein 1	TOM1	LEERAKAADRLPNLSSPSAEGPPGPPSGPAP	LPNLS(0.025)S(0.975)PSAEGPPGPPSGPAPR	1043	UID1030	Color2 [DarkGray]	1	4		S	2			1361	___1	0.9749	4.12671e-15	143.93	122.47	143.93	0.49101	2332300000	462	25.687	27.9797	20.7758	22.0641	27.3569	27.8844	24.6583	20.6164	20.1003	23.8175	26.1554	21.0353	21.3222	21.1293	21.6936	20.4087	27.023	27.3982	24.4917
	0.267061	0.608452	Q6JBY9;B7ZKW8	83;53	Q6JBY9	Q6JBY9	CapZ-interacting protein	RCSD1	SPPNASHPPKFKVKSSPLIEKLQANLTFDPA	VKS(0.025)S(0.975)PLIEK	1931	UID1917	Color2 [DarkGray]	1	4		S	2			2418	___1	0.975006	0.00106309	143.55	101.2	123.26	-0.25821	883740000	83	24.2471	26.2306	23.2453	22.1419	26.178	26.6439	23.5215	26.1049	20.5428	22.5447	25.8198	21.0177	20.8953	26.4079	25.5891	20.2338	26.0554	26.5032	24.4032
	0.92225	-0.7668	X6RGP5;J3KNL6;O15027-2;O15027-4;O15027-3;O15027;O15027-5	805;2083;1905;1905;1905;1905;1905	X6RGP5	X6RGP5	Protein transport protein Sec16A	SEC16A	WDRADSGPTQPPLSLSPAPETKRPGQAAKKE	ADSGPTQPPLS(0.016)LS(0.976)PAPET(0.008)K	836	UID823	Color2 [DarkGray]	1	4		S	2			1114	___1	0.975952	8.19474e-06	87.676	63.444	87.676	-0.080253	48658000	805	21.3618	21.4305	20.8438	19.9797	20.04	21.0757	21.218	24.1423	21.6914	21.0887	20.2819	20.1795	22.2212	20.3442	20.3489	21.6585	21.0846	20.5587	20.5805
	0.395351	-0.338425	Q9UQ35;Q9UQ35-2	1434;1434	Q9UQ35	Q9UQ35	Serine/arginine repetitive matrix protein 2	SRRM2	SSSASSPEMKDGLPRTPSRRSRSGSSPGLRD	DGLPRT(0.977)PS(0.023)RR	3152	UID3106	Color2 [DarkGray]	1	4		T	3			2982	___1	0.976597	0.0207945	67.118	52.765	67.118	-0.49795	57476000	1434	20.7247	20.9809	20.612	21.1464	24.6285	23.7746	20.9178	24.0171	20.7052	21.1111	20.2749	21.2421	22.1809	16.0417	20.8021	20.6166	20.8553	20.9098	21.5013
	1.08559	-1.05709	E7EMC7;Q13501;Q13501-2	269;269;185	E7EMC7	E7EMC7	Sequestosome-1	SQSTM1	EVDIDVEHGGKRSRLTPVSPESSSTEEKSSS	S(0.013)RLT(0.977)PVS(0.01)PESSSTEEK	2708	UID2662	Color2 [DarkGray]	1	4		T	2			529	___1	0.976954	5.00659e-05	98.227	67.229	98.227	-0.11111	222680000	269	20.962	23.8436	21.5403	20.3826	21.0047	22.9891	20.7886	24.6821	20.6461	20.5035	20.2977	20.7623	23.4153	22.5698	20.2897	20.5357	21.8135	23.414	20.9852
	0.0439582	-0.0459523	Q8TD19	333	Q8TD19	Q8TD19	Serine/threonine-protein kinase Nek9	NEK9	KVTLLNAPTKRPRSSTVTEAPIAVVTSRTSE	S(0.011)S(0.011)T(0.977)VTEAPIAVVTSR	3094	UID3048	Color2 [DarkGray]	1	4		T	2			2586	___1	0.977088	0.000238086	109.1	83.655	96.163	0.97158	105180000	333	23.22	21.8926	20.8308	21.5563	20.0787	21.5365	21.091	22.2392	23.9955	20.3875	22.0516	21.209	20.7305	21.3409	22.2298	21.9507	22.6299	21.8192	21.8273
	0.497502	-2.25747	Q01518;Q01518-2	308;307	Q01518	Q01518	Adenylyl cyclase-associated protein 1	CAP1	VRSGPKPFSAPKPQTSPSPKRATKKEPAVLE	SGPKPFSAPKPQT(0.021)S(0.978)PS(0.001)PK	1511	UID1497	Color2 [DarkGray]	1	4		S	2			2133	___1	0.977681	1.99697e-93	233.63	216.41	179.07	0.3387	18792000000	308	26.9725	21.5804	21.1224	27.6549	30.281	29.0397	21.3662	31.228	20.4381	24.7886	19.9293	20.0549	29.8839	30.6206	30.0166	29.4909	30.5026	30.92	29.9997
	0.047979	0.0418127	Q5T4K5;H0YDQ8;Q53ET0	113;353;433	Q5T4K5	Q5T4K5	CREB-regulated transcription coactivator 2	CRTC2	ASTPGASPHHRRVPLSPLSLLAGPADARRSQ	RVPLS(0.979)PLS(0.021)LLAGPADAR	735	UID722	Color2 [DarkGray]	1	4		S	3			956	___1	0.979143	0.000136036	72.771	61.157	72.771	1.0489	28444000	113	21.0575	20.2081	20.8673	20.1029	22.8024	20.6572	19.2893	20.449	21.4599	21.3212	21.5126	21.005	21.0607	20.3944	20.9224	20.8915	22.0745	22.0086	21.8781
	0.0662889	-0.0884041	O15400-2;O15400	129;129	O15400-2	O15400-2	Syntaxin-7	STX7	REKEFVARVRASSRVSGSFPEDSSKERNLVS	AS(0.007)S(0.005)RVS(0.98)GS(0.009)FPEDSSK	997	UID984	Color2 [DarkGray]	1	4		S	2			1306	___1	0.979548	6.52608e-05	126.19	93.666	117.78	0.17115	120120000	129	20.6905	19.6914	21.508	19.5861	20.2667	20.7519	21.5502	21.1199	21.2778	20.4995	20.2587	19.8448	21.0488	20.4616	21.9995	21.4031	20.788	25.0426	22.5991
	0.395347	0.579272	H7BXG7;D6REX3;O94979-7;O94979-6;O94979-3;O94979-10;O94979-4;O94979-9;O94979-2;O94979;O94979-8;H0Y8W8	912;1194;912;1010;1049;1109;1124;1143;1148;1163;1176;326	H7BXG7	H7BXG7	Protein transport protein Sec31A	SEC31A	KRLEFLYDKLREQTLSPTITSGLHNIARSIE	EQT(0.02)LS(0.98)PTITSGLHNIAR	351	UID341	Color2 [DarkGray]	1	4		S	2			486	___1	0.97987	7.96501e-10	141.97	119.05	126.77	-0.12371	183530000	912	20.1183	24.1652	21.4082	20.6892	23.8768	19.8465	23.8353	25.0323	23.6546	20.0451	24.0389	21.022	20.6946	20.6224	21.2538	21.1646	20.0949	21.0822	21.9645
	0.404662	-0.5101	Q86UP2-2;Q86UP2-3;Q86UP2-4;Q86UP2	75;75;75;75	Q86UP2-2	Q86UP2-2	Kinectin	KTN1	KKNKKKEIQNGNLHESDSESVPRDFKLSDAL	EIQNGNLHES(0.98)DS(0.019)ES(0.001)VPR	2012	UID1998	Color2 [DarkGray]	1	4		S	2			2495	___1	0.980332	7.16785e-27	166.6	138.32	166.6	-4.2257	119940000	75	20.601	20.47	20.6394	20.2273	20.9456	20.7417	20.8532	25.4755	20.1056	19.6612	20.5287	21.0878	19.8153	19.6498	20.3131	20.7514	21.3337	23.5657	21.3663
	0.550625	-0.665664	Q6UWF3-3;Q6UWF3	83;90	Q6UWF3-3	Q6UWF3-3	SLP adapter and CSK-interacting membrane protein	SCIMP	ESPVQLPPLPPRNWPSLEDSSPQEAPSQPPA	NWPS(0.981)LEDS(0.009)S(0.009)PQEAPSQPPATYSLVNK	1967	UID1953	Color2 [DarkGray]	1	4		S	2			2443	___1	0.981175	3.35198e-78	200.98	188.96	121.33	-0.19859	245290000	83	21.0367	23.8969	19.8521	22.6915	25.4712	21.6047	20.7521	20.944	25.0199	20.7561	23.9781	24.6862	20.9942	20.2709	20.5981	21.6261	20.5819	20.7584	20.72
	0.32182	-0.421986	P04075;P04075-2;H3BQN4;J3KPS3;H3BPS8;H3BUH7	39;93;39;39;93;39	P04075	P04075	Fructose-bisphosphate aldolase A;Fructose-bisphosphate aldolase	ALDOA	VAPGKGILAADESTGSIAKRLQSIGTENTEE	GILAADES(0.001)T(0.018)GS(0.981)IAKR	1153	UID1139	Color2 [DarkGray]	1	4		S	2			1521	___1	0.981182	2.09824e-25	167.69	131.4	167.69	-0.86571	122910000	39	20.9012	23.3434	19.032	21.1347	22.5452	23.261	20.812	24.3153	21.006	20.8804	23.5035	20.6012	21.1441	20.53	21.0769	20.9675	20.611	21.4524	22.1712
	0.955123	0.515664	F8VY35;F5H4R6;P55209-2;P55209;F8VUX1;F8W0J6;H0YIV4;F8W020;F8VXI6;F8VV59;F8W118;B7Z9C2;B3KV44;F8VRJ2;H0YHC3	62;62;62;62;62;62;56;62;62;21;21;21;21;21;24	F8VY35	F8VY35	Nucleosome assembly protein 1-like 1	NAP1L1	QILAALQERLDGLVETPTGYIESLPRVVKRR	LDGLVET(0.981)PT(0.019)GYIESLPR	2764	UID2718	Color2 [DarkGray]	1	4		T	2			783	___1	0.981196	0.00162647	79.97	57.772	79.97	1.2352	85433000	62	20.6174	20.4144	20.3749	20.4858	20.521	20.9691	21.1055	20.5523	21.6479	21.1309	20.8668	19.542	20.8243	20.8451	20.7168	20.5914	21.3822	22.1538	20.8631
	1.78299	-0.486031	P05412	63	P05412	P05412	Transcription factor AP-1	JUN	SLKPHLRAKNSDLLTSPDVGLLKLASPELER	NSDLLT(0.019)S(0.981)PDVGLLK	1166	UID1152	Color2 [DarkGray]	1	4		S	2			1553	___1	0.981248	2.49152e-11	148.72	127.86	148.72	-0.81631	61533000	63	19.7172	21.3028	20.3208	20.1574	22.4193	21.3077	20.5615	21.1795	20.9969	21.0775	20.6526	20.4923	21.1915	21.41	20.2719	20.9493	22.6586	19.3949	20.9774
	0.637356	-0.407843	H0YCM0;E9PM17;B3KNX7;Q13153;Q13153-2	114;125;223;223;223	H0YCM0	H0YCM0	Non-specific serine/threonine protein kinase;Serine/threonine-protein kinase PAK 1	PAK1	PLPVTPTRDVATSPISPTENNTTPPDALTRN	DVATS(0.004)PIS(0.981)PT(0.015)ENNTTPPDALTR	125	UID126	Color2 [DarkGray]	1	4		S	2			114	___1	0.981277	1.26127e-49	136.46	117.63	136.46	4.4749	68619000	114	20.7054	21.1015	21.3035	21.1434	20.8905	23.4144	20.4467	20.7374	21.5128	20.7564	19.5888	21.0712	20.846	20.8562	21.3934	20.9867	22.1789	22.8219	20.4484
	0.309721	-0.553101	Q6JBY9;B7ZKW8;F6T4W9	177;147;153	Q6JBY9	Q6JBY9	CapZ-interacting protein	RCSD1	RGSIKRRPPSRRFRRSQSDCGELGDFRAVES	S(0.982)QS(0.018)DCGELGDFR	1927	UID1913	Color2 [DarkGray]	1	4		S	2			2418	___1	0.982047	2.16531e-75	246.31	206.68	246.31	-0.32094	328070000	177	21.9453	26.5507	20.6375	22.6562	25.2501	26.445	20.4321	25.7723	20.7901	20.5683	24.6974	20.0463	21.7515	21.0035	20.9483	20.9261	20.5058	20.3178	21.4091
	0.137119	0.338354	A1A4S6;E7EUW5;H0Y8W5	591;240;269	A1A4S6	A1A4S6	Rho GTPase-activating protein 10	ARHGAP10	TPPDTTFPEPTCLSASPPNAPPRQSKRQGQR	TPPDTTFPEPTCLS(0.017)AS(0.983)PPNAPPR	6	UID7	Color2 [DarkGray]	1	4		S	3			4	___1	0.983383	1.0095e-136	251.13	237.66	196.41	0.61194	600730000	591	22.9217	24.4328	23.5298	20.7294	24.3802	24.0119	24.5327	25.4204	24.0931	21.9955	24.7515	21.3429	20.3466	24.8747	24.5933	24.0473	24.7987	24.6648	23.4791
	0.136381	0.224194	P35611;P35611-3;E7EV99;E7ENY0;P35611-2;P35611-4;A2A3N8;D6RJE2;D6RAH3;D6RF25	12;12;12;12;12;12;12;12;12;12	P35611	P35611	Alpha-adducin	ADD1	____MNGDSRAAVVTSPPPTTAPHKERYFDR	AAVVT(0.016)S(0.984)PPPTTAPHK	1342	UID1328	Color2 [DarkGray]	1	4		S	2			1849	___1	0.983935	0.000108549	112.02	98.306	112.02	-0.034073	422310000	12	20.8562	23.0853	21.2519	20.1828	24.2506	22.4234	20.8982	23.6166	20.436	20.3565	21.0891	19.9588	20.2333	25.0897	24.3003	22.4957	21.7341	25.5335	23.9203
	0.461203	-0.19702	F8WAN4;Q9P2Q2	785;800	F8WAN4	F8WAN4	FERM domain-containing protein 4A	FRMD4A	QRQRAAGALGSASSGSMPNLAARGGAGGAGG	AAGALGSASS(0.015)GS(0.985)MPNLAAR	643	UID630	Color2 [DarkGray]	1	4		S	2			861	___1	0.984606	6.12176e-23	155.92	135.71	155.92	-0.95942	44130000	785	20.856	23.6466	21.1833	21.8039	19.9205	23.4216	20.6199	20.7462	20.007	21.7587	20.1483	20.9372	21.0316	20.5382	20.5573	20.4446	20.6555	20.581	20.7555
	1.196	-1.22999	F8W7U3;E7ESD2;Q641Q2-2;Q641Q2;J3KP36;Q9Y4E1-3;Q9Y4E1-6;Q9Y4E1-2;Q9Y4E1;Q9Y4E1-4	245;333;333;333;277;278;333;325;333;333	F8W7U3;J3KP36	F8W7U3	WASH complex subunit FAM21A;WASH complex subunit FAM21C	FAM21A;FAM21C	KPRKTLKEKKERRTPSDDEEDNLFAPPKLTD	RT(0.015)PS(0.985)DDEEDNLFAPPK	382	UID372	Color2 [DarkGray]	1	4		S	2			1120;570	___1	0.984848	6.69382e-46	197.28	188.96	154.46	0.60032	172180000	245	20.1038	24.5761	19.9616	22.1597	23.1233	20.7491	20.857	25.8883	20.2027	20.7319	21.2821	20.5999	19.6752	21.0683	20.0697	21.7355	21.3422	20.2458	21.3811
	0.0233576	0.034885	Q8WX92	557	Q8WX92	Q8WX92	Negative elongation factor B	NELFB	SQLGEKLEQLDHRKPSPAQAAETPALELPLP	KPS(0.985)PAQAAET(0.015)PALELPLPSVPAPAPL	2124	UID2110	Color2 [DarkGray]	1	4		S	3			2609	___1	0.985297	0.000478016	79.022	70.456	77.235	-0.26212	169310000	557	20.2726	20.0489	21.221	20.6891	19.9055	20.7933	20.5431	20.4933	20.1578	20.4869	20.4703	21.0553	20.4462	21.2547	20.8578	20.6084	21.0472	21.1708	21.3577
	1.16803	-1.70603	Q9UHD8-7;Q9UHD8-2;Q9UHD8-5;Q9UHD8;K7ENL0;K7EJV0;K7EPY1	66;67;78;85;70;70;92	Q9UHD8-7	Q9UHD8-7	Septin-9	2022-09-09	NSEPSARHVDSLSQRSPKASLRRVELSGPKA	HVDSLS(0.015)QRS(0.985)PK	2409	UID2395	Color2 [DarkGray]	1	4		S	3			2940	___1	0.985416	0.000233302	114.56	90.533	94.547	0.21573	458000000	66	21.038	21.0495	20.9233	20.5466	23.9641	20.6957	19.9505	20.1289	20.9014	20.7835	22.1143	20.6663	22.7223	23.503	22.1605	23.6067	23.7102	25.4534	23.1893
	0.430798	-0.424596	A6NIA0;Q99683	280;1033	A6NIA0	A6NIA0	Mitogen-activated protein kinase kinase kinase 5	MAP3K5	LGIPDENFEDHSAPPSPEEKDSGFFMLRKDS	TLFLGIPDENFEDHS(0.014)APPS(0.986)PEEK	33	UID34	Color2 [DarkGray]	1	4		S	3			34	___1	0.985509	0.0116773	40.454	32.557	40.454	-0.55491	1232500000	280	20.7525	20.9597	20.8998	20.2661	20.1896	20.604	20.6512	20.5807	21.4967	21.6903	22.2057	22.6497	20.6305	20.9989	20.8398	21.1585	21.2759	19.6989	21.6143
	0.653897	-1.02521	P33241;E7EMG9;P33241-3;E9PBD8;P33241-2	189;180;317;127;127	P33241	P33241	Lymphocyte-specific protein 1	LSP1	RTPSPLVLEGTIEQSSPPLSPTTKLIDRTES	TPSPLVLEGTIEQS(0.011)S(0.986)PPLS(0.003)PTTK	1336	UID1322	Color2 [DarkGray]	1	4		S	2			1839	___1	0.985551	1.72031e-281	316.66	304.6	296.63	0.03874	1947100000	189	23.5138	19.8726	22.2965	23.1739	20.8063	21.6359	24.8936	21.0556	24.6089	20.3497	20.7527	25.3873	23.8789	21.3246	23.8847	20.3806	19.9652	20.8755	20.8409
	0.805826	-1.07448	P33241;E7EMG9;P33241-3;E9PBD8;P33241-2	189;180;317;127;127	P33241	P33241	Lymphocyte-specific protein 1	LSP1	RTPSPLVLEGTIEQSSPPLSPTTKLIDRTES	TPSPLVLEGTIEQS(0.011)S(0.986)PPLS(0.003)PTTK	1336	UID4523	Color2 [DarkGray]	1	4		S	2			1839	___2	0.985551	1.72031e-281	316.66	304.6	296.63	0.03874	1947100000	189	20.9628	20.8731	20.569	21.2131	23.992	20.8684	23.5966	21.1399	20.9133	20.5701	21.8482	24.9825	24.3952	26.924	20.4228	22.2789	25.4627	25.4544	21.315
	1.19658	-1.62584	Q9HCD5	9	Q9HCD5	Q9HCD5	Nuclear receptor coactivator 5	NCOA5	_______MNTAPSRPSPTRRDPYGFGDSRDS	MNTAPS(0.007)RPS(0.986)PT(0.007)R	2345	UID2331	Color2 [DarkGray]	1	4		S	2			2847	___1	0.985658	0.000263384	90.412	65.636	90.412	-1.0072	531050000	9	23.9226	24.8872	20.891	24.8801	24.712	24.7879	20.2089	25.9658	19.9141	21.694	21.389	20.0844	20.1238	22.1738	23.6118	23.5147	22.2521	24.237	23.0926
	0.430885	-1.37132	P01042;P01042-2;P01042-3	327;327;291	P01042;P01042-2	P01042	Kininogen-1;Kininogen-1 heavy chain;T-kinin;Bradykinin;Lysyl-bradykinin;Kininogen-1 light chain;Low molecular weight growth-promoting factor	KNG1	VAGKKYFIDFVARETTCSKESNEELTESCET	ET(0.01)T(0.986)CS(0.001)KES(0.003)NEELTESCETK	2872	UID2826	Color2 [DarkGray]	1	4		T	3			1470;1471	___1	0.985711	2.02987e-31	169.84	129.16	169.84	0.32294	2918800000	327	20.991	20.1924	20.1921	20.9046	20.5693	20.0115	20.3942	21.7929	20.9816	20.3719	20.6124	20.637	20.8808	28.6377	27.2619	26.5055	20.9534	28.4373	26.8264
	0.184998	0.181779	Q6PKG0;E5RH50;Q6PKG0-3	649;444;572	Q6PKG0	Q6PKG0	La-related protein 1	LARP1	EIDDRDVNKILIVTQTPHYMRRHPGGDRTGN	ILIVT(0.014)QT(0.986)PHYMR	3060	UID3014	Color2 [DarkGray]	1	4		T	3			2435	___1	0.986165	0.0105563	55.724	25.286	55.724	-0.011269	52274000	649	20.7857	20.6616	21.0329	20.5631	20.3304	20.7673	20.9614	20.7819	21.1882	21.1554	22.8336	20.2897	21.1182	22.9101	21.4968	20.617	21.4815	22.9159	20.2741
	0.0243666	-0.0617646	Q07866-7;Q07866-6;Q07866-4;H0YG16;H0YJK1	578;622;631;262;38	Q07866-7	Q07866-7	Kinesin light chain 1	KLC1	QERNNCLADSRALSASHTDLAH_________	ALS(0.004)AS(0.987)HT(0.01)DLAH	1543	UID1529	Color2 [DarkGray]	1	4		S	2			2165	___1	0.986795	3.21184e-52	181.87	158.12	173.24	-0.3464	219870000	578	20.4464	24.8563	23.2232	23.0921	20.6794	25.0198	19.9999	26.0092	20.3321	20.5098	26.0129	20.7612	20.6711	20.6707	20.3149	20.6831	20.9146	20.1419	21.4667
	0.452297	0.891204	O60749;D6RC15	104;103	O60749	O60749	Sorting nexin-2	SNX2	EPILSSEPSPAVTPVTPTTLIAPRIESKSMS	EPILSSEPSPAVTPVT(0.987)PT(0.01)T(0.003)LIAPR	2857	UID2811	Color2 [DarkGray]	1	4		T	2			1360	___1	0.986946	9.46246e-203	279.96	260.64	279.96	0.044437	653200000	104	25.7574	22.7355	25.1305	22.9427	24.6492	24.756	24.5795	20.5655	25.0366	20.8277	26.2198	26.2007	21.7729	21.5004	23.0194	20.608	23.6278	20.1898	20.7039
	0.0949223	0.238464	B5MBZ0;Q9HC35	144;144	B5MBZ0	B5MBZ0	Echinoderm microtubule-associated protein-like 4	EML4	KEESHSNDQSPQIRASPSPQPSSQPLQIHRQ	AS(0.987)PS(0.013)PQPSSQPLQIHR	223	UID224	Color2 [DarkGray]	1	4		S	3			256	___1	0.98722	4.66509e-12	132.74	121.47	132.74	-0.026234	557490000	144	20.7275	25.8726	23.566	20.15	25.1834	20.8969	20.3549	20.2044	19.625	19.7167	26.0895	20.1464	24.1166	21.073	20.3985	23.3094	25.0442	20.9252	23.919
	0.828103	-1.38704	S4R418;F5H0W4;Q9UBW5;Q9UBW5-2	431;432;458;426	S4R418	S4R418	Bridging integrator 2	BIN2	GSPTSPRASLGTGTASPRTSLEVSPNPEPPE	ASLGTGT(0.012)AS(0.988)PR	558	UID545	Color2 [DarkGray]	1	4		S	2			763	___1	0.987533	2.3474e-10	153.81	114.02	135.02	-0.48114	856590000	431	24.0696	26.4386	24.7302	24.8277	26.6815	26.6024	21.3151	27.3449	19.8174	21.8823	20.6376	20.3802	23.442	23.0594	22.8453	20.298	23.9591	24.5108	23.2149
	0.39253	-0.581128	P42858	432	P42858	P42858	Huntingtin	HTT	SGSIVELIAGGGSSCSPVLSRKQKGKVLLGE	SGSIVELIAGGGS(0.001)S(0.005)CS(0.988)PVLS(0.007)R	1374	UID1360	Color2 [DarkGray]	1	4		S	3			1895	___1	0.987697	3.70595e-22	150.45	105.88	101.86	0.56942	227210000	432	20.8923	21.2372	21.55	21.4139	23.7056	21.8523	23.7276	19.3761	22.0902	20.8037	21.0574	22.7898	23.3506	24.3092	21.5602	22.9006	24.4966	21.7329	21.0021
	0.242774	-0.380902	Q9UQ35;Q9UQ35-2	1502;1502	Q9UQ35	Q9UQ35	Serine/arginine repetitive matrix protein 2	SRRM2	KALPQTPRPRSRSPSSPELNNKCLTPQRERS	SRS(0.004)PS(0.008)S(0.988)PELNNK	2482	UID2468	Color2 [DarkGray]	1	4		S	2			2982	___1	0.988	6.29868e-17	187.57	136.76	187.57	0.18801	190760000	1502	21.1544	20.0081	21.121	20.3555	21.0932	20.7751	20.1403	21.0259	20.619	21.5761	20.8956	20.9626	24.5352	23.262	22.7674	22.3429	23.6828	25.393	23.1211
	0.294892	-0.529085	Q09666	177	Q09666	Q09666	Neuroblast differentiation-associated protein AHNAK	AHNAK	VDVTGREGAKDIDISSPEFKIKIPRHELTEI	DIDIS(0.012)S(0.988)PEFK	1565	UID1551	Color2 [DarkGray]	1	4		S	2			2180	___1	0.988006	8.69445e-25	172.43	155.21	84.658	-1.3133	645760000	177	23.3715	25.6961	21.0113	21.0651	24.9129	25.7394	21.1323	25.6261	21.2544	20.6776	25.0822	19.7877	19.1419	19.8504	22.1817	20.9673	23.734	23.4223	21.0323
	0.356027	0.648064	H0Y4E7;H0Y7I9;C9IZ08;F8W9S7;Q14C86-3;Q14C86-4;Q14C86-5;Q14C86-2;Q14C86;Q14C86-6	739;739;902;881;902;881;876;902;902;929	H0Y4E7	H0Y4E7	GTPase-activating protein and VPS9 domain-containing protein 1	GAPVD1	FKQRHSYPERLVRSRSSDIVSSVRRPMSDPS	S(0.001)RS(0.988)S(0.011)DIVSSVR	270	UID271	Color2 [DarkGray]	1	4		S	2			332	___1	0.988044	0.0050013	91.969	68.219	91.812	-0.048266	383180000	739	20.8498	25.0742	23.2483	22.4722	25.0064	24.8879	20.9206	25.6688	21.2019	20.9663	24.4828	21.2399	21.3374	21.2978	19.9827	20.7693	21.7616	20.5792	20.7986
	0.135341	0.173538	E9PIF9	28	E9PIF9	E9PIF9		MTFR1L	GARPPFHSLPLRRTNYDPGALQESVPSQSGK	T(0.989)NY(0.988)DPGALQES(0.023)VPS(0.499)QS(0.499)GK	3201	UID9551	Color2 [DarkGray]	1	4		Y	2			653	___3	0.988055	0.00807831	42.843	13.867	42.843	-3.3191	58869000	28	20.5034	22.3241	20.6343	20.7934	20.941	23.096	20.9468	23.0623	20.9745	21.1069	24.187	20.8188	21.0372	20.8561	21.0282	20.7755	20.9637	21.2666	20.9311
	0.0119053	0.0243376	Q9NXH8	63	Q9NXH8	Q9NXH8	Torsin-4A	TOR4A	GGGPDVGTGAPRPGCSPRAPRADLDQPKFFT	LLQPGGGPDVGT(0.012)GAPRPGCS(0.988)PR	2374	UID2360	Color2 [DarkGray]	1	4		S	3			2889	___1	0.988344	4.82508e-05	81.888	72.198	81.888	-0.23824	277860000	63	21.4581	24.758	22.7946	19.8984	24.0636	21.5642	20.6475	24.7869	21.4874	20.4695	25.3183	21.2908	19.8301	19.7593	21.6544	20.5817	24.4653	25.1045	20.6777
	0.590569	-1.0928	Q6PKG0;E5RH50;Q6PKG0-3;H0YC33	770;565;693;84	Q6PKG0	Q6PKG0	La-related protein 1	LARP1	FGAPEPSTIARSLPTTVPESPNYRNTRTPRT	SLPT(0.005)T(0.988)VPES(0.007)PNYR	3061	UID3015	Color2 [DarkGray]	1	4		T	2			2435	___1	0.988469	6.75569e-06	96.059	79.145	83.204	-0.0078672	219960000	770	20.9256	24.723	23.5459	21.4271	20.1855	21.0563	19.7106	25.6788	21.6662	20.3593	24.8723	20.8231	19.9918	21.0535	20.9064	20.8059	19.8084	20.6125	20.5253
	0.226524	-0.212412	Q13177	58	Q13177	Q13177	Serine/threonine-protein kinase PAK 2;PAK-2p27;PAK-2p34	PAK2	VPEEKKPRHKIISIFSGTEKGSKKKEKERPE	IISIFS(0.989)GT(0.011)EK	1614	UID1600	Color2 [DarkGray]	1	4		S	2			2204	___1	0.988595	0.000871305	127.17	101.44	99.215	-1.6229	200910000	58	21.576	21.1661	19.9797	20.9534	24.126	21.2805	20.2789	21.2673	20.8658	20.776	23.578	20.3252	20.5733	21.6433	21.2443	21.2507	21.1936	20.7533	20.3175
	0.00885342	0.0281987	D6RAF8;Q14103-3;Q14103;D6RD83	83;83;83;37	D6RAF8	D6RAF8	Heterogeneous nuclear ribonucleoprotein D0	HNRNPD	IDASKNEEDEGHSNSSPRHSEAATAQREEWK	IDASKNEEDEGHSNS(0.011)S(0.989)PR	343	UID333	Color2 [DarkGray]	1	4		S	2			462	___1	0.988836	0	409.31	355.36	409.31	-1.8371	1422100000	83	23.1871	21.6011	20.6122	21.6633	26.6471	28.1973	20.7355	29.3355	21.6214	23.0296	21.9294	20.1209	18.4163	20.3571	21.036	20.1993	20.7043	21.2811	21.184
	0.0163573	0.0621096	Q13283;F5H4D6	232;50	Q13283	Q13283	Ras GTPase-activating protein-binding protein 1	G3BP1	PVLEETAPEDAQKSSSPAPADIAQTVQEDLR	S(0.006)S(0.006)S(0.989)PAPADIAQTVQEDLR	1640	UID1626	Color2 [DarkGray]	1	4		S	2			2213	___1	0.988937	2.67284e-49	166.9	128.53	152.9	0.35916	1997300000	232	25.4979	26.4715	25.4587	20.5316	27.654	25.21	27.3978	27.9838	27.3226	20.3563	20.6325	27.5583	20.6065	20.6647	21.2584	20.9836	26.7796	24.7687	22.2184
	0.504769	0.813361	F5H2E2;F5GWM7;F8WA11;Q7Z460-2;Q7Z460-4;F5GWS0;Q7Z460-3;Q7Z460;H0Y5T1	368;369;600;600;600;600;600;600;381	F5H2E2	F5H2E2	CLIP-associating protein 1	CLASP1	STKSVSTTGSLQRSRSDIDVNAAASAKSKVS	S(0.011)RS(0.989)DIDVNAAASAK	534	UID521	Color2 [DarkGray]	1	4		S	2			724	___1	0.989333	2.62406e-26	175.16	148.37	175.16	1.5843	169120000	368	21.4536	20.3386	21.1139	20.8979	23.6584	24.2674	22.5447	25.0103	21.37	21.3042	23.9226	21.3144	20.5741	21.3376	20.5781	20.3678	20.3365	21.023	21.8207
	0.963608	0.869758	Q05655	645	Q05655	Q05655	Protein kinase C delta type	PRKCD	ARLSYSDKNLIDSMDQSAFAGFSFVNPK	ARLS(0.939)YSDKNLIDSMDQSAFAGFSFVNPK	5123	UID5058	Color2 [A=255, R=128, G=0, B=255]	1	4		S	2			643	___1	0.989473	7.85725e-96	231.21	217.79	115.38	1.6428	665810000	645	17.7664	16.7439	17.2313	18.1801	19.1158	16.1696	17.5746	18.9241	22.1366	15.0417	18.3974	20.202	25.1413	14.3411	14.8635	24.7474	18.8533	24.8655	18.7829
	0.15679	0.331544	E9PHI6;Q9Y6G9	400;516	E9PHI6	E9PHI6	Cytoplasmic dynein 1 light intermediate chain 1	DYNC1LI1	RITRKPVTVSPTTPTSPTEGEAS________	KPVTVSPTTPT(0.004)S(0.989)PT(0.005)EGEAS(0.001)	465	UID452	Color2 [DarkGray]	1	4		S	2			643	___1	0.989473	7.85725e-96	231.21	217.79	115.38	1.6428	665810000	400	25.0833	25.8035	24.4754	20.7673	25.0063	25.8949	20.6579	25.2259	21.114	20.8251	25.1004	20.6252	25.2258	25.0729	20.5737	23.0732	25.4086	20.7565	23.5277
	0.212863	0.132406	E9PHI6;Q9Y6G9	400;516	E9PHI6	E9PHI6	Cytoplasmic dynein 1 light intermediate chain 1	DYNC1LI1	RITRKPVTVSPTTPTSPTEGEAS________	KPVTVSPTTPT(0.004)S(0.989)PT(0.005)EGEAS(0.001)	465	UID3653	Color2 [DarkGray]	1	4		S	2			643	___2	0.989473	7.85725e-96	231.21	217.79	115.38	1.6428	665810000	400	20.4103	21.4139	21.7704	20.7926	20.0945	19.8101	20.7612	21.055	21.1787	21.1018	20.6351	20.2625	23.328	23.3566	20.9292	19.8577	23.9484	25.2775	20.9263
	0.00160564	-0.00237995	E9PIF9	26	E9PIF9	E9PIF9		MTFR1L	GIGARPPFHSLPLRRTNYDPGALQESVPSQS	T(0.989)NY(0.988)DPGALQES(0.023)VPS(0.499)QS(0.499)GK	2745	UID9101	Color2 [DarkGray]	1	4		T	2			653	___3	0.989484	0.00807831	42.843	13.867	42.843	-3.3191	58869000	26	20.5379	22.3241	20.895	20.598	20.9299	23.096	21.0613	23.0623	20.6346	20.7687	24.187	20.7025	20.7952	20.7336	21.0538	20.936	20.0314	20.344	20.5641
	0.552539	-1.02401	Q9BTU6;E9PAM4	462;432	Q9BTU6	Q9BTU6	Phosphatidylinositol 4-kinase type 2-alpha	PI4K2A	PPVIVETARSHQRSSSESYTQSFQSRKPFFS	S(0.005)S(0.005)S(0.99)ESYTQSFQSR	2255	UID2241	Color2 [DarkGray]	1	4		S	2			2756	___1	0.989513	4.60219e-12	153.52	138.96	130.77	-0.048316	400960000	462	23.3565	26.1275	23.8912	23.6426	20.5532	25.9935	21.1054	26.8178	20.5749	21.1186	25.6105	20.9042	21.0862	20.1887	20.9046	21.3001	20.967	20.4855	20.7942
	0.102343	-0.143308	F8VXC8;Q8TAQ2-2;Q8TAQ2-3;Q8TAQ2	304;304;304;304	F8VXC8	F8VXC8	SWI/SNF complex subunit SMARCC2	SMARCC2	RDKKGGNYKKRKRSPSPSPTPEAKKKNAKKG	KRS(0.999)PS(0.99)PS(0.011)PTPEAK	624	UID3812	Color2 [DarkGray]	1	4		S	3			833	___2	0.989942	0.000587517	101.32	86.055	70.783	-0.050655	119190000	304	21.0388	22.7069	21.4776	19.762	23.2339	22.75	19.8047	24.3599	21.8668	20.016	21.7845	20.1256	21.3421	20.4435	21.0185	20.3452	22.0351	23.4423	20.4091
	0.264384	0.2909	P13224;P13224-2	191;396	P13224	P13224	Platelet glycoprotein Ib beta chain	GP1BB	RRLRARARARAAARLSLTDPLVAERAGTDES	AAARLS(0.99)LT(0.01)DPLVAER	1225	UID1211	Color2 [DarkGray]	1	4		S	2			1659	___1	0.989946	0.000262898	87.566	74.213	77.726	2.1448	96433000	191	20.6292	19.5641	20.2978	20.1586	20.6254	21.7922	21.0713	20.6682	21.0668	20.7064	22.4573	21.713	20.7165	20.0819	21.4711	20.187	21.4747	20.5358	20.5093
	0.168755	0.451356	Q68EM7-2;Q68EM7;Q68EM7-6;Q68EM7-5;Q68EM7-7;Q68EM7-3;I3L460	598;676;676;676;209;403;44	Q68EM7-2	Q68EM7-2	Rho GTPase-activating protein 17	ARHGAP17	QHPPSLSPKPPTRSPSPPTQHTGQPPGQPSA	S(0.009)PS(0.99)PPT(0.001)QHTGQPPGQPSAPSQLSAPR	1914	UID1900	Color2 [DarkGray]	1	4		S	3			2412	___1	0.9902	2.36726e-20	149.45	137.33	149.45	0.42182	716010000	598	20.6474	25.0991	20.9252	20.5341	24.6169	25.2524	20.8531	26.469	21.3986	21.8671	26.361	21.5787	25.2789	25.7043	20.6072	21.0089	26.026	26.4275	24.7447
	0.277229	0.439243	Q09666	570	Q09666	Q09666	Neuroblast differentiation-associated protein AHNAK	AHNAK	PRLGSPSGKTGTCRISMSEVDLNVAAPKVKG	IS(0.99)MS(0.01)EVDLNVAAPK	1578	UID1564	Color2 [DarkGray]	1	4		S	2			2180	___1	0.990241	5.83792e-05	107.97	87.668	93.478	-0.8064	294600000	570	20.3794	24.7574	23.0734	20.6079	23.9956	24.0078	23.8956	25.006	21.3287	20.7459	23.7597	20.6167	20.0102	19.8342	21.7856	20.7565	21.491	21.0244	20.0798
	0.250843	-0.496021	Q96CX2	185	Q96CX2	Q96CX2	BTB/POZ domain-containing protein KCTD12	KCTD12	ASAGAPSPTLELASRSPSGGAAGPLLTPSQS	S(0.99)PS(0.01)GGAAGPLLTPSQSLDGSRR	2191	UID2177	Color2 [DarkGray]	1	4		S	3			2669	___1	0.990463	1.36356e-68	197.72	181.91	105.35	-0.19597	523640000	185	24.2277	24.7643	21.1032	20.8433	20.3249	24.8401	21.111	25.7237	21.1102	21.2965	25.7027	20.5404	20.8211	23.8142	20.5946	20.8353	23.3894	23.0584	21.0124
	0.224439	0.404708	F5H7B0;Q15477	63;256	F5H7B0	F5H7B0	Helicase SKI2W	SKIV2L	TVSASPCSAPLARASSLEDLVLKEASTAVST	AS(0.01)S(0.99)LEDLVLK	592	UID579	Color2 [DarkGray]	1	4		S	2			803	___1	0.990499	0.016524	84.198	62.628	81.525	-0.69119	176430000	63	22.0154	23.5268	20.1347	22.8428	24.8452	20.4904	24.1961	20.6688	23.853	20.5855	23.8022	25.269	20.8384	20.5935	20.6509	19.8346	20.5059	21.3912	20.5971
	0.831709	-1.57922	Q9UI08;Q9UI08-2;B7Z3I5;H0YJN0;G3V314	304;306;310;121;200	Q9UI08	Q9UI08	Ena/VASP-like protein	EVL	AEKKEDESQMEDPSTSPSPGTRAASQPPNSS	KEDESQMEDPST(0.008)S(0.991)PSPGTR	2416	UID2402	Color2 [DarkGray]	1	4		S	2			2945	___1	0.991159	4.9093e-154	266.78	230.29	205.24	-0.027023	2065200000	304	24.5297	27.1335	24.5005	24.5698	26.913	27.0315	20.7076	28.0881	20.7784	23.2711	20.2866	20.197	20.2781	20.2743	20.5849	20.9233	22.7972	21.4264	20.5685
	0.0556093	0.0578022	A9Z1X7;E9PCT1;Q8IYB3;Q8IYB3-2	749;752;740;738	A9Z1X7	A9Z1X7	Serine/arginine repetitive matrix protein 1	SRRM1	SRTPEPKKIKKAASPSPQSVRRVSSSRSVSG	KAAS(0.003)PS(0.991)PQS(0.006)VR	79	UID80	Color2 [DarkGray]	1	4		S	2			78	___1	0.991438	8.67543e-06	95.631	58.451	95.631	0.87903	100970000	749	20.8586	21.2479	20.065	21.5056	20.3669	21.0927	20.1016	20.0585	20.6319	20.6094	21.1109	20.7386	23.1793	23.461	21.9306	22.2577	23.3966	24.3008	21.2766
	0.190806	0.191153	Q09666	511	Q09666	Q09666	Neuroblast differentiation-associated protein AHNAK	AHNAK	QKPKISMQDVDLSLGSPKLKGDIKVSAPGVQ	ISMQDVDLS(0.008)LGS(0.992)PK	1577	UID1563	Color2 [DarkGray]	1	4		S	2			2180	___1	0.991578	0.000280782	116.96	94.27	116.96	0.44966	143520000	511	23.3803	20.8024	19.6263	20.3248	23.3127	21.2537	21.0537	22.3894	21.3856	20.5279	20.2345	20.9308	19.8086	20.8087	21.0704	20.3875	22.3692	21.3749	21.4321
	0.201591	-0.385824	Q53EL6-2;Q53EL6;Q5VZS7	83;94;80	Q53EL6-2	Q53EL6-2	Programmed cell death protein 4	PDCD4	DSGSDALRSGLTVPTSPKGRLLDRRSRSGKG	SGLTVPT(0.008)S(0.992)PK	1824	UID1810	Color2 [DarkGray]	1	4		S	2			2349	___1	0.991693	3.83692e-06	150.51	119.69	150.51	-0.78303	364280000	83	19.2368	21.5444	21.066	21.2361	20.5281	25.842	20.7497	26.2478	21.4742	20.5996	25.4751	21.9365	20.4325	20.2012	21.7227	21.2871	20.7985	19.7639	19.9216
	0.30648	0.574717	Q96TA1-2;Q96TA1	679;692	Q96TA1-2	Q96TA1-2	Niban-like protein 1	FAM129B	PAGESPQPKAAPEASSPPASPLQHLLPGKAV	AAPEAS(0.008)S(0.992)PPASPLQHLLPGK	2235	UID2221	Color2 [DarkGray]	1	4		S	2			2718	___1	0.991986	9.4272e-95	224.45	210.1	164.97	1.0108	2298300000	679	22.6841	25.4107	23.0134	22.3832	25.2055	24.4118	25.8018	23.5522	23.451	20.2448	24.6979	25.1879	20.9323	19.734	23.7521	22.9638	21.3635	21.0879	22.4892
	0.107507	0.192723	Q96TA1-2;Q96TA1	679;692	Q96TA1-2	Q96TA1-2	Niban-like protein 1	FAM129B	PAGESPQPKAAPEASSPPASPLQHLLPGKAV	AAPEAS(0.008)S(0.992)PPASPLQHLLPGK	2235	UID5422	Color2 [DarkGray]	1	4		S	2			2718	___2	0.991986	9.4272e-95	224.45	210.1	164.97	1.0108	2298300000	679	22.3619	20.8215	21.8186	20.4885	26.4019	20.9649	24.3798	20.4497	25.0178	20.5302	21.2775	24.8028	22.5918	23.9515	23.4841	21.1115	25.4981	21.3005	21.1519
	1.11336	-1.0037	P10451-3;P10451-4;P10451-5;P10451-2;P10451;CON__P31096	281;286;294;294;308;256	P10451-3	P10451-3	Osteopontin	SPP1	EEDKHLKFRISHELDSASSEVN_________	ISHELDS(0.992)AS(0.008)SEVN	1215	UID1201	Color2 [DarkGray]	1	4		S	2			1632	___1	0.992186	1.39363e-07	142.08	104.76	142.08	-1.0041	430860000	281	19.8598	24.3359	20.7536	20.4979	23.5492	23.9916	21.2112	24.9482	20.99	21.0806	19.557	21.2318	21.0612	20.754	20.9936	21.2842	21.384	20.5812	20.5528
	0.327804	-0.742154	P02765;C9JV77	330;331	P02765	P02765	Alpha-2-HS-glycoprotein;Alpha-2-HS-glycoprotein chain A;Alpha-2-HS-glycoprotein chain B	AHSG	DLRHTFMGVVSLGSPSGEVSHPRKTRTVVQP	HTFMGVVSLGS(0.003)PS(0.992)GEVS(0.005)HPR	1148	UID1134	Color2 [DarkGray]	1	4		S	3			1508	___1	0.992208	1.4572e-64	195.15	179.52	106.63	0.50486	1642100000	330	21.6897	22.9379	21.3895	20.4407	20.2366	23.3015	20.7188	25.0576	20.3803	20.4955	22.4447	20.7804	22.5449	24.7803	23.1989	20.704	23.1301	26.0475	21.6269
	0.0259338	0.0511369	J3KNG9;P04920-2;P04920-3;P04920	91;159;164;173	J3KNG9	J3KNG9	Anion exchange protein;Anion exchange protein 2	SLC4A2	EDDSADRKAERTSPSSPAPLPHQEATPRASK	TSPS(0.007)S(0.992)PAPLPHQEATPR	835	UID822	Color2 [DarkGray]	1	4		S	3			1112	___1	0.992454	1.37258e-07	117.4	98.987	112.58	0.67334	356790000	91	21.1202	24.8217	21.2356	21.1622	24.2859	20.7921	20.5833	25.0419	19.8335	21.2775	24.5585	20.2682	24.397	24.2769	23.2859	21.3371	20.8079	25.0349	20.7366
	0.715039	0.415656	O75995	38	O75995	O75995	SAM and SH3 domain-containing protein 3	SASH3	QRSSSFKDFAKSKPSSPVVSEKEFNLDDNIP	SKPS(0.007)S(0.992)PVVS(0.001)EK	1078	UID1065	Color2 [DarkGray]	1	4		S	2			1402	___1	0.992497	8.09273e-07	121.56	69.069	121.56	-4.2598	173750000	38	24.0431	24.5774	20.7673	20.9598	25.2653	25.3391	21.0371	19.2337	21.0081	21.2262	22.3393	20.6925	19.3239	21.742	20.8853	21.0024	22.7182	23.7426	21.0754
	0.281963	-0.450338	Q9GZU1;M0QXD0	10;10	Q9GZU1	Q9GZU1	Mucolipin-1	MCOLN1	______MTAPAGPRGSETERLLTPNPGYGTQ	T(0.001)APAGPRGS(0.993)ET(0.006)ER	2295	UID2281	Color2 [DarkGray]	1	4		S	2			2794	___1	0.992547	0.0123617	55.841	33.609	53.377	0.24494	267320000	10	24.2399	25.9164	23.5676	22.6172	25.5833	25.885	20.7498	25.5253	21.021	22.1867	21.0394	20.6784	20.2402	21.145	21.0323	20.348	20.5107	21.5187	20.8923
	0.155254	-0.421963	Q9UQ35	2398	Q9UQ35	Q9UQ35	Serine/arginine repetitive matrix protein 2	SRRM2	PRVPLSAYERVSGRTSPPLLDRARSRTPPSA	VSGRT(0.007)S(0.993)PPLLDR	2492	UID2478	Color2 [DarkGray]	1	4		S	2			2982	___1	0.992558	2.77793e-05	107.82	82.002	100.11	0.6124	954510000	2398	20.7519	24.6244	20.9625	20.5513	24.5673	24.5747	20.3598	25.6816	19.641	20.748	24.9976	20.7011	20.3917	25.4861	25.2559	21.2786	25.5764	26.3117	24.0333
	0.209114	-0.180496	Q8IY33-4;Q8IY33-2;Q8IY33	153;111;153	Q8IY33-4	Q8IY33-4	MICAL-like protein 2	MICALL2	AAKLPSPAPARKPPLSPAQTNPVVQRRNEGA	KPPLS(0.993)PAQT(0.007)NPVVQR	2045	UID2031	Color2 [DarkGray]	1	4		S	3			2527	___1	0.992564	0.00223989	58.024	54.927	58.024	-0.37721	87792000	153	20.7952	23.0381	19.9974	20.2215	21.2973	19.5329	22.0228	20.451	20.7199	20.8997	21.2433	21.293	22.7816	22.6846	20.0754	21.3837	21.0055	25.7858	20.9145
	0.226457	-0.294036	O60271;O60271-4;O60271-2;O60271-3;O60271-5;O60271-9	733;719;723;733;719;576	O60271	O60271	C-Jun-amino-terminal kinase-interacting protein 4	SPAG9	GLDTEGSKQRSASQSSLDKLDQELKEQQKEL	S(0.024)AS(0.974)QS(0.01)S(0.993)LDKLDQELKEQQK	1032	UID1019	Color2 [DarkGray]	1	4		S	3			1345	___1	0.992579	3.97925e-12	132.48	105.85	117.62	0.66081	275520000	733	20.5458	23.3529	21.3876	21.4084	20.2169	23.6952	21.1549	25.2411	21.4561	21.1699	22.9558	20.9947	21.3954	21.4062	20.8931	20.5716	20.2724	21.265	21.3298
	0.390567	-0.201851	Q15149-4;Q15149-7;Q15149-8;Q15149-9;Q15149-5;Q15149-6;Q15149-3;Q15149-2;Q15149	4259;4227;4237;4245;4259;4263;4282;4286;4396	Q15149-4	Q15149-4	Plectin	PLEC	RSRSSSVGSSSSYPISPAVSRTQLASWSDPT	SSSVGSSSSYPIS(0.993)PAVS(0.007)R	1729	UID1715	Color2 [DarkGray]	1	4		S	2			2291	___1	0.992591	6.12482e-08	106.57	90.143	91.475	-0.79058	49391000	4259	20.0936	20.3324	20.4636	20.9366	21.6522	20.9071	20.6377	20.7391	20.6145	21.5363	20.4408	20.9618	20.2391	20.4514	21.7023	20.3533	23.6076	23.6646	21.1052
	0.968278	-1.04458	Q16799	352	Q16799	Q16799	Reticulon-1	RTN1	GTEPSAAESQGKGSISEDELITAIKEAKGLS	GS(0.007)IS(0.993)EDELITAIK	1791	UID1777	Color2 [DarkGray]	1	4		S	2			2329	___1	0.992932	6.53913e-17	160.52	134.14	96.464	1.5812	227460000	352	20.7675	21.0665	20.6165	22.7189	24.0478	21.2741	24.0871	22.3606	23.6965	20.4724	23.3072	25.1704	20.8367	21.161	21.3848	20.8905	23.3868	20.6293	21.0724
	0.035731	0.0874937	P28482-2;P28482	187;187	P28482-2	P28482-2	Mitogen-activated protein kinase 1	MAPK1	RVADPDHDHTGFLTEYVATRWYRAPEIMLNS	VADPDHDHTGFLT(0.002)EY(0.993)VAT(0.005)R	3226	UID3174	Color2 [DarkGray]	1	4		Y	3			1793	___1	0.993272	9.26213e-60	155.28	121.01	155.28	-0.49456	195950000	187	20.2218	25.1325	23.6229	22.5716	23.168	24.3015	24.4042	25.9774	21.1473	21.1785	24.3675	20.7111	20.8067	20.4584	20.1801	20.5124	20.6509	21.1792	20.1847
	0.845985	-0.683343	E3W994;J3KR49;O75122;F5H604;E9PBA6	575;596;596;808;297	E3W994	E3W994	CLIP-associating protein 2	CLASP2	RLSSSVSAMRVLNTGSDVEEAVADALKKPAR	VLNT(0.006)GS(0.994)DVEEAVADALKKPAR	357	UID347	Color2 [DarkGray]	1	4		S	3			500	___1	0.993518	9.88611e-07	95.835	75.579	95.835	0.70051	152990000	575	20.8658	19.8951	20.3647	21.0634	23.2319	21.0314	20.3248	19.7953	23.3244	20.5719	20.2751	19.8603	21.2395	21.0245	21.0298	21.7211	20.8593	20.534	21.1195
	0.230987	0.469378	Q9UQ35;Q9UQ35-2	1404;1404	Q9UQ35	Q9UQ35	Serine/arginine repetitive matrix protein 2	SRRM2	DAVEKAGMSSNQSISSPVLDAVPRTPSRERS	AGMSSNQSIS(0.006)S(0.994)PVLDAVPR	2452	UID2438	Color2 [DarkGray]	1	4		S	2			2982	___1	0.993586	2.98984e-194	286.02	227.7	193.19	-0.29948	392850000	1404	23.7805	24.9134	23.5981	23.781	25.0752	24.4114	24.5885	25.7769	24.0211	21.2059	24.0577	20.4824	20.482	20.5461	21.3997	20.3472	20.4968	20.569	20.5742
	0.0714561	0.0531347	H0YJN5;G3V2L1;Q9Y572	91;84;410	H0YJN5	H0YJN5	Receptor-interacting serine/threonine-protein kinase 3	RIPK3	PPQTPETSTFRNQMPSPTSTGTPSPGPRGNQ	NQMPS(0.994)PT(0.005)S(0.001)TGTPSPGPR	663	UID650	Color2 [DarkGray]	1	4		S	2			882	___1	0.993701	4.64236e-06	92.575	63.943	92.575	0.19902	85468000	91	20.5	23.6081	20.1365	22.0954	20.9831	22.5806	21.4461	21.3673	21.1501	21.4201	21.1962	19.8736	21.3282	21.1955	21.4092	20.5434	21.3281	22.3053	20.4815
	0.271229	0.140807	Q6JBY9;B7ZKW8	284;254	Q6JBY9	Q6JBY9	CapZ-interacting protein	RCSD1	EEVDGQHPAQEEVPESPQTSGPEAENRCGSP	RS(0.519)S(0.482)EEVDGQHPAQEEVPES(0.994)PQT(0.003)S(0.003)GPEAENR	1923	UID1909	Color2 [DarkGray]	1	4		S	4			2418	___1	0.993809	3.8989e-09	131.83	121.22	66.865	0.31545	291900000	284	20.6224	23.2829	20.6832	20.4327	21.1757	22.8709	20.7419	21.1238	20.626	20.8627	19.8391	20.2222	23.0175	23.4362	20.746	21.079	20.4402	22.7378	20.7728
	0.27412	-0.163311	J3KP58;P30622-2;P30622-1;P30622;F5H1T5;F6VGP8;F5H6A0	204;204;204;204;204;204;204	J3KP58	J3KP58	CAP-Gly domain-containing linker protein 1	CLIP1	TKTASESISNLSEAGSIKKGERELKIGDRVL	TASESISNLS(0.006)EAGS(0.994)IK	860	UID847	Color2 [DarkGray]	1	4		S	2			1121	___1	0.994073	1.60085e-11	126.07	107.24	94.569	2.6134	27843000	204	20.6236	22.9177	21.1271	20.5119	20.7219	23.2161	20.3847	20.4202	21.497	19.9412	21.3897	21.1324	22.2587	21.6379	20.1836	20.8344	21.1877	21.5087	20.4683
	0.398557	-0.793891	O75822-3;O75822;O75822-2	11;11;11	O75822-3	O75822-3	Eukaryotic translation initiation factor 3 subunit J	EIF3J	_____MAAAAAAAGDSDSWDADAFSVEDPVR	AAAAAAAGDS(0.994)DS(0.006)WDADAFSVEDPVRK	1067	UID1054	Color2 [DarkGray]	1	4		S	3			1391	___1	0.994185	4.48353e-79	200.06	191.67	200.06	0.30941	1390400000	11	22.1623	21.8557	20.6996	22.013	24.4756	21.0199	24.0614	19.8741	24.1316	20.3246	21.1736	25.5811	20.2537	20.357	20.1649	20.9947	22.6501	22.2797	20.2052
	1.01546	-1.13141	Q13177	169	Q13177	Q13177	Serine/threonine-protein kinase PAK 2;PAK-2p27;PAK-2p34	PAK2	TPALNAKGTEAPAVVTEEEDDDEETAPPVIA	GTEAPAVVT(0.994)EEEDDDEET(0.006)APPVIAPRPDHTK	2985	UID2939	Color2 [DarkGray]	1	4		T	4			2204	___1	0.994249	2.05976e-05	106.21	96.777	92.632	0.35238	183030000	169	20.9199	23.1029	20.682	20.4231	20.7836	23.0745	21.1767	24.2435	20.9576	20.7673	23.5743	21.0286	21.0715	23.8314	20.3664	22.8681	19.9634	24.851	21.022
	0.331365	0.479184	P08567	117	P08567	P08567	Pleckstrin	PLEK	CIEGGQKFARKSTRRSIRLPETIDLGALYLS	S(0.995)IRLPET(0.005)IDLGALYLSMK	1183	UID1169	Color2 [DarkGray]	1	4		S	3			1602	___1	0.994765	6.43036e-07	101.76	93.558	89.923	-0.028536	323190000	117	20.3116	20.5477	21.163	20.731	21.0016	21.2884	21.136	20.8312	20.2596	20.5047	21.4936	20.8809	21.5999	20.9205	20.9692	20.8356	21.4801	21.196	21.0706
	0.16219	-0.224807	B4DDD6;Q9UJU6;Q9UJU6-2;H0Y5J4;Q9UJU6-5;Q9UJU6-4;B4DDP6;Q9UJU6-3	245;269;270;198;166;175;221;278	B4DDD6	B4DDD6	Drebrin-like protein	DBNL	AVHPREIFKQKERAMSTTSISSPQPGKLRSP	AMS(0.995)T(0.005)TSISSPQPGK	134	UID135	Color2 [DarkGray]	1	4		S	2			130	___1	0.994831	2.11621e-11	149.69	116.69	149.69	-0.20093	259070000	245	22.3476	20.7582	21.0707	20.7072	21.5809	21.2348	20.3065	22.6913	20.0095	21.5696	24.6733	20.0665	20.8576	21.155	20.5955	20.734	21.9296	20.7397	20.4511
	0.242981	-0.36069	F8W6G1;Q9UHY1	441;433	F8W6G1	F8W6G1	Nuclear receptor-binding protein	NRBP1	EEVTSPVVPPSVKTPTPEPAEVETRKVVLMQ	T(0.005)PT(0.995)PEPAEVETR	2773	UID2727	Color2 [DarkGray]	1	4		T	2			842	___1	0.995103	2.21712e-07	138.42	117.38	137.95	-0.29633	237140000	441	20.3506	24.9165	20.9407	23.394	21.5482	24.4753	22.527	25.2431	21.1793	20.3018	24.7238	21.9299	23.0368	22.7564	22.8701	22.9032	23.4039	23.4893	22.5681
	0.389039	0.234685	A8MVU1;P14598;A6NI72	324;348;349	A8MVU1	A8MVU1	Putative neutrophil cytosol factor 1C;Neutrophil cytosol factor 1;Putative neutrophil cytosol factor 1B	NCF1C;NCF1;NCF1B	QQRRRQARPGPQSPGSPLEEERQTQRSKPQP	QARPGPQS(0.005)PGS(0.995)PLEEER	32	UID33	Color2 [DarkGray]	1	4		S	3			33	___1	0.995154	0.000176001	63.122	49.392	57.39	-1.4732	33699000	324	20.6674	20.1359	21.6643	21.4391	20.7967	20.6407	20.1848	20.7304	21.2705	20.4132	20.776	21.0352	23.1707	23.1011	21.811	20.4523	21.0847	22.6648	20.0396
	0.195444	-0.365663	Q6JBY9;B7ZKW8;F6T4W9	120;90;96	Q6JBY9	Q6JBY9	CapZ-interacting protein	RCSD1	SPKSPGLKAMVSPFHSPPSTPSSPGVRSRPS	AMVS(0.004)PFHS(0.995)PPS(0.001)TPSSPGVR	1917	UID1903	Color2 [DarkGray]	1	4		S	3			2418	___1	0.995262	3.2236e-09	102.48	97.15	76.417	-0.1488	284340000	120	21.4381	20.8737	21.2162	19.8319	21.297	21.2035	20.9397	24.6314	21.1726	21.1104	24.302	20.8266	20.8004	24.5403	23.208	21.059	23.2792	23.2829	20.2927
	0.175774	0.313145	Q9UKA4	1242	Q9UKA4	Q9UKA4	A-kinase anchor protein 11	AKAP11	KVKNPCLNVQSQRSVSPTFLNPSDENLKTLC	S(0.004)VS(0.995)PTFLNPSDENLK	2429	UID2415	Color2 [DarkGray]	1	4		S	2			2953	___1	0.995318	2.89879e-07	136.14	111.84	136.14	-0.85375	234790000	1242	20.3579	23.8724	20.6248	20.2679	23.2139	23.3206	23.4635	24.7088	20.9061	19.9765	24.226	21.1603	21.3111	20.1599	20.1802	22.1123	19.1631	23.7887	21.8334
	0.391422	1.1789	B4DZI8;P35606;H0YAC7	830;859;73	B4DZI8;H0YAC7	B4DZI8	Coatomer subunit beta'	COPB2	PSRSTAQQELDGKPASPTPVIVASHTANKEE	STAQQELDGKPAS(0.995)PT(0.005)PVIVASHTANK	214	UID215	Color2 [DarkGray]	1	4		S	3			238;952	___1	0.995355	9.18385e-240	280.18	265.4	254.75	0.048602	6370000000	830	24.8928	28.2987	24.6336	19.762	27.0076	27.2306	20.9376	29.7541	20.8947	23.7095	27.5375	20.7644	28.238	27.9574	24.0579	23.497	19.6155	29.3873	27.4394
	0.308432	-0.611051	O14545	415	O14545	O14545	TRAF-type zinc finger domain-containing protein 1	TRAFD1	VTEGIPRLDSQPQETSPELPRRRVRHQGDLS	LDSQPQET(0.005)S(0.995)PELPR	971	UID958	Color2 [DarkGray]	1	4		S	2			1271	___1	0.995398	1.88786e-07	142.1	122.45	136.6	-0.54788	766550000	415	23.8817	25.8389	23.8243	23.9194	25.1893	25.6751	21.3969	26.8224	20.8836	21.5674	25.3432	20.8858	24.2363	23.5032	23.5606	23.5324	24.7802	25.3951	23.8764
	0.937732	-0.879172	P63218	6	P63218	P63218	Guanine nucleotide-binding protein G(I)/G(S)/G(O) subunit gamma-5	GNG5	__________MSGSSSVAAMKKVVQQLRLEA	SGSS(0.005)S(0.995)VAAMKK	1483	UID1469	Color2 [DarkGray]	1	4		S	2			2087	___1	0.995444	2.5721e-11	146.16	132.17	127.83	-1.183	62283000	6	20.8598	23.8073	18.2314	20.6282	21.8148	23.9415	20.7738	24.4874	20.8803	20.0802	20.445	20.8073	20.8801	21.2734	19.749	20.3709	21.7512	20.955	20.5865
	0.0971292	-0.256948	H0YA77;J9JIC9;H0Y9I8;Q9H799-5;Q9H799	1816;1656;1824;2812;2758	H0YA77	H0YA77	Uncharacterized protein C5orf42	C5orf42	HIEFSSGPEFKKTLASKTISISEEVRFLTHM	KT(0.995)LAS(0.995)KT(0.009)IS(0.5)IS(0.5)EEVR	726	UID7115	Color2 [DarkGray]	1	4		S	2			949	___3	0.995482	0.0148677	59.067	35.692	59.067	1.7992	589990000	1816	20.1137	20.9422	20.0659	20.8903	20.8222	20.9615	21.0542	20.7954	21.8758	21.2626	21.7049	21.0427	20.4715	20.9208	20.1657	20.9935	20.9492	21.2156	21.6887
	0.0158404	-0.0472758	H0YA77;J9JIC9;H0Y9I8;Q9H799-5;Q9H799	1813;1653;1821;2809;2755	H0YA77	H0YA77	Uncharacterized protein C5orf42	C5orf42	PVDHIEFSSGPEFKKTLASKTISISEEVRFL	KT(0.995)LAS(0.995)KT(0.009)IS(0.5)IS(0.5)EEVR	2786	UID9142	Color2 [DarkGray]	1	4		T	2			949	___3	0.995482	0.0148677	59.067	35.692	59.067	1.7992	589990000	1813	20.9012	21.0082	20.8047	20.1071	20.764	21.1095	20.3218	21.3319	19.4387	21.093	21.1212	21.9448	20.8127	21.1126	20.3475	20.1812	20.9034	20.379	21.0635
	0.094628	-0.115745	Q7Z3T8	946	Q7Z3T8	Q7Z3T8	Zinc finger FYVE domain-containing protein 16	ZFYVE16	ITRNEIIQSPISQVPSVEKLSMNTGNEGLPT	NEIIQSPIS(0.004)QVPS(0.996)VEK	1987	UID1973	Color2 [DarkGray]	1	4		S	2			2472	___1	0.995646	5.96087e-22	125.98	84.271	125.98	0.7747	78575000	946	21.3844	22.9055	20.8414	21.4987	20.3225	22.5527	22.8947	23.635	21.8796	20.2158	20.4353	19.6541	20.6616	20.4457	21.1131	20.3123	21.2375	20.255	19.8463
	0.385333	-0.420428	Q9NQT8	1381	Q9NQT8	Q9NQT8	Kinesin-like protein KIF13B	KIF13B	KEQLTGKGKLSRRSISSPNVNRLSGSRQDLI	SIS(0.996)S(0.004)PNVNR	2360	UID2346	Color2 [DarkGray]	1	4		S	2			2860	___1	0.995697	0.00258917	113.93	82.505	113.93	1.0371	55916000	1381	20.857	23.4852	20.9404	21.2173	20.49	23.827	20.4739	23.9971	21.7007	19.5046	23.493	21.4501	20.8753	22.4065	21.328	20.4818	21.8259	20.6028	20.9733
	0.637733	-0.812934	Q5T1M5-2;Q5T1M5	1154;1164	Q5T1M5-2	Q5T1M5-2	FK506-binding protein 15	FKBP15	GAALRPSHHSQRSSLSGDEEDELFKGATLKA	S(0.001)S(0.003)LS(0.996)GDEEDELFK	1870	UID1856	Color2 [DarkGray]	1	4		S	2			2378	___1	0.995829	6.71215e-05	129.29	114.62	129.29	-0.90321	128230000	1154	21.6387	23.4076	21.1833	20.6716	20.169	22.8544	20.6152	24.9141	21.6663	20.6295	24.1366	20.1544	21.9136	20.648	21.3506	21.4574	20.7484	20.684	20.7232
	0.314967	0.666044	E7EVA0;P27816;P27816-2;P27816-6;B9ZVR1;H7C456;P27816-5	297;280;280;280;280;249;280	E7EVA0;P27816-5	E7EVA0	Microtubule-associated protein;Microtubule-associated protein 4	MAP4	ALATKTEVALAKDMESPTKLDVTLAKDMQPS	DMES(0.996)PT(0.004)KLDVTLAK	412	UID402	Color2 [DarkGray]	1	4		S	2			1787;591	___1	0.99583	2.18356e-34	196.71	160.32	196.71	0.33917	1895500000	297	24.8306	27.0212	23.8622	21.7909	25.8955	26.646	24.6787	26.6048	19.744	22.5653	24.5355	20.4594	22.0648	23.294	20.219	23.2663	25.2037	25.5491	20.2558
	0.0182328	-0.0405121	Q9NWB6-2;Q9NWB6	77;77	Q9NWB6-2	Q9NWB6-2	Arginine and glutamate-rich protein 1	ARGLU1	NTAVSRRERDRERASSPPDRIDIFGRTVSKR	AS(0.004)S(0.996)PPDRIDIFGR	2371	UID2357	Color2 [DarkGray]	1	4		S	3			2884	___1	0.995896	3.36117e-05	110.35	105.43	110.35	-0.29826	563330000	77	20.5869	24.3183	20.334	21.1028	24.8712	24.5441	24.2781	25.1343	24.3785	21.0041	25.1321	21.0118	21.0768	21.4505	21.0528	21.3223	22.5025	22.438	20.3887
	1.1589	1.04852	P08670;B0YJC4	56;56	P08670	P08670	Vimentin	VIM	GSALRPSTSRSLYASSPGGVYATRSSAVRLR	SLYAS(0.004)S(0.996)PGGVYATR	1195	UID1181	Color2 [DarkGray]	1	4		S	2			1607	___1	0.996291	7.86029e-12	153.14	132.92	153.14	1.6697	141230000	56	24.7355	20.9431	23.5241	20.5939	21.4598	21.0244	20.5617	21.2792	20.1224	22.9271	24.1031	21.3951	24.4097	23.587	23.3464	21.0226	22.991	20.4291	21.6913
	1.14267	-0.855823	Q5VY93;V9GYM8;Q92974-3;Q92974-2;Q92974	649;693;620;647;648	Q5VY93	Q5VY93	Rho guanine nucleotide exchange factor 2	ARHGEF2	LPTLPRGLFRSESLESPRGERLLQDAIREVE	GLFRS(0.002)ES(0.002)LES(0.996)PRGER	1898	UID1884	Color2 [DarkGray]	1	4		S	3			2400	___1	0.99643	0.0157354	46.3	27.468	46.3	0.21613	68155000	649	20.2609	21.1789	20.1262	21.2432	21.731	21.0332	20.5301	21.4908	20.1192	20.4644	20.9482	20.3747	20.242	23.1529	21.4693	20.9334	20.5709	23.6589	20.9715
	0.287159	-0.515222	B5MBZ0;Q9HC35	146;146	B5MBZ0	B5MBZ0	Echinoderm microtubule-associated protein-like 4	EML4	ESHSNDQSPQIRASPSPQPSSQPLQIHRQTP	AS(0.004)PS(0.996)PQPSSQPLQIHR	224	UID225	Color2 [DarkGray]	1	4		S	2			256	___1	0.996468	1.17829e-07	136.81	106.33	109.35	-0.73808	717040000	146	21.2245	25.2933	21.1519	19.7012	23.7392	24.9909	20.4858	25.8631	20.7388	21.3703	24.1563	20.0699	23.8772	23.2159	21.0625	21.6282	23.4287	24.2639	22.3059
	0.0996436	-0.20201	Q9NZM3-4;Q9NZM3-3;Q9NZM3-2;Q9NZM3	889;889;862;889	Q9NZM3-4	Q9NZM3-4	Intersectin-2	ITSN2	QKKSAFTRTVSPGSVSPIHGQGQVVENLKAQ	TVSPGS(0.004)VS(0.996)PIHGQGQVVENLK	2382	UID2368	Color2 [DarkGray]	1	4		S	2			2906	___1	0.996471	2.78469e-28	156.67	123.73	156.67	1.1456	306460000	889	20.709	20.3851	21.0767	21.1217	21.0368	24.5983	23.3095	25.3816	21.2283	21.334	24.2807	20.0439	21.4803	20.2015	23.4514	20.6375	20.1334	25.5833	22.7941
	0.445978	-1.00702	Q06210-2;Q06210	243;261	Q06210-2	Q06210-2	Glutamine--fructose-6-phosphate aminotransferase [isomerizing] 1	GFPT1	TGKDKKGSCNLSRVDSTTCLFPVEEKAVEYY	VDS(0.997)T(0.003)TCLFPVEEK	1540	UID1526	Color2 [DarkGray]	1	4		S	2			2158	___1	0.996569	3.16747e-55	230.96	213.14	230.96	-0.6678	1245500000	243	24.5205	27.2336	24.7407	24.5356	26.4891	26.058	25.7672	27.8819	25.146	20.9837	26.0469	26.6403	20.9095	21.1779	21.3131	22.2296	20.9028	21.1765	20.4766
	0.226439	-0.357477	R4GMW8;P28715	810;384	R4GMW8	R4GMW8	DNA repair protein complementing XP-G cells	BIVM-ERCC5;ERCC5	ARGRNAPAAVDEGSISPRTLSAIKRALDDDE	NAPAAVDEGS(0.003)IS(0.997)PR	1310	UID1296	Color2 [DarkGray]	1	4		S	2			1794	___1	0.996682	1.02513e-17	162.79	141.03	162.79	1.5316	164510000	810	20.8358	20.4938	21.1872	23.0273	20.6825	23.4165	20.8705	24.7413	21.4875	20.5476	24.6068	21.0821	22.0804	23.3067	22.5316	20.2206	23.2179	23.8735	22.0667
	0.347491	0.595076	Q16512-2;Q16512	922;916	Q16512-2	Q16512-2	Serine/threonine-protein kinase N1	PKN1	VSNFDEEFTGEAPTLSPPRDARPLTAAEQAA	TDVSNFDEEFTGEAPT(0.003)LS(0.997)PPR	1776	UID1762	Color2 [DarkGray]	1	4		S	2			2320	___1	0.996705	0	381.27	341.57	205.43	0.76487	293730000	922	19.5314	23.1278	21.9154	20.44	23.7357	20.3867	24.2104	19.0296	23.6802	21.1478	24.4508	25.2426	21.3626	20.0698	21.5605	20.3104	20.476	19.7499	20.6312
	0.864695	0.607383	P98082-3;P98082;P98082-2;D6REB1;D6RIA5;D6RFF7;D6RGZ1	24;24;24;24;24;24;24	P98082-3	P98082-3	Disabled homolog 2	DAB2	ATNGQPDQQAAPKAPSKKEKKKGPEKTDEYL	SNEVET(0.001)S(0.001)AT(0.002)NGQPDQQAAPKAPS(0.997)KK	1497	UID1483	Color2 [DarkGray]	1	4		S	3			2121	___1	0.996706	0.000675684	61.958	51.536	61.958	-1.3738	53522000	24	20.3058	21.3134	21.3476	21.065	20.7372	20.451	21.2041	21.0818	20.8346	20.0942	21.3179	20.6533	23.5054	22.0319	23.3631	20.4729	23.1068	21.0001	22.557
	0.101551	-0.199881	J3KSH8;J3KT51;F5GY98;Q9UK76-3;Q9UK76;Q9UK76-2	41;87;41;41;87;87	J3KSH8	J3KSH8	Hematological and neurological expressed 1 protein;Hematological and neurological expressed 1 protein, N-terminally processed	HN1	GGREDLESSGLQRRNSSEASSGDFLDLKGEG	RNS(0.997)S(0.003)EASSGDFLDLK	546	UID533	Color2 [DarkGray]	1	4		S	2			746	___1	0.996736	4.81101e-28	175.8	120.45	122.01	0.18429	235880000	41	21.1363	24.8875	20.7443	22.1485	24.0331	25.1013	23.6532	26.1226	19.9896	20.6592	23.6564	20.82	20.1261	21.3403	20.4201	20.074	20.7445	21.3432	20.6661
	0.366011	-0.547959	Q0VD83;Q0VD83-4;Q0VD83-3;Q0VD83-2	563;572;563;101	Q0VD83	Q0VD83	Apolipoprotein B receptor	APOBR	SVTKGQGPELMGGAQTPTKQPEEREAGEVEL	GQGPELMGGAQT(0.997)PT(0.003)KQPEER	2982	UID2936	Color2 [DarkGray]	1	4		T	2			2182	___1	0.996876	9.34491e-52	193.42	166.89	177	0.058641	703140000	563	24.0571	25.8906	21.6887	23.1151	25.5735	25.6032	23.2714	25.4623	21.2147	22.5709	20.4387	21.1449	20.9981	20.4572	20.3391	22.118	23.543	20.9069	22.1229
	0.121481	0.162503	Q9Y2W1	253	Q9Y2W1	Q9Y2W1	Thyroid hormone receptor-associated protein 3	THRAP3	AVSELSPRERSPALKSPLQSVVVRRRSPRPS	ERS(1)PALKS(0.997)PLQS(0.003)VVVR	2512	UID5699	Color2 [DarkGray]	1	4		S	3			3000	___2	0.996877	0.00330343	58.883	47.712	58.883	0.47199	89197000	253	21.4687	23.0628	20.3617	20.4125	23.4334	22.5201	21.6701	23.9299	21.3147	21.0912	21.1523	21.5932	20.6146	22.1708	22.9467	20.2466	23.8525	23.5815	21.6045
	0.0601915	0.0909875	E5RHN3;Q8TDQ0	210;238	E5RHN3	E5RHN3	Hepatitis A virus cellular receptor 2	HAVCR2	IFKWYSHSKEKIQNLSLISLANLPPSGLANA	IQNLS(0.997)LIS(0.003)LANLPPSGLANAVAEGIR	360	UID350	Color2 [DarkGray]	1	4		S	3			516	___1	0.996959	0.000528509	74.81	67.935	74.81	0.58731	96889000	210	20.6768	21.5163	20.8379	20.2741	21.58	20.8878	20.1415	20.2825	20.9618	22.0516	20.4599	20.8929	20.4653	20.6268	20.8639	21.0937	20.4318	20.4853	19.8928
	0.614007	-0.979454	P08559-3;P08559;P08559-2;P08559-4;Q5JPU3;P29803	262;293;300;331;12;291	P08559-3	P08559-3	Pyruvate dehydrogenase E1 component subunit alpha, somatic form, mitochondrial;Pyruvate dehydrogenase E1 component subunit alpha, testis-specific form, mitochondrial	PDHA1;PDHA2	GPILMELQTYRYHGHSMSDPGVSYRTREEIQ	YHGHS(0.997)MS(0.003)DPGVSYR	1182	UID1168	Color2 [DarkGray]	1	4		S	2			1601	___1	0.997133	3.86538e-05	125.61	112.66	125.61	2.6252	497560000	262	23.3632	24.6422	23.2206	23.9223	20.0843	24.8479	20.4439	26.0496	21.1315	20.6239	20.7603	20.5635	20.3533	19.7552	22.0862	20.6278	22.9134	24.8603	20.3975
	0.12973	-0.29607	O00193;E9PM92;E9PQA1	17;17;17	O00193	O00193	Small acidic protein	SMAP;C11orf58	SAARESHPHGVKRSASPDDDLGSSNWEAADL	S(0.003)AS(0.997)PDDDLGSSNWEAADLGNEER	950	UID937	Color2 [DarkGray]	1	4		S	2			1248	___1	0.997145	0	320.79	300.65	320.79	-0.14135	579020000	17	23.5216	25.6713	23.6815	24.1309	25.0413	20.4442	24.2988	26.4793	24.6145	20.1273	25.5207	21.193	19.8638	23.1214	22.1306	20.9483	22.8815	22.9595	21.0838
	0.456088	-0.516249	G8JLC6;Q5JRA6-2;Q5JRA6	727;727;727	G8JLC6	G8JLC6	Melanoma inhibitory activity protein 3	MIA3	GGPAFLSKVEEDDYPSEELLEDENAINAKRS	VEEDDY(0.003)PS(0.997)EELLEDENAINAK	694	UID681	Color2 [DarkGray]	1	4		S	2			916	___1	0.997271	5.12273e-38	138.05	116	138.05	-2.4083	124740000	727	21.5816	22.8204	21.2811	21.3136	20.4985	21.1521	19.7743	23.7063	20.3588	20.8512	22.9821	21.0703	20.6991	20.6964	20.7101	20.7134	22.579	20.5217	20.7685
	0.204263	-0.346496	F6RY50;Q96FS4;E9PIB3	55;55;55	F6RY50	F6RY50	Signal-induced proliferation-associated protein 1	SIPA1	TFEPRPVRGPLLRSGSDAGEARPPTPASPRA	S(0.003)GS(0.997)DAGEARPPTPASPR	603	UID590	Color2 [DarkGray]	1	4		S	3			811	___1	0.997356	6.03655e-06	88.09	78.168	80.002	-0.75345	163940000	55	23.5953	24.8182	23.5812	23.4783	24.2978	24.5483	23.6973	25.1089	20.5871	21.2549	20.5544	20.9952	20.9203	20.9218	21.5198	22.3246	20.7578	20.5067	20.683
	0.414675	-0.370487	Q6P2E9	6	Q6P2E9	Q6P2E9	Enhancer of mRNA-decapping protein 4	EDC4	__________MASCASIDIEDATQHLRDILK	AS(0.003)CAS(0.997)IDIEDATQHLR	1942	UID1928	Color2 [DarkGray]	1	4		S	2			2425	___1	0.997393	2.53068e-22	112.5	85.293	86.378	3.874	120360000	6	20.3544	24.8328	21.2858	21.4481	24.7871	20.2234	20.8732	24.062	23.8798	21.2759	21.0695	20.1112	21.3546	20.7229	20.6121	21.1294	21.3604	21.413	20.6627
	0.674498	-0.809852	Q8IXK2-2;Q8IXK2	246;555	Q8IXK2-2	Q8IXK2-2	Polypeptide N-acetylgalactosaminyltransferase 12	GALNT12	FHEQSKKCVQAARKESSDSFVPLLRDCTNSD	KES(0.998)S(0.002)DSFVPLLR	2038	UID2024	Color2 [DarkGray]	1	4		S	2			2525	___1	0.997505	1.76091e-17	184.21	130.97	147.73	0.27834	230660000	246	20.7873	24.864	20.7254	21.3923	25.334	23.0214	24.6823	22.6804	20.9233	20.5836	23.1032	24.0689	20.7508	21.4151	20.4339	20.8766	23.1209	21.7091	21.5373
	0.639877	-1.12895	E9PPU1;P23396;H0YEU2;E9PL09;P23396-2;E9PSF4	136;221;149;209;237;95	E9PPU1	E9PPU1	40S ribosomal protein S3	RPS3	DHVSIVEPKDEILPTTPISEQKGGKPEPPAM	DEILPT(0.002)T(0.998)PISEQK	2756	UID2710	Color2 [DarkGray]	1	4		T	2			699	___1	0.997524	3.0355e-44	169.79	145.1	160.56	-0.05708	1210100000	136	24.7577	27.175	24.046	24.041	25.844	26.8123	25.2861	26.8952	20.1572	21.3104	26.2624	20.8471	20.4377	23.013	23.077	22.6315	24.1963	23.998	20.8169
	0.0627673	-0.0965972	E9PHV5;P28290-3;P28290;E7EUL7;E7END2;P28290-2	739;739;739;248;586;586	E9PHV5	E9PHV5	Sperm-specific antigen 2	SSFA2	RYLFAKAGYPLRRSQSLPTTLLSPVRVVSSV	S(0.002)QS(0.998)LPTTLLSPVR	466	UID453	Color2 [DarkGray]	1	4		S	2			645	___1	0.997558	0.000262088	102.73	89.374	102.73	0.45177	98046000	739	20.4747	22.8717	20.1864	20.8379	23.6959	22.6651	22.9779	21.8336	23.1796	21.269	23.3545	23.5534	21.0867	20.7259	20.8624	19.7153	21.3991	21.8377	20.4036
	0.36242	-0.330297	E9PMU9;H0YDN9;G5E9L0;B7Z9M7;B4DX29;Q8N6H7	139;154;296;163;325;432	E9PMU9	E9PMU9	ADP-ribosylation factor GTPase-activating protein 2	ARFGAP2	ESSEARQKFAGAKAISSDMFFGREVDAEYEA	AIS(0.998)S(0.002)DMFFGR	205	UID206	Color2 [DarkGray]	1	4		S	2			229	___1	0.997573	0.00146838	119.27	6.4406	84.882	1.0262	53911000	139	20.8819	23.2009	20.3543	21.2269	22.8533	19.7566	22.1922	23.7114	21.366	20.1039	20.6071	20.5628	20.6744	21.2089	20.6098	20.3123	20.8998	22.2686	20.3719
	0.159107	-0.246397	Q9C0B5-2;Q9C0B5	501;554	Q9C0B5-2	Q9C0B5-2	Palmitoyltransferase ZDHHC5	ZDHHC5	HIVASLQEREKLLRQSPPLPGREEEPGLGDS	LLRQS(0.998)PPLPGREEEPGLGDS(0.002)GIQSTPGSGHAPR	2282	UID2268	Color2 [DarkGray]	1	4		S	4			2787	___1	0.997598	1.35011e-06	59.052	49.91	59.052	-0.37212	111220000	501	20.642	23.2174	21.1171	21.8808	20.4694	21.3582	21.0977	20.2536	21.129	20.8001	24.3964	19.921	21.7219	20.2981	21.0595	21.3971	20.6443	24.3765	20.0631
	0.20959	-0.521336	P36871;P36871-2	117;135	P36871	P36871	Phosphoglucomutase-1	PGM1	IIRKIKAIGGIILTASHNPGGPNGDFGIKFN	AIGGIILT(0.002)AS(0.998)HNPGGPNGDFGIK	1349	UID1335	Color2 [DarkGray]	1	4		S	3			1859	___1	0.99764	1.08931e-21	149.04	118.79	149.04	-0.39667	576930000	117	20.6528	20.427	20.4903	21.4784	25.2937	23.825	20.8287	21.1538	24.5479	21.4789	24.6415	24.9136	20.5255	20.3659	20.8609	20.5739	20.4269	20.4919	21.2666
	0.573872	-0.653835	Q86W92-2	534	Q86W92-2	Q86W92-2	Liprin-beta-1	PPFIBP1	KRTASAPNLDRKRSASAPTLAETEKETAEHL	S(0.001)AS(0.998)APT(0.002)LAETEKETAEHLDLAGASSRPK	2019	UID2005	Color2 [DarkGray]	1	4		S	4			2504	___1	0.997641	9.58923e-05	100.88	83.158	100.88	0.21934	147780000	534	20.9123	20.9142	21.1793	21.0023	24.6256	20.7355	21.8676	25.6567	21.1262	20.9186	20.7333	20.4891	22.1577	19.7747	20.0145	20.3312	22.9288	24.1283	21.0612
	0.577196	-0.728527	B7WPE2;Q32P44;G3V1D0;H0Y3M3;Q32P44-2	177;176;148;170;176	B7WPE2	B7WPE2	Echinoderm microtubule-associated protein-like 3	EML3	SPSERPRQKLSRKAISSANLLVRSGSTESRG	AIS(0.998)S(0.002)ANLLVR	231	UID232	Color2 [DarkGray]	1	4		S	2			266	___1	0.997679	5.19755e-06	155.33	101.74	155.33	-1.3242	585670000	177	20.6085	23.3193	20.6002	21.166	22.8856	23.1249	22.5762	24.0406	23.7285	21.3111	25.0634	21.7728	22.7874	26.8258	21.3088	21.023	20.8356	24.2441	20.7447
	0.494323	-0.673817	D6REM6;A8MXP9;P43243;B3KM87;P43243-2	598;598;598;260;310	D6REM6	D6REM6	Matrin-3	MATR3	GIDLLKKDKSRKRSYSPDGKESPSDKKSKTD	S(0.001)Y(0.001)S(0.998)PDGKESPSDKK	65	UID66	Color2 [DarkGray]	1	4		S	3			72	___1	0.997766	0.000504969	79.393	63.274	75.682	-0.060106	156200000	598	21.1386	22.1902	20.3161	21.0512	21.3057	23.4077	20.3106	23.9195	20.5433	20.605	20.8524	20.2006	22.576	23.3164	22.1769	20.0951	23.057	24.9654	22.6786
	0.0404137	-0.0730777	H7C3G9;Q9UJ70;Q9UJ70-2;H7C1L7;H0YEB7;C9JEV6;H0YE82	76;76;122;76;63;25;25	H7C3G9	H7C3G9	N-acetyl-D-glucosamine kinase	NAGK	GVDPLVPLRSLGLSLSGGDQEDAGRILIEEL	SLGLS(0.002)LS(0.998)GGDQEDAGR	802	UID789	Color2 [DarkGray]	1	4		S	2			1065	___1	0.997799	3.33673e-39	169.92	93.851	140.22	-0.19254	128400000	76	21.0373	24.6598	21.5919	20.2808	24.04	20.9163	24.1033	25.3341	21.4654	20.8936	19.8716	20.8427	21.3707	21.4824	20.9672	21.0839	20.2728	20.5142	20.5803
	0.257666	-0.471963	F8WAE5;Q9BY44-2;B4DF96;B4DQ14;Q9BY44	501;292;445;481;506	F8WAE5	F8WAE5	Eukaryotic translation initiation factor 2A;Eukaryotic translation initiation factor 2A, N-terminally processed	EIF2A	HEAKKAAKQEARSDKSPDLAPTPAPQSTPRN	S(0.002)DKS(0.998)PDLAPTPAPQSTPR	140	UID141	Color2 [DarkGray]	1	4		S	2			143	___1	0.997851	2.89915e-36	175.52	153.04	175.52	0.36668	787890000	501	20.6221	25.3649	21.7674	21.1399	24.1413	25.3784	20.4809	26.5763	21.4487	21.4095	24.5547	20.5924	23.0348	23.6742	22.1053	20.5849	23.3055	24.3294	23.2379
	0.218274	-0.65387	P29966	118	P29966	P29966	Myristoylated alanine-rich C-kinase substrate	MARCKS	VEKEAPAEGEAAEPGSPTAAEGEAASAASST	EAPAEGEAAEPGS(0.998)PT(0.002)AAEGEAASAASSTSSPK	1315	UID1301	Color2 [DarkGray]	1	4		S	2			1803	___1	0.997871	0	357.88	332.73	299.62	0.25943	1909800000	118	26.7292	26.6938	25.7423	24.9349	25.4745	26.3849	20.8075	25.5398	21.194	19.8476	27.246	19.4427	26.5314	26.3093	20.6913	23.9946	26.9173	26.4825	24.0264
	0.0253805	-0.0821743	D6RAM3;Q7L591	274;330	D6RAM3	D6RAM3	Docking protein 3	DOK3	PELTRPQPCPLPRATSLPSLDTPGELREMPP	AT(0.002)S(0.998)LPSLDTPGELR	344	UID334	Color2 [DarkGray]	1	4		S	2			464	___1	0.997921	0.000203488	113.76	81.689	113.76	0.59641	985720000	274	24.6452	26.7456	24.8675	24.637	26.6269	26.2493	25.8064	27.175	25.7036	21.429	26.1005	20.9623	20.7406	20.5507	21.1008	21.0778	20.998	20.9028	20.6789
	0.190759	-0.248332	O14497-2;O14497;O14497-3	696;696;313	O14497-2	O14497-2	AT-rich interactive domain-containing protein 1A	ARID1A	FSPHTSPHLPGIRGPSPSPVGSPASVAQSRS	GPS(0.998)PS(0.002)PVGSPASVAQSR	962	UID949	Color2 [DarkGray]	1	4		S	2			1269	___1	0.997972	2.5157e-10	144.41	129.02	144.41	0.41557	69712000	696	21.368	23.7019	20.6381	21.027	21.2197	22.9944	20.4316	23.8112	21.1654	20.4757	23.9574	20.5053	20.8858	21.6711	21.832	20.341	21.8086	22.6328	21.6
	0.372736	-0.578052	B0QY16;B0AZU2;Q6ICG6-3;Q6ICG6;Q6ICG6-2	189;286;270;304;309	B0QY16	B0QY16	Uncharacterized protein KIAA0930	KIAA0930	STPPTPERNNRPAFFSPSLKRKVPRNRIAEM	NNRPAFFS(0.998)PS(0.002)LKR	103	UID104	Color2 [DarkGray]	1	4		S	3			79	___1	0.997997	3.76971e-05	103.01	89.872	79.346	-1.0318	237600000	189	20.9899	24.1636	21.559	21.3323	23.7095	24.1645	21.0075	25.2561	20.5656	21.6969	24.667	21.1606	21.1291	22.257	21.9073	21.6333	21.1164	23.6268	20.8186
	0.489801	-0.555686	P14317;E7EVW7	308;271	P14317	P14317	Hematopoietic lineage cell-specific protein	HCLS1	PLPKKISSEAWPPVGTPPSSESEPVRTSREH	KISSEAWPPVGT(0.998)PPS(0.001)S(0.001)ESEPVR	2894	UID2848	Color2 [DarkGray]	1	4		T	3			1673	___1	0.998039	0.000189438	70.334	41.06	62.285	0.23259	108650000	308	20.6723	19.7061	21.1956	20.9826	20.8478	21.0077	20.359	20.2521	21.291	21.6651	20.757	21.0988	21.2537	23.8736	22.3229	22.505	22.9928	24.0759	20.8185
	0.429567	-0.447487	A8MZ84;D3YTC8;Q6GTX8-3;Q6GTX8-2;Q6GTX8	250;267;250;251;268	A8MZ84	A8MZ84	Leukocyte-associated immunoglobulin-like receptor 1	LAIR1	QLDHWALTQRTARAVSPQSTKPMAESITYAA	AVS(0.998)PQS(0.001)TKPMAESITYAAVAR	77	UID78	Color2 [DarkGray]	1	4		S	3			77	___1	0.998053	0.000172908	65.25	50.666	62.028	-0.14822	190830000	250	20.8487	24.5186	20.3321	21.8369	23.9761	23.6835	21.0831	23.6914	20.9991	20.2042	21.8992	19.7324	20.0387	21.5853	20.31	20.7688	21.2254	21.214	20.2061
	0.374013	-0.527956	Q9Y2J2-2;Q9Y2J2-3;Q9Y2J2;J3KT37;Q9Y2J2-4	478;478;460;135;478	Q9Y2J2-2;Q9Y2J2-4	Q9Y2J2-2	Band 4.1-like protein 3;Band 4.1-like protein 3, N-terminally processed	EPB41L3	AAEVGTGQYATTKGISQTNLITTVTPEKKAE	GIS(0.998)QT(0.002)NLITTVTPEKK	2501	UID2487	Color2 [DarkGray]	1	4		S	2			2991;2992	___1	0.998063	1.95082e-17	158.91	136.01	132.51	-0.61977	143560000	478	20.8206	23.2073	21.1247	21.7742	20.8315	20.6647	21.3144	24.1809	23.4871	21.3497	23.5287	23.9418	20.3369	20.1245	20.1013	20.6386	21.768	20.8228	21.3765
	0.606282	-0.711353	R4GN35;R4GNB2;Q5VZ89-2;Q5VZ89-6;Q5VZ89;X6RAE7;Q5VZ89-3;Q5VZ89-5;X6R5W5;Q5VZ89-4	1374;1325;562;1089;1089;361;271;1089;112;86	R4GN35	R4GN35	DENN domain-containing protein 4C	DENND4C	FKQQTPSRTHKERSTSLSALVRSSPHGSLGS	STS(0.998)LS(0.001)ALVR	2583	UID2569	Color2 [DarkGray]	1	4		S	2			3057	___1	0.998141	0.0138135	88.495	64.523	76.228	1.8912	118710000	1374	19.8548	23.7267	20.3869	21.4103	21.185	24.0621	20.1139	24.0718	21.3153	21.0867	24.3357	21.22	19.747	20.2797	20.9793	21.2001	20.9326	20.2775	21.08
	0.210722	-0.321391	G8JL88;O14791-3;O14791;O14791-2	190;293;311;327	G8JL88	G8JL88	Apolipoprotein L1	APOL1	VPHASASRPRVTEPISAESGEQVERVNEPSI	VT(0.001)EPIS(0.998)AES(0.001)GEQVER	688	UID675	Color2 [DarkGray]	1	4		S	2			914	___1	0.998155	5.33831e-05	107.82	79.832	89.506	0.9173	98485000	190	21.0329	20.5408	20.2119	22.1559	23.6331	20.9823	21.1643	24.1991	20.5625	20.734	24.1299	20.407	20.7501	21.6251	20.6723	20.6695	20.2542	19.803	22.2044
	0.321383	-0.710441	Q00839-2;Q00839	4;4	Q00839-2	Q00839-2	Heterogeneous nuclear ribonucleoprotein U	HNRNPU	____________MSSSPVNVKKLKVSELKEE	SS(0.002)S(0.998)PVNVKK	1507	UID1493	Color2 [DarkGray]	1	4		S	2			2128	___1	0.998171	0.000601942	106.35	77.395	106.35	0.28174	693540000	4	25.3242	25.612	25.2613	21.0909	26.6839	26.1271	20.3144	26.0682	21.067	22.2249	20.7523	21.624	21.8451	22.1949	20.8058	20.2286	20.7737	21.3129	20.7362
	0.0394956	0.0737478	Q14204	4368	Q14204	Q14204	Cytoplasmic dynein 1 heavy chain 1	DYNC1H1	DDLAYAETEKKTRTDSTSDGRPAWMRTLHTT	TDS(0.998)T(0.001)SDGRPAWMR	1697	UID1683	Color2 [DarkGray]	1	4		S	3			2256	___1	0.998202	0.000459867	109.44	84.225	90.725	-0.085707	850470000	4368	19.8777	22.9492	20.0707	19.9894	22.0888	22.8221	20.6868	20.3206	20.5101	20.5295	25.6416	20.4234	20.9885	20.4997	20.4103	21.33	20.8702	21.098	20.4781
	0.0762635	0.0573266	A6NEM2;P51610-2;P51610;P51610-4;P51610-3	6;6;6;6;6	A6NEM2	A6NEM2	Host cell factor 1;HCF N-terminal chain 1;HCF N-terminal chain 2;HCF N-terminal chain 3;HCF N-terminal chain 4;HCF N-terminal chain 5;HCF N-terminal chain 6;HCF C-terminal chain 1;HCF C-terminal chain 2;HCF C-terminal chain 3;HCF C-terminal chain 4;HCF C-terminal chain 5;HCF C-terminal chain 6	HCFC1	__________MASAVSPANLPAVLLQPRWKR	AS(0.002)AVS(0.998)PANLPAVLLQPR	13	UID14	Color2 [DarkGray]	1	4		S	2			20	___1	0.99825	5.27583e-10	143.38	133.69	143.38	0.15278	86578000	6	20.7911	21.0475	20.6518	20.8084	21.0081	20.7306	20.2587	20.6596	20.8433	21.7324	21.7761	20.8598	23.274	21.6459	22.0012	21.481	22.6927	19.9013	20.2898
	0.548379	-0.302973	P04792;F8WE04	65;65	P04792	P04792	Heat shock protein beta-1	HSPB1	SWPGYVRPLPPAAIESPAVAAPAYSRALSRQ	LPEEWSQWLGGSSWPGYVRPLPPAAIES(0.998)PAVAAPAYS(0.001)R	1161	UID1147	Color2 [DarkGray]	1	4		S	3			1537	___1	0.998253	1.23867e-11	81.37	73.501	81.37	1.0175	91373000	65	20.8655	20.2434	20.6122	21.1534	20.9628	20.4857	19.6933	20.9721	20.4369	21.8615	20.5492	20.9156	20.8048	20.583	21.0452	20.7116	20.7602	21.4929	20.0084
	0.217069	0.347324	P33241;E7EMG9;P33241-3;E9PBD8;P33241-2	204;195;332;142;142	P33241	P33241	Lymphocyte-specific protein 1	LSP1	SPPLSPTTKLIDRTESLNRSIEKSNSVKKSQ	LIDRT(0.002)ES(0.998)LNR	1331	UID1317	Color2 [DarkGray]	1	4		S	2			1839	___1	0.998346	0.00101183	128.28	84.739	127.56	1.2789	461870000	204	20.892	23.8163	20.311	20.3941	20.3808	24.1806	20.6686	22.5343	21.6471	20.166	24.0623	21.0801	24.7526	23.9515	24.4839	20.4356	24.141	23.5971	21.4307
	0.132566	-0.164053	Q9Y2W7-3;Q9Y2W7-2;Q9Y2W7	71;97;97	Q9Y2W7-3	Q9Y2W7-3	Calsenilin	KCNIP3	LQAQTKFTKKELQSLYRGFKNECPTGLVDED	ELQS(0.002)LY(0.998)RGFK	3251	UID3199	Color2 [DarkGray]	1	4		Y	1			3001	___1	0.998373	0.0423961	43.769	25.458	43.769	1.8266	94072000	71	20.5297	20.828	19.7557	20.1652	20.1071	21.0224	20.8938	21.1595	21.2934	20.3936	21.3856	21.76	21.1083	20.2027	20.7061	21.1208	20.1165	20.7908	20.5601
	0.178592	-0.103535	A6NEM2;P51610-2;P51610;P51610-4	666;597;666;666	A6NEM2	A6NEM2	Host cell factor 1;HCF N-terminal chain 1;HCF N-terminal chain 2;HCF N-terminal chain 3;HCF N-terminal chain 4;HCF N-terminal chain 5;HCF N-terminal chain 6;HCF C-terminal chain 1;HCF C-terminal chain 2;HCF C-terminal chain 3;HCF C-terminal chain 4;HCF C-terminal chain 5;HCF C-terminal chain 6	HCFC1	TTVVGGVTKTITLVKSPISVPGGSALISNLG	S(0.998)PIS(0.002)VPGGSALISNLGK	14	UID15	Color2 [DarkGray]	1	4		S	2			20	___1	0.998385	2.36599e-05	91.592	71.468	91.592	1.3289	122620000	666	22.4981	23.5068	21.3364	21.2529	23.8052	23.5808	21.2258	20.7779	22.7143	20.9936	20.2156	22.0813	20.3385	21.3433	20.7599	21.3041	20.7336	20.2896	21.1829
	0.50081	0.311224	Q96CX2	196	Q96CX2	Q96CX2	BTB/POZ domain-containing protein KCTD12	KCTD12	LASRSPSGGAAGPLLTPSQSLDGSRRSGYIT	SPSGGAAGPLLT(0.998)PS(0.001)QSLDGSR	3114	UID3068	Color2 [DarkGray]	1	4		T	2			2669	___1	0.998392	1.31769e-44	178.43	160.69	178.43	2.1352	307930000	196	20.6709	20.7196	21.326	20.2561	20.7052	20.9385	21.2475	21.094	21.0844	21.3183	21.0163	21.2525	20.3874	22.0051	22.9721	20.9786	23.6852	23.1122	20.3368
	0.0903839	-0.179527	P05771-2;P05771;F5H5C4;B7Z8Q0;P05129;P17252	500;500;514;401;514;497	P05771-2;P17252	P05771-2	Protein kinase C beta type;Protein kinase C gamma type;Protein kinase C alpha type	PRKCB;PRKCG;PRKCA	FGMCKEHMMDGVTTRTFCGTPDYIAPEIIAY;FGMCKENIWDGVTTKTFCGTPDYIAPEIIAY	T(0.999)FCGT(0.001)PDYIAPEIIAYQPYGK	2882	UID2836	Color2 [DarkGray]	1	4		T	2			1559;1700	___1	0.998529	2.05278e-35	168.42	160.88	163.41	0.066108	414210000	500	23.0428	20.0649	20.3626	22.0532	25.193	20.3074	25.0571	20.1631	24.6489	21.1338	22.9124	25.2642	20.6479	20.4223	20.3664	20.5721	21.0117	20.6718	21.5377
	0.0739002	0.175175	P08670;B0YJC4	39;39	P08670	P08670	Vimentin	VIM	PSSSRSYVTTSTRTYSLGSALRPSTSRSLYA	T(0.001)Y(0.001)S(0.999)LGSALRPSTSR	1196	UID1182	Color2 [DarkGray]	1	4		S	3			1607	___1	0.998577	0.000801392	79.875	59.751	73.279	-0.39151	750070000	39	24.2204	27.2936	23.2187	20.8334	25.5018	26.76	20.7159	26.8954	20.6606	22.0446	24.9348	20.0629	21.4178	20.9264	21.2994	21.4331	20.3817	20.1573	19.7466
	0.526063	-1.40478	J3KTL2;Q07955;J3KSR8	199;199;94	J3KTL2	J3KTL2	Serine/arginine-rich splicing factor 1	SRSF1	EGETAYIRVKVDGPRSPSYGRSRSRSRSRSR	VKVDGPRS(0.999)PS(0.001)YGR	884	UID871	Color2 [DarkGray]	1	4		S	2			1149	___1	0.998647	2.46707e-12	149.31	129.54	123.95	0.44476	2361600000	199	20.5286	24.5681	21.6405	20.1837	26.066	24.4274	20.9283	25.6978	20.8301	21.1936	20.3043	21.2974	27.114	26.9828	26.257	26.287	27.5205	27.9359	26.4049
	0.134233	-0.233295	M0R2S2;M0R165;Q9UBC2-4;Q9UBC2-3;Q9UBC2;Q9UBC2-2	101;255;255;255;255;255	M0R2S2	M0R2S2	Epidermal growth factor receptor substrate 15-like 1	EPS15L1	PSHGSVSSLNSTGSLSPKHSLKQTQPTVNWV	STPSHGSVSSLNSTGS(0.001)LS(0.999)PK	942	UID929	Color2 [DarkGray]	1	4		S	2			1231	___1	0.998679	5.42306e-51	185.62	151.96	185.62	0.061124	217940000	101	21.745	24.1531	21.2753	21.0305	24.0287	24.1707	21.5949	21.0951	20.7651	20.7216	25.0421	19.9943	21.3761	22.4555	21.6685	20.7701	20.4563	24.944	20.7386
	0.851678	-0.67605	F8VXC8;Q8TAQ2-2;Q8TAQ2-3;Q8TAQ2	302;302;302;302	F8VXC8	F8VXC8	SWI/SNF complex subunit SMARCC2	SMARCC2	DRRDKKGGNYKKRKRSPSPSPTPEAKKKNAK	KRS(0.999)PS(0.99)PS(0.011)PTPEAK	623	UID3811	Color2 [DarkGray]	1	4		S	3			833	___2	0.998747	0.000342226	105.99	82.672	70.783	-0.050655	119190000	302	19.8293	22.7069	21.4776	20.3516	23.2339	22.75	20.5779	24.3599	20.9045	20.4166	20.1167	20.9286	20.6046	20.4435	21.3172	21.3568	22.0351	23.4423	20.5403
	0.105152	-0.260414	Q8TD55;Q8TD55-2	439;389	Q8TD55	Q8TD55	Pleckstrin homology domain-containing family O member 2	PLEKHO2	EKLLNKVLGSEPAPVSAETLLSQAVEQLRQA	VLGSEPAPVS(0.999)AET(0.001)LLSQAVEQLR	2108	UID2094	Color2 [DarkGray]	1	4		S	2			2588	___1	0.998803	6.20077e-29	159.04	139.21	155.49	0.90152	533880000	439	21.8966	20.5564	20.8372	21.2404	23.128	22.0283	21.1848	20.1678	20.9212	20.6415	19.9389	21.1569	21.8726	21.3292	21.0438	20.2532	21.1708	24.1792	21.3696
	0.296714	-0.43658	Q15418-2;E9PGT3;Q15418-3;E9PRI4;Q15418;Q5SVM6	372;352;271;347;363;21	Q15418-2	Q15418-2	Ribosomal protein S6 kinase alpha-1;Ribosomal protein S6 kinase	RPS6KA1	TFYFDTEFTSRTPKDSPGIPPSAGAHQLFRG	T(0.001)PKDS(0.999)PGIPPSAGAHQLFR	1744	UID1730	Color2 [DarkGray]	1	4		S	3			2301	___1	0.998813	1.10429e-05	86.211	71.751	86.211	0.56427	179400000	372	21.0058	23.7676	21.2152	20.8134	20.9243	21.3056	20.3869	23.6144	21.4127	20.3365	22.8519	20.5865	20.2633	24.4734	23.2182	20.7924	23.7964	25.4852	20.9521
	0.250976	-0.516258	Q13459;M0R300;M0R0P8;Q13459-2	1405;1405;1405;1405	Q13459	Q13459	Unconventional myosin-IXb	MYO9B	KKKPGDASSLPDAGLSPGSQVDSKSTFKRLF	KKPGDASSLPDAGLS(0.999)PGS(0.001)QVDSK	1655	UID1641	Color2 [DarkGray]	1	4		S	3			2225	___1	0.998862	1.088e-15	144.04	120.71	144.04	0.7057	839060000	1405	20.501	27.0706	20.7018	20.3045	25.6926	26.12	21.1078	25.9223	20.837	21.1799	23.6672	20.2246	25.802	25.6789	24.5983	22.6952	26.0539	26.7878	21.0742
	0.0941081	-0.0995469	Q96GS4	196	Q96GS4	Q96GS4	Uncharacterized protein C17orf59	C17orf59	SSGSAESGAGGGRRATISSPLELEGTVSRHG	RAT(0.999)IS(0.001)SPLELEGTVSR	3115	UID3069	Color2 [DarkGray]	1	4		T	2			2683	___1	0.998902	0.000215882	74.147	67.74	67.646	-1.5458	86411000	196	20.9809	19.73	21.3076	20.8284	21.4475	20.8912	20.8454	21.669	20.5598	19.7162	20.6774	20.2048	20.7706	21.3349	20.5132	20.5919	22.5893	22.0381	21.8165
	0.158302	-0.194014	Q96JY6;Q96JY6-3;Q96JY6-5;C9JS55;Q96JY6-4;C9JSR2;C9J760;C9J0X3;C9K0F0;Q96JY6-2	137;137;387;137;137;137;137;137;137;137	Q96JY6	Q96JY6	PDZ and LIM domain protein 2	PDLIM2	YSSPTSLSPRAGSPFSPPPSSSSLTGEAAIS	AGS(0.001)PFS(0.999)PPPSSSSLTGEAAISR	2212	UID2198	Color2 [DarkGray]	1	4		S	2			2694	___1	0.998911	9.99046e-06	114.88	102.26	114.88	0.066782	177080000	137	21.0475	22.8608	20.5516	20.6229	23.7141	22.9014	20.7382	22.4301	23.1963	20.6158	21.4971	20.3644	21.6889	22.4422	22.4998	20.4095	22.8345	21.3064	20.7623
	0.199255	-0.233361	P50552;K7EM16	239;8	P50552	P50552	Vasodilator-stimulated phosphoprotein	VASP	PGLAAAIAGAKLRKVSKQEEASGGPTAPKAE	KVS(0.999)KQEEAS(0.001)GGPTAPK	1421	UID1407	Color2 [DarkGray]	1	4		S	3			1958	___1	0.998951	0.00516789	50.956	43.562	50.956	0.14368	94870000	239	21.0735	21.7216	22.186	20.3626	22.6689	22.0422	20.6011	22.7557	19.8514	19.8807	20.3342	20.1323	20.8747	22.031	21.427	20.4745	22.9804	22.0448	20.492
	0.526699	-0.445353	Q07960;E9PNR6;H0YE29	51;51;49	Q07960	Q07960	Rho GTPase-activating protein 1	ARHGAP1	DEMPDFPKSDDSKSSSPELVTHLKWDDPYYD	SS(0.001)S(0.999)PELVTHLK	1551	UID1537	Color2 [DarkGray]	1	4		S	2			2167	___1	0.998957	0.000212114	119.05	102.67	119.05	-0.10479	533100000	51	21.3226	24.9636	21.7408	20.0864	23.9482	24.7448	19.8618	21.441	20.8487	21.322	20.7997	20.5733	21.4851	18.1702	19.6301	20.7439	21.1854	23.0609	21.6686
	0.124092	-0.225066	Q8IWW6-3;Q8IWW6-2;Q8IWW6-4;Q8IWW6	240;240;240;240	Q8IWW6-3	Q8IWW6-3	Rho GTPase-activating protein 12	ARHGAP12	EQIRATTPPNQGRPDSPVYANLQELKISQSA	AT(0.184)T(0.816)PPNQGRPDS(0.999)PVY(0.001)ANLQELK	2036	UID5223	Color2 [DarkGray]	1	4		S	3			2523	___2	0.999001	0.00253994	93.006	68.995	71.118	0.20279	182070000	240	20.8293	22.8152	21.0353	20.8958	23.6431	20.9198	20.7501	24.6105	20.8877	21.4108	23.3314	20.0896	20.9929	23.8886	23.4928	21.7258	24.3594	24.5921	21.3577
	0.521601	-0.285317	P27987-2;P27987	43;43	P27987-2	P27987-2	Inositol-trisphosphate 3-kinase B	ITPKB	PSGSETPPPPRRAVLSPGSVFSPGRGASFLF	AVLS(0.999)PGS(0.001)VFSPGR	1305	UID1291	Color2 [DarkGray]	1	4		S	2			1789	___1	0.999041	0.00325374	82.069	58.218	82.069	-0.37808	20283000	43	20.5193	22.6456	21.9236	20.6889	22.3562	20.7862	20.363	21.2556	20.2789	19.9503	21.3	20.6704	20.5882	21.1105	20.4877	21.4293	21.0163	20.6256	20.2673
	1.20337	-1.71382	Q5QPJ9;E9PHH5;Q5QPK2;O60762	9;9;9;9	Q5QPJ9	Q5QPJ9	Dolichol-phosphate mannosyltransferase subunit 1	DPM1	_______MASLEVSRSPRRSRRELEVRSPRQ	ASLEVS(0.001)RS(0.999)PR	462	UID449	Color2 [DarkGray]	1	4		S	2			642	___1	0.999055	8.10519e-35	221.52	182.35	193.34	0.56866	1724500000	9	23.8477	26.9807	23.5891	22.8212	26.8046	26.8067	21.2814	27.4124	21.1976	22.5311	19.9196	21.059	20.5725	24.467	21.1415	23.0478	25.3352	26.4832	24.1178
	0.0904205	0.181237	B3KXW9;E7ERW7;Q92608	746;1177;1685	B3KXW9	B3KXW9	Dedicator of cytokinesis protein 2	DOCK2	LASPKTPRVEQEEPISPGSTLPEVKLRRSKK	VEQEEPIS(0.999)PGS(0.001)TLPEVK	133	UID134	Color2 [DarkGray]	1	4		S	2			129	___1	0.999145	2.79107e-141	265.22	224.06	248.7	0.021357	3490900000	746	25.9862	28.0323	25.7452	25.2788	27.3684	27.9171	26.0219	27.6477	20.5874	19.7526	26.9342	20.4594	20.6779	26.9243	26.2856	25.0962	26.9683	27.2963	24.1384
	0.216888	0.141991	P08670;B0YJC4	72;72	P08670	P08670	Vimentin	VIM	PGGVYATRSSAVRLRSSVPGVRLLQDSVDFS	LRS(0.999)S(0.001)VPGVR	1192	UID1178	Color2 [DarkGray]	1	4		S	2			1607	___1	0.999154	0.00115235	134.18	96.466	134.18	-0.24744	82639000	72	21.355	25.2116	20.7016	20.9062	20.9756	25.1695	20.9867	21.9108	21.2254	21.0046	20.4247	21.0514	20.912	21.0417	20.3436	20.4151	20.6367	20.7804	20.8238
	0.0848507	0.125253	Q9Y217	561	Q9Y217	Q9Y217	Myotubularin-related protein 6	MTMR6	DGILTKELLHSVHPESPNLKTSLCFKEQTLL	ELLHS(0.001)VHPES(0.999)PNLK	2497	UID2483	Color2 [DarkGray]	1	4		S	3			2985	___1	0.999156	0.000184172	89.502	70.833	78.95	-0.36789	174010000	561	20.8238	24.0964	20.2024	19.9446	23.9568	24.2358	21.2556	23.9009	20.8925	20.5707	23.964	21.6079	21.5829	23.6939	22.9504	21.8027	24.4737	23.943	22.0165
	0.0350844	0.0720577	P35367	275	P35367	P35367	Histamine H1 receptor	HRH1	LKRKPKDAGGGSVLKSPSQTPKEMKSPVVFS	DAGGGSVLKS(0.999)PS(0.001)QTPK	1339	UID1325	Color2 [DarkGray]	1	4		S	2			1847	___1	0.999217	3.66553e-12	148.15	110.56	140.13	-2.2269	439820000	275	20.3674	23.296	20.9016	19.1435	21.1337	23.4891	21.4435	23.9503	20.9782	20.8094	24.6162	20.7736	24.5126	25.1436	24.1573	22.7201	24.0722	25.2884	23.0503
	0.553737	-0.63159	Q8N6N3	158	Q8N6N3	Q8N6N3	UPF0690 protein C1orf52	C1orf52	AKKARLLPEGEETLESDDEKDEHTSKKRKVE	LLPEGEET(0.001)LES(0.999)DDEKDEHTSK	2060	UID2046	Color2 [DarkGray]	1	4		S	3			2551	___1	0.999227	9.98201e-10	125.91	106.03	95.71	-1.8087	183370000	158	20.8046	24.5281	19.6374	19.6519	20.6263	24.4827	20.4811	21.1212	20.297	21.0457	22.0393	20.8858	23.7417	20.8756	22.294	20.5829	23.5671	24.675	21.1772
	0.141729	-0.175516	Q96JH7	123	Q96JH7	Q96JH7	Deubiquitinating protein VCIP135	VCPIP1	GAPKKNTELVKVMGLSNYHCKLLSPILARYG	NT(0.001)ELVKVMGLS(0.999)NY(1)HCK	2209	UID5396	Color2 [DarkGray]	1	4		S	2			2692	___2	0.99923	0.0184973	47.894	18.99	47.559	1.9893	90382000	123	21.254	20.911	21.4305	21.1493	20.7746	20.6522	20.9811	21.2082	20.7461	21.3144	20.1817	20.3588	21.8612	24.2275	20.6148	21.7656	20.8115	20.3827	21.7831
	1.14123	-0.991434	O75113	242	O75113	O75113	NEDD4-binding protein 1	N4BP1	RDETVLQEEARNKAGTPVSELTKQMDTVLSS	NKAGT(0.999)PVS(0.001)ELTK	2862	UID2816	Color2 [DarkGray]	1	4		T	2			1371	___1	0.999235	0.00100781	105.19	78.749	105.19	0.69319	120550000	242	20.2972	21.0675	21.6475	21.2946	20.0678	20.2701	21.323	21.8385	21.2313	19.9619	20.5245	20.245	21.4023	24.2142	21.0339	22.7081	23.4192	20.2867	22.9154
	0.100043	0.137261	H0Y8X4;O43598;O43598-2	11;12;12	H0Y8X4	H0Y8X4	2'-deoxynucleoside 5'-phosphate N-hydrolase 1	DNPH1	_____AAAMVPGRSESWERGEPGRPALYFCG	S(0.001)ES(0.999)WERGEPGRPALYFCGSIR	723	UID710	Color2 [DarkGray]	1	4		S	4			947	___1	0.999264	1.59908e-06	101.3	72.328	92.275	-0.45597	507930000	11	20.7857	21.6541	20.363	21.1791	20.1845	20.4829	20.5927	20.3112	20.4467	20.4314	20.8759	20.4523	20.453	25.573	24.2736	20.6463	25.2997	24.967	20.1446
	0.0710924	0.178786	C9K098;C9JVV5;H7C5C7;C9J869;C9JAB9;P16333-2;P16333	85;85;73;85;21;21;85	C9K098	C9K098	Cytoplasmic protein NCK1	NCK1	NLKDTLGIGKVKRKPSVPDSASPADDSFVDP	RKPS(0.999)VPDS(0.001)ASPADDSFVDPGER	287	UID288	Color2 [DarkGray]	1	4		S	3			357	___1	0.999276	3.63953e-84	208.93	190.63	208.93	0.16339	363360000	85	20.9447	26.0689	23.6537	20.528	24.5674	25.723	20.4434	25.8899	21.1289	21.0029	25.7519	20.8023	20.978	23.5755	20.683	21.2131	21.4314	24.8382	23.4516
	0.112167	-0.185576	P28482-2;P28482	185;185	P28482-2	P28482-2	Mitogen-activated protein kinase 1	MAPK1	LARVADPDHDHTGFLTEYVATRWYRAPEIML	VADPDHDHTGFLT(0.999)EYVAT(0.001)R	2905	UID2859	Color2 [DarkGray]	1	4		T	3			1793	___1	0.999287	1.0012e-23	155.49	136.38	107.75	-1.3669	211260000	185	20.7009	20.1943	21.2836	21.5423	22.7019	21.0712	21.637	23.9241	23.2218	21.0278	23.7102	19.9668	20.7282	22.4758	22.894	20.8845	23.8133	23.9945	21.8714
	0.00596912	-0.0128579	C9J6P4;Q7Z2W4;Q7Z2W4-3;Q7Z2W4-2	378;378;378;378	C9J6P4	C9J6P4	Zinc finger CCCH-type antiviral protein 1	ZC3HAV1	TSWTNDQGARRKTVFSPTLPAARSSLGSLQT	TVFS(0.999)PT(0.001)LPAAR	286	UID287	Color2 [DarkGray]	1	4		S	2			355	___1	0.999288	0.00046196	124.46	85.651	124.46	-0.2865	309760000	378	21.2953	24.1557	20.9682	20.3077	24.102	24.0255	23.4242	23.9815	24.1122	20.6765	24.6753	20.8198	20.6281	21.3783	21.5992	21.2866	21.7312	20.8775	19.4785
	0.359126	-0.494239	Q07666-3;Q07666-2;Q07666	20;20;20	Q07666-3	Q07666-3	KH domain-containing, RNA-binding, signal transduction-associated protein 1	KHDRBS1	DDPAARMSRSSGRSGSMDPSGAHPSVRQTPS	S(0.001)GS(0.999)MDPSGAHPSVR	1542	UID1528	Color2 [DarkGray]	1	4		S	3			2163	___1	0.999291	1.09894e-18	139.66	119.08	121.03	-0.21677	350040000	20	24.8322	24.2272	23.7671	23.693	25.0711	24.3156	20.0815	24.5698	20.451	20.5545	21.9494	20.9992	21.2822	21.2164	20.5472	20.8708	19.3714	20.4811	19.8044
	0.987267	-1.1767	Q99523-2;Q99523	688;825	Q99523-2	Q99523-2	Sortilin	SORT1	LDTASHTNKSGYHDDSDEDLLE_________	S(0.001)GYHDDS(0.999)DEDLLE	2245	UID2231	Color2 [DarkGray]	1	4		S	2			2727	___1	0.999294	0.000230004	111.52	99.17	111.52	0.73534	219470000	688	21.2838	23.2286	21.0348	20.7466	19.9468	23.7791	20.895	24.8458	20.4984	21.2032	20.636	20.9342	20.3693	20.74	20.2838	20.7769	24.5957	26.1192	20.7558
	0.285572	-0.169339	O60784;O60784-2;E7EPD0;O60784-4;B0QY01;B3KUU1;V9GYF4;B0QY02	160;160;122;127;154;93;127;127	O60784	O60784	Target of Myb protein 1	TOM1	RRKGLEFPMTDLDMLSPIHTPQRTVFNSETQ	KGLEFPMTDLDMLS(0.999)PIHT(0.001)PQR	1047	UID1034	Color2 [DarkGray]	1	4		S	3			1361	___1	0.999347	1.37244e-05	80.813	62.411	78.429	-0.58656	354150000	160	20.5514	21.5145	20.694	21.6841	23.5371	21.5384	21.8078	20.5042	20.7208	21.222	20.6579	20.663	23.1201	20.7538	21.8369	21.5196	23.4605	21.8479	20.2889
	0.910592	-0.645314	Q9Y613	498	Q9Y613	Q9Y613	FH1/FH2 domain-containing protein 1	FHOD1	LWDSPETAPAARTPQSPAPCVLLRAQRSLAP	T(0.001)PQS(0.999)PAPCVLLR	2553	UID2539	Color2 [DarkGray]	1	4		S	2			3042	___1	0.999347	0.00365255	83.204	65.538	77.74	0.69077	51463000	498	23.1601	21.1111	20.7935	20.7769	22.0641	21.1841	20.7402	20.7904	21.0641	21.0028	21.2716	21.0368	21.044	20.1681	19.5228	20.0511	20.5544	20.0568	21.0045
	0.093104	-0.132605	E9PQN2;E9PKI6;E9PK91;Q9NYF8-3;Q9NYF8-2;Q9NYF8;E9PK09;Q9NYF8-4;E9PJA7	529;531;531;529;529;531;531;358;356	E9PQN2	E9PQN2	Bcl-2-associated transcription factor 1	BCLAF1	HKNLDAREKSTFREESPLRIKMIASDSHRPE	EKST(0.001)FREES(0.999)PLR	495	UID482	Color2 [DarkGray]	1	4		S	3			670	___1	0.999357	0.000986964	77.746	49.463	77.746	0.47577	369570000	529	20.4786	23.8151	21.2337	21.3649	21.3229	23.5058	20.761	24.051	19.837	19.315	23.792	20.3328	21.0114	21.2741	21.2885	21.0926	20.7144	21.7349	21.3355
	0.125987	-0.164422	O95295	14	O95295	O95295	SNARE-associated protein Snapin	SNAPIN	__MAGAGSAAVSGAGTPVAGPTGRDLFAEGL	AGAGSAAVSGAGT(0.999)PVAGPTGR	2869	UID2823	Color2 [DarkGray]	1	4		T	3			1422	___1	0.999371	5.97561e-57	191.64	178.28	96.793	0.71906	320950000	14	23.9442	24.8378	20.6492	20.4495	24.6989	24.7121	21.1655	23.3457	20.0258	21.8933	20.5218	20.8285	21.1999	20.5317	22.0492	20.2679	23.7094	20.274	19.4844
	0.0765159	-0.177851	G5E972;A2T926;P42167-2;P42167;P42166	74;74;74;74;74	G5E972	G5E972	Lamina-associated polypeptide 2, isoforms beta/gamma;Thymopoietin;Thymopentin;Lamina-associated polypeptide 2, isoform alpha;Thymopoietin;Thymopentin	TMPO	SKGPPDFSSDEEREPTPVLGSGAAAAGRSRA	GPPDFSSDEEREPT(0.999)PVLGS(0.001)GAAAAGR	2619	UID2580	Color2 [DarkGray]	1	4		T	3			9	___1	0.999384	5.03302e-06	122.09	112.61	122.09	-0.47812	289250000	74	21.0779	23.8405	23.8087	20.739	20.238	23.86	21.6407	21.2329	21.2938	20.5721	25.0566	20.6775	21.1205	19.9626	20.6719	20.4247	23.8525	24.9076	22.5375
	0.438534	-0.569596	E9PMQ6;Q00613-2;Q00613	298;363;363	E9PMQ6	E9PMQ6	Heat shock factor protein 1	HSF1	LTDARGHTDTEGRPPSPPPTSTPEKCLSVAC	GHTDTEGRPPS(0.999)PPPT(0.001)STPEK	510	UID497	Color2 [DarkGray]	1	4		S	3			690	___1	0.999387	2.14132e-12	132.39	121.89	132.39	0.076339	158460000	298	21.4727	24.2125	20.9732	20.7163	22.7708	23.5323	20.5694	24.87	21.0112	19.9984	20.9529	20.9795	22.9323	21.7542	21.9032	20.8316	21.5989	24.3987	22.8333
	0.0656777	0.135922	Q9HB90	15	Q9HB90	Q9HB90	Ras-related GTP-binding protein C	RRAGC	_MSLQYGAEETPLAGSYGAADSFPKDFGYGV	SLQYGAEETPLAGS(0.999)YGAADSFPK	2342	UID2328	Color2 [DarkGray]	1	4		S	3			2843	___1	0.999393	1.02251e-29	163.95	140.39	100.06	0.80743	180620000	15	20.8266	20.3728	20.5586	21.0404	24.1427	20.1015	25.176	20.5854	24.2792	20.8661	20.4569	25.5911	20.8944	21.106	20.795	20.7388	20.7419	20.8135	20.3936
	0.586336	-0.611057	Q6PD62	925	Q6PD62	Q6PD62	RNA polymerase-associated protein CTR9 homolog	CTR9	RSKKGGEFDEFVNDDTDDDLPISKKKKRRKG	KGGEFDEFVNDDT(0.999)DDDLPIS(0.001)K	3058	UID3012	Color2 [DarkGray]	1	4		T	3			2433	___1	0.999416	7.72271e-05	66.282	58.478	64.315	0.53688	54852000	925	19.8315	19.4352	21.1506	19.9736	20.83	20.6913	21.4237	23.7405	21.2721	21.42	21.0667	23.4179	21.4995	22.2744	21.1546	21.3093	22.8704	22.3138	21.5744
	0.477624	0.654027	Q9Y6D5	218	Q9Y6D5	Q9Y6D5	Brefeldin A-inhibited guanine nucleotide-exchange protein 2	ARFGEF2	QEARELEKPIQSKPQSPVIQAAAVSPKFVRL	ELEKPIQS(0.001)KPQS(0.999)PVIQAAAVSPK	2556	UID2542	Color2 [DarkGray]	1	4		S	3			3047	___1	0.999425	1.39297e-29	161.61	151.85	91.166	-0.37599	291020000	218	20.6538	20.6188	21.3577	20.9813	21.0649	20.7368	21.2769	19.6948	21.0697	21.0439	24.8073	20.3137	21.072	24.3934	23.5476	22.1234	24.8938	25.4765	22.639
	0.721093	-0.472889	Q15365	173	Q15365	Q15365	Poly(rC)-binding protein 1	PCBP1	CVKQICLVMLETLSQSPQGRVMTIPYQPMPA	QICLVMLETLS(0.001)QS(0.999)PQGR	1738	UID1724	Color2 [DarkGray]	1	4		S	3			2298	___1	0.999439	2.19222e-08	102.39	89.202	102.39	0.36003	111170000	173	20.6169	21.1149	21.0113	19.6987	21.6687	21.0051	19.3012	20.7924	19.7294	20.3977	19.9793	20.2411	22.9971	22.2698	21.0873	21.2447	22.3603	21.8406	21.0125
	0.507127	-0.721054	F8VS07;F8VQE1;Q9UHB6-3;Q9UHB6-2;Q9UHB6-5;Q9UHB6;Q9UHB6-4;F8VRN8	60;202;60;202;203;362;363;362	F8VS07	F8VS07	LIM domain and actin-binding protein 1	LIMA1	QVKSEVQQPVHPKPLSPDSRASSLSESSPPK	SEVQQPVHPKPLS(0.999)PDS(0.001)R	617	UID604	Color2 [DarkGray]	1	4		S	2			821	___1	0.999445	5.04855e-14	95.48	79.361	67.449	3.5569	156320000	60	20.6507	25.0869	20.6566	20.5294	21.0414	21.7697	21.5509	25.2366	20.5073	20.6252	23.7735	20.7185	21.9291	20.8102	21.0548	22.2857	23.4749	24.706	21.5943
	0.00352423	-0.00673442	Q96T37-4;Q96T37-2;Q96T37-3;Q96T37	250;294;294;294	Q96T37-4	Q96T37-4	Putative RNA-binding protein 15	RBM15	GHRHPPGGGGGQRSLSPGGAALGYRDYRLQQ	S(0.001)LS(0.999)PGGAALGYR	2232	UID2218	Color2 [DarkGray]	1	4		S	2			2715	___1	0.999452	0.000526525	97.911	46.07	97.911	-0.75039	148660000	250	21.2983	23.4744	21.642	21.3445	23.5713	23.4252	20.1879	24.6794	20.5878	20.7346	24.7894	21.1963	20.9513	22.8799	21.5535	21.3666	23.7956	23.6938	21.4748
	0.0586859	-0.102712	O43516-2;O43516;O43516-3;E9PB87	340;340;340;340	O43516-2	O43516-2	WAS/WASL-interacting protein family member 1	WIPF1	SSGNDETPRLPQRNLSLSSSTPPLPSPGRSG	NLS(0.999)LS(0.001)SSTPPLPSPGR	1014	UID1001	Color2 [DarkGray]	1	4		S	2			1326	___1	0.999479	1.36185e-05	131.45	114.01	100.23	0.64096	114350000	340	20.9299	21.2456	23.2107	22.0863	20.2135	22.6476	21.1673	23.7552	24.6118	20.0408	25.2457	21.2281	21.2034	21.0286	20.6893	21.5067	20.3925	20.7434	20.6968
	0.888882	-1.35454	B4DH53;Q66K74	614;640	B4DH53	B4DH53	Microtubule-associated protein 1S;MAP1S heavy chain;MAP1S light chain	MAP1S	ELPLAASSIPRPRTPSPESHRSPAEGSERLS	TPS(0.999)PESHRSPAEGSER	163	UID164	Color2 [DarkGray]	1	4		S	3			157	___1	0.999481	1.00476e-08	105.77	71.379	90.453	-1.0062	317700000	614	20.9099	21.2273	21.0884	21.5101	20.1715	20.3359	20.6955	20.9779	20.4859	21.4468	21.4495	21.5233	24.7088	24.7926	23.7337	20.4969	25.1297	21.0655	20.8699
	0.138104	0.241941	Q32MZ4-3;Q32MZ4-2;Q32MZ4	712;744;768	Q32MZ4-3	Q32MZ4-3	Leucine-rich repeat flightless-interacting protein 1	LRRFIP1	SEHPSQTVRKALDSNSLENDDLSAPGREPGH	ALDS(0.001)NS(0.999)LENDDLSAPGREPGHFNPESR	1799	UID1785	Color2 [DarkGray]	1	4		S	3			2338	___1	0.999496	5.56879e-14	140.94	121.69	138.02	-0.58038	253940000	712	20.879	24.6756	21.0629	20.8065	20.2628	20.566	20.8292	24.5889	20.7617	20.7139	24.4295	21.5438	20.4225	23.5122	23.7096	20.9068	20.5657	24.5856	21.4289
	0.0106076	0.0274408	P04792;F8WE04	82;82	P04792	P04792	Heat shock protein beta-1	HSPB1	AVAAPAYSRALSRQLSSGVSEIRHTADRWRV	QLS(1)SGVSEIR	1162	UID1148	Color2 [DarkGray]	1	4		S	2			1537	___1	0.999501	0.00515481	104.82	77.052	98.898	1.2232	568750000	82	20.4524	20.9484	21.3757	20.7666	20.5075	20.4918	21.0552	21.002	21.1801	21.1281	21.1161	20.3797	22.0031	20.5268	20.701	20.9127	21.563	21.6592	20.7236
	0.213996	0.299784	Q8N7R7-3;Q8N7R7-2;Q8N7R7	274;293;344	Q8N7R7-3	Q8N7R7-3	Cyclin-Y-like protein 1	CCNYL1	CEDKDLCRAAMRRSFSADNFIGIQRSKAILS	SFS(1)ADNFIGIQR	2062	UID2048	Color2 [DarkGray]	1	4		S	2			2552	___1	0.999539	3.25476e-11	150.51	129.06	105.65	1.1364	107390000	274	21.2856	22.7209	21.6461	20.4558	23.7874	19.7463	23.2215	20.7422	22.7049	20.6388	23.2593	24.0183	20.7704	20.8703	20.2671	20.2836	21.0692	19.9528	21.2257
	0.111908	0.260352	Q13263-2;Q13263	19;19	Q13263-2	Q13263-2	Transcription intermediary factor 1-beta	TRIM28	SAAAASAAAASAASGSPGPGEGSAGGEKRST	AASAAAASAAAASAASGS(1)PGPGEGSAGGEK	1624	UID1610	Color2 [DarkGray]	1	4		S	2			2212	___1	0.999541	0	397.31	349.64	239.02	-0.04225	7405500000	19	24.6929	23.2653	25.5893	25.6933	25.6156	25.9184	26.149	26.7792	20.6231	20.1849	26.0461	20.1519	22.2714	23.3369	23.7766	21.0441	21.0725	24.463	23.0634
	0.467814	0.740065	Q9UQ35;Q9UQ35-2	1320;1320	Q9UQ35	Q9UQ35	Serine/arginine repetitive matrix protein 2	SRRM2	WGGPHFSPEHKELSNSPLRENSFGSPLEFRN	ELSNS(1)PLR	2458	UID2444	Color2 [DarkGray]	1	4		S	2			2982	___1	0.999576	8.36475e-15	115.54	100.11	95.311	0.60917	401520000	1320	19.3298	23.8573	21.1466	20.4628	20.6579	21.2159	24.386	20.5204	24.0343	21.2343	24.8218	20.8844	19.9518	20.6242	24.0374	22.7783	24.6669	21.5933	20.6791
	0.0882312	-0.229239	P05771-2	660	P05771-2	P05771-2	Protein kinase C beta type	PRKCB	QEVIRNIDQSEFEGFSFVNSEFLKPEVKS__	NIDQSEFEGFS(1)FVNSEFLKPEVK	1169	UID1155	Color2 [DarkGray]	1	4		S	3			1559	___1	0.999586	1.40501e-05	106.83	99.555	101.3	0.16006	639860000	660	20.8289	21.1452	20.7799	20.442	20.5714	21.0569	23.0988	20.7245	21.2732	20.9492	20.6279	21.9202	22.2561	20.7237	22.232	21.5453	21.0334	25.9598	21.6418
	1.24132	2.03355	Q8ND04;Q8ND04-2	873;873	Q8ND04	Q8ND04	Protein SMG8	SMG8	RFMCSGPDKVMKVMGSGPKESALKALNSDMP	FMCSGPDKVMKVMGS(1)GPK	2073	UID2059	Color2 [DarkGray]	1	4		S	2			2559	___1	0.999594	0.0110075	51.286	28.407	51.286	1.0985	1686200000	873	25.2513	25.7946	24.7515	24.3067	24.7413	21.2201	24.9177	20.5451	21.0982	23.4273	26.2128	22.0694	20.7573	21.2547	21.1614	20.5733	21.3847	20.65	19.769
	0.844663	-0.896271	P04406;P04406-2	83;41	P04406	P04406	Glyceraldehyde-3-phosphate dehydrogenase	GAPDH	VINGNPITIFQERDPSKIKWGDAGAEYVVES	LVINGNPITIFQERDPS(1)KIK	1158	UID1144	Color2 [DarkGray]	1	4		S	3			1534	___1	0.999599	0.000532718	57.152	50.239	53.998	-2.8691	157520000	83	19.4679	21.1347	20.8027	21.4592	23.7169	21.3064	20.6934	22.102	19.7922	21.2606	20.3354	20.6908	20.6058	21.6358	21.2146	21.3731	20.1776	20.2429	21.3714
	0.408612	0.384156	A9Z1X7;E9PCT1;M0R088	547;550;511	A9Z1X7	A9Z1X7		SRRM1	QKETSPRMQMGKRWQSPVTKSGRRRRSPSPP	RWQS(1)PVTK	97	UID98	Color2 [DarkGray]	1	4		S	2			78	___1	0.9996	0.0200369	71.451	37.064	51.445	0.83554	65224000	547	20.7383	24.3947	22.8628	22.8039	22.6739	21.9263	22.2742	22.4763	20.1308	20.7389	20.7932	20.6432	20.7503	20.4066	21.1445	20.8085	21.8292	20.5124	21.6653
	0.480517	-0.827816	Q86UX7-2;Q86UX7;F5H1C6	8;8;8	Q86UX7-2	Q86UX7-2	Fermitin family homolog 3	FERMT3	________MAGMKTASGDYIDSSWELRVFVG	TAS(1)GDYIDSSWELR	2016	UID2002	Color2 [DarkGray]	1	4		S	2			2497	___1	0.999615	2.67362e-25	173.44	151.21	173.44	-0.087108	166610000	8	20.6928	24.5828	20.5342	21.355	24.2364	21.4349	23.4564	25.5415	23.246	20.8117	23.7152	24.788	21.5238	21.1654	19.4077	20.3175	21.2936	20.9945	21.1377
	0.532506	-1.1114	P10451-3;P10451-4;P10451-5;P10451-2;P10451;D6R9C5	192;197;205;205;219;178	P10451-3	P10451-3	Osteopontin	SPP1	AIPVAQDLNAPSDWDSRGKDSYETSQLDDQS	AIPVAQDLNAPSDWDS(1)R	1208	UID1194	Color2 [DarkGray]	1	4		S	2			1632	___1	0.99962	1.04473e-203	291.18	269.95	291.18	-0.16672	580440000	192	21.8268	25.3523	23.0355	23.2375	26.4516	21.8433	25.9248	27.533	21.615	20.8737	22.2665	24.8974	20.917	20.9992	20.0948	20.8264	20.6852	20.1421	20.6633
	0.377664	-0.670758	Q6PKG0;E5RH50;Q6PKG0-3;H0YC33	774;569;697;88	Q6PKG0	Q6PKG0	La-related protein 1	LARP1	EPSTIARSLPTTVPESPNYRNTRTPRTPRTP	SLPTTVPES(1)PNYR	1958	UID1944	Color2 [DarkGray]	1	4		S	2			2435	___1	0.99962	1.57101e-07	141.65	116.85	141.65	0.39213	499350000	774	23.2231	21.3294	21.9665	23.1657	24.2806	24.6983	20.4758	22.0307	21.0552	20.52	20.6564	21.4675	23.7452	25.3471	24.8992	24.0784	25.6995	25.6356	24.124
	0.828706	-0.877093	A9Z1X7;E9PCT1;Q8IYB3;Q8IYB3-2	747;750;738;736	A9Z1X7	A9Z1X7	Serine/arginine repetitive matrix protein 1	SRRM1	RVSRTPEPKKIKKAASPSPQSVRRVSSSRSV	KAAS(1)PSPQSVR	78	UID79	Color2 [DarkGray]	1	4		S	2			78	___1	0.99965	0.000610034	110.84	84.793	67.519	1.4254	383850000	747	21.896	22.6236	22.1788	20.8153	23.6878	23.3367	20.8359	24.2409	20.6147	20.6304	21.0064	21.6733	20.6511	23.65	21.9474	21.6299	23.009	24.7368	20.1953
	1.0629	-0.861921	F5GYC4;B4DG22;B7ZB17;P51812	340;341;341;369	F5GYC4	F5GYC4	Ribosomal protein S6 kinase alpha-3	RPS6KA3	TFYFDPEFTAKTPKDSPGIPPSANAHQLFRG	DS(1)PGIPPSANAHQLFR	149	UID150	Color2 [DarkGray]	1	4		S	3			150	___1	0.999653	0.000207847	67.895	54.954	46.494	-0.92851	106500000	340	21.091	20.7134	20.4491	21.3139	20.8096	20.9851	20.663	23.8041	20.8443	20.9599	20.4894	20.5709	20.5388	23.5711	19.5041	21.2473	22.7857	24.5299	21.1829
	0.297854	-0.631531	Q09666	216	Q09666	Q09666	Neuroblast differentiation-associated protein AHNAK	AHNAK	SGKTVIRLPSGSGAASPTGSAVDIRAGAISA	LPSGSGAAS(1)PTGSAVDIR	1583	UID1569	Color2 [DarkGray]	1	4		S	2			2180	___1	0.999677	0	346.72	296.51	226.75	3.3786	4703500000	216	24.7511	26.2718	24.5115	24.6739	25.4617	26.1932	20.9533	26.7409	21.258	20.8219	26.2489	19.9692	26.6479	21.658	26.7086	26.058	28.1468	28.427	25.5034
	0.31176	-0.340294	Q09666	216	Q09666	Q09666	Neuroblast differentiation-associated protein AHNAK	AHNAK	SGKTVIRLPSGSGAASPTGSAVDIRAGAISA	LPSGSGAAS(1)PTGSAVDIR	1583	UID4770	Color2 [DarkGray]	1	4		S	2			2180	___2	0.999677	0	346.72	296.51	226.75	3.3786	4703500000	216	21.9959	20.5228	21.0452	22.3448	26.0919	21.2914	21.3083	21.4695	23.6767	21.2129	21.178	20.7651	22.1687	23.9344	23.5912	20.5989	24.2765	24.9313	20.4445
	1.05018	0.653411	B0QY16;B0AZU2;Q6ICG6-3;Q6ICG6;Q6ICG6-2	178;275;259;293;298	B0QY16	B0QY16	Uncharacterized protein KIAA0930	KIAA0930	ASPMHERVTSFSTPPTPERNNRPAFFSPSLK	VT(0.002)S(0.016)FS(0.754)T(0.229)PPT(1)PER	2633	UID2594	Color2 [DarkGray]	1	4		T	2			79	___1	0.999681	1.10723e-11	133.47	111.23	81.904	-1.1677	242950000	178	20.9993	25.5737	23.1376	21.648	24.632	25.8062	21.2965	21.2504	20.8079	21.8604	20.7746	21.112	21.0285	20.4606	23.5279	20.5032	24.0044	20.9698	20.9866
	0.0314871	-0.0838498	Q09666	5752	Q09666	Q09666	Neuroblast differentiation-associated protein AHNAK	AHNAK	SGSKGDLKSSKASLGSLEGEAEAEASSPKGK	S(0.086)S(0.1)KAS(0.814)LGS(1)LEGEAEAEASSPK	1560	UID1546	Color2 [DarkGray]	1	4		S	2			2180	___1	0.999686	5.68568e-14	147.92	127.53	93.006	1.2861	266720000	5752	21.1126	24.2269	20.4586	21.5915	24.2142	23.5878	24.0498	25.2459	24.3539	21.389	25.7407	20.3953	20.9605	20.5224	20.3334	21.1005	20.7679	20.6672	20.9807
	0.543538	0.623057	E9PHY5;E9PK52;O43491-4;O43491;E9PII3;O43491-2;O43491-3;H0Y5B0	598;598;598;598;598;598;598;89	E9PHY5	E9PHY5	Band 4.1-like protein 2	EPB41L2	SIAVVQDGDGRREVRSPTKAPHLQLIEGKSS	EVRS(1)PTKAPHLQLIEGK	470	UID457	Color2 [DarkGray]	1	4		S	4			646	___1	0.999689	1.20547e-49	193.59	186.46	193.59	-0.59573	822260000	598	20.9342	24.2341	21.2769	20.46	24.4118	22.2818	20.3119	20.6827	20.6714	21.2002	23.4874	20.288	19.7469	20.6193	20.8972	20.592	26.8569	27.6632	20.3859
	0.699831	0.830241	Q0JRZ9-3;Q0JRZ9;J3KNW0	455;488;488	Q0JRZ9-3	Q0JRZ9-3	F-BAR domain only protein 2	FCHO2	TSGKLSGINEIPRPFSPPVTSNTSPPPAAPL	LSGINEIPRPFS(1)PPVTSNTSPPPAAPLAR	1591	UID1577	Color2 [DarkGray]	1	4		S	3			2181	___1	0.999704	4.52404e-05	105.08	99.236	105.08	-0.81645	216120000	455	21.1147	23.3437	21.4562	20.831	21.1394	21.1287	21.3799	20.4574	24.4744	20.6382	24.0847	24.3894	21.4235	20.6905	22.0025	21.292	21.2458	20.7343	20.8412
	0.453699	-0.658211	Q8NC51-2;Q8NC51;Q8NC51-4;Q8NC51-3	324;330;309;315	Q8NC51-2	Q8NC51-2	Plasminogen activator inhibitor 1 RNA-binding protein	SERBP1	ADGQWKKGFVLHKSKSEEAHAEDSVMDHHFR	SKS(1)EEAHAEDSVMDHHFR	2066	UID2052	Color2 [DarkGray]	1	4		S	4			2557	___1	0.999741	4.26276e-64	208.12	193.7	130.16	-1.4251	1098900000	324	20.3109	25.0677	20.845	21.9982	24.2237	24.5024	20.709	25.3016	20.3935	19.6885	24.5663	21.5842	20.9947	21.2926	21.0422	21.8088	25.4927	25.7687	22.5985
	0.136192	-0.412359	K7ERP6;P17612-2;P17612;Q15136;B1APG2;B1APF8;B1APF9;B1APG3;P22694-8;P22694-10;P22694-4;P22694-3;P22694;P22612;P22694-5;P22694-7;P22694-6;P22694-9;P22694-2	153;191;198;181;193;194;186;204;198;169;186;187;198;198;202;203;205;206;246	K7ERP6	K7ERP6	cAMP-dependent protein kinase catalytic subunit alpha;cAMP-dependent protein kinase catalytic subunit beta;cAMP-dependent protein kinase catalytic subunit gamma	PRKACA;KIN27;PRKACB;PRKACG	VTDFGFAKRVKGRTWTLCGTPEYLAPEIILS	TWT(1)LCGTPEYLAPEIILSK	2832	UID2786	Color2 [DarkGray]	1	4		T	2			1201	___1	0.999745	5.74049e-94	223.06	213.5	216.72	0.38013	3192700000	153	20.6729	20.7253	20.6582	20.778	25.7936	20.2577	25.9596	21.3102	21.4706	20.6527	21.3671	20.8731	25.4362	24.8667	24.0305	22.8301	21.3975	25.8307	21.0449
	0.0882433	-0.163437	P02545-6;P02545;P02545-3;P02545-5;P02545-4;P02545-2;Q5TCI8	390;390;390;291;278;390;309	P02545-6;P02545-2	P02545-2	Prelamin-A/C;Lamin-A/C	LMNA	AYRKLLEGEEERLRLSPSPTSQRSRGRASSH	LRLS(1)PSPTSQR	1133	UID1120	Color2 [DarkGray]	1	4		S	2			1493;1494	___1	0.999751	1.28072e-10	170	138.05	170	1.4547	542250000	390	21.137	24.2834	20.3199	21.2305	23.8526	24.546	21.035	25.2896	21.4255	20.6499	24.541	20.0233	20.9821	21.3724	20.9269	21.0195	24.252	25.0643	21.0261
	0.839071	1.37644	Q07866-7;Q07866-6;Q07866-4;H0YG16;G3V5R9;Q07866-9;H0YJK1	547;591;600;231;591;600;7	Q07866-7	Q07866-7	Kinesin light chain 1	KLC1	YESGPDGGEEMKRASSLNVLNVGGKAAEDRF	ASS(1)LNVLNVGGK	1545	UID1531	Color2 [DarkGray]	1	4		S	2			2165	___1	0.999754	3.35041e-11	158.42	138.09	158.42	0.17576	417940000	547	21.5013	25.5009	21.5544	20.4201	24.5453	25.5819	24.4294	26.3079	20.3346	21.7489	25.394	19.761	20.7315	21.1515	21.3293	20.8692	21.3247	20.296	21.4404
	1.22579	2.00365	O75396	137	O75396	O75396	Vesicle-trafficking protein SEC22b	SC22B	NLGSINTELQDVQR	NLGS(0.879)INTELQDVQR	32	UID33	Color2 [DarkGray]	1	4		S	3			72	___1	0.999758	0.00468331	42.059	11.976	41.86	-0.56704	1408900000	137	17.7664	24.6798	23.7775	18.1801	23.9709	24.0241	24.1907	25.08	22.1596	15.0417	18.3974	17.1191	15.5226	14.3411	14.8635	23.595	18.8533	22.5538	18.7829
	0.858616	1.52647	H0Y812;H7C334	171;171	H0Y812	H0Y812			QVEELSHPGYRWQMISFHPNLYFHSEIIMKE	WQMIS(1)FHPNLY(0.471)FHS(0.53)EIIMK	720	UID3908	Color2 [DarkGray]	1	4		S	4			944	___2	0.999758	0.00468331	42.059	11.976	41.86	-0.56704	1408900000	171	26.8361	27.6874	25.538	21.2326	24.9547	27.3673	21.2116	20.705	20.3374	21.1044	29.1295	20.5567	24.7837	20.5834	21.1217	21.054	20.7909	20.8331	21.1467
	0.0571284	0.125163	B5MBZ0;Q9HC35;Q9HC35-2;F2Z2B5	910;899;841;163	B5MBZ0	B5MBZ0	Echinoderm microtubule-associated protein-like 4	EML4	APVSSTESVIQSNTPTPPPSQPLNETAEEES	APVSSTESVIQSNTPT(1)PPPSQPLNETAEEESR	2662	UID2622	Color2 [DarkGray]	1	4		T	3			256	___1	0.999769	1.14667e-106	162.69	148.48	162.69	-0.524	329070000	910	21.1702	19.8724	23.7116	23.4077	24.8399	20.3175	24.837	25.0617	19.9575	21.1765	25.1614	21.938	20.6563	21.1682	21.4244	20.7068	20.5509	20.2421	20.3391
	0.0504035	0.105817	Q32MZ4-3;Q32MZ4-2;Q32MZ4;Q32MZ4-4	88;120;120;248	Q32MZ4-3	Q32MZ4-3	Leucine-rich repeat flightless-interacting protein 1	LRRFIP1	AATLASLGGTSSRRGSGDTSISIDTEASIRE	RGS(1)GDTSISIDTEASIR	1803	UID1789	Color2 [DarkGray]	1	4		S	2			2338	___1	0.999775	1.76116e-56	198.76	180.13	102.39	-0.96818	536650000	88	23.4579	23.8755	21.2208	22.8246	23.62	25.8896	21.4144	25.0609	21.6971	22.3311	26.0567	20.1892	20.9467	20.331	21.0401	21.3513	20.8184	20.8281	21.1459
	0.122458	0.1452	Q9ULH1;Q9ULH1-2;H0YBF7	843;846;664	Q9ULH1	Q9ULH1	Arf-GAP with SH3 domain, ANK repeat and PH domain-containing protein 1	ASAP1	PPPPPGHKRTLSDPPSPLPHGPPNKGAVPWG	T(0.02)LS(0.981)DPPS(1)PLPHGPPNK	2438	UID2424	Color2 [DarkGray]	1	4		S	2			2964	___1	0.999786	0.00226462	68.944	58.289	68.944	-1.1398	110830000	843	20.5522	20.864	20.9819	21.2368	20.9207	21.4451	19.6426	20.8697	21.5182	21.391	20.5574	19.3673	23.4767	20.388	23.5803	20.8852	23.6427	23.3317	21.3434
	0.0103562	-0.0356403	P53396;P53396-2;B4E3P0	455;455;194	P53396	P53396	ATP-citrate synthase	ACLY	NASGSTSTPAPSRTASFSESRADEVAPAKKA	TAS(1)FSESR	1447	UID1433	Color2 [DarkGray]	1	4		S	2			1992	___1	0.999787	2.23718e-07	126.63	98.35	100.58	-0.27927	1485100000	455	24.29	27.5209	22.4399	20.0305	27.0594	27.1697	20.1839	27.9596	20.2562	21.5448	27.8307	20.6805	24.4864	21.727	20.2647	21.0562	25.2208	26.5869	21.0897
	0.12416	0.154455	Q7Z3T8	939	Q7Z3T8	Q7Z3T8	Zinc finger FYVE domain-containing protein 16	ZFYVE16	PNNETGDITRNEIIQSPISQVPSVEKLSMNT	NEIIQS(1)PISQVPSVEK	1986	UID1972	Color2 [DarkGray]	1	4		S	2			2472	___1	0.999795	1.30586e-17	156.11	138.31	155.1	1.1643	166020000	939	23.5601	25.1568	21.4671	19.5706	24.8087	24.9919	20.9234	23.1148	23.4385	21.4635	21.4	19.899	21.4722	21.2104	21.65	21.0143	21.752	20.9626	19.5559
	0.326533	-0.856623	Q9Y4K4	178	Q9Y4K4	Q9Y4K4	Mitogen-activated protein kinase kinase kinase kinase 5	MAP4K5	AKITATIAKRKSFIGTPYWMAPEVAAVEKNG	KSFIGT(1)PY(1)WMAPEVAAVEK	3173	UID6328	Color2 [DarkGray]	1	4		T	2			3024	___2	0.99981	0.000356419	61.48	14.601	57.802	1.432	682220000	178	21.1961	20.7663	21.0831	20.3693	21.4161	21.0378	20.1206	21.907	21.4967	20.6726	20.2313	20.9692	24.204	21.1057	22.6445	20.7412	21.8475	21.8387	20.3103
	0.110927	0.150233	M0QZS0;M0R150;Q6ZSZ5-2;Q6ZSZ5	742;1061;945;1103	M0QZS0	M0QZS0	Rho guanine nucleotide exchange factor 18	ARHGEF18	LMGKDESTSRNRRSLSPILPGRHSPAPPPDP	SLS(1)PILPGR	939	UID926	Color2 [DarkGray]	1	4		S	2			1222	___1	0.999821	0.0180501	83.883	51.273	83.883	1.2043	70477000	742	20.961	22.3404	21.6804	19.81	20.163	22.8793	20.5383	23.5497	20.8682	20.8853	23.216	20.4101	21.1637	20.0601	21.3318	20.6059	21.795	21.7296	21.9197
	0.153512	-0.2691	H0Y917;Q9H7D7-3;Q9H7D7-4;Q9H7D7-2;Q9H7D7	113;121;121;121;121	H0Y917	H0Y917	WD repeat-containing protein 26	WDR26	ATPELGSSLKKKKRLSQSDEDVIRLIGQHLN	RLS(1)QSDEDVIR	725	UID712	Color2 [DarkGray]	1	4		S	2			948	___1	0.999824	6.38692e-13	174.44	109.53	122.12	-0.15666	218410000	113	20.6727	24.5709	20.5958	20.1881	24.1193	24.5734	19.9831	25.669	20.5863	20.7323	24.5863	21.2141	21.121	20.4631	20.7032	21.257	21.3146	21.3952	21.8799
	0.0490425	0.131755	P48960-2;P48960-3;P48960	738;782;831	P48960-2	P48960-2	CD97 antigen;CD97 antigen subunit alpha;CD97 antigen subunit beta	CD97	TTSGTGHNQTRALRASESGI___________	ALRAS(1)ESGI	1394	UID1380	Color2 [DarkGray]	1	4		S	2			1927	___1	0.999826	0.000533963	139.31	116.67	136.94	0.23636	566820000	738	24.4535	25.8485	24.7773	20.7694	25.5204	26.041	21.0468	26.027	20.9465	20.8824	27.1909	20.1688	20.5196	21.8555	22.2135	20.9177	19.8176	24.5226	21.2359
	0.115307	0.297616	Q9H3Z4;Q9H3Z4-2	10;10	Q9H3Z4	Q9H3Z4	DnaJ homolog subfamily C member 5	DNAJC5	______MADQRQRSLSTSGESLYHVLGLDKN	SLS(1)TSGESLYHVLGLDK	2317	UID2303	Color2 [DarkGray]	1	4		S	2			2818	___1	0.999828	3.59503e-282	324.35	281.04	295.22	0.37923	1864300000	10	25.0231	24.9649	24.3238	23.2213	26.714	22.6755	26.1357	20.9128	26.5159	22.0833	24.6533	26.9614	20.4528	21.596	21.8948	21.2515	20.3343	19.8776	21.4999
	0.00171024	-0.00521013	A9Z1X7;E9PCT1;Q8IYB3;Q8IYB3-2	722;725;713;711	A9Z1X7	A9Z1X7	Serine/arginine repetitive matrix protein 1	SRRM1	PPVRRGASSSPQRRQSPSPSTRPIRRVSRTP	RQS(1)PS(0.831)PS(0.16)T(0.009)RPIR	93	UID94	Color2 [DarkGray]	1	4		S	3			78	___1	0.99983	3.95905e-05	114.69	80.007	57.973	0.35093	276190000	722	23.5309	23.6976	24.0336	24.064	25.9082	24.6565	20.8995	26.171	20.9333	20.0276	21.4367	21.1384	21.1622	20.1548	20.8644	21.4295	21.6127	19.9156	21.2155
	0.129433	0.3123	Q9NQC3-5;Q9NQC3;F8WAM4;Q9NQC3-4;Q9NQC3-2	15;15;15;15;15	Q9NQC3-5;Q9NQC3-2	Q9NQC3-5	Reticulon-4	RTN4	_MEDLDQSPLVSSSDSPPRPQPAFKYQFVRE	MEDLDQSPLVSSSDS(1)PPRPQPAFK	2353	UID2339	Color2 [DarkGray]	1	4		S	2			2856;2857	___1	0.999853	0	395.02	372.55	395.02	0.076064	16704000000	15	27.3392	28.8493	28.1683	27.2437	28.771	26.5338	28.9185	29.4025	28.6488	21.745	28.5879	20.4871	23.9636	27.0624	27.7301	27.1233	27.7742	25.5942	25.5257
	0.328672	-0.632513	Q05655;Q05655-2	645;676	Q05655	Q05655	Protein kinase C delta type;Protein kinase C delta type regulatory subunit;Protein kinase C delta type catalytic subunit	PRKCD	YSNFDQEFLNEKARLSYSDKNLIDSMDQSAF	ARLS(1)YSDK	1531	UID1517	Color2 [DarkGray]	1	4		S	2			2154	___1	0.999855	0.000238546	130.98	77.015	118.4	0.52305	504300000	645	24.1212	26.1025	24.5284	24.5029	24.9072	26.5587	20.9347	26.8912	21.0406	21.4071	20.4632	20.6086	20.4927	20.6679	21.0813	20.575	21.7346	20.6513	20.5628
	0.578707	-0.774004	F8VXC8;Q8TAQ2-2;Q8TAQ2-3;Q8TAQ2	347;347;347;347	F8VXC8	F8VXC8	SWI/SNF complex subunit SMARCC2	SMARCC2	REEEQEDLTKDMDEPSPVPNVEEVTLPKTVN	DMDEPS(1)PVPNVEEVTLPK	622	UID609	Color2 [DarkGray]	1	4		S	2			833	___1	0.999858	0.000223673	73.279	64.869	66.673	-2.7357	109370000	347	20.923	23.9128	20.9444	22.3022	23.8746	20.8235	23.4641	24.6576	23.1056	21.1117	21.092	24.6298	21.3084	20.3003	21.4755	20.6977	21.1398	21.1282	19.9092
	0.594125	-0.82045	Q96QC0	313	Q96QC0	Q96QC0	Serine/threonine-protein phosphatase 1 regulatory subunit 10	PPP1R10	APVPGIKIKKKKKVLSPTAAKPSPFEGKTST	VLS(1)PTAAKPSPFEGK	2219	UID2205	Color2 [DarkGray]	1	4		S	3			2706	___1	0.999859	4.63106e-06	130.72	111.32	106.93	-0.56226	588350000	313	20.943	25.2889	20.9545	20.5271	23.8184	25.1547	20.8912	25.6586	21.0727	20.1868	24.4548	20.9581	24.0287	23.4235	22.8152	21.8842	23.8749	25.2477	22.5281
	1.26073	-0.809262	Q96G03;B4E0G8	165;26	Q96G03	Q96G03	Phosphoglucomutase-2	PGM2	TVSHLKLCAGIMITASHNPKQDNGYKVYWDN	LCAGIMITAS(1)HNPK	2201	UID2187	Color2 [DarkGray]	1	4		S	2			2680	___1	0.99986	9.46719e-18	162.94	147.61	162.94	-0.41795	107760000	165	20.3983	22.8459	20.7302	21.1013	21.3899	22.9263	21.5895	23.1067	21.6211	20.7752	20.5102	20.7232	19.8841	20.6243	20.2606	20.8693	20.9407	20.4589	19.5537
	0.173991	-0.170961	Q9H7R2;Q53G59;Q53G59-2	123;390;428	Q9H7R2	Q9H7R2	Kelch-like protein 12	KLHL12	TTLGDMIYVSGGFDGSRRHTSMERYDPNIDQ	RGLAGAT(0.26)T(0.26)LGDMIY(0.219)VS(0.26)GGFDGS(1)R	1827	UID5014	Color2 [DarkGray]	1	4		S	2			2351	___2	0.999874	0.00280159	41.227	21.487	41.227	2.3025	39089000	123	20.1521	20.4889	20.7961	19.9346	21.2138	21.1322	20.6931	19.6039	21.4109	19.395	21.3322	20.7235	21.0732	22.1521	21.2954	21.0776	20.1984	21.61	20.8022
	0.401953	-0.676153	Q09666	5731	Q09666	Q09666	Neuroblast differentiation-associated protein AHNAK	AHNAK	KFNFSKPKGKGGVTGSPEASISGSKGDLKSS	GKGGVTGS(1)PEASISGSK	1571	UID1557	Color2 [DarkGray]	1	4		S	2			2180	___1	0.999876	3.22344e-30	165.66	131.82	127.59	0.54034	1211500000	5731	23.2637	21.2026	23.2034	24.0762	21.0748	25.1402	20.9419	25.2514	20.6625	21.5994	25.2504	20.5582	21.2518	22.0879	22.2805	22.127	23.2714	24.5686	22.3732
	0.00551775	0.0118646	A8MVE2;Q8NHL6;Q8NHL6-2;F6TER3;Q8NHL6-4;Q8NHL6-3;C9JMK7;Q8NHJ6-2;C9JST2;Q8NHJ6;Q8NHJ6-3	563;579;580;630;580;581;564;376;376;377;378	A8MVE2;Q8NHJ6-2;Q8NHJ6-3	Q8NHJ6-2	Leukocyte immunoglobulin-like receptor subfamily B member 1;Leukocyte immunoglobulin-like receptor subfamily B member 4	LILRB1;LILRB4	EVKHSRPRREMASPPSPLSGEFLDTKDRQAE;KVKHSRPRREMASPPSPLSGEFLDTKDRQAE	REMASPPS(1)PLSGEFLDTK	55	UID56	Color2 [DarkGray]	1	4		S	3			2573;2574;69	___1	0.999891	6.44795e-20	149.99	129.5	111.53	-0.52545	2779900000	376	23.6121	25.6006	24.2185	22.4287	25.2012	25.0627	25.1191	26.2964	24.1279	21.4328	24.0384	21.491	21.3104	21.6662	22.7128	22.0012	20.5779	22.6075	22.0329
	0.708818	-0.51459	Q9Y6I3-3;Q9Y6I3;Q9Y6I3-1	428;454;540	Q9Y6I3-3	Q9Y6I3-3	Epsin-1	EPN1	FDMSGVRGSLAEAVGSPPPAATPTPTPPTRK	GSLAEAVGS(1)PPPAATPTPTPPTR	2560	UID2546	Color2 [DarkGray]	1	4		S	2			3048	___1	0.999898	6.86528e-20	102.39	84.804	100.67	1.2441	54942000	428	21.0323	22.6761	20.3063	21.4773	21.3691	21.1546	20.1246	23.034	21.2811	20.512	19.5374	20.3418	20.117	21.594	20.3897	20.8767	20.3425	19.9639	20.8483
	0.263939	-0.323555	O14828-2;O14828	50;76	O14828-2	O14828-2	Secretory carrier-associated membrane protein 3	SCAMP3	LPPPSAPSLQPSRKLSPTEPKNYGSYSTQAS	KLS(1)PTEPK	979	UID966	Color2 [DarkGray]	1	4		S	2			1278	___1	0.999899	0.000180982	119.27	79.426	115.41	0.96311	251500000	50	23.7258	24.6081	21.6968	22.5616	25.2087	25.3121	20.453	24.9125	20.9615	21.2662	21.4962	20.1182	20.9294	20.5758	20.9205	21.552	21.059	24.708	21.1617
	0.53612	-0.479371	P42858	1874	P42858	P42858	Huntingtin	HTT	KRHSLSSTKLLSPQMSGEEEDSDLAAKLGMC	LLSPQMS(1)GEEEDSDLAAK	1371	UID1357	Color2 [DarkGray]	1	4		S	2			1895	___1	0.999902	8.76792e-10	136.26	113.79	136.26	-0.78434	238460000	1874	20.5547	24.3885	21.1277	22.2994	24.1943	24.1234	21.3471	23.6084	21.1282	21.3331	21.0627	20.5157	21.7234	21.2194	20.284	20.5052	20.8434	21.4293	21.0198
	0.669999	-1.24407	Q15942;B4DQR8;H0Y2Y8;B4DQX7;H7C3D3	267;180;235;110;84	Q15942	Q15942	Zyxin	ZYX	PRGPPASSPAPAPKFSPVTPKFTPVASKFSP	FS(1)PVTPK	1759	UID1745	Color2 [DarkGray]	1	4		S	2			2316	___1	0.999903	2.93269e-75	206.45	188.31	106.42	0.081729	1826800000	267	20.2673	25.0538	20.8656	20.6157	25.5455	24.2424	20.3014	25.0883	20.6505	21.1906	24.6905	20.779	22.0877	26.6483	25.3751	24.4086	27.0303	28.0933	24.5053
	0.751039	-0.65761	P35611;P35611-3;E7EV99;E7ENY0;P35611-2;P35611-4;A2A3N8;H0Y9H2	358;358;358;358;358;358;358;64	P35611	P35611	Alpha-adducin	ADD1	LLNPEKYKAKSRSPGSPVGEGTGSPPKWQIG	SPGS(1)PVGEGTGSPPK	1343	UID1329	Color2 [DarkGray]	1	4		S	2			1849	___1	0.999909	1.38309e-17	160.63	132.66	160.63	-0.673	136480000	358	23.0813	24.3941	22.3118	22.6132	23.073	23.9674	21.1851	23.8649	20.6756	20.3704	20.5876	20.4792	21.2651	21.4062	21.5457	21.2707	20.8241	20.949	20.7213
	0.111297	-0.195122	P14618;P14618-2;H3BTN5;H3BQ34;H3BUW1;H3BTJ2;H3BT25;H3BU13;H3BN34;H3BQZ3	37;37;37;37;37;37;37;37;37;37	P14618	P14618	Pyruvate kinase PKM;Pyruvate kinase	PKM	MADTFLEHMCRLDIDSPPITARNTGIICTIG	LDIDS(1)PPITAR	1237	UID1223	Color2 [DarkGray]	1	4		S	2			1676	___1	0.999911	0.000152894	128.54	66.78	128.54	0.20943	163430000	37	19.9528	24.3588	20.4359	20.4461	24.2122	23.5526	23.2723	25.0759	21.3311	20.0199	24.0838	20.7445	20.0031	20.4113	21.1699	21.4495	21.7894	22.7627	20.5487
	0.202099	-0.288066	Q96BY6-3;Q96BY6;H7C0I3	1312;1318;200	Q96BY6-3	Q96BY6-3	Dedicator of cytokinesis protein 10	DOCK10	SSEKTDNCEKIPRPLSLIGSTLRFDKLDQAE	IPRPLS(1)LIGSTLR	2182	UID2168	Color2 [DarkGray]	1	4		S	3			2660	___1	0.999913	0.00149068	68.481	54.471	56.956	-0.18581	101490000	1312	20.026	20.2389	20.6981	21.9514	20.8937	21.6785	21.4136	19.8509	19.9751	21.8731	21.4634	20.3836	20.0174	20.8241	20.2382	20.8234	19.8153	19.3727	21.0982
	0.0570821	0.0997747	P10412;P16402	36;37	P10412;P16402	P16402	Histone H1.4;Histone H1.3	HIST1H1E;HIST1H1D	KKAKKAGATAGKRKASGPPVSELITKAVAAS;KKKARKSAGAAKRKASGPPVSELITKAVAAS	KAS(1)GPPVSELITK	1206	UID1192	Color2 [DarkGray]	1	4		S	3			1631;1693	___1	0.999915	0.000113661	114.01	93.173	57.173	-3.0816	352540000	37	20.6605	21.3664	21.0084	20.535	20.7738	20.3619	20.3819	21.0585	19.6777	20.1571	23.5591	20.4239	20.2912	19.6366	20.9513	20.5219	20.3626	22.6142	20.7328
	0.0123076	-0.0228433	P16403	36	P16403	P16403	Histone H1.2	HIST1H1C	KKKAAKKAGGTPRKASGPPVSELITKAVAAS	KAS(1)GPPVSELITK	1248	UID1234	Color2 [DarkGray]	1	4		S	3			1694	___1	0.999915	0.000113661	114.01	93.173	57.173	-3.0816	294000000	36	21.3857	20.3923	20.8122	21.2108	20.4523	21.7557	22.0345	20.8238	21.5278	20.3988	23.5591	20.3831	20.809	20.9447	20.5263	21.7209	20.4853	22.6142	20.5239
	0.492762	0.627194	Q32MZ4-3;Q32MZ4-2;Q32MZ4	710;742;766	Q32MZ4-3	Q32MZ4-3	Leucine-rich repeat flightless-interacting protein 1	LRRFIP1	EMSEHPSQTVRKALDSNSLENDDLSAPGREP	ALDS(1)NSLENDDLSAPGR	1798	UID1784	Color2 [DarkGray]	1	4		S	2			2338	___1	0.999916	2.35047e-36	179.14	136.9	179.14	1.3182	383680000	710	20.095	24.6756	21.2332	20.4372	24.7913	23.3631	20.9433	20.5226	20.6618	20.849	24.4295	19.7963	19.2769	24.151	23.7096	20.3025	21.2936	23.0888	20.5445
	1.24325	-1.25618	J3KN66;Q5JTV8;H0YD16;Q5JTV8-2	221;220;97;220	J3KN66	J3KN66	Torsin-1A-interacting protein 1	TOR1AIP1	ATSVQQKVNFSEEGETEEDDQDSSHSSVTTV	VNFSEEGET(1)EEDDQDSSHSSVTTVK	2803	UID2757	Color2 [DarkGray]	1	4		T	3			1107	___1	0.999923	5.66094e-167	252.48	243.19	143.61	-0.501	156250000	221	20.5554	24.5558	20.595	20.8981	20.9949	24.7557	21.0357	25.5052	20.9657	21.6041	20.748	20.6685	23.1037	23.7647	21.3704	20.0947	19.3826	21.5007	21.0497
	0.733125	-0.688609	O00161;H3BM38;H3BV99;H3BP15;H3BQY9	110;110;67;61;61	O00161	O00161	Synaptosomal-associated protein 23;Synaptosomal-associated protein	SNAP23	SGKAYKTTWGDGGENSPCNVVSKQPGPVTNG	TTWGDGGENS(1)PCNVVSK	947	UID934	Color2 [DarkGray]	1	4		S	2			1244	___1	0.999928	3.61634e-07	127.97	105.97	127.97	0.61614	80346000	110	21.5794	23.8689	21.1056	21.3136	20.5954	24.3509	21.9966	24.5414	20.611	19.7607	21.2281	20.6461	20.0483	20.2274	20.7909	20.8483	23.0957	20.362	20.1907
	0.981247	-1.33784	P09601	229	P09601	P09601	Heme oxygenase 1	HMOX1	FEELQELLTHDTKDQSPSRAPGLRQRASNKV	DQS(1)PSRAPGLR	1201	UID1187	Color2 [DarkGray]	1	4		S	2			1617	___1	0.99993	0.000669832	102.87	79.801	89.548	0.78957	724880000	229	23.118	25.6746	22.7293	21.5491	24.6975	25.1829	21.1182	25.9172	20.4525	20.9012	20.2401	21.3204	25.2451	24.6044	24.0866	23.161	24.8558	25.5522	21.0178
	0.394017	-0.363123	Q00341-2;Q00341;C9JMQ6;C9JQ82;C9JBS3;C9JEJ8;C9JHN6;C9JT62;C9JHS7;C9JK79;C9JHZ8;C9JES8;C9JZI8;C9J5E5;C9JIZ1	67;31;31;31;31;31;31;31;31;31;31;31;31;31;31	Q00341-2	Q00341-2	Vigilin	HDLBP	RSGLVPQQIKVATLNSEEESDPPTYKDAFPP	VATLNS(1)EEESDPPTYK	1502	UID1488	Color2 [DarkGray]	1	4		S	2			2124	___1	0.99993	1.00987e-27	140.68	119.68	140.68	-1.2402	63877000	67	20.296	24.1707	20.9189	21.1783	20.9784	24.1219	20.7392	24.2694	20.9316	20.1539	20.6247	20.3115	21.8676	20.5842	20.2966	20.6378	21.0052	20.4723	20.8336
	0.0543073	-0.108386	B4DH53;Q66K74	733;759	B4DH53	B4DH53	Microtubule-associated protein 1S;MAP1S heavy chain;MAP1S light chain	MAP1S	EFEHRKAVPMAPAPASPGSSNDSSARSQERA	AVPMAPAPAS(1)PGSSNDSSAR	157	UID158	Color2 [DarkGray]	1	4		S	2			157	___1	0.999932	1.23639e-64	199.41	169.83	193.06	0.18016	974540000	733	24.2577	25.5692	24.0701	24.0882	25.4035	25.0064	22.074	25.677	20.2857	22.3646	23.6778	21.1967	20.3902	21.9692	21.9759	21.8539	23.1952	23.8236	21.286
	0.306451	-0.726229	Q14847;Q14847-3;Q14847-2;C9J9W2	146;90;146;110	Q14847	Q14847	LIM and SH3 domain protein 1	LASP1	MGPSGGEGMEPERRDSQDGSSYRRPLEQQQP	MGPSGGEGMEPERRDS(1)QDGSSYR	1709	UID1695	Color2 [DarkGray]	1	4		S	3			2270	___1	0.999933	1.16392e-152	259.8	244.63	214.11	-0.95302	4685600000	146	22.5353	26.7986	21.6435	19.8509	24.8362	26.611	21.2766	27.5354	20.2427	21.2446	19.6935	20.0915	25.4523	24.266	24.6776	22.828	25.5714	26.3999	24.1632
	0.262944	-0.716242	Q9Y4K4	180	Q9Y4K4	Q9Y4K4	Mitogen-activated protein kinase kinase kinase kinase 5	MAP4K5	ITATIAKRKSFIGTPYWMAPEVAAVEKNGGY	KSFIGT(1)PY(1)WMAPEVAAVEK	3252	UID6401	Color2 [DarkGray]	1	4		Y	2			3024	___2	0.999935	0.000356419	61.48	14.601	57.802	1.432	682220000	180	21.4849	20.4057	20.4554	20.9494	19.7181	20.4956	20.5433	19.895	21.2987	20.6362	21.519	19.8893	24.204	19.8806	22.6445	21.5212	21.8475	21.8387	20.3103
	0.0953632	0.15913	Q16666-3;Q16666-2;Q16666;H3BM18;X6RHM1	153;153;153;153;153	Q16666-3	Q16666-3	Gamma-interferon-inducible protein 16	IFI16	GPKGSKVSEEQTQPPSPAGAGMSTAMGRSPS	VSEEQTQPPS(1)PAGAGMSTAMGR	1786	UID1772	Color2 [DarkGray]	1	4		S	2			2326	___1	0.999941	1.84277e-28	156.51	135.56	156.15	-1.0937	1261700000	153	21.3725	24.3882	20.843	19.9896	20.0134	23.4057	20.6525	25.0034	20.4034	19.9271	24.2862	21.8932	21.0047	21.0147	22.118	20.3036	22.3986	23.4748	22.017
	0.828586	-0.787992	Q99613;H3BRV0;B5ME19;H3BPE4	39;39;39;39	Q99613	Q99613	Eukaryotic translation initiation factor 3 subunit C;Eukaryotic translation initiation factor 3 subunit C-like protein	EIF3C;EIF3CL	TKPVGGNYGKQPLLLSEDEEDTKRVVRSAKD	QPLLLS(1)EDEEDTKR	2246	UID2232	Color2 [DarkGray]	1	4		S	2			2729	___1	0.999941	0.000203362	95.57	78.202	95.57	-1.4182	300880000	39	19.999	21.2357	20.7122	21.0566	20.7442	20.54	19.8845	20.9495	20.9305	20.6802	21.0835	20.9346	21.3455	23.2469	20.5878	20.9886	22.8332	24.5599	21.0293
	0.595927	0.494493	Q7Z434-4;Q7Z434	81;222	Q7Z434-4	Q7Z434-4	Mitochondrial antiviral-signaling protein	MAVS	TAGATSSLTPSRGPVSPSVSFQPLARSTPRA	GPVS(1)PSVSFQPLAR	1990	UID1976	Color2 [DarkGray]	1	4		S	2			2474	___1	0.999942	5.73657e-74	232.37	208.3	232.37	0.49129	224900000	81	24.7251	21.0641	22.9304	20.5198	25.3465	21.3228	22.6607	20.2828	24.9199	21.022	20.8306	20.8462	19.7312	20.2282	21.5644	20.276	20.0664	20.9151	22.0379
	0.388643	-0.841677	E9PQN2;E9PKI6;E9PK91;Q9NYF8-3;Q9NYF8-2;Q9NYF8;E9PK09;Q9NYF8-4;E9PJA7	266;268;268;266;266;268;268;268;266	E9PQN2	E9PQN2	Bcl-2-associated transcription factor 1	BCLAF1	SAKNTPSQHSHSIQHSPERSGSGSVGNGSSR	NTPSQHSHSIQHS(1)PER	497	UID484	Color2 [DarkGray]	1	4		S	3			670	___1	0.999944	2.31358e-27	174.04	162.77	168.81	0.68102	1166700000	266	20.9688	23.8955	20.5767	22.4229	25.0336	23.7564	21.4726	25.7872	20.5966	19.6722	21.111	21.6615	24.828	24.6849	23.2122	19.7508	25.8277	26.5399	23.5982
	0.187527	-0.376775	F8VS07;F8VQE1;Q9UHB6-3;Q9UHB6-2;Q9UHB6-5;Q9UHB6;Q9UHB6-4	187;329;188;330;331;490;491	F8VS07	F8VS07	LIM domain and actin-binding protein 1	LIMA1	LERPAQLANARETPHSPGVEDAPIAKVGVLA	ETPHS(1)PGVEDAPIAK	615	UID602	Color2 [DarkGray]	1	4		S	2			821	___1	0.999944	1.30232e-25	173.19	153.09	173.19	0.26844	2957300000	187	24.341	28.318	23.9551	23.5438	26.664	27.9599	20.962	27.9086	21.1005	23.0616	24.7965	21.2456	23.8263	24.1893	23.5745	21.5528	25.8095	26.8404	24.4838
	0.0768539	-0.10039	Q96JH7	125	Q96JH7	Q96JH7	Deubiquitinating protein VCIP135	VCPIP1	PKKNTELVKVMGLSNYHCKLLSPILARYGMD	NT(0.001)ELVKVMGLS(0.999)NY(1)HCK	3242	UID6391	Color2 [DarkGray]	1	4		Y	2			2692	___2	0.999946	0.0184973	47.894	18.99	47.894	-0.56271	90382000	125	20.7571	21.0509	20.1834	20.9051	20.4492	20.3936	21.0004	19.9733	20.5575	21.406	20.8442	21.8152	21.8612	24.2275	21.4088	21.7656	20.8783	21.7006	21.3345
	0.320293	-0.373786	G8JLH9;P40763-2;P40763	629;726;727	G8JLH9	G8JLH9	Signal transducer and activator of transcription;Signal transducer and activator of transcription 3	STAT3	CVTPTTCSNTIDLPMSPRTLDSLMQFGNNGE	FICVTPTTCSNTIDLPMS(1)PR	696	UID683	Color2 [DarkGray]	1	4		S	3			918	___1	0.999948	5.71374e-10	120.31	106.9	78.837	0.40778	302550000	629	20.6851	23.1667	20.4734	22.3547	20.6148	20.9403	23.1867	23.9531	23.5483	20.9293	20.247	20.0785	21.1317	20.7057	21.4965	20.2321	21.695	20.2662	20.3158
	0.147105	0.243155	A9Z1X7;E9PCT1;Q8IYB3;M0R088	401;406;406;367	A9Z1X7	A9Z1X7	Serine/arginine repetitive matrix protein 1	SRRM1	SASPPRRRHRPSPPATPPPKTRHSPTPQQSN	HRPSPPAT(1)PPPK	2629	UID2590	Color2 [DarkGray]	1	4		T	3			78	___1	0.999951	0.000578727	84.753	70.724	84.753	-0.31677	130530000	401	21.7585	20.1373	21.1264	21.1256	20.4547	20.5368	20.4002	19.9067	20.4159	20.781	21.2806	20.621	20.8482	23.6972	22.5917	20.2767	23.7124	20.6879	23.2282
	0.490602	-0.488713	P01008	68	P01008	P01008	Antithrombin-III	SERPINC1	CIYRSPEKKATEDEGSEQKIPEATNRRVWEL	ATEDEGS(1)EQKIPEATNRR	1125	UID1112	Color2 [DarkGray]	1	4		S	3			1463	___1	0.999952	1.1584e-06	124.29	102.45	87.352	-0.12014	254770000	68	19.9899	20.4529	21.5835	21.474	21.5769	20.2821	19.7272	23.4548	19.6296	21.0649	20.2396	21.2913	24.199	23.9855	22.535	21.5665	21.0984	24.1595	22.4309
	0.329189	0.535998	Q6UX71-3;Q6UX71-2;Q6UX71	128;457;506	Q6UX71-3	Q6UX71-3	Plexin domain-containing protein 2	PLXDC2	ERRPSRWPAMKFRRGSGHPAYAEVEPVGEKE	RGS(1)GHPAYAEVEPVGEK	1970	UID1956	Color2 [DarkGray]	1	4		S	3			2444	___1	0.999953	1.69537e-10	143.04	101.95	91.618	-0.44992	151650000	128	20.427	23.9194	22.3619	21.3796	20.7256	23.7128	21.0507	23.9079	21.1178	20.5301	25.9891	20.051	21.1948	20.9238	20.4928	20.3732	20.8543	20.5339	20.8815
	0.665425	0.321108	Q01804-5;Q01804-3;Q01804	940;941;1006	Q01804-5	Q01804-5	OTU domain-containing protein 4	OTUD4	KTEKVKDPKTAADVVSPGANSVDSRVQRPKE	TAADVVS(1)PGANSVDSR	1512	UID1498	Color2 [DarkGray]	1	4		S	2			2135	___1	0.999955	1.30586e-17	156.11	125.12	132.81	0.27496	50590000	940	20.7989	23.1514	20.0795	20.8802	22.8335	23.4269	21.1778	20.939	21.2228	19.7314	21.3821	20.3844	20.5777	20.9268	20.6991	20.5134	22.9395	23.2768	20.8902
	0.0624194	-0.117531	Q6NYC8;Q6NYC8-2	145;145	Q6NYC8	Q6NYC8	Phostensin	PPP1R18	RDQSPKGRESREERLSPRETRERRLGIGGAQ	ESREERLS(1)PR	1935	UID1921	Color2 [DarkGray]	1	4		S	3			2422	___1	0.999959	0.00216908	85.909	43.125	85.909	0.019164	229430000	145	21.5827	21.2785	20.5161	19.9906	24.703	21.036	20.837	20.4466	20.2652	21.1104	20.0808	20.3302	23.8483	23.7701	23.0344	20.4653	24.2265	25.4927	23.0925
	0.392378	0.534296	Q13459;M0R300;M0R0P8;Q13459-2	1346;1346;1346;1346	Q13459	Q13459	Unconventional myosin-IXb	MYO9B	SLDLSDRHRATGAALTPTEERRTSFSTSDVS	ATGAALT(1)PTEER	2990	UID2944	Color2 [DarkGray]	1	4		T	2			2225	___1	0.99996	1.33497e-22	186.39	157.58	181.76	0.06752	665070000	1346	21.1096	25.8811	23.2845	23.0058	26.1035	25.9086	21.4959	24.5068	21.0261	21.7716	24.3764	20.5026	20.9485	20.7946	23.7576	21.7456	23.7224	24.3259	22.8929
	0.430091	0.728375	A6NIW2;Q5JSL3	12;12	A6NIW2	A6NIW2	Dedicator of cytokinesis protein 11	DOCK11	____MAEVRKFTKRLSKPGTAAELRQSVSEA	RLS(1)KPGTAAELR	36	UID37	Color2 [DarkGray]	1	4		S	3			35	___1	0.999961	4.80746e-06	127.83	102.66	127.83	-1.2951	287220000	12	24.1368	24.6086	23.7408	20.9858	25.0064	20.4064	20.4604	25.4677	20.7225	20.6785	24.4072	20.8686	25.3618	23.4076	23.6394	20.5508	24.3608	24.334	23.3461
	0.58482	0.378973	Q09666	5552	Q09666	Q09666	Neuroblast differentiation-associated protein AHNAK	AHNAK	AAPDISVKGPAFNMASPESDFGINLKGPKIK	GPAFNMAS(1)PESDFGINLKGPK	1574	UID1560	Color2 [DarkGray]	1	4		S	3			2180	___1	0.999963	2.76725e-55	191.93	160.01	187.79	0.56087	650600000	5552	21.3562	23.4063	20.93	21.0639	25.7679	21.1121	22.4404	20.0243	25.161	21.5234	21.0911	21.0881	21.2802	22.3596	22.4615	20.6094	24.6886	22.527	20.7965
	0.115045	-0.273735	Q8ND76-3;Q8ND76;Q8ND76-2	272;326;301	Q8ND76-3	Q8ND76-3	Cyclin-Y	CCNY	DKYKDLRRSARKRSASADNLTLPRWSPAIIS	SAS(1)ADNLTLPR	2076	UID2062	Color2 [DarkGray]	1	4		S	2			2561	___1	0.999964	9.94707e-11	168.61	143.08	168.61	0.60058	344140000	272	22.6234	25.2155	20.3988	24.4151	24.4644	25.1395	20.7138	25.7505	21.19	20.0915	25.6785	20.1092	24.0425	20.5033	21.7185	20.0285	20.4068	23.5626	22.442
	1.10276	-0.88512	Q9Y3L3;Q6ZT62	550;486	Q9Y3L3	Q9Y3L3	SH3 domain-binding protein 1	SH3BP1	ESEVPPRPASPKVTRSPPETAAPVEDMARRT	S(1)PPETAAPVEDMAR	2521	UID2507	Color2 [DarkGray]	1	4		S	2			3011	___1	0.999964	1.78753e-06	106.17	91.298	92.939	0.39578	150950000	550	20.5951	23.3045	22.5374	22.7403	20.6049	22.9674	20.7383	23.7069	20.4867	20.8392	20.4828	21.9017	20.4435	20.6486	20.8374	20.3531	20.2136	20.9101	21.7104
	0.185027	0.196624	O75995	243	O75995	O75995	SAM and SH3 domain-containing protein 3	SASH3	YVDVLPEEAVGHARPSRRQSKGKRPKPKTLH	FIYVDVLPEEAVGHARPS(1)RR	1074	UID1061	Color2 [DarkGray]	1	4		S	4			1402	___1	0.999965	0.0020881	47.564	38.28	47.564	-0.58303	80776000	243	19.9027	21.3142	20.779	20.8452	20.4927	21.4864	20.8829	20.5071	21.0843	20.0788	20.7337	20.2988	19.9991	20.6876	22.2163	21.1776	20.1198	20.6833	20.5691
	0.434295	-0.661499	A6NFI3	10	A6NFI3	A6NFI3	Zinc finger protein 316	ZNF316	______MAALHTTPDSPAAQLERAEDGSECD	AALHTTPDS(1)PAAQLER	17	UID18	Color2 [DarkGray]	1	4		S	2			22	___1	0.999966	3.88484e-48	171.91	143.9	148.03	0.38836	588980000	10	23.1863	25.9071	20.8516	24.0418	24.7753	25.3769	24.5662	26.3442	21.3594	21.2871	24.4809	21.1872	21.823	22.8363	22.8248	22.2207	23.8551	21.3012	20.7053
	0.27616	-0.518402	Q9Y286-2;Q9Y286	313;406	Q9Y286-2	Q9Y286-2	Sialic acid-binding Ig-like lectin 7	SIGLEC7	GDIGMKDANTIRGSASQGNLTESWADDNPRH	GSAS(1)QGNLTESWADDNPR	2499	UID2485	Color2 [DarkGray]	1	4		S	2			2988	___1	0.999966	0	396.72	361.97	396.72	-0.94116	166290000	313	20.3236	24.6243	20.2563	23.1346	21.6728	20.8139	21.0041	26.1799	22.2214	20.7157	25.4201	20.2449	21.144	21.3305	20.8352	21.6704	21.0693	20.8467	20.9318
	0.0478722	-0.0545716	Q15742	434	Q15742	Q15742	NGFI-A-binding protein 2	NAB2	SLDGHLQAVGSCPRLTPPPADLPLALPAHGL	LT(1)PPPADLPLALPAHGLWSR	3021	UID2975	Color2 [DarkGray]	1	4		T	3			2311	___1	0.999966	0.003489	45.099	36.878	45.099	0.43367	53232000	434	20.3706	21.0131	21.8089	21.3967	20.8491	21.2035	20.0114	20.6104	20.8392	21.4366	21.0902	22.6441	20.335	21.0187	22.4199	19.998	20.2943	20.6716	21.952
	0.0281828	0.0488233	G3V599;O15320-8;O15320-4;O15320-3;O15320-10;O15320;O15320-9;O15320-6;O15320-5	1071;456;536;507;524;536;498;461;541	G3V599	G3V599	cTAGE family member 5	CTAGE5	PSPLGWPSSETRAFLSPPTLLEGPLRLSPLL	AFLS(1)PPTLLEGPLR	673	UID660	Color2 [DarkGray]	1	4		S	2			899	___1	0.999967	0.000658044	95.651	85.127	95.651	0.72637	160990000	1071	20.1168	20.2736	20.1099	20.598	23.3737	20.8057	22.3392	20.0441	20.726	20.5691	19.9329	20.9839	22.4456	22.1068	22.1271	21.3622	22.5545	23.4126	19.4455
	0.324324	0.699556	K4DI84;Q96QH2-2;Q96QH2	334;334;382	K4DI84	K4DI84	PML-RARA-regulated adapter molecule 1	PRAM1	KKPPQPELGGLPRTSSEPEFNSLPRKLLQPE	TSS(1)EPEFNSLPR	905	UID892	Color2 [DarkGray]	1	4		S	2			1159	___1	0.999969	1.56015e-22	196.27	181.77	196.27	0.25666	301780000	334	22.8358	25.2962	23.766	21.5829	24.9803	25.3836	24.6465	26.4866	20.5559	20.7913	25.1779	21.2426	19.9257	20.7826	20.3895	20.7359	19.3333	20.2885	19.8955
	0.0549517	-0.109543	O00560-2;O00560;B4DHN5;E9PBU7;G5EA09	6;6;6;6;27	O00560-2	O00560-2	Syntenin-1	SDCBP	__________MSLYPSLEDLKVDKVIQAQTA	SLYPS(1)LEDLKVDK	961	UID948	Color2 [DarkGray]	1	4		S	2			1264	___1	0.99997	5.98804e-05	121.56	100.5	113.76	2.5537	489000000	6	23.7083	20.5111	20.5003	22.0173	26.5592	20.1319	24.6363	20.4901	25.6393	22.1734	21.3058	25.3088	21.802	23.0724	20.7918	20.6968	24.2927	22.1604	21.2654
	0.164666	-0.325134	Q6JBY9	68	Q6JBY9	Q6JBY9	CapZ-interacting protein	RCSD1	LFPPKVDLGQNGEEKSPPNASHPPKFKVKSS	VDLGQNGEEKS(1)PPNASHPPK	1930	UID1916	Color2 [DarkGray]	1	4		S	3			2418	___1	0.99997	1.60233e-41	182.4	159.11	182.4	-0.32134	629520000	68	22.34	26.2585	20.6222	20.8453	24.8615	26.2667	21.4041	25.823	20.1266	21.4269	24.4227	21.4736	20.7887	25.5603	24.0758	22.4529	24.9566	25.893	23.1311
	0.0192394	0.0382597	Q13283	149	Q13283	Q13283	Ras GTPase-activating protein-binding protein 1	G3BP1	QDEVFGGFVTEPQEESEEEVEEPEERQQTPE	YQDEVFGGFVTEPQEES(1)EEEVEEPEER	1641	UID1627	Color2 [DarkGray]	1	4		S	3			2213	___1	0.999971	3.96185e-06	119.65	111.21	103.75	0.82001	221980000	149	20.1547	21.3468	21.0849	20.925	24.5189	21.0112	24.1338	19.9817	23.4823	20.3184	20.7657	25.6853	23.1681	24.4907	22.7732	20.7889	24.8414	22.8561	20.4969
	0.232798	-0.353365	E9PG46;Q2M2I8-2;Q2M2I8	620;620;620	E9PG46	E9PG46	AP2-associated protein kinase 1	AAK1	TTPPPAVQGQKVGSLTPPSSPKTQRAGHRRI	VGSLT(1)PPS(0.595)S(0.405)PK	2737	UID2691	Color2 [DarkGray]	1	4		T	2			636	___1	0.999971	3.66502e-07	141.13	83.779	141.13	-1.0551	302400000	620	21.0238	22.5189	20.6481	20.1114	20.552	20.6877	20.6428	20.7012	20.911	20.7592	23.0878	22.0339	24.6281	23.6713	23.6551	21.8726	24.1419	22.8625	21.2723
	0.160533	-0.392064	F8VZJ2;H0YHX9;Q13765;E9PAV3-2;E9PAV3;F8W0W4	87;164;166;876;2029;166	F8VZJ2	F8VZJ2	Nascent polypeptide-associated complex subunit alpha;Nascent polypeptide-associated complex subunit alpha, muscle-specific form	NACA	SNIQENTQTPTVQEESEEEEVDETGVEVKDI	VQGEAVSNIQENTQTPTVQEES(1)EEEEVDETGVEVK	429	UID419	Color2 [DarkGray]	1	4		S	3			604	___1	0.999972	3.33166e-137	227.5	205.17	227.5	0.32155	388550000	87	24.2119	20.6969	21.0347	19.957	24.1981	24.5258	25.1705	26.4721	21.146	21.4241	25.1067	22.1871	21.6341	20.6628	21.2922	21.0708	21.8864	20.102	21.0992
	0.149865	-0.357917	K4DI84;Q96QH2-2;Q96QH2	298;298;346	K4DI84	K4DI84	PML-RARA-regulated adapter molecule 1	PRAM1	KKPPQPELGDLTRTSSEPEVSVLPKRPRPAE	TSS(1)EPEVSVLPK	906	UID893	Color2 [DarkGray]	1	4		S	2			1159	___1	0.999973	3.10947e-11	149.23	133.26	149.23	-0.2451	356150000	298	21.4082	24.6265	20.5923	20.3628	23.861	24.6012	24.011	26.3461	21.0626	19.6174	23.8432	20.0482	21.4459	20.8187	21.0433	20.7633	19.6436	21.5123	20.9796
	0.418199	0.421805	P54253	775	P54253	P54253	Ataxin-1	ATXN1	KIEPSKPAATRKRRWSAPESRKLEKSEDEPP	RWS(1)APESR	1452	UID1438	Color2 [DarkGray]	1	4		S	2			2001	___1	0.999974	0.0150391	79.201	44.815	79.201	0.72232	61356000	775	20.5212	22.6727	21.7786	20.5795	22.6218	23.5342	23.2226	23.6531	19.6498	21.2633	21.5783	20.5727	21.1937	20.9069	20.3495	20.5921	20.3754	20.7595	21.7639
	0.0554938	-0.129448	E7EX73;E9PGM1;E7EUU4;Q04637-5;Q04637-4;Q04637-3;Q04637;Q04637-8;Q04637-9;Q04637-6;Q04637-7	1024;1101;1148;1023;1100;1147;1187;1188;1194;991;992	E7EX73	E7EX73	Eukaryotic translation initiation factor 4 gamma 1	EIF4G1	DRLDRARTPATKRSFSKEVEERSRERPSQPE	SFS(1)KEVEER	407	UID397	Color2 [DarkGray]	1	4		S	2			588	___1	0.999976	0.00425511	111.63	68.912	96.604	-0.55559	301810000	1024	21.3463	25.2758	21.1913	23.0819	25.5228	25.8832	19.8283	26.2048	22.0122	21.1976	24.6172	20.7523	20.0442	20.7744	20.6914	19.3876	21.3987	23.3426	20.2918
	0.0594005	0.108822	S4R3H4;E7EQT4;Q9UKV3-5;Q9UKV3	652;670;710;710	S4R3H4	S4R3H4	Apoptotic chromatin condensation inducer in the nucleus	ACIN1	ERTSTSSSSVQARRLSQPESAEKHVTQRLQP	RLS(1)QPESAEKHVTQR	2614	UID2575	Color2 [DarkGray]	1	4		S	4			3109	___1	0.999977	0.000218861	115.34	59.299	83.423	1.4958	149270000	652	21.1058	20.5355	21.1617	19.9952	20.1408	19.8405	20.8304	21.3773	20.0316	21.1915	21.2455	20.5235	20.7581	20.106	22.2368	20.6002	23.1695	20.334	22.5156
	0.149917	-0.272679	Q9Y3Z3;Q9Y3Z3-4;Q9Y3Z3-2;Q9Y3Z3-3	592;557;568;522	Q9Y3Z3	Q9Y3Z3	Deoxynucleoside triphosphate triphosphohydrolase SAMHD1	SAMHD1	NFTKPQDGDVIAPLITPQKKEWNDSTSVQNP	NFTKPQDGDVIAPLIT(1)PQKK	3171	UID3125	Color2 [DarkGray]	1	4		T	3			3016	___1	0.999977	0.000439667	66.017	58.025	54.56	0.28204	201680000	592	19.4633	20.5245	20.8183	20.7316	20.5496	20.787	20.5565	20.6558	20.9938	20.8859	23.2984	21.3828	20.7059	20.9927	20.8382	20.046	23.468	24.5139	21.0382
	0.467618	0.433874	F8WEE8;Q7Z422-2;Q7Z422-4;Q7Z422-3;C9K0U0;Q7Z422	87;87;88;89;106;107	F8WEE8	F8WEE8	SUZ domain-containing protein 1	SZRD1	EAEYAEARKRILGSASPEEEQEKPILDRPTR	ILGSAS(1)PEEEQEKPILDRPTR	327	UID328	Color2 [DarkGray]	1	4		S	3			431	___1	0.999979	1.17545e-83	205.73	173.59	205.73	0.1692	521430000	87	22.7688	23.9895	21.1593	20.8746	24.6843	24.175	22.5901	21.3078	21.8	21.4822	22.8336	20.5514	20.7007	24.783	24.0178	20.9356	25.1642	25.2591	20.9433
	1.137	-1.6702	Q09666	5841	Q09666	Q09666	Neuroblast differentiation-associated protein AHNAK	AHNAK	GGLGSKSKGHYEVTGSDDETGKLQGSGVSLA	GHYEVTGS(1)DDETGK	1573	UID1559	Color2 [DarkGray]	1	4		S	2			2180	___1	0.999979	1.92046e-297	318.25	296.59	270.07	-0.40045	1590100000	5841	20.3504	26.2539	20.2358	21.3089	24.3684	26.0867	21.065	26.6534	19.9764	21.526	25.5245	20.672	20.3969	19.912	21.1237	22.7446	21.6071	25.5652	20.6562
	0.272131	-0.840376	J3KNX9;Q92614-4;Q92614;Q92614-3;Q92614-2;Q92614-5	2020;2005;2020;1968;1689;1547	J3KNX9	J3KNX9	Unconventional myosin-XVIIIa	MYO18A	SSSPTSYWKSLAPDRSDDEHDPLDNTSRPRY	SLAPDRS(1)DDEHDPLDNTSRPR	850	UID837	Color2 [DarkGray]	1	4		S	4			1118	___1	0.99998	7.30159e-12	132.78	116.51	115.66	0.59146	2449300000	2020	23.5812	27.2352	24.3976	24.22	25.5945	26.3998	20.7887	28.4919	20.5575	22.4875	27.1337	21.6378	26.464	26.989	25.8395	20.0703	27.0336	28.2489	23.9033
	0.795628	-1.23618	Q9BTU6	47	Q9BTU6	Q9BTU6	Phosphatidylinositol 4-kinase type 2-alpha	PI4K2A	PGGAVRVAAAAGSGPSPPGSPGHDRERQPLL	VAAAAGSGPS(1)PPGSPGHDR	2257	UID2243	Color2 [DarkGray]	1	4		S	2			2756	___1	0.99998	1.06405e-193	286.69	264.09	286.69	0.57813	993370000	47	21.3307	20.6825	19.9507	21.1688	20.1702	20.4031	21.449	25.1805	20.6855	20.8837	20.6985	19.5089	25.1516	21.2879	20.9581	24.32	25.0957	26.2653	19.5337
	1.10963	-1.25715	Q92619;K7ES98;K7EM85;Q92619-2;K7ES92;F5H4A3;F5H1R4	569;573;596;585;204;409;452	Q92619	Q92619	Minor histocompatibility protein HA-1;Minor histocompatibility antigen HA-1	HMHA1	DVHYDFEPHVSANAWSPVMRARKSSFNVSDV	DQEPDVHYDFEPHVSANAWS(1)PVMR	2149	UID2135	Color2 [DarkGray]	1	4		S	3			2629	___1	0.999981	1.14961e-07	123.73	113.22	123.73	-1.0186	392880000	569	20.231	24.0536	20.3923	20.9782	20.719	21.0461	21.2837	25.1277	20.0003	19.997	23.8875	21.2092	20.8444	20.4332	21.0791	22.4931	23.2186	21.7711	20.2751
	0.095069	0.233551	D6REM6;A8MXP9;P43243;D6R991	188;188;188;188	D6REM6	D6REM6	Matrin-3	MATR3	VPRDDWEEKRHFRRDSFDDRGPSLNPVLDYD	RDS(1)FDDRGPSLNPVLDYDHGSR	63	UID64	Color2 [DarkGray]	1	4		S	4			72	___1	0.999982	1.10852e-38	174.36	163.55	174.36	-0.58302	532150000	188	20.459	25.9794	22.0625	20.8627	26.0193	25.3455	24.2978	26.0631	19.5985	20.9721	26.4095	20.5943	21.2524	20.9672	21.3946	21.0094	22.0845	20.8837	21.8064
	0.286019	0.600192	O43399;O43399-5;O43399-7;O43399-2;O43399-4;O43399-3;O43399-6	166;180;189;146;160;169;123	O43399	O43399	Tumor protein D54	TPD52L2	ISRKLGDMRNSATFKSFEDRVGTIKSKVVGD	S(1)FEDRVGTIK	1012	UID999	Color2 [DarkGray]	1	4		S	2			1323	___1	0.999983	3.10249e-10	162.32	141.29	81.676	3.1743	941190000	166	20.8689	26.0805	20.935	21.1574	25.3895	26.4346	21.1827	26.8561	20.6212	20.5775	25.3421	21.9142	20.9639	23.819	23.7489	21.5108	24.5219	25.1831	23.6402
	0.303498	-0.746315	Q9UQ35;Q9UQ35-2	1208;1208	Q9UQ35	Q9UQ35	Serine/arginine repetitive matrix protein 2	SRRM2	QDRPESSLVFKDTLRTPPRERSGAGSSPETK	DTLRT(1)PPRER	3153	UID3107	Color2 [DarkGray]	1	4		T	3			2982	___1	0.999984	0.00268451	98.531	74.34	98.531	0.21514	730420000	1208	20.7715	21.5019	20.8322	20.7648	27.1724	26.4968	20.6681	26.8947	21.1636	21.5055	21.3188	21.2341	24.6814	24.6607	24.8851	21.0388	25.2575	25.9981	24.7769
	0.292062	-0.546479	C9J2I0;B8ZZY2;P52594-2;P52594-3;P52594;P52594-4	103;181;181;181;181;181	C9J2I0	C9J2I0	Arf-GAP domain and FG repeat-containing protein 1	AGFG1	DSAPTLHLNKGTPSQSPVVGRSQGQQQEKKQ	GTPSQS(1)PVVGR	262	UID263	Color2 [DarkGray]	1	4		S	2			325	___1	0.999985	0.00328212	90.689	60.002	82.912	-0.83496	322330000	103	22.5192	24.5762	23.8953	24.7133	23.5766	24.4695	21.5856	26.3019	21.5787	19.9074	20.917	20.6745	19.7337	24.1617	23.1064	23.7984	23.5906	25.1723	21.3274
	0.725315	-0.923699	P06748-2;P06748;P06748-3;E5RI98	125;125;125;61	P06748-2	P06748-2	Nucleophosmin	NPM1	HISGQHLVAVEEDAESEDEEEEDVKLLSISG	CGSGPVHISGQHLVAVEEDAES(1)EDEEEEDVK	1172	UID1158	Color2 [DarkGray]	1	4		S	3			1572	___1	0.999985	1.03988e-06	71.881	60.877	61.586	-1.0626	188370000	125	20.8386	20.4173	20.3352	20.9505	21.4433	20.821	20.7739	20.9905	20.7596	20.6409	20.5371	20.8498	20.8	19.9948	20.4388	19.7443	23.3521	20.1787	20.7303
	0.207225	-0.164358	X6RGP5;J3KNL6;O15027-2;O15027-4;O15027-3;O15027;O15027-5	686;1964;1786;1786;1786;1786;1786	X6RGP5	X6RGP5	Protein transport protein Sec16A	SEC16A	LLPSAPQTLPDGPLASPARVPMFPVPLPPGP	LLPSAPQTLPDGPLAS(1)PAR	838	UID825	Color2 [DarkGray]	1	4		S	2			1114	___1	0.999986	4.072e-09	114.99	97.441	89.557	-0.13614	58925000	686	23.1306	23.5254	20.9761	20.8708	23.4743	22.8707	20.963	22.8058	23.3927	20.6047	21.1256	20.6849	20.9705	21.3029	19.9081	20.7307	20.1932	20.0337	20.9377
	0.167981	-0.31362	Q14258	100	Q14258	Q14258	E3 ubiquitin/ISG15 ligase TRIM25	TRIM25	PPADVWTPPARASAPSPNAQVACDHCLKEAA	ASAPS(1)PNAQVACDHCLK	1699	UID1685	Color2 [DarkGray]	1	4		S	3			2259	___1	0.999986	2.55343e-19	156.49	135.03	122.16	-0.21857	241380000	100	21.2916	25.129	20.0969	20.3851	23.8047	24.9668	20.6636	25.82	20.8346	20.7659	24.8488	21.454	20.8951	21.8297	20.6487	20.9902	20.6132	20.2418	20.6445
	0.242094	0.644676	Q9H4A4;A6NKB8	7;7	Q9H4A4	Q9H4A4	Aminopeptidase B	RNPEP	_________MASGEHSPGSGAARRPLHSAQA	ASGEHS(1)PGSGAAR	2320	UID2306	Color2 [DarkGray]	1	4		S	2			2821	___1	0.999986	1.1463e-35	211.15	178.29	211.15	0.74601	1328200000	7	24.0919	26.6779	24.8359	23.966	20.8775	26.9277	21.0042	26.9091	20.5605	21.8963	19.5887	20.2438	25.733	25.7118	24.4823	20.7925	26.3708	27.1511	25.321
	0.00876078	-0.0180753	Q9P107;K7EJC2	437;181	Q9P107	Q9P107	GEM-interacting protein	GMIP	DVDSVGGGSESRSLDSPTSSPGAGTRQLVKA	SLDS(1)PTSSPGAGTR	2390	UID2376	Color2 [DarkGray]	1	4		S	2			2912	___1	0.999986	1.26125e-26	176.87	145.44	176.87	-0.70538	455690000	437	23.9193	25.3821	24.1133	23.3736	20.749	25.25	23.9994	20.9478	20.6967	20.6147	24.9498	20.5896	24.3919	24.213	23.2994	22.6299	24.6485	25.5452	23.8089
	0.808353	-0.683468	A9Z1X7;E9PCT1;Q8IYB3;Q8IYB3-2;M0R088	625;628;616;614;589	A9Z1X7	A9Z1X7	Serine/arginine repetitive matrix protein 1	SRRM1	QRRYSPSPPPKRRTASPPPPPKRRASPSPPP	TAS(1)PPPPPK	99	UID100	Color2 [DarkGray]	1	4		S	2			78	___1	0.999987	0.000985301	101.38	80.382	97.734	1.013	293610000	625	22.3215	23.8597	23.0377	21.9395	24.254	23.7937	20.1671	24.2618	20.4049	21.1663	20.7115	20.3966	20.9566	21.9142	20.9989	21.8793	22.3212	20.7509	21.9778
	0.0126904	0.0133718	K7EP20;C9IZV6;Q96HP0	197;53;749	K7EP20	K7EP20	Dedicator of cytokinesis protein 6	DOCK6	LEEGAFPFRLKDTVLSEGNVEQELRASLAAL	DTVLS(1)EGNVEQELR	271	UID272	Color2 [DarkGray]	1	4		S	2			333	___1	0.999987	0.00687606	61.65	44.214	61.65	3.7181	51585000	197	22.3426	20.8211	21.0355	19.942	21.3114	21.493	20.6826	21.1368	20.4	20.4685	20.2148	20.725	20.7551	21.0613	21.5829	20.1368	20.9134	20.4514	20.8887
	0.0378791	0.0697583	Q6PCB5	6	Q6PCB5	Q6PCB5	Round spermatid basic protein 1-like protein	RSBN1L	__________MAEPPSPVHCVAAAAPTATVS	AEPPS(1)PVHCVAAAAPTATVSEKEPFGK	1953	UID1939	Color2 [DarkGray]	1	4		S	3			2432	___1	0.999987	0.000299851	77.241	67.079	77.241	0.1306	123020000	6	20.1804	24.0669	20.4305	20.8532	23.2888	20.3747	23.5949	21.3619	23.691	20.5153	23.8146	20.4666	21.0794	21.4765	22.8438	21.8033	23.5713	21.5757	20.108
	0.000969828	-0.00374836	Q9UI08;Q9UI08-2;B7Z3I5;H0YJN0	331;333;337;148	Q9UI08	Q9UI08	Ena/VASP-like protein	EVL	PNSSEAGRKPWERSNSVEKPVSSILSRTPSV	SNS(1)VEKPVSSILSR	2423	UID2409	Color2 [DarkGray]	1	4		S	3			2945	___1	0.999987	7.99296e-63	226.64	212.04	195.96	-0.24142	10458000000	331	24.6337	28.661	24.6026	23.5417	27.994	28.5126	27.0881	29.1436	20.5312	24.5486	27.7257	20.5411	19.4309	23.005	22.0063	21.4922	20.855	20.1843	20.9627
	0.32974	-0.339721	Q16827-4;Q16827-3;Q16827-2;Q16827	54;54;865;865	Q16827-4	Q16827-4	Receptor-type tyrosine-protein phosphatase O	PTPRO	QMARECGAGTFVNFASLERDGKLPYNWSKNG	ECGAGTFVNFAS(1)LER	1792	UID1778	Color2 [DarkGray]	1	4		S	2			2330	___1	0.999989	1.79092e-17	159.4	145.24	159.4	1.2347	49004000	54	20.8483	20.716	21.3002	20.9483	23.0081	21.6676	20.2308	20.961	20.1526	20.3539	20.5786	19.9861	20.8973	20.962	19.8402	20.7016	20.3602	21.5995	20.6109
	0.68001	-0.452649	Q86V48-2;Q86V48-3;Q86V48	659;659;659	Q86V48-2	Q86V48-2	Leucine zipper protein 1	LUZP1	LRCRVIKSSGREKPDSDDDLDIASLVTAKLV	EKPDS(1)DDDLDIASLVTAK	2018	UID2004	Color2 [DarkGray]	1	4		S	2			2499	___1	0.99999	0.00046781	83.253	67.728	83.253	0.84691	46691000	659	20.5067	21.0323	20.9423	20.7847	20.9189	20.4577	20.8804	20.8062	20.8461	20.1119	20.306	23.3949	21.0245	20.8763	21.2117	21.4805	22.9926	20.3017	21.2388
	0.0979173	-0.176256	Q9H4G0-2;Q9H4G0-4;Q9H4G0-3;Q9H4G0;H7C2K6;X6RC15	682;604;675;784;212;145	Q9H4G0-2	Q9H4G0-2	Band 4.1-like protein 1	EPB41L1	MIPGPQTVATEIRSLSPIIGKDVLTSTYGAT	SLS(1)PIIGK	2329	UID2315	Color2 [DarkGray]	1	4		S	2			2823	___1	0.99999	5.69184e-06	112.36	45.665	112.36	0.48748	176190000	682	21.8626	25.413	20.9177	20.2187	23.4432	24.6467	23.7952	25.3783	20.29	20.5856	23.1036	20.8515	20.3223	21.0894	21.4526	20.5786	21.49	20.455	20.3023
	0.475626	-0.63105	Q9NTI5-2;Q9NTI5	1358;1358	Q9NTI5-2	Q9NTI5-2	Sister chromatid cohesion protein PDS5 homolog B	PDS5B	SKQHRVSRRAQQRAESPESSAIESTQSTPQK	AES(1)PESSAIESTQSTPQK	2367	UID2353	Color2 [DarkGray]	1	4		S	2			2872	___1	0.99999	3.45704e-82	223.29	199.35	223.29	0.34327	280600000	1358	21.0683	23.9021	23.1001	22.4944	22.5447	24.0766	20.4386	24.671	21.2133	20.3736	24.2898	20.4049	19.7524	20.3795	22.035	21.7923	22.5973	24.1781	21.5087
	0.820912	-0.403826	P42224;H7BZ88	727;17	P42224	P42224	Signal transducer and activator of transcription 1-alpha/beta	STAT1	VHPSRLQTTDNLLPMSPEEFDEVSRIVGSVE	LQTTDNLLPMS(1)PEEFDEVSR	1362	UID1348	Color2 [DarkGray]	1	4		S	2			1885	___1	0.999991	4.53385e-12	130.85	103.19	130.85	-0.43192	167170000	727	20.6384	21.1348	20.6065	21.0202	21.1663	21.1688	20.4272	20.7222	20.5948	21.1594	20.6856	21.1767	23.2424	20.6937	22.0819	21.0982	22.2724	20.8133	20.1976
	0.0898442	-0.161688	K7ESI8;K7EL92;K7ERC7;K7EJX0;B7Z5N5;Q15796-2;Q15796	8;8;8;8;8;8;8	K7ESI8	K7ESI8	Mothers against decapentaplegic homolog;Mothers against decapentaplegic homolog 2	SMAD2	________MSSILPFTPPVVKRLLGWKKSAG	SSILPFT(1)PPVVKR	2668	UID2628	Color2 [DarkGray]	1	4		T	2			296	___1	0.999991	4.13139e-05	88.552	61.223	80.469	0.30887	240170000	8	19.9392	23.1145	20.7525	19.981	24.3488	21.711	19.9488	21.5138	23.186	19.9018	23.6058	20.6243	21.1868	21.4876	22.7819	21.6543	23.1922	20.741	20.6881
	0.609579	0.330145	Q15637-4;Q15637-6;Q15637-7;Q15637-3;Q15637-2;Q15637;Q15637-5	80;80;54;80;80;80;205	Q15637-4	Q15637-4	Splicing factor 1	SF1	LRTGDLGIPPNPEDRSPSPEPIYNSEGKRLN	S(1)PS(1)PEPIYNSEGK	1750	UID4937	Color2 [DarkGray]	1	4		S	2			2307	___2	0.999991	0.000247851	67.964	47.379	67.115	-0.94285	68061000	80	20.749	22.5669	20.9889	21.0122	20.925	23.1851	21.4204	22.6427	20.2802	20.8516	21.1942	20.3786	20.3872	21.1407	21.0931	20.5133	20.8011	21.5344	21.7641
	0.18884	-0.129502	Q15637-4;Q15637-6;Q15637-7;Q15637-3;Q15637-2;Q15637;Q15637-5	82;82;56;82;82;82;207	Q15637-4	Q15637-4	Splicing factor 1	SF1	TGDLGIPPNPEDRSPSPEPIYNSEGKRLNTR	S(1)PS(1)PEPIYNSEGK	1751	UID4938	Color2 [DarkGray]	1	4		S	2			2307	___2	0.999991	0.000247851	67.964	47.379	67.115	-0.94285	68061000	82	20.9201	22.5669	20.5459	20.711	20.8454	23.1851	20.9418	22.6427	20.4175	21.4799	20.5163	20.3074	20.7051	20.4844	20.3327	20.5364	20.9762	20.7524	21.0032
	0.553417	-0.845771	F5H1G9;F8WA55;F8WA56;A6NFN2;Q8IZP0-11;Q8IZP0-10;Q8IZP0-8;Q8IZP0-7;Q8IZP0-2;Q8IZP0-4;Q8IZP0-3;Q8IZP0-5;Q8IZP0-6;Q8IZP0-9;Q8IZP0;Q8IZP0-12	184;184;184;184;119;178;183;183;178;183;183;178;183;183;183;200	F5H1G9	F5H1G9	Abl interactor 1	ABI1	TGTLSRTNPPTQKPPSPPMSGRGTLGRNTPY	TNPPTQKPPS(1)PPMSGR	20	UID21	Color2 [DarkGray]	1	4		S	2			23	___1	0.999992	7.97505e-41	193.42	170.61	193.42	0.64798	1497700000	184	20.9137	24.8364	21.3929	20.7667	21.9835	24.9193	20.7909	26.0491	21.5992	20.3734	24.9179	21.5286	23.7578	23.4348	22.4037	20.4511	23.1252	25.1291	21.1141
	0.618982	-0.816174	Q01082-3;Q01082-2;Q01082	2089;2102;2102	Q01082-3	Q01082-3	Spectrin beta chain, non-erythrocytic 1	SPTBN1	VRRQQEEEERKRRPPSPEPSTKVSEEAESQQ	RPPS(1)PEPSTK	1508	UID1494	Color2 [DarkGray]	1	4		S	2			2129	___1	0.999992	1.02785e-08	174.46	111.04	174.46	0.55229	207590000	2089	22.2118	24.2075	23.4928	22.2667	24.0084	24.3024	19.3897	25.1837	21.6991	20.8318	20.7538	21.4123	20.8071	21.5463	20.935	21.4673	22.9721	23.7024	22.199
	0.431473	-1.10644	Q13177	141	Q13177	Q13177	Serine/threonine-protein kinase PAK 2;PAK-2p27;PAK-2p34	PAK2	VLKFYDSNTVKQKYLSFTPPEKDGFPSGTPA	YLS(1)FTPPEK	1616	UID1602	Color2 [DarkGray]	1	4		S	2			2204	___1	0.999992	4.52897e-230	295.17	221.03	203.02	-0.0369	3576100000	141	24.8007	26.8937	24.6302	24.0275	27.1824	25.9392	27.1017	23.6499	26.5963	22.0354	27.3397	27.5162	19.9244	20.7161	20.5036	22.4639	20.7734	22.2593	22.9592
	0.284706	-0.228184	Q96AD0;Q96LD4	350;588	Q96AD0	Q96AD0	Tripartite motif-containing protein 47	TRIM47	RRLKASRPRRGGIPASPIDPFQSRLDSHFAG	RGGIPAS(1)PIDPFQSR	2178	UID2164	Color2 [DarkGray]	1	4		S	3			2653	___1	0.999993	0.00278111	57.009	47.479	55.337	-0.60706	114580000	350	20.7596	21.5114	21.0431	20.6603	23.6573	19.7139	20.1518	21.1177	23.2591	21.46	20.2947	20.5956	20.5604	22.8159	20.666	21.2546	23.3744	23.9891	20.4202
	0.791043	-1.16925	Q9UQ35;Q9UQ35-2;I3L4D8;I3L182	954;954;954;858	Q9UQ35	Q9UQ35	Serine/arginine repetitive matrix protein 2	SRRM2	SRVTSRTTPRRSRSVSPCSNVESRLLPRYSH	SVS(1)PCSNVESR	2488	UID2474	Color2 [DarkGray]	1	4		S	2			2982	___1	0.999993	3.20452e-07	140.14	124.99	140.14	-0.10585	362140000	954	20.8801	21.0098	21.6743	21.1405	21.238	20.6066	20.4073	20.7981	20.4961	21.4425	20.5706	21.2095	24.5361	24.511	23.5559	23.3546	24.5204	25.4536	23.9893
	0.515598	-0.878093	K3W4U1;P06734;M0R1R5	88;89;89	K3W4U1;P06734	K3W4U1	Low affinity immunoglobulin epsilon Fc receptor;Low affinity immunoglobulin epsilon Fc receptor membrane-bound form;Low affinity immunoglobulin epsilon Fc receptor soluble form	FCER2	HHGDQMAQKSQSTQISQELEELRAEQQRLKS	SQSTQIS(1)QELEELR	893	UID880	Color2 [DarkGray]	1	4		S	2			1158;1570	___1	0.999994	5.92018e-62	225.6	199.56	119.65	-0.24628	841170000	88	20.5896	24.5455	21.0401	21.2313	24.2495	23.7452	24.0078	25.4775	24.8871	20.9516	25.8049	20.4047	22.261	24.6919	23.9764	23.7905	24.0539	21.1016	22.4113
	0.260515	-0.644917	Q92619	23	Q92619	Q92619	Minor histocompatibility protein HA-1;Minor histocompatibility antigen HA-1	HMHA1	ELMKTPSISKKNRAGSPSPQPSGELPRKDGA	AGS(1)PS(1)PQPSGELPR	2147	UID2133	Color2 [DarkGray]	1	4		S	2			2629	___1	0.999994	1.13787e-31	193.51	118.52	70.47	-2.6258	761170000	23	23.7419	26.2924	24.3905	24.5682	24.662	25.8992	20.8664	27.0081	21.7328	21.1505	26.6144	20.1645	23.1011	23.5653	23.1139	20.0058	23.729	24.5027	21.5187
	0.729314	-0.688594	Q9UQ35;Q9UQ35-2;I3L4U6	2694;2276;20	Q9UQ35	Q9UQ35	Serine/arginine repetitive matrix protein 2	SRRM2	RKPIDSLRDSRSLSYSPVERRRPSPQPSPRD	SLSYS(1)PVER	2480	UID2466	Color2 [DarkGray]	1	4		S	2			2982	___1	0.999994	0.00143798	121.6	79.899	121.6	-1.4942	89222000	2694	21.4083	20.3031	21.3536	21.1337	20.5221	21.3678	21.194	20.1885	20.6178	20.9784	21.0499	20.7766	23.5013	23.9474	20.6888	21.5121	23.6343	20.4815	20.3995
	0.208171	0.294992	Q9Y4E8	229	Q9Y4E8	Q9Y4E8	Ubiquitin carboxyl-terminal hydrolase 15	USP15	KNEDGTWPRGPSTPKSPGASNFSTLPKISPS	S(1)PGASNFSTLPK	2537	UID2523	Color2 [DarkGray]	1	4		S	2			3021	___1	0.999994	3.17843e-07	117.77	95.691	117.77	-0.91779	429370000	229	20.5701	20.9576	21.5395	20.8388	22.9658	20.2929	19.769	20.6425	20.8205	19.8471	20.7999	20.3793	24.7517	25.0833	24.1214	20.6379	25.2136	25.4039	23.4555
	0.140854	0.326434	B4DTG6;Q8ND56-2;Q8ND56	175;216;216	B4DTG6	B4DTG6	Protein LSM14 homolog A	LSM14A	TASAHLPAPAAVGRRSPVSTRPLPSASQKAG	S(1)PVSTRPLPSASQK	199	UID200	Color2 [DarkGray]	1	4		S	2			212	___1	0.999995	3.68282e-51	215.98	154.04	165.89	0.4007	950110000	175	23.2781	25.3248	23.524	23.4812	25.0844	25.1825	21.3421	26.1488	21.616	21.4014	26.1606	20.8971	21.9039	20.0157	21.0593	21.3449	22.2857	19.7207	21.6228
	0.0694862	0.126581	H0Y360;Q01433	47;76	H0Y360	H0Y360	AMP deaminase 2	AMPD2	GSGKPKAKYPFKKRASLQASTAAPEARGGLG	RAS(1)LQASTAAPEAR	704	UID691	Color2 [DarkGray]	1	4		S	2			925	___1	0.999995	1.37509e-05	132.59	111.75	125.45	-0.25118	168930000	47	21.1325	24.8089	22.2078	21.3238	23.0181	24.7397	22.8523	25.5663	20.9917	20.9186	23.8145	21.0496	21.2941	20.7317	20.6768	20.7808	20.5308	19.1424	21.2489
	0.0553928	0.124026	F8VTQ5;F8W6I7;P09651-3;P09651-2;P09651;F8W646	6;6;6;6;6;6	F8VTQ5	F8VTQ5	Heterogeneous nuclear ribonucleoprotein A1;Heterogeneous nuclear ribonucleoprotein A1, N-terminally processed	HNRNPA1	__________MSKSESPKEPEQLRKLFIGGL	SES(1)PKEPEQLR	620	UID607	Color2 [DarkGray]	1	4		S	3			826	___1	0.999996	1.28422e-28	206.66	175.06	181.26	-0.54942	4380500000	6	24.327	25.5707	24.1139	24.1608	24.9929	26.2428	24.0272	26.1033	21.2802	22.0802	26.1592	21.1619	24.1571	24.0482	23.5728	22.8673	24.3136	24.5933	23.1531
	0.223641	-0.337767	O60841	113	O60841	O60841	Eukaryotic translation initiation factor 5B	EIF5B	KKGQKGKKQSFDDNDSEELEDKDSKSKKTAK	KQSFDDNDS(1)EELEDKDSK	1049	UID1036	Color2 [DarkGray]	1	4		S	3			1364	___1	0.999996	1.30033e-109	248.47	221.75	248.47	-1.9846	132080000	113	20.6968	24.3156	21.1486	20.5404	21.1687	24.2514	20.4966	25.4949	21.3556	21.3364	20.2708	20.8474	20.8063	21.704	20.0787	20.4323	20.9268	24.9772	20.2449
	0.742449	-1.08915	Q13459;M0R300;M0R0P8;Q13459-2	1290;1290;1290;1290	Q13459	Q13459	Unconventional myosin-IXb	MYO9B	KSKPCGSPRVQEKPDSPGGSTQIQRYLDAER	VQEKPDS(1)PGGSTQIQR	1662	UID1648	Color2 [DarkGray]	1	4		S	3			2225	___1	0.999996	1.41245e-35	183.7	134.48	134.06	-0.19597	2941000000	1290	24.6261	27.3912	24.1208	23.9825	26.4225	27.4623	21.825	27.4898	20.8305	22.6392	21.3343	19.6065	25.1524	24.6071	23.7057	22.4987	25.2094	26.3171	23.1301
	0.38689	0.371266	Q15418-2;E9PGT3;Q15418-3;E9PRI4;Q15418;Q5SVM6	389;369;288;364;380;38	Q15418-2	Q15418-2	Ribosomal protein S6 kinase alpha-1;Ribosomal protein S6 kinase	RPS6KA1	GIPPSAGAHQLFRGFSFVATGLMEDDGKPRA	GFS(1)FVATGLMEDDGKPR	1742	UID1728	Color2 [DarkGray]	1	4		S	2			2301	___1	0.999996	5.44669e-06	100.41	87.779	100.41	-0.04016	186770000	389	21.5145	20.3941	21.3043	20.5011	20.5806	20.3771	21.0221	21.3573	23.3848	20.8187	22.8644	23.5364	20.446	20.6833	21.7632	20.5649	20.5092	19.9645	21.5524
	0.205475	-0.513912	J3KN59;Q12982;Q12982-2	235;114;176	J3KN59	J3KN59	BCL2/adenovirus E1B 19 kDa protein-interacting protein 2	BNIP2	DDLPKPKTTEVIRKGSITEYTAAEEKEDGRR	KGS(1)ITEYTAAEEK	828	UID815	Color2 [DarkGray]	1	4		S	2			1106	___1	0.999997	0	354.71	295.64	354.71	-0.3521	608750000	235	24.139	26.3607	25.1153	24.6137	24.5499	26.4169	21.1997	26.7015	21.1341	22.0772	26.2738	20.974	20.1514	21.5664	20.6995	20.4378	20.5293	20.2882	21.6095
	0.32734	0.45394	Q15942;B4DQR8;H0Y2Y8;B4DQX7;H7C3D3	281;194;249;124;98	Q15942	Q15942	Zyxin	ZYX	FSPVTPKFTPVASKFSPGAPGGSGSQPNQKL	FS(1)PGAPGGSGSQPNQK	1758	UID1744	Color2 [DarkGray]	1	4		S	2			2316	___1	0.999997	8.12369e-10	89.816	68.515	72.34	-3.2834	345570000	281	21.0964	24.7151	21.5493	21.4117	24.0517	20.7584	20.4904	21.4528	21.8416	21.3965	23.9265	20.7316	24.7608	24.6039	21.5161	22.3353	20.9217	25.6208	20.4593
	0.282288	-0.404134	Q6JBY9;B7ZKW8	267;237	Q6JBY9	Q6JBY9	CapZ-interacting protein	RCSD1	DRATEEAKNGEKARRSSEEVDGQHPAQEEVP	ARRS(1)S(1)EEVDGQHPAQEEVPESPQTSGPEAENR	1921	UID1907	Color2 [DarkGray]	1	4		S	4			2418	___1	0.999997	6.73757e-29	159.04	136.65	89.954	-0.13463	318080000	267	21.1409	21.0609	20.6379	21.034	20.7402	24.1932	21.1797	21.0848	19.9315	20.7141	24.8131	20.4767	20.0555	21.3889	21.3959	21.9757	20.6963	23.468	21.1748
	0.45894	-0.504129	Q8N3D4	1257	Q8N3D4	Q8N3D4	EH domain-binding protein 1-like protein 1	EHBP1L1	GAGAPGGGGVRLRRPSVNGEPGSVPPPRAHG	LRRPS(1)VNGEPGSVPPPR	2051	UID2037	Color2 [DarkGray]	1	4		S	3			2539	___1	0.999997	9.83679e-05	79.467	42.355	79.467	-1.2023	76819000	1257	21.0828	21.3601	21.0328	20.2424	20.5757	20.8697	21.2814	23.5151	21.3416	20.5722	22.9471	20.592	20.9959	20.5332	20.9552	20.486	20.1345	21.0068	20.4392
	0.643241	-1.13646	Q9Y3Z3;Q9Y3Z3-4;Q9Y3Z3-2;Q9Y3Z3-3	33;33;33;33	Q9Y3Z3	Q9Y3Z3	Deoxynucleoside triphosphate triphosphohydrolase SAMHD1	SAMHD1	SPRTPSNTPSAEADWSPGLELHPDYKTWGPE	TPSNTPSAEADWS(1)PGLELHPDYK	2529	UID2515	Color2 [DarkGray]	1	4		S	3			3016	___1	0.999997	1.77297e-10	131.79	115.51	131.79	-0.31464	378610000	33	19.9093	21.2799	23.8295	23.8625	23.5867	20.4846	23.9542	25.3243	20.7418	20.207	25.3183	20.8039	22.4433	22.0812	20.5243	20.5951	25.0486	21.038	21.0161
	0.200465	-0.415459	B4DH53;Q66K74	631;657	B4DH53	B4DH53	Microtubule-associated protein 1S;MAP1S heavy chain;MAP1S light chain	MAP1S	ESHRSPAEGSERLSLSPLRGGEAGPDASPTV	LSLS(1)PLR	159	UID160	Color2 [DarkGray]	1	4		S	2			157	___1	0.999998	0.0107107	116.37	33.946	116.37	-0.74786	389250000	631	22.063	25.3713	20.4058	20.7701	24.6825	25.09	24.5447	26.0456	23.652	20.591	24.6024	21.2219	21.4184	21.0697	20.8034	20.9699	21.9769	21.7544	19.5999
	0.151876	-0.278951	Q96RU3-4;Q96RU3-3;E9PGQ4;Q96RU3-2;Q96RU3;H0Y7W6	296;296;296;296;296;258	Q96RU3-4	Q96RU3-4	Formin-binding protein 1	FNBP1	DIEFEDYTQPMKRTVSDNSLSNSRGEGKPDL	TVS(1)DNSLSNSR	460	UID447	Color2 [DarkGray]	1	4		S	2			639	___1	0.999998	7.68722e-11	157.22	110.82	134.56	-1.2403	323420000	296	20.4731	24.2265	20.6783	21.2964	23.8876	23.8153	20.4593	25.1598	20.9258	19.9863	24.9774	21.1613	23.3859	23.8031	22.712	22.1597	23.9686	25.5034	21.3004
	0.157815	-0.370212	E9PQN2;E9PKI6;E9PK91;Q9NYF8-3;Q9NYF8-2;Q9NYF8;E9PK09;Q9NYF8-4	656;658;658;656;656;658;657;485	E9PQN2	E9PQN2	Bcl-2-associated transcription factor 1	BCLAF1	STRQKSPEIHRRIDISPSTLRKHTRLAGEER	IDIS(1)PSTLR	496	UID483	Color2 [DarkGray]	1	4		S	2			670	___1	0.999998	9.08655e-07	176.65	116.25	160.77	0.035741	1814600000	656	20.7059	25.2856	21.2037	20.4435	24.4316	24.8439	20.4233	25.9063	21.8328	20.5136	24.9705	20.0339	25.2807	24.9055	24.0499	23.1349	24.9721	26.296	23.2771
	0.0130025	-0.0319555	Q5SQQ1;F5GXE4	3;3	Q5SQQ1	Q5SQQ1	Arginyl-tRNA--protein transferase 1	ATE1	_____________MASVVEYKGLRAGYHCGY	MAS(1)VVEYK	541	UID528	Color2 [DarkGray]	1	4		S	1			736	___1	0.999998	0.0152804	60.788	32.276	60.788	3.4371	166640000	3	20.2466	20.5816	21.529	21.3897	20.4811	19.7311	20.7846	20.8661	21.3601	20.3077	20.2626	20.476	20.7019	21.0123	21.0908	20.4469	20.514	20.1903	19.8847
	0.307446	0.403706	S4R418;F5H0W4;Q9UBW5;Q9UBW5-2	232;233;259;227	S4R418	S4R418	Bridging integrator 2	BIN2	NKVFVVKGLSSSSRRSLVISPPVRTATVSSP	S(1)LVISPPVR	562	UID549	Color2 [DarkGray]	1	4		S	2			763	___1	0.999998	0.00273367	105.98	52.219	103.26	-0.72733	87237000	232	22.2368	21.4486	22.4054	20.0277	22.9293	23.3889	22.6637	23.9855	23.556	20.1669	23.9261	20.4387	21.4394	21.2528	20.5429	20.826	20.7835	21.1081	20.2476
	1.56416	-0.905571	H7C4P1;P42331-5;P42331-3;P42331-6;P42331;P42331-4;C9JB56	393;494;526;527;533;534;227	H7C4P1	H7C4P1	Rho GTPase-activating protein 25	ARHGAP25	ALSSQACDSKGDTLASPNSETGPGKKNSGEE	GDTLAS(1)PNSETGPGKK	805	UID792	Color2 [DarkGray]	1	4		S	2			1071	___1	0.999998	3.71072e-40	185.3	133.57	185.3	-0.14386	118390000	393	21.2839	24.3755	20.6673	21.4302	20.5893	24.7401	19.9307	23.6689	21.43	19.2832	19.9235	20.4478	20.2747	20.8203	21.1293	21.485	21.0806	20.7244	20.8941
	1.93916	0.702634	O15541	6	O15541	O15541	RING finger protein 113A	RNF113A	__________MAEQLSPGKAVDQVCTFLFKK	AEQLS(1)PGKAVDQVCTFLFK	1000	UID987	Color2 [DarkGray]	1	4		S	3			1311	___1	0.999998	0.000217449	65.423	62.414	65.423	1.8944	38051000	6	20.4241	20.3639	21.573	20.3303	20.1158	21.5754	21.2929	21.0845	21.3251	20.7493	21.2247	19.5303	21.9703	20.9968	21.5154	20.3838	22.0702	21.689	20.399
	0.241164	0.304144	Q86UE4;E5RJU9;H0YB56	298;275;181	Q86UE4	Q86UE4	Protein LYRIC	MTDH	GGGWNEKSVKLSSQISAGEEKWNSVSPASAG	LSSQIS(1)AGEEK	2008	UID1994	Color2 [DarkGray]	1	4		S	2			2494	___1	0.999998	4.30784e-38	156.92	139.58	136.38	0.057405	489440000	298	20.8389	24.9294	21.447	21.1979	24.1377	24.2613	21.5192	23.3492	20.9751	20.6441	22.9099	21.0712	20.3823	22.2959	21.2059	20.6738	20.5967	24.1767	22.3753
	0.506187	-1.03272	Q9Y2W1	682	Q9Y2W1	Q9Y2W1	Thyroid hormone receptor-associated protein 3	THRAP3	AKNKKSPEIHRRIDISPSTFRKHGLAHDEMK	IDIS(1)PSTFR	2513	UID2499	Color2 [DarkGray]	1	4		S	2			3000	___1	0.999998	5.51292e-23	211.84	154.81	211.84	0.48469	2218400000	682	23.6067	26.3704	24.4198	23.9817	25.8188	26.3168	25.765	27.0496	24.8733	21.0475	26.3282	21.149	20.6416	24.7613	21.6598	21.3017	25.1571	25.5982	20.8742
	0.799516	1.7211	A9Z1X7;E9PCT1;Q8IYB3;Q8IYB3-2;M0R088	445;448;450;448;409	A9Z1X7	A9Z1X7	Serine/arginine repetitive matrix protein 1	SRRM1	TSGKVTKHKGTEKRESPSPAPKPRKVELSES	RES(1)PSPAPKPR	88	UID89	Color2 [DarkGray]	1	4		S	2			78	___1	0.999999	5.02127e-13	183.81	77.548	183.81	0.71558	1336400000	445	21.3808	26.434	27.9836	22.0414	27.2483	26.4524	20.9366	27.4956	20.2547	21.3715	21.786	20.9056	25.024	23.6709	22.9418	20.7284	20.7091	26.0655	25.002
	0.683858	-1.20114	P27824;B4DGP8;B4E2T8	564;599;456	P27824	P27824	Calnexin	CANX	EEKQKSDAEEDGGTVSQEEEDRKPKAEEDEI	SDAEEDGGTVS(1)QEEEDRKPK	152	UID153	Color2 [DarkGray]	1	4		S	2			152	___1	0.999999	1.10098e-216	299.47	284.08	299.47	-0.082823	1027300000	564	24.9916	26.8021	22.8357	25.2495	26.16	27.2357	20.1225	27.8581	20.1701	21.3986	20.5135	20.4865	21.0717	21.3014	20.6781	21.0081	20.0303	20.0532	21.4084
	0.0353731	-0.074437	B7WPF4;Q9UPU5	1887;2047	B7WPF4	B7WPF4	Ubiquitin carboxyl-terminal hydrolase 24	USP24	WNAYMLFYQRVSDQNSPVLPKKSRVSVVRQE	VSDQNS(1)PVLPK	234	UID235	Color2 [DarkGray]	1	4		S	2			267	___1	0.999999	0.00120134	111.66	85.25	111.66	0.086774	233920000	1887	23.389	24.5457	22.9784	23.4206	23.7904	24.4776	21.1016	25.3556	21.8896	21.0956	23.7734	20.8599	20.6964	22.9638	22.6614	21.4351	23.0566	24.0253	22.9341
	0.0694656	0.207947	C9K0K7;I3L0S1;E7EPA1;O60256-4;O60256-3;O60256-2;O60256	227;83;227;141;227;187;227	C9K0K7	C9K0K7	Phosphoribosyl pyrophosphate synthase-associated protein 2	PRPSAP2	GEAQDAESDLVDGRHSPPMVRSVAAIHPSLE	LGIAVIHGEAQDAESDLVDGRHS(1)PPMVR	325	UID326	Color2 [DarkGray]	1	4		S	4			429	___1	0.999999	7.16631e-79	199.75	180.63	138.15	-0.19126	1990900000	227	24.4699	25.4886	24.5511	22.1576	25.3484	23.2758	25.6446	26.8794	24.9276	20.2301	24.99	20.1729	22.5175	24.2197	22.3929	20.9995	22.6978	25.4619	21.7395
	0.670233	-1.49306	E9PK01;P29692;E9PQ49;E9PI39;E9PRY8;P29692-3;P29692-2;E9PL71;E9PPR1;E9PL12;E9PQZ1;P29692-4;E9PK06	133;133;133;133;549;109;499;109;133;133;90;114;114	E9PK01	E9PK01	Elongation factor 1-delta	EEF1D	SSPGHRATAPQTQHVSPMRQVEPPAKKPATP	ATAPQTQHVS(1)PMR	490	UID477	Color2 [DarkGray]	1	4		S	2			666	___1	0.999999	1.34839e-23	190.28	168.67	128.06	-0.75634	6140500000	133	26.041	27.831	26.5264	26.6433	28.0015	27.6363	20.9919	28.5195	20.645	23.0542	20.1919	21.0459	24.3295	20.9967	23.6958	22.7241	20.6068	26.0893	24.0387
	0.0731251	-0.135414	F8W6G1;Q9UHY1;C9JDW7;C9JHZ6	2;2;2;2	F8W6G1	F8W6G1	Nuclear receptor-binding protein	NRBP1	______________MSEGESQTVLSSGSDPK	S(1)EGESQTVLSSGSDPK	627	UID614	Color2 [DarkGray]	1	4		S	2			842	___1	0.999999	3.29525e-18	162.81	140.24	159.34	-1.6612	177430000	2	21.3514	25.1529	21.0047	23.3156	24.3543	24.7169	20.6903	25.274	20.1254	20.5152	24.2177	21.1126	20.7883	21.3932	21.0341	21.6226	20.8797	20.8619	21.9621
	0.0523642	-0.0741138	H0Y6E7;H3BT71;P38159-2;Q96E39;P38159;B3KRG5;H3BUY5	210;208;195;208;208;73;80	H0Y6E7	H0Y6E7	RNA-binding motif protein, X chromosome;RNA-binding motif protein, X chromosome, N-terminally processed;RNA binding motif protein, X-linked-like-1	RBMX;RBMXL1	PPRREPLPSRRDVYLSPRDDGYSTKDSYSSR	DVYLS(1)PRDDGYSTK	710	UID697	Color2 [DarkGray]	1	4		S	2			936	___1	0.999999	0.000303248	104.41	82.502	104.41	2.1683	107520000	210	21.0446	21.1927	20.5046	20.3284	20.6428	21.0813	21.0952	20.6514	20.2696	20.9961	20.9147	20.3097	23.7477	23.3881	23.2052	23.1158	22.5565	23.3539	21.4916
	0.402517	-0.629728	P16401	18	P16401	P16401	Histone H1.5	HIST1H1B	ETAPAETATPAPVEKSPAKKKATKKAAGAGA	SETAPAETATPAPVEKS(1)PAK	1247	UID1233	Color2 [DarkGray]	1	4		S	2			1692	___1	0.999999	2.36506e-64	195.55	180.95	163.53	0.87465	602810000	18	23.73	23.9223	23.5456	21.9774	23.1408	23.7968	20.657	24.5733	20.8182	21.3805	22.7861	21.7407	23.5466	23.8162	24.0185	23.2233	24.583	25.8697	23.3276
	0.236427	-0.660955	P19823;Q5T987	60;35	P19823	P19823	Inter-alpha-trypsin inhibitor heavy chain H2	ITIH2	LVAENRRYQRSLPGESEEMMEEVDQVTLYSY	SLPGES(1)EEMMEEVDQVTLYSYK	1262	UID1248	Color2 [DarkGray]	1	4		S	2			1718	___1	0.999999	3.00945e-135	244.6	216.13	206.8	-0.21106	4002400000	60	24.6352	24.8352	24.9443	24.615	25.4768	20.9383	25.877	26.056	25.7784	20.7655	24.0758	26.3722	25.5165	21.1591	26.6863	26.0202	26.7447	22.496	23.6305
	0.38182	0.763755	P29966	170	P29966	P29966	Myristoylated alanine-rich C-kinase substrate	MARCKS	KKRFSFKKSFKLSGFSFKKNKKEAGEGGEAE	LSGFS(1)FKK	1318	UID1304	Color2 [DarkGray]	1	4		S	2			1803	___1	0.999999	0.007928	94.616	67.943	94.616	-4.3344	513830000	170	23.4852	20.0582	20.8513	20.3078	21.1932	21.6189	20.9835	19.7865	21.3801	22.0391	27.1435	21.1571	23.4381	23.1089	23.1223	21.0722	23.762	24.8334	22.8969
	0.134788	-0.217562	P30419;K7EN42;B7Z8J4	47;46;47	P30419	P30419	Glycylpeptide N-tetradecanoyltransferase 1	NMT1	DCENEEDNSYNRGGLSPANDTGAKKKKKKQK	GGLS(1)PANDTGAK	1320	UID1306	Color2 [DarkGray]	1	4		S	2			1815	___1	0.999999	0.000248114	114.7	81.647	113.61	-0.69493	151310000	47	23.1906	24.7897	22.9476	23.2322	24.2666	24.6098	20.8839	24.6407	21.1285	21.3433	20.149	19.8517	21.8329	20.4103	21.3107	19.4329	21.3082	20.6506	21.2845
	0.253352	-0.607274	P32246	352	P32246	P32246	C-C chemokine receptor type 1	CCR1	ERVSSTSPSTGEHELSAGF____________	VSSTSPSTGEHELS(1)AGF	1324	UID1310	Color2 [DarkGray]	1	4		S	2			1835	___1	0.999999	5.08288e-56	199.31	184.3	199.31	-0.33527	680980000	352	21.4916	25.5102	23.6795	24.2567	25.5612	25.4476	25.5175	27.0167	20.8397	20.8919	26.0943	20.8021	20.0158	21.4891	20.7804	20.5583	22.8427	24.3024	21.524
	0.626962	-1.26872	Q02818	369	Q02818	Q02818	Nucleobindin-1	NUCB1	LAAREAELNAKAQRLSQETEALGRSQGRLEA	AQRLS(1)QETEALGR	1519	UID1505	Color2 [DarkGray]	1	4		S	3			2143	___1	0.999999	7.51802e-18	163.84	141.61	142.74	0.91292	2139700000	369	24.2099	26.9897	24.8808	24.2265	25.9916	27.0431	21.16	27.9866	20.8517	20.7654	26.5904	21.6824	24.2671	24.9846	24.7794	24.0262	25.4616	26.1697	24.7084
	0.154185	0.420379	Q09666	210	Q09666	Q09666	Neuroblast differentiation-associated protein AHNAK	AHNAK	VDVETQSGKTVIRLPSGSGAASPTGSAVDIR	LPS(1)GSGAAS(0.997)PT(0.002)GS(0.001)AVDIR	1581	UID1567	Color2 [DarkGray]	1	4		S	2			2180	___1	0.999999	0	346.72	296.51	346.72	-0.39088	1353000000	210	24.8446	26.837	24.9889	24.2571	25.927	26.813	21.1772	26.2071	20.6488	22.6407	26.7045	21.2324	21.2692	20.8741	20.8379	20.9101	23.488	23.0993	20.3956
	0.282085	0.165049	Q5VY93;V9GYM8;Q92974-3;Q92974-2;Q92974	646;690;617;644;645	Q5VY93	Q5VY93	Rho guanine nucleotide exchange factor 2	ARHGEF2	GMALPTLPRGLFRSESLESPRGERLLQDAIR	SES(1)LESPR	1897	UID1883	Color2 [DarkGray]	1	4		S	2			2400	___1	0.999999	0.000183049	150.53	73.928	150.53	-1.5602	339250000	646	21.0182	23.7491	21.6857	20.7777	25.1929	23.7748	20.6036	20.2971	20.1823	20.0682	20.6684	20.2336	21.22	21.7636	21.7124	21.4434	23.1621	23.9495	21.3796
	0.0317413	-0.0538425	Q6KC79-2;Q6KC79	2658;2658	Q6KC79-2	Q6KC79-2	Nipped-B-like protein	NIPBL	TNARNKAITSLLGGGSPKNNTAAETEDDESD	AITSLLGGGS(1)PK	1932	UID1918	Color2 [DarkGray]	1	4		S	2			2419	___1	0.999999	4.49958e-05	125.97	102.96	121.24	-0.018851	148860000	2658	20.5325	23.2472	22.0142	21.0623	23.5744	23.1181	23.0968	23.865	23.2098	21.0914	24.1262	20.9824	21.1902	20.3514	20.6703	20.3997	20.8966	20.487	20.4508
	0.297207	0.254406	Q92508	1646	Q92508	Q92508	Piezo-type mechanosensitive ion channel component 1	PIEZO1	REAGASLYQGLMRTASELLLDRRLRIPELEE	TAS(1)ELLLDRR	2133	UID2119	Color2 [DarkGray]	1	4		S	2			2620	___1	0.999999	4.934e-57	235.06	170.69	235.06	0.15876	306140000	1646	20.7412	22.6745	20.8724	20.7033	21.0738	22.3443	20.9506	23.2744	21.068	21.2215	22.4915	20.5452	20.4596	20.472	21.4531	20.8759	21.2056	21.5715	20.7548
	0.150646	0.179637	Q9Y2J2-2;Q9Y2J2-3;Q9Y2J2;J3KT37;Q9Y2J2-4	420;420;420;77;420	Q9Y2J2-2;Q9Y2J2-4	Q9Y2J2-2	Band 4.1-like protein 3;Band 4.1-like protein 3, N-terminally processed	EPB41L3	KFRYSGRTQAQTRRASALIDRPAPYFERSSS	RAS(1)ALIDRPAPYFER	2502	UID2488	Color2 [DarkGray]	1	4		S	3			2991;2992	___1	0.999999	0.00109198	65.784	43.131	65.784	0.60073	43259000	420	20.5894	22.8887	22.3963	21.0992	21.6367	21.0631	21.173	23.0898	20.9808	20.3257	24.2145	21.2787	20.5478	20.9578	21.0895	21.3169	21.1475	20.9883	21.3048
	0.217994	-0.227065	Q9Y613	523	Q9Y613	Q9Y613	FH1/FH2 domain-containing protein 1	FHOD1	QRSLAPEPKEPLIPASPKAEPIWELPTRAPR	EPLIPAS(1)PKAEPIWELPTR	2552	UID2538	Color2 [DarkGray]	1	4		S	3			3042	___1	0.999999	3.92645e-08	97.059	84.257	97.059	1.3957	137220000	523	20.1613	22.2069	20.6154	21.4203	19.2959	20.6002	20.2422	20.5899	20.6994	20.8447	20.2628	21.2106	23.274	21.0294	22.9972	21.161	24.5762	22.0357	20.9247
	0.417429	-1.07449	P19878-3;P19878	188;233	P19878-3	P19878-3	Neutrophil cytosol factor 2	NCF2	APLQPQAAEPPPRPKTPEIFRALEGEAHRVL	ATVVASVVDQDSFSGFAPLQPQAAEPPPRPKT(1)PEIFR	2899	UID2853	Color2 [DarkGray]	1	4		T	4			1719	___1	0.999999	1.39634e-11	110.75	103.2	89.965	-0.65731	1587000000	188	21.2472	20.4741	21.6624	20.0559	20.88	21.1171	21.2145	21.6887	20.1688	21.7687	20.803	20.7659	20.9623	20.4299	24.3953	22.6925	24.8323	25.5308	19.9539
	0.717977	-0.97952	Q6PKG0;E5RH50;Q6PKG0-3;H0YBW1	526;321;449;234	Q6PKG0	Q6PKG0	La-related protein 1	LARP1	YQKETESAPGSPRAVTPVPTKTEEVSNLKTL	AVT(1)PVPTKTEEVSNLK	3059	UID3013	Color2 [DarkGray]	1	4		T	2			2435	___1	0.999999	3.73374e-06	121.72	102.93	103.6	0.23336	773430000	526	19.9517	24.5031	20.6119	19.7366	24.5524	24.7137	21.2985	25.5751	20.8077	21.4058	21.4513	20.7194	19.9065	24.3002	23.1571	22.9494	23.6357	23.7472	22.6003
	1.06547	-1.55695	M0R2H6;Q8TCG5-3;Q8TCG5-2;Q8TCG5	58;436;425;436	M0R2H6	M0R2H6	Carnitine O-palmitoyltransferase 1, brain isoform	CPT1C	PAGLTREDPAASLDAYAHALLAGRGHDRWFD	EDPAASLDAY(1)AHALLAGR	3216	UID3164	Color2 [DarkGray]	1	4		Y	2			1238	___1	0.999999	0.00161192	68.536	33.843	67.08	-0.35819	552920000	58	20.6979	23.4143	21.5879	23.2051	23.8114	23.6861	20.2408	24.2013	24.3498	21.3759	25.4786	25.3119	20.7301	21.7628	21.0883	20.8588	20.7112	22.3992	21.0501
	0.902015	-0.922476	Q9UQ35;Q9UQ35-2;I3L4D8	1003;1003;1003	Q9UQ35	Q9UQ35	Serine/arginine repetitive matrix protein 2	SRRM2	SHSGSISPYPKVKAQTPPGPSLSGSKSPCPQ	AQT(1)PPGPSLSGSK	3151	UID6306	Color2 [DarkGray]	1	4		T	2			2982	___2	0.999999	0.000199401	96.673	83.883	96.673	1.2596	194100000	1003	21.1965	23.3615	21.1421	21.2668	21.3164	20.5658	20.0039	23.7709	21.4272	20.4416	21.2602	21.2256	23.6477	23.7728	20.5316	20.5255	23.8195	20.3684	22.2659
	0.480845	0.602606	A0MZ66-8;A0MZ66-4;A0MZ66-5;A0MZ66-6;A0MZ66;A0MZ66-3;A0MZ66-7	446;506;446;476;506;506;94	A0MZ66-8	A0MZ66-8	Shootin-1	KIAA1598	DSSSPTGILATSESKSMPVLGSVSSVTKTAL	S(1)MPVLGSVSSVTK	2	UID3	Color2 [DarkGray]	1	4		S	2			3	___1	1	2.08888e-05	106.58	90.822	106.58	0.54473	204000000	446	21.3234	24.2892	22.7378	23.3059	24.0823	24.2092	24.433	20.6728	20.6112	20.9066	24.1607	21.5747	20.2628	20.9103	20.9077	21.2117	20.7833	20.3238	20.7569
	0.082572	-0.183576	A6NJA2;P54578-2;B7Z4N8;P54578	97;108;132;143	A6NJA2	A6NJA2	Ubiquitin carboxyl-terminal hydrolase;Ubiquitin carboxyl-terminal hydrolase 14	USP14	ELKDALKRYAGALRASGEMASAQYITAALRD	AS(1)GEMASAQYITAALR	38	UID39	Color2 [DarkGray]	1	4		S	2			37	___1	1	6.31625e-52	205.33	167.34	205.33	2.4328	255100000	97	23.0838	24.5644	23.795	23.5121	23.2164	24.0271	23.924	25.1694	22.9358	21.1103	23.6956	24.9173	21.1585	20.718	20.7416	20.0635	20.8774	20.2302	20.6706
	0.0496397	-0.185364	A6NMY6;P07355;P07355-2;H0YN42;H0YMD0;H0YMU9;H0YKS4;H0YMM1;H0YKZ7;H0YLV6;H0YMT9;H0YKX9;H0YKL9;H0YKV8;H0YMW4;H0YMD9;H0YNB8;H0YKN4	12;12;30;12;12;12;12;12;12;12;12;12;12;12;40;12;12;12	A6NMY6;P07355	P07355	Putative annexin A2-like protein;Annexin A2;Annexin	ANXA2P2;ANXA2	____MSTVHEILCKLSLEGDHSTPPSAYGSV	STVHEILCKLS(1)LEGDHSTPPSAYGSVK	40	UID41	Color2 [DarkGray]	1	4		S	3			1583;46	___1	1	3.70743e-184	256.46	245.95	256.46	0.1164	3284900000	12	20.5514	25.9933	23.7917	20.7156	27.7995	25.1966	26.127	25.9422	27.6061	20.8485	24.1481	26.1228	20.2697	19.8331	27.8148	25.2381	27.8945	19.9353	20.1915
	0.211839	-0.809163	A8K8G0;P51858-2;P51858;P51858-3	133;158;165;181	A8K8G0	A8K8G0	Hepatoma-derived growth factor	HDGF	EKGALKRRAGDLLEDSPKRPKEAENPEGEEK	RAGDLLEDS(1)PK	48	UID49	Color2 [DarkGray]	1	4		S	2			58	___1	1	6.26244e-66	236.12	190.06	67.019	0.66842	8215100000	133	25.0232	28.6756	24.9326	23.9949	27.5085	28.3576	20.6184	29.3124	20.2338	24.172	28.9639	19.6927	28.405	28.4289	26.7394	21.4702	27.5676	28.908	26.2493
	0.429671	-0.607042	A8MTF7;Q96EV2-2;Q96EV2;H7BXM6;H7C0H2	245;205;205;160;96	A8MTF7	A8MTF7	RNA-binding protein 33	RBM33	GGMETLELQKDIKEESDEEEEDDEESGRLRF	DIKEES(1)DEEEEDDEESGRLR	51	UID52	Color2 [DarkGray]	1	4		S	3			60	___1	1	4.3332e-11	125.62	96.497	125.62	-1.1315	127980000	245	20.4768	22.9797	21.1978	20.7724	21.3932	21.7249	20.4928	24.0368	21.4315	20.4626	21.6983	20.5817	23.6035	23.9585	22.8288	20.2064	21.6501	25.0454	20.0893
	0.648907	-1.00618	A9Z1X7;E9PCT1;Q8IYB3;Q8IYB3-2	883;886;874;872	A9Z1X7	A9Z1X7	Serine/arginine repetitive matrix protein 1	SRRM1	QEEPVAAPEPKKETESEAEDNLDDLEKHLRE	KET(1)ES(1)EAEDNLDDLEK	82	UID83	Color2 [DarkGray]	1	4		S	2			78	___1	1	7.19257e-114	256.4	213.22	196.31	-1.0202	750820000	883	21.0913	26.0702	23.5873	23.1477	24.6613	26.2136	20.7036	26.5091	20.3243	20.3027	25.8707	21.1269	21.1322	22.6871	23.0788	22.0445	23.5621	24.9756	21.9879
	0.0367361	0.0247707	A9Z1X7;E9PCT1;Q8IYB3;Q8IYB3-2;M0R088	458;461;463;461;422	A9Z1X7	A9Z1X7	Serine/arginine repetitive matrix protein 1	SRRM1	RESPSPAPKPRKVELSESEEDKGGKMAAADS	KVELS(1)ES(1)EEDKGGK	86	UID87	Color2 [DarkGray]	1	4		S	2			78	___1	1	0.000139347	93.381	72.951	78.249	-0.17362	83735000	458	20.5214	20.7741	21.1775	20.6241	24.0432	21.901	20.8329	20.3692	21.2234	21.1305	21.2974	20.6461	24.1947	24.1134	21.9173	21.2881	20.0764	21.4067	21.3206
	0.156534	-0.148316	A9Z1X7;E9PCT1;Q8IYB3;Q8IYB3-2;M0R088	460;463;465;463;424	A9Z1X7	A9Z1X7	Serine/arginine repetitive matrix protein 1	SRRM1	SPSPAPKPRKVELSESEEDKGGKMAAADSVQ	KVELS(1)ES(1)EEDKGGK	87	UID88	Color2 [DarkGray]	1	4		S	2			78	___1	1	4.30821e-26	181.51	150.36	78.249	-0.17362	161090000	460	20.1089	21.8811	21.6791	20.3606	21.4727	20.0687	20.7879	20.7726	21.6839	21.1192	20.358	21.7307	22.1748	22.1088	19.8708	20.2587	22.4155	23.776	22.1052
	0.0798976	0.23564	A9Z1X7;E9PCT1;Q8IYB3;Q8IYB3-2;M0R088	606;609;597;595;570	A9Z1X7	A9Z1X7	Serine/arginine repetitive matrix protein 1	SRRM1	PSPPPRRRSPSPRRYSPPIQRRYSPSPPPKR	RYS(1)PPIQR	98	UID99	Color2 [DarkGray]	1	4		S	2			78	___1	1	0.00263634	139.31	82.674	137.78	1.6259	648630000	606	23.7498	25.7615	24.2136	23.6708	25.5897	25.5123	21.1225	26.6678	20.0071	20.7338	26.2447	21.1955	21.0312	21.0982	20.2118	20.3445	18.6576	20.483	20.5419
	0.699435	-1.16222	A9Z1X7;E9PCT1;Q8IYB3;Q8IYB3-2;M0R088;B4DED5	260;260;260;260;221;129	A9Z1X7	A9Z1X7	Serine/arginine repetitive matrix protein 1	SRRM1	LKVPKPEPIPEPKEPSPEKNSKKEKEKEKTR	VPKPEPIPEPKEPS(1)PEK	100	UID101	Color2 [DarkGray]	1	4		S	3			78	___1	1	1.37977e-10	141.45	118.46	69.133	0.97512	221240000	260	20.9422	24.851	21.2114	21.4586	20.435	23.455	20.7321	25.8204	20.4707	20.8949	25.103	20.541	20.3007	21.5399	19.6457	20.6672	21.5415	20.2754	20.6082
	0.460999	-0.577122	B1AJR3	5	B1AJR3	B1AJR3		LL22NC03-75H12.2-001	___________MFPASPWAQPAQAKWSSPGP	MFPAS(1)PWAQPAQAK	109	UID110	Color2 [DarkGray]	1	4		S	2			92	___1	1	0.00192819	62.162	42.408	54.276	-0.05784	581620000	5	20.8986	26.2583	20.6088	20.7951	24.798	25.0552	20.7741	25.0217	20.8573	19.8982	22.7134	20.6549	21.6706	20.8119	20.6412	21.2464	20.895	24.4535	20.811
	0.025654	-0.052002	B1AKZ5;Q15121;B1AKZ3	94;116;137	B1AKZ5	B1AKZ5	Astrocytic phosphoprotein PEA-15	PEA15	RIPSAKKYKDIIRQPSEEEIIKLAPPPKKA_	YKDIIRQPS(1)EEEIIK	112	UID113	Color2 [DarkGray]	1	4		S	2			98	___1	1	1.04266e-43	215.98	169.13	130.27	-1.4558	2361300000	94	23.3865	26.4545	21.0412	22.1394	25.7954	26.1673	24.133	26.6759	20.2648	21.1278	25.0008	21.0272	20.8648	25.2189	25.0652	23.8623	26.0662	26.4453	24.0683
	0.00193842	-0.00444878	B1ALK7;B7Z6G2;Q14155-1;Q14155-5;Q14155-6;Q14155-2;Q14155-3;Q14155;E9PDQ5;E7EUY6;Q15052-2;Q15052;B7Z3C7	340;415;340;425;340;468;497;518;262;340;334;488;361	B1ALK7;Q15052-2	Q15052-2	Rho guanine nucleotide exchange factor 7;Rho guanine nucleotide exchange factor 6	ARHGEF7;ARHGEF6	LFPNVLLMLSASPRMSGFIYQGKLPTTGMTI;LFSNVLIMLSASPRMSGFIYQGKIPIAGTVV	MS(1)GFIYQGK	116	UID117	Color2 [DarkGray]	1	4		S	2			101;2283	___1	1	0.000126544	131.09	114.12	105.35	-0.66338	341400000	334	22.3906	25.0512	21.3957	23.5285	24.1047	24.5141	21.3725	25.8454	20.9119	21.7582	24.5374	20.4994	21.4155	21.5929	21.0945	20.5926	20.9984	21.3654	21.1837
	0.900426	-2.53816	C9JPS1;B3KR41;Q9Y6D9	44;285;377	C9JPS1	C9JPS1	Mitotic spindle assembly checkpoint protein MAD1	MAD1L1	LEKARQQLQEELRQVSGQLLEERKKRETHEA	QVS(1)GQLLEER	127	UID128	Color2 [DarkGray]	1	4		S	2			122	___1	1	0.00599166	78.113	29.357	66.435	-1.0015	12815000000	44	25.7823	28.222	25.8725	23.9336	20.6305	28.681	21.0879	27.7378	20.6857	23.4747	20.8003	21.1715	28.7075	27.8935	23.8834	26.8845	30.5879	31.5872	29.0446
	0.615232	-1.07699	J3KPW7;B3KRS5;Q92769	488;364;394	J3KPW7	J3KPW7	Histone deacetylase 2	HDAC2	GVQMQAIPEDAVHEDSGDEDGEDPDKRISIR	MLPHAPGVQMQAIPEDAVHEDS(1)GDEDGEDPDKR	128	UID129	Color2 [DarkGray]	1	4		S	4			125	___1	1	1.37315e-07	107.45	98.455	48.716	-0.57126	825130000	488	20.9283	21.1476	20.724	21.7066	19.3842	20.9928	19.5637	25.2908	21.4072	20.5792	25.1193	20.6219	23.4389	25.4744	20.5785	20.0684	24.8931	26.1382	20.723
	0.769495	-0.700365	F5GYC4;B4DG22;B7ZB17;P51812;B1AXG1;Q9UK32;B7ZL90	198;199;199;227;198;232;232	F5GYC4	F5GYC4	Ribosomal protein S6 kinase alpha-3;Ribosomal protein S6 kinase alpha-6	RPS6KA3;RPS6KA6	FGLSKESIDHEKKAYSFCGTVEYMAPEVVNR	AYS(1)FCGTVEYMAPEVVNR	148	UID149	Color2 [DarkGray]	1	4		S	2			150	___1	1	2.38384e-83	229.68	198.03	229.68	0.48898	736470000	198	21.7262	22.3114	20.9971	20.2742	23.2758	20.1332	22.7538	21.5185	20.5785	20.9102	20.2552	23.628	21.1622	21.2655	20.6311	21.1953	22.1919	20.9562	21.8205
	0.155038	-0.650064	P27824;B4DGP8;B4E2T8	583;618;475	P27824	P27824	Calnexin	CANX	EDRKPKAEEDEILNRSPRNRKPRRE______	AEEDEILNRS(1)PR	150	UID151	Color2 [DarkGray]	1	4		S	2			152	___1	1	8.46174e-251	324.48	297.05	76.156	0.22109	33329000000	583	28.0067	31.2273	28.3396	27.6959	30.3585	31.316	21.854	31.9544	20.5408	22.171	31.1555	21.3636	29.3379	29.1059	21.2315	28.1286	20.7366	30.3302	28.6508
	0.877624	-0.789924	B4DGR6;Q8NEZ3	601;761	B4DGR6	B4DGR6	WD repeat-containing protein 19	WDR19	PIAALEMRRDLQHWDSALQLAKHLAPDQIPF	DLQHWDS(1)ALQLAK	153	UID154	Color2 [DarkGray]	1	4		S	2			153	___1	1	0.00912129	68.893	17.827	68.893	2.7149	88433000	601	20.5487	20.7443	20.357	20.666	20.1834	21.4319	19.8366	20.2644	20.7177	21.0449	20.4945	20.9192	24.467	22.9699	21.0301	20.5697	22.1165	20.9397	21.8319
	0.136891	0.228269	B4DR80;Q9Y6E0-2	4;4	B4DR80	B4DR80	Serine/threonine-protein kinase 24;Serine/threonine-protein kinase 24 36 kDa subunit;Serine/threonine-protein kinase 24 12 kDa subunit	STK24	____________MAHSPVQSGLPGMQNLKAD	AHS(1)PVQSGLPGMQNLK	186	UID187	Color2 [DarkGray]	1	4		S	2			199	___1	1	4.22215e-113	253.34	229.27	253.34	-1.4233	1624900000	4	24.282	26.6587	23.4967	22.3439	25.3952	25.6884	21.0932	24.5702	20.9186	23.2673	23.6645	20.0267	21.1396	21.3812	21.1269	20.5255	23.0442	20.1759	20.7211
	0.612483	-1.21465	B5MCX3;Q15019;Q15019-3;Q15019-2;H7C2Y0	178;218;228;253;73	B5MCX3	B5MCX3	Septin-2	2022-09-02	IEEHNIKIYHLPDAESDEDEDFKEQTRLLKA	IYHLPDAES(1)DEDEDFKEQTR	230	UID231	Color2 [DarkGray]	1	4		S	2			262	___1	1	1.50615e-154	262.15	252.44	141.07	-1.5231	6452800000	178	23.7914	26.6907	23.7144	22.8622	25.7377	26.1331	21.5022	26.8014	21.2983	21.3708	27.206	19.6898	26.0735	26.4745	25.5152	25.262	27.2829	26.9043	21.1424
	0.986918	-0.321766	M0R0K8;M0QYI8;M0QYZ0;M0R3F1;B7Z4B8;Q9BUJ2-3;Q9BUJ2-4;Q9BUJ2-2;Q9BUJ2	94;54;94;43;105;151;94;194;194	M0R0K8	M0R0K8	Heterogeneous nuclear ribonucleoprotein U-like protein 1	HNRNPUL1	RGRGYFEHREDRRGRSPQPPAEEDEDDFDDT	RGRS(1)PQPPAEEDEDDFDDTLVAIDTYNCDLHFK	244	UID245	Color2 [DarkGray]	1	4		S	4			288	___1	1	1.11051e-40	165.37	159.19	165.37	-0.24863	105720000	94	21.3945	20.2195	21.0084	21.0316	21.0373	20.1969	20.5515	20.6663	21.6073	21.658	20.0347	21.3297	20.8242	23.4131	20.6432	21.57	23.0423	22.2471	21.1105
	0.0506614	-0.12537	B8ZZJ0;B9A032;B8ZZN6;P63165	2;2;2;2	B8ZZJ0	B8ZZJ0	Small ubiquitin-related modifier 1	SUMO1	______________MSDQEAKPSTEDLGDKK	S(1)DQEAKPSTEDLGDKK	257	UID258	Color2 [DarkGray]	1	4		S	2			320	___1	1	6.41237e-18	158.17	141.77	158.17	1.1717	720280000	2	23.9551	26.2576	23.9623	23.7347	25.1468	26.6155	23.3217	27.1525	21.2784	21.9587	20.8603	20.6373	20.6127	20.3134	20.4541	21.5287	21.2938	20.7635	22.1866
	0.657095	-0.781688	B8ZZQ6;P06454-2;P06454	2;2;2	B8ZZQ6	B8ZZQ6	Prothymosin alpha;Prothymosin alpha, N-terminally processed;Thymosin alpha-1	PTMA	______________MSDAAVDTSSEITTKDL	S(1)DAAVDTSSEITTK	258	UID259	Color2 [DarkGray]	1	4		S	2			321	___1	1	1.48045e-24	169.04	153.16	169.04	-0.2287	143690000	2	21.2011	24.2407	19.9858	23.3597	24.0684	24.9727	21.0044	25.4939	20.7516	21.243	21.4899	20.2764	21.7128	21.1697	21.6135	20.6931	21.3765	21.0634	20.258
	0.39959	-0.504995	F8WC91;B9A018;Q53GS9-3;Q53GS9	82;82;82;82	F8WC91	F8WC91	U4/U6.U5 tri-snRNP-associated protein 2	USP39	VPFVRVKREREVDEDSEPEREVRAKNGRVDS	EREVDEDS(1)EPEREVR	263	UID264	Color2 [DarkGray]	1	4		S	3			326	___1	1	1.72125e-06	134.32	112.95	81.016	0.36379	114300000	82	21.4631	21.2956	21.4934	21.3833	22.5824	21.5987	20.9826	20.4415	20.9356	21.044	20.8976	20.5501	23.7742	20.1976	22.7924	22.1512	20.3011	24.9987	22.4606
	1.20371	-0.995372	C9JCN8;P15408-3;P15408-2;P15408	161;161;192;200	C9JCN8	C9JCN8	Fos-related antigen 2	FOSL2	VAHGPVCKISPEERRSPPAPGLQPMRSGGGS	S(1)PPAPGLQPMR	294	UID295	Color2 [DarkGray]	1	4		S	2			376	___1	1	0.00419506	75.819	66.032	75.819	-0.68172	66500000	161	20.6341	23.0305	20.1194	21.5314	23.2042	21.8201	20.6222	23.5608	21.068	20.0788	21.0277	20.4824	20.9082	20.4856	21.1628	21.6544	21.47	21.0106	21.042
	0.152559	-0.48234	H7BXG7;D6REX3;O94979-7;O94979-6;O94979-3;O94979-10;O94979-4;O94979-9;O94979-2;O94979;O94979-8;H0YAB3;D6RHZ5	532;799;532;760;799;760;760;794;799;799;799;416;799	H7BXG7	H7BXG7	Protein transport protein Sec31A	SEC31A	DRLCRAQGEPVAGHESPKIPYEKQQLPKGRP	AQGEPVAGHES(1)PK	350	UID340	Color2 [DarkGray]	1	4		S	2			486	___1	1	6.18467e-27	164.94	139.52	80.917	4.0532	1216400000	532	20.865	26.9542	20.4087	20.6755	24.7862	26.4684	20.2785	27.5728	20.8405	20.9833	25.0157	20.2486	25.7981	21.5574	25.0418	21.5001	26.3024	26.6799	25.2998
	0.307548	-0.497065	E7ETA6;E5RGQ4;E9PGW9;E7EV93;Q15154-3;Q15154;E7EV56;Q15154-2	65;65;65;65;65;65;65;65	E7ETA6;Q15154	Q15154	Pericentriolar material 1 protein	PCM1	KKFGVESDKRVTNDISPESSPGVGRRRTKTP	VTNDIS(1)PESSPGVGR	392	UID382	Color2 [DarkGray]	1	4		S	2			2292;576	___1	1	5.29807e-75	233.84	206.41	233.84	0.46129	1341800000	65	24.4173	26.6767	24.6235	25.0517	26.0388	26.5968	20.923	27.5208	20.4316	21.0321	25.8591	22.0623	23.9979	24.1834	24.0857	23.5034	25.3804	26.037	24.5107
	0.272691	-0.553167	E7EX73;E9PGM1;E7EUU4;Q04637-5;Q04637-4;Q04637-3;Q04637;Q04637-8;Q04637-9;Q04637-6;Q04637-7	1068;1145;1192;1067;1144;1191;1231;1232;1238;1035;1036	E7EX73	E7EX73	Eukaryotic translation initiation factor 4 gamma 1	EIF4G1	RGRDAVKREAALPPVSPLKAALSEEELEKKS	EAALPPVS(1)PLK	404	UID394	Color2 [DarkGray]	1	4		S	2			588	___1	1	8.55203e-08	138.89	113.97	60.49	1.0567	1003900000	1068	23.9449	25.6846	23.9809	21.5292	25.1021	25.5425	24.3786	25.7622	19.9178	19.3897	25.2881	20.801	21.5634	22.344	20.9507	20.3044	23.237	23.2292	19.6829
	0.354796	-0.678135	E7EVA0;P27816;P27816-2;P27816-6;B9ZVR1;E9PGM5;H0Y2V1;F8W9U4;P27816-4;B4DSQ1;P27816-5;H7C4C5	2218;1073;900;1073;732;808;401;766;793;187;731;415	E7EVA0;P27816-5	E7EVA0	Microtubule-associated protein;Microtubule-associated protein 4	MAP4	SQKLNFKEKAQAKVGSLDNVGHLPAGGAVKT	VGS(1)LDNVGHLPAGGAVK	417	UID407	Color2 [DarkGray]	1	4		S	2			1787;591	___1	1	2.43143e-42	165.66	136.17	57.788	3.5446	460240000	2218	20.3728	25.2609	21.89	21.3371	23.9311	24.8844	24.2649	26.9862	20.7891	20.2516	24.814	22.1002	20.6314	21.8763	20.1473	21.3361	20.0989	21.1546	20.8775
	0.421516	0.569421	E9PC05;Q9H0C8	13;13	E9PC05	E9PC05	Integrin-linked kinase-associated serine/threonine phosphatase 2C	ILKAP	___MDLFGDLPEPERSPRPAAGKEAQKGPLL	MDLFGDLPEPERS(1)PRPAAGK	431	UID421	Color2 [DarkGray]	1	4		S	3			609	___1	1	1.48286e-10	123.43	103.9	75.184	0.0090197	240600000	13	19.9988	23.93	23.3476	21.2217	24.4352	23.0417	23.9263	20.7399	23.6121	21.6088	23.6819	23.9965	21.2136	22.0968	23.5198	21.1654	23.5082	21.6982	22.3722
	0.187027	-0.597217	X6R433;E9PC28;P08575-2;P08575	814;925;812;973	X6R433	X6R433	Protein-tyrosine-phosphatase;Receptor-type tyrosine-protein phosphatase C	PTPRC	QHIGNQEENKSKNRNSNVIPYDYNRVPLKHE	NRNS(1)NVIPYDYNR	433	UID423	Color2 [DarkGray]	1	4		S	2			610	___1	1	6.07813e-97	258.96	222.01	152.5	-0.61442	2831300000	814	24.9119	27.5985	25.4453	25.0032	26.5627	27.7648	21.1765	28.7718	20.2978	23.0837	27.8911	21.2393	24.9005	20.3553	20.298	21.9252	25.1107	20.2444	20.5234
	0.0114517	-0.0177301	E9PC74;Q13144	544;544	E9PC74	E9PC74	Translation initiation factor eIF-2B subunit epsilon	EIF2B5	SEQSMDSEEPDSRGGSPQMDDIKVFQNEVLG	GGS(1)PQMDDIK	435	UID425	Color2 [DarkGray]	1	4		S	2			614	___1	1	0.00565023	78.334	57.336	72.496	0.9965	121650000	544	22.9911	23.3166	23.4251	23.6629	21.1899	23.4836	21.0284	23.213	20.9415	20.2779	20.9962	20.0982	21.1383	21.0363	21.4467	20.2186	21.6646	20.2549	20.6273
	0.00343723	-0.00807254	E9PER6;Q6A1A2;O15530-4;O15530-5;O15530-2;O15530	214;214;114;241;191;241	E9PER6	E9PER6	Putative 3-phosphoinositide-dependent protein kinase 2;3-phosphoinositide-dependent protein kinase 1	PDPK1;PDPK2P	TAKVLSPESKQARANSFVGTAQYVSPELLTE	ANS(1)FVGTAQYVSPELLTEK	446	UID433	Color2 [DarkGray]	1	4		S	2			627	___1	1	7.64552e-108	241.51	221.08	241.51	0.6252	507230000	214	20.7044	23.9642	20.6241	20.3274	24.8962	23.5077	24.3086	25.3127	24.2604	21.4094	23.499	24.3173	21.2616	20.9591	20.9631	21.0496	20.8735	19.9779	21.16
	0.288472	-0.445683	E9PG73;Q13427;C9JM79	382;397;390	E9PG73	E9PG73	Peptidyl-prolyl cis-trans isomerase G	PPIG	KGDKSELNEIKENQRSPVRVKERKITDHRNV	SELNEIKENQRS(1)PVR	454	UID441	Color2 [DarkGray]	1	4		S	3			637	___1	1	1.02843e-18	162.76	110.58	87.287	2.4029	200030000	382	19.8332	24.5925	21.6549	20.7053	23.6051	24.422	21.0198	25.2662	20.5692	20.3694	24.5911	21.4658	22.6551	22.2451	22.1557	21.1318	22.5147	23.3846	21.745
	0.416709	-0.849354	E9PJ38;E9PND3;E9PN10;O00559;Q5Y8C7	36;36;36;36;36	E9PJ38	E9PJ38	Receptor-binding cancer antigen expressed on SiSo cells	EBAG9	FLKRLICRSGRGRKLSGDQITLPTTVDYSSV	KLS(1)GDQITLPTTVDYSSVPK	484	UID471	Color2 [DarkGray]	1	4		S	2			662	___1	1	3.37483e-128	239.1	165.89	206.34	0.26916	623270000	36	22.7668	21.26	20.4431	23.1461	19.9734	24.0425	24.7696	25.54	24.7656	20.404	25.5586	25.6781	20.2386	21.1538	20.9067	20.2948	21.478	20.401	20.2331
	0.242308	-0.737228	E9PK01;P29692;E9PQ49;E9PI39;E9PRY8;P29692-3;P29692-2;E9PL71;E9PQZ1;P29692-4;H0YE72	162;162;162;162;578;138;528;138;119;143;37	E9PK01	E9PK01	Elongation factor 1-delta	EEF1D	TPAEDDEDDDIDLFGSDNEEEDKEAAQLREE	KPATPAEDDEDDDIDLFGS(1)DNEEEDKEAAQLR	491	UID478	Color2 [DarkGray]	1	4		S	4			666	___1	1	0	331.44	317.27	143.54	-2.6987	2216000000	162	24.7023	25.0158	24.7051	24.8057	27.4092	20.9601	27.1775	28.9142	26.4911	20.6007	26.3656	20.652	22.6358	24.0156	23.2636	19.5192	24.8958	25.6911	21.1074
	0.343583	-1.08133	E9PQN2;E9PKI6;E9PK91;Q9NYF8-3;Q9NYF8-2;Q9NYF8;E9PK09;Q9NYF8-4;E9PJA7	175;177;177;175;175;177;177;177;175	E9PQN2	E9PQN2	Bcl-2-associated transcription factor 1	BCLAF1	QEKQTKKAEGEPQEESPLKSKSQEEPKDTFE	KAEGEPQEES(1)PLK	492	UID479	Color2 [DarkGray]	1	4		S	2			670	___1	1	1.98885e-184	297.76	271.17	235.92	-0.38556	2590000000	175	22.7875	25.2584	22.6022	22.0748	26.4405	25.8919	19.9266	26.2371	20.2267	20.5303	20.7047	19.9025	26.9324	27.1451	26.4768	26.3742	27.0983	28.3852	26.4781
	0.768419	-0.966268	E9PQN2;E9PKI6;E9PK91;Q9NYF8-3;Q9NYF8-2;Q9NYF8;E9PK09	383;385;385;383;383;385;385	E9PQN2	E9PQN2	Bcl-2-associated transcription factor 1	BCLAF1	RAEGEWEDQEALDYFSDKESGKQKFNDSEGD	AEGEWEDQEALDYFS(1)DK	493	UID480	Color2 [DarkGray]	1	4		S	2			670	___1	1	2.25191e-167	265.09	239.01	152.71	-0.34882	326200000	383	20.7221	23.9939	20.3764	21.2889	23.1111	22.8804	20.758	24.7028	21.2047	21.3161	23.6395	20.8482	20.3085	23.9194	21.433	20.8379	23.1005	24.8012	20.9518
	0.0838104	0.184603	E9PMG1;H0YDT0;Q96D71-2;Q96D71-4;Q96D71-3;Q96D71;H0YCR2	650;667;618;682;708;709;88	E9PMG1	E9PMG1	RalBP1-associated Eps domain-containing protein 1	REPS1	TPLAPPPKPVRRRLKSEDELRPEVDEHTQKT	LKS(1)EDELRPEVDEHTQK	507	UID494	Color2 [DarkGray]	1	4		S	4			687	___1	1	5.7516e-08	112.64	88.398	112.47	-1.0034	372470000	650	20.1956	25.7332	21.793	20.6668	20.3827	25.8825	20.8213	26.2402	19.6111	21.9284	25.8025	21.1154	20.6246	21.7907	20.8469	20.2953	21.3284	20.3682	21.1467
	1.32562	-1.49723	F2Z2K0;Q9UNZ2;J3QK90;Q9UNZ2-5;Q9UNZ2-4	114;114;116;116;114	F2Z2K0	F2Z2K0	NSFL1 cofactor p47	NSFL1C	SERSGQQIVGPPRKKSPNELVDDLFKGAKEH	KKS(1)PNELVDDLFK	527	UID514	Color2 [DarkGray]	1	4		S	3			712	___1	1	0.00016833	105.14	80.346	41.088	-1.0142	541060000	114	20.6992	24.2125	22.3637	20.8658	24.5097	20.4501	23.7708	25.5108	23.222	21.4328	24.4214	24.8417	20.5321	23.4672	23.5937	22.3773	24.2787	20.2851	20.7153
	1.22306	-1.04385	F5GXM1;Q13547	200;393	F5GXM1	F5GXM1	Histone deacetylase 1	HDAC1	GVQMQAIPEDAIPEESGDEDEDDPDKRISIC	MLPHAPGVQMQAIPEDAIPEES(1)GDEDEDDPDKR	544	UID531	Color2 [DarkGray]	1	4		S	4			737	___1	1	1.81391e-06	58.059	53.345	54.389	0.067313	332340000	200	21.6254	21.0721	20.7417	20.4197	20.8591	20.2733	20.1283	23.928	21.188	21.1165	20.6986	19.9419	22.1108	24.106	22.2392	21.8508	23.7765	23.1475	21.0443
	0.0675326	0.132712	F5H564;O43432;O43432-3	99;495;501	F5H564	F5H564	Eukaryotic translation initiation factor 4 gamma 3	EIF4G3	QTEEILDSQNLNSRRSPVPAQIAITVPKTWK	RS(1)PVPAQIAITVPK	585	UID572	Color2 [DarkGray]	1	4		S	2			787	___1	1	7.68082e-05	102.62	76.999	91.858	0.076804	370430000	99	21.7743	24.7714	22.7892	21.1729	23.495	24.4868	23.0999	25.3414	20.5335	20.6427	23.1367	20.6377	21.4727	21.3617	21.1023	20.3428	21.175	20.9089	20.4531
	0.345286	-0.582363	F5H5Y2;P43307-2;P43307;C9JBX5	241;241;268;200	F5H5Y2	F5H5Y2	Translocon-associated protein subunit alpha	SSR1	MSWIPQETLNQINKASPRRLPRKRAQKRSVG	VEMGTSSQNDVDMSWIPQETLNQINKAS(1)PR	589	UID576	Color2 [DarkGray]	1	4		S	3			794	___1	1	1.4328e-95	204.91	194.67	204.91	-0.32921	271810000	241	21.5367	23.8683	21.5759	21.4325	24.5185	21.9805	24.9799	25.3812	21.0127	20.5243	20.8145	23.6791	20.4141	20.3543	21.707	21.1025	21.1494	21.3624	21.4386
	0.36537	-0.911261	F6RFD5;P60981	3;3	F6RFD5	F6RFD5	Destrin	DSTN	_____________MASGVQVADEVCRIFYDM	AS(1)GVQVADEVCR	600	UID587	Color2 [DarkGray]	1	4		S	2			810	___1	1	0.000180237	111.31	95.176	89.231	-0.042517	990130000	3	24.4529	27.294	24.8754	25.4044	26.5013	27.1698	21.3076	27.9658	20.251	23.1813	27.0357	20.3607	20.426	20.8058	21.1073	20.8757	21.7092	20.8362	20.7613
	0.644817	-0.818969	F8W7G7;P02751-10;P02751-6;P02751-5;P02751-9;P02751-14;P02751-8;P02751-17;P02751-3;P02751;P02751-13;P02751-11;P02751-7;P02751-15;P02751-12;H0Y7Z1	2209;2174;2182;2209;2238;2263;2294;2328;2353;2384;2265;2384;2444;2475;2006;1101	F8W7G7	F8W7G7	Fibronectin;Anastellin;Ugl-Y1;Ugl-Y2;Ugl-Y3	FN1	IECFMPLDVQADREDSRE_____________	TNTNVNCPIECFMPLDVQADREDS(1)RE	636	UID623	Color2 [DarkGray]	1	4		S	3			849	___1	1	2.0293e-20	150.82	141.19	93.6	-1.1988	255400000	2209	20.6443	20.4797	21.4299	20.6695	23.6756	21.5312	21.0624	25.1145	21.8077	21.1343	21.2307	23.2902	20.7159	23.1465	23.0653	21.4313	23.7776	21.4535	20.8873
	0.0775584	0.155056	Q6V3B1;G3V563;G3V2R5;P61244-2	2;2;2;2	Q6V3B1	Q6V3B1	Protein max	MAX	______________MSDNDDIEVESDADKRA	S(1)DNDDIEVESDADKR	664	UID651	Color2 [DarkGray]	1	4		S	2			883	___1	1	3.70862e-28	175.66	157.55	175.66	0.96017	187610000	2	20.4444	24.9329	23.5595	23.296	23.9193	24.8503	20.6704	25.497	20.6496	20.7309	24.4194	20.8028	22.0684	21.3801	21.0624	20.3051	20.8377	21.4275	21.4787
	0.659294	-0.351006	G3V5E1;O75909	340;340	G3V5E1	G3V5E1	Cyclin-K	CCNK	PQPSSPRQVKRAVVVSPKEENKAAEPPPPKI	AVVVS(1)PKEENKAAEPPPPK	674	UID661	Color2 [DarkGray]	1	4		S	3			900	___1	1	0.00153672	50.858	37.537	50.858	-0.15083	29648000	340	21.0033	20.9369	19.7861	21.0927	20.6844	21.4599	20.8758	21.2905	20.5926	21.3154	20.6429	20.8304	21.2049	21.3901	20.5162	21.3582	21.7978	22.8758	21.6709
	0.595734	-1.40149	G3XAC6;Q14498-2;Q14498;Q5QP22;Q5QP23;Q14498-3;Q5QP21;H0Y4X3	136;136;136;136;135;114;114;9	G3XAC6	G3XAC6	RNA-binding protein 39	RBM39	SRRRSRSKSPFRKDKSPVREPIDNLTPEERD	DKS(1)PVREPIDNLTPEER	676	UID663	Color2 [DarkGray]	1	4		S	3			905	___1	1	4.01213e-65	212.82	190.7	112.64	2.1751	1273300000	136	21.1444	26.6649	21.4538	19.0369	25.405	26.4172	20.8988	27.7654	20.3869	20.8774	27.1398	20.4127	22.065	25.2399	24.3057	23.4565	25.1201	26.1978	20.8384
	0.18639	-0.366023	H0Y360;Q01433;H0YCL9;Q01433-3;Q01433-5;Q01433-2;Q01433-4;E9PIJ1;E9PJF6	139;168;135;49;50;87;93;50;87	H0Y360	H0Y360	AMP deaminase 2	AMPD2	IEQLEERRQRLERQISQDVKLEPDILLRAKQ	QIS(1)QDVKLEPDILLR	705	UID692	Color2 [DarkGray]	1	4		S	3			925	___1	1	0.000262898	81.854	66.925	41.378	2.4907	369930000	139	20.1859	21.4951	20.2924	21.3593	21.6336	20.8879	20.775	20.8154	21.1693	20.5655	20.7804	21.0129	21.6087	20.6057	21.1379	20.4132	21.2222	20.7453	20.3714
	0.370715	0.524881	H3BUF6;Q8WWM7-6;Q8WWM7-8;Q8WWM7-5;Q8WWM7-4;Q8WWM7-9;Q8WWM7-2;Q8WWM7;Q8WWM7-3;Q8WWM7-7;H3BSK9	111;111;111;111;111;111;111;111;111;111;51	H3BUF6	H3BUF6	Ataxin-2-like protein	ATXN2L	IGSARGQSTGKGPPQSPVFEGVYNNSRMLHF	GPPQS(1)PVFEGVYNNSR	776	UID763	Color2 [DarkGray]	1	4		S	2			1035	___1	1	2.50976e-45	200.58	157.77	200.58	1.9702	169680000	111	20.3575	24.9021	23.5069	20.8688	23.4956	24.0799	21.1377	24.8069	20.8066	22.4362	23.739	20.0055	20.494	21.5453	21.5568	21.3564	22.6395	22.7525	20.3098
	0.550299	-0.37881	H7C5I3;J3KR55;P35236;P35236-2;P35236-3;H7C4T8	142;224;143;182;248;75	H7C5I3	H7C5I3	Tyrosine-protein phosphatase non-receptor type 7	PTPN7	ILPNPQSRVCLGRAQSQEDGDYINANYIRGY	AQS(1)QEDGDYINANYIR	809	UID796	Color2 [DarkGray]	1	4		S	2			1074	___1	1	1.30072e-25	171.26	148.62	171.26	0.11347	98654000	142	20.4273	24.4994	20.5146	20.0092	24.2391	25.0252	20.673	22.4941	21.3073	21.1865	19.5793	21.5356	20.5816	20.1555	20.9184	21.3419	21.4163	20.012	20.4111
	0.077445	0.126784	H7C5I3;J3KR55;P35236;P35236-2;P35236-3;C9JBA9;F8WF66;E9PE54;C9IYI6;E7EUM0	43;125;44;83;149;44;44;44;44;44	H7C5I3	H7C5I3	Tyrosine-protein phosphatase non-receptor type 7	PTPN7	KTPAKKHVRLQERRGSNVALMLDVRSLGAVE	RGS(1)NVALMLDVR	810	UID797	Color2 [DarkGray]	1	4		S	2			1074	___1	1	0.000536	86.944	56.394	55.851	-1.7297	123800000	43	21.2442	22.2962	20.6172	20.5265	20.9328	22.5846	21.1552	23.5109	21.0932	21.1287	23.9032	21.3456	20.422	20.0342	21.288	19.495	20.4705	20.5117	20.7828
	0.098809	-0.144923	R4GN15;J3KPQ4;Q9BRR9-4;Q9BRR9-3;Q9BRR9-5;Q9BRR9-2;Q9BRR9;F8VW89	535;546;272;291;456;456;475;272	R4GN15	R4GN15	Rho GTPase-activating protein 9	ARHGAP9	NPLELRLSGSGPAELSAGEDEEEESELVSKP	LSGSGPAELS(1)AGEDEEEESELVSKPLLR	864	UID851	Color2 [DarkGray]	1	4		S	3			1124	___1	1	2.94833e-50	178.89	168.19	178.89	0.19095	91223000	535	20.8018	20.8396	21.3104	21.1182	24.6681	20.3888	20.9575	20.6859	24.2043	21.1727	21.3701	25.1455	21.2839	21.1017	20.5429	20.8789	22.953	21.1124	20.5472
	0.221287	-0.335381	J3QR07;Q96MU7-2;Q96MU7	308;308;308	J3QR07	J3QR07	YTH domain-containing protein 1	YTHDC1	GSDEKKKERKRARGISPIVFDRSGSSASESY	GIS(1)PIVFDR	889	UID876	Color2 [DarkGray]	1	4		S	2			1154	___1	1	0.00442845	100.88	67.328	97.813	0.61664	117040000	308	20.5867	23.2445	21.1829	20.7227	22.5647	22.7134	22.7892	23.8083	22.6851	21.112	23.7665	24.9136	20.035	22.0322	21.2648	21.2649	21.1047	20.5276	21.2061
	0.0425525	-0.0596843	K4DI84;Q96QH2-2;Q96QH2	204;204;252	K4DI84	K4DI84	PML-RARA-regulated adapter molecule 1	PRAM1	PRKLWQPEAGEATPRSPQPELSTFPKKPAQP	S(1)PQPELSTFPK	898	UID885	Color2 [DarkGray]	1	4		S	2			1159	___1	1	0.000496226	117.93	97.942	102.87	0.61127	288950000	204	21.3378	20.8523	21.1884	21.4974	20.9732	21.0749	20.51	20.776	20.9864	21.5795	19.9443	21.6494	20.2295	23.443	24.0399	22.6153	19.7899	23.3821	21.2841
	0.701108	-0.470718	K7EPS6;Q7Z4V5-2;Q7Z4V5;Q7Z4V5-4;Q7Z4V5-3	165;663;664;668;669	K7EPS6	K7EPS6	Hepatoma-derived growth factor-related protein 2	HDGFRP2	RPGSDRQERERARGDSEALDEES________	ARGDS(1)EALDEES	914	UID901	Color2 [DarkGray]	1	4		S	2			1188	___1	1	0.00207698	89.466	77.4	82.908	0.57921	48677000	165	20.4268	22.7808	21.3761	21.1527	22.8638	23.2034	21.0259	23.135	20.4857	21.2202	20.837	20.5785	21.0902	23.1514	20.4963	21.05	22.4299	20.8933	20.8457
	0.644437	-0.550219	X6RGC9;K7ES93;O43914-3;O43914-2;O43914	77;120;78;88;89	X6RGC9	X6RGC9	TYRO protein tyrosine kinase-binding protein	TYROBP	GAAEATRKQRITETESPYQELQGQRSDVYSD	ITETES(1)PYQELQGQR	924	UID911	Color2 [DarkGray]	1	4		S	2			1204	___1	1	4.3956e-75	235.22	208.33	214.45	0.34048	156520000	77	20.9179	25.3234	21.1914	21.0797	23.8433	24.8493	21.037	24.3873	20.2736	21.6906	20.7839	20.918	20.3671	22.2589	20.9937	21.5245	22.7527	20.741	21.3688
	0.237191	-0.442537	M0R2S2;M0R165;Q9UBC2-4;Q9UBC2-3;Q9UBC2;Q9UBC2-2	75;229;229;229;229;229	M0R2S2	M0R2S2	Epidermal growth factor receptor substrate 15-like 1	EPS15L1	RKKTVFPGAVPVLPASPPPKDSLRSTPSHGS	TVFPGAVPVLPAS(1)PPPK	943	UID930	Color2 [DarkGray]	1	4		S	2			1231	___1	1	1.93475e-07	105.53	91.108	105.53	-0.84415	542200000	75	20.39	24.7422	22.8458	20.7689	24.7299	24.2639	24.0373	20.8768	24.3735	20.7599	24.4181	24.6099	21.8581	24.8647	24.4722	23.1658	20.3902	23.1574	20.9708
	0.36042	0.513311	O14745;J3QRP6;B3KY21	280;161;124	O14745	O14745	Na(+)/H(+) exchange regulatory cofactor NHE-RF1	SLC9A3R1	QKENSREALAEAALESPRPALVRSASSDTSE	EALAEAALES(1)PRPALVR	974	UID961	Color2 [DarkGray]	1	4		S	3			1276	___1	1	2.52648e-56	202.18	186.79	86.539	0.59611	647370000	280	24.0249	25.3191	20.7931	20.5636	25.2859	25.3115	23.8991	24.2272	24.7822	20.3015	24.4035	21.4673	20.6605	23.4344	23.3395	20.9626	24.0386	22.8181	21.7695
	0.612526	0.533296	O43399;O43399-5;O43399-7	96;96;96	O43399	O43399	Tumor protein D54	TPD52L2	LGLSTLGELKQNLSRSWHDVQVSSAYVKTSE	S(1)WHDVQVSSAYVK	1013	UID1000	Color2 [DarkGray]	1	4		S	2			1323	___1	1	0.000407355	118.51	101.39	118.51	-0.1885	55794000	96	20.1337	23.355	19.9838	20.7169	23.3928	23.2991	21.0253	20.589	19.5043	20.3438	24.0299	20.1168	19.8618	20.6149	20.5938	20.9357	20.7801	21.471	20.4475
	0.233998	-0.321736	O75113	300	O75113	O75113	NEDD4-binding protein 1	N4BP1	RRFSDSEERHTKKQFSLENVQEGEILHDAKT	KQFS(1)LENVQEGEILHDAK	1055	UID1042	Color2 [DarkGray]	1	4		S	3			1371	___1	1	1.62746e-08	103.02	82.1	52.754	-1.5542	214120000	300	20.5707	24.8925	20.5287	20.4603	24.6165	24.7581	20.9791	24.8113	21.6417	20.4862	23.7002	20.8273	20.7089	21.9676	21.2144	21.1568	20.466	20.3215	20.7972
	0.305056	0.471634	O75396	137	O75396	O75396	Vesicle-trafficking protein SEC22b	SEC22B	TKKLYIDSCARRNLGSINTELQDVQRIMVAN	NLGS(1)INTELQDVQR	1060	UID1047	Color2 [DarkGray]	1	4		S	2			1381	___1	1	1.1721e-35	198.89	170.6	196.8	-0.0625	161700000	137	20.9438	24.6798	23.7775	21.7402	23.9709	24.0241	21.4795	24.1907	22.1596	20.5285	25.08	20.5855	20.2999	20.5488	20.9125	21.2471	21.0499	20.7084	21.4564
	0.29	-0.438696	O94804	438	O94804	O94804	Serine/threonine-protein kinase 10	STK10	QVAQEKQVAEQGGDLSPAANRSQKASQSRPN	QVAEQGGDLS(1)PAANR	1090	UID1077	Color2 [DarkGray]	1	4		S	2			1408	___1	1	2.65531e-89	246.66	223.77	117.83	-0.34722	568100000	438	21.0366	23.6232	21.8621	21.0417	23.8484	23.2607	23.0705	24.6545	20.6754	21.8619	23.5456	20.9009	21.1264	23.746	22.9866	22.63	23.494	20.0556	23.4451
	0.0587928	-0.122955	O94826	91	O94826	O94826	Mitochondrial import receptor subunit TOM70	TOMM70A	GLKRNSERKTPEGRASPAPGSGHPEGPGAHL	AS(1)PAPGSGHPEGPGAHLDMNSLDR	1092	UID1079	Color2 [DarkGray]	1	4		S	3			1409	___1	1	3.83803e-29	159.75	144.81	159.75	-0.537	1715300000	91	21.0946	20.6583	20.8458	21.7398	24.3972	21.396	20.601	19.7401	20.2843	20.1035	21.3912	20.6384	22.7629	21.1022	21.7977	22.5475	24.8192	25.5824	24.5116
	0.179855	-0.322557	O95218-2;O95218	153;153	O95218-2	O95218-2	Zinc finger Ran-binding domain-containing protein 2	ZRANB2	AVGPASILKEVEDKESEGEEEDEDEDLSKYK	EVEDKES(1)EGEEEDEDEDLSK	1096	UID1083	Color2 [DarkGray]	1	4		S	2			1420	___1	1	0	355.31	313.4	266.53	0.42256	320440000	153	20.6193	25.4224	21.3521	21.633	23.5023	25.3082	23.9079	25.6891	20.2831	21.9464	24.4206	20.9159	20.1895	21.3659	20.4143	21.7642	20.8824	20.6856	19.8892
	0.0662252	-0.16706	O95466-2;K7EK60;O95466;O95466-3;K7EJE6;K7ERL1	1031;609;1031;1031;361;64	O95466-2	O95466-2	Formin-like protein 1	FMNL1	AGADTPGKGEPPAPKSPPKARRPQMDLISEL	EAAAQEAGADTPGKGEPPAPKS(1)PPK	1108	UID1095	Color2 [DarkGray]	1	4		S	3			1432	___1	1	1.0494e-137	235.07	220.31	235.07	0.45978	411750000	1031	21.0589	24.9498	20.3664	20.9173	23.35	24.2136	21.1541	26.0177	20.6477	20.2739	24.9556	20.6057	20.2466	23.5523	23.6453	20.0374	23.1743	25.2053	21.2333
	0.388417	-0.977592	O95466-2;O95466;O95466-3	184;184;184	O95466-2	O95466-2	Formin-like protein 1	FMNL1	DNGASNSEKNKPLEQSVEDLSKGPPSSVPKS	NKPLEQS(1)VEDLSKGPPSSVPK	1109	UID1096	Color2 [DarkGray]	1	4		S	3			1432	___1	1	2.67058e-29	159.65	148.54	159.65	0.23522	1856100000	184	20.2017	25.4752	20.9297	19.4915	25.0106	25.0269	20.4271	26.6757	21.1049	20.803	25.9205	20.6876	23.8328	27.0297	25.6095	25.1821	26.6259	27.7877	25.1402
	0.00522512	-0.01451	O95466-2;K7EK60;O95466;O95466-3	624;202;624;624	O95466-2	O95466-2	Formin-like protein 1	FMNL1	PPPPGGPPDALGRRDSELGPGVKAKKPIQTK	RDS(1)ELGPGVK	1110	UID1097	Color2 [DarkGray]	1	4		S	2			1432	___1	1	1.24589e-06	152	78.568	115.57	1.8977	966570000	624	25.3288	26.0791	25.2418	24.8092	25.6326	26.2403	20.5148	26.3812	21.2996	21.9116	27.098	21.1709	24.0193	22.9371	23.8046	23.1277	25.0077	24.0267	23.6175
	0.343846	-0.600493	P00558;B7Z7A9	203;175	P00558	P00558	Phosphoglycerate kinase 1	PGK1	FLMKKELNYFAKALESPERPFLAILGGAKVA	ALES(1)PERPFLAILGGAK	1124	UID1111	Color2 [DarkGray]	1	4		S	3			1460	___1	1	7.32194e-14	133.78	100.63	69.148	-1.8491	612790000	203	19.9554	21.3321	21.3691	20.6524	24.5653	20.2356	24.3907	20.4358	23.2209	21.4298	20.5159	20.819	24.0697	23.8305	23.3711	22.5813	24.2037	23.3051	20.6096
	0.498008	-1.1102	P01042;P01042-2;P01042-3	332;332;296	P01042;P01042-2	P01042	Kininogen-1;Kininogen-1 heavy chain;T-kinin;Bradykinin;Lysyl-bradykinin;Kininogen-1 light chain;Low molecular weight growth-promoting factor	KNG1	YFIDFVARETTCSKESNEELTESCETKKLGQ	ES(1)NEELTESCETK	1126	UID1113	Color2 [DarkGray]	1	4		S	2			1470;1471	___1	1	0	443.69	390.14	153.39	-1.83	13225000000	332	24.6584	20.6552	24.8105	24.5426	26.2486	26.7029	20.8803	27.9051	20.7253	20.9443	20.9118	21.7635	26.9584	26.048	25.0742	23.8012	25.3448	26.6757	24.393
	0.336879	-0.57833	V9GYM3;P02652;V9GYG9;V9GYE3	101;68;68;20	V9GYM3	V9GYM3	Apolipoprotein A-II;Proapolipoprotein A-II;Truncated apolipoprotein A-II	APOA2	KSPELQAEAKSYFEKSKEQLTPLIKKAGTEL	S(1)KEQLTPLIKK	1138	UID1125	Color2 [DarkGray]	1	4		S	2			1497	___1	1	2.07936e-08	160.22	124.87	111.79	-0.36938	600680000	101	20.7635	20.512	21.6464	20.5457	23.12	20.9112	21.8519	21.1192	20.8187	21.2896	20.6407	20.4818	23.726	21.3876	20.9336	23.7076	24.7388	25.79	22.7486
	0.529142	-0.954119	P02671;P02671-2	609;609	P02671	P02671	Fibrinogen alpha chain;Fibrinopeptide A;Fibrinogen alpha chain	FGA	STFESKSYKMADEAGSEADHEGTHSTKRGHA	MADEAGS(1)EADHEGTHSTK	1143	UID1130	Color2 [DarkGray]	1	4		S	3			1498	___1	1	4.21967e-21	162.39	148.97	161.04	0.36619	1151300000	609	21.198	22.5015	21.1657	21.6395	23.3565	24.5735	21.7149	25.6879	21.5542	19.9635	21.1591	21.5971	26.5296	25.7365	23.7804	23.6021	25.1667	26.3403	24.1415
	0.445243	-0.555518	P04233-2;E7ER71;E7EQJ3;H0YBZ8;E7ESL3;H0YBZ2;P04233-3;P04233	8;8;8;5;8;3;8;8	P04233-2	P04233-2	HLA class II histocompatibility antigen gamma chain	CD74	________MHRRRSRSCREDQKPVMDDQRDL	S(1)CREDQKPVMDDQR	1157	UID1143	Color2 [DarkGray]	1	4		S	3			1530	___1	1	7.80064e-05	116.65	100.66	114.55	-0.43358	185210000	8	20.1313	24.4284	20.8824	21.249	20.7951	24.1044	22.0294	25.5294	22.4393	21.0018	20.9734	20.7674	21.6257	21.766	20.1618	21.6909	20.5284	20.4273	20.0703
	0.236604	0.306193	P04792;F8WE04	15;15	P04792	P04792	Heat shock protein beta-1	HSPB1	_MTERRVPFSLLRGPSWDPFRDWYPHSRLFD	GPS(1)WDPFRDWYPHSR	1160	UID1146	Color2 [DarkGray]	1	4		S	3			1537	___1	1	1.89798e-05	140.16	140.16	118.72	-0.060124	540250000	15	21.1857	17.7439	20.5238	19.9769	25.3498	21.8429	20.3734	19.9698	24.7116	19.9175	21.4909	20.8076	19.4154	21.8637	22.7179	20.8507	23.3531	20.9601	20.2703
	0.421834	-1.11306	P05455	366	P05455	P05455	Lupus La protein	SSB	GKGKVQFQGKKTKFASDDEHDEHDENGATGP	FAS(1)DDEHDEHDENGATGPVKR	1167	UID1153	Color2 [DarkGray]	1	4		S	2			1555	___1	1	1.49011e-208	287.48	263.69	165.3	1.326	3297400000	366	26.0091	28.4314	26.4436	25.3963	27.8667	28.1858	21.4518	29.3121	20.7924	23.7864	20.6497	20.3305	23.7451	24.2619	23.5005	20.1763	24.8228	26.141	23.3551
	0.260426	-0.421309	P07900;P07900-2;Q86U12;G3V2J8	231;353;52;162	P07900	P07900	Heat shock protein HSP 90-alpha	HSP90AA1	YPITLFVEKERDKEVSDDEAEEKEDKEEEKE	EVS(1)DDEAEEKEDKEEEK	1175	UID1161	Color2 [DarkGray]	1	4		S	2			1591	___1	1	5.35534e-128	272.38	188.07	197.88	0.095129	654270000	231	23.1313	24.836	22.8577	23.6913	22.2822	25.3341	21.4209	25.9302	20.3764	19.7533	21.6819	21.1801	20.5605	20.8817	20.5928	20.5383	20.9532	20.969	20.2025
	0.0195709	-0.0808824	P07900;P07900-2;Q86U12	263;385;84	P07900	P07900	Heat shock protein HSP 90-alpha	HSP90AA1	EEKESEDKPEIEDVGSDEEEEKKDGDKKKKK	ESEDKPEIEDVGS(1)DEEEEKK	1176	UID1162	Color2 [DarkGray]	1	4		S	2			1591	___1	1	0	373.47	271.94	339.22	0.25321	3866100000	263	24.8901	28.4299	26.1171	25.2979	26.1685	28.8877	20.1094	29.4349	20.4312	20.5473	28.1685	21.1471	20.4575	21.2578	20.1601	20.7001	21.9868	21.3994	20.2671
	0.327193	-0.711099	P08238;Q58FF7	226;205	P08238	P08238	Heat shock protein HSP 90-beta;Putative heat shock protein HSP 90-beta-3	HSP90AB1;HSP90AB3P	YPITLYLEKEREKEISDDEAEEEKGEKEEED	EKEIS(1)DDEAEEEKGEK	1179	UID1165	Color2 [DarkGray]	1	4		S	3			1600	___1	1	9.02294e-263	324.48	296.84	174.04	-0.22204	2008400000	226	24.1212	25.9662	25.4042	25.7788	25.0223	26.3009	20.1839	26.6102	20.6068	21.2827	20.714	20.9514	20.6018	20.7742	20.52	20.926	20.8494	21.447	20.3754
	1.11736	-2.44146	P08238;Q58FF8	255;177	P08238	P08238	Heat shock protein HSP 90-beta;Putative heat shock protein HSP 90-beta 2	HSP90AB1;HSP90AB2P	EDKDDEEKPKIEDVGSDEEDDSGKDKKKKTK	IEDVGS(1)DEEDDSGKDKK	1180	UID1166	Color2 [DarkGray]	1	4		S	2			1600	___1	1	0	370.91	346.22	208.43	1.5884	50276000000	255	26.6483	29.1596	27.6733	27.3186	28.5344	30.0095	21.3337	29.8138	21.1558	24.8587	20.0152	21.3186	26.6185	26.3141	25.2343	24.3867	27.0071	27.3918	25.2816
	0.810423	-1.02771	P08621-4;P08621	130;226	P08621-4	P08621-4	U1 small nuclear ribonucleoprotein 70 kDa	SNRNP70	SGRDDTSRYDERPGPSPLPHRDRDRDRERER	YDERPGPS(1)PLPHR	1184	UID1170	Color2 [DarkGray]	1	4		S	3			1605	___1	1	1.1628e-05	106.93	94.728	106.28	-0.36852	186140000	130	21.2803	24.9088	20.0423	20.9363	19.5153	24.6066	20.2445	26.0918	19.3211	20.8073	20.7563	20.203	20.1202	21.3498	20.9218	20.127	20.8237	21.4876	20.561
	0.160903	0.229884	P08670	430	P08670	P08670	Vimentin	VIM	LPNFSSLNLRETNLDSLPLVDTHSKRTLLIK	ETNLDS(1)LPLVDTHSK	1189	UID1175	Color2 [DarkGray]	1	4		S	2			1607	___1	1	2.27004e-122	262.24	246.35	262.24	0.46731	1009000000	430	20.4896	27.0738	20.9062	20.2931	26.2428	27.0531	23.8345	24.6179	24.842	20.821	22.7223	21.3287	22.907	25.0637	20.6079	20.636	19.9669	25.3017	20.9921
	0.253656	-0.636732	P10644-2;P10644;K7EPB2;K7EMU2;K7EMZ6;K7EIE5;K7EID3;K7EJ40;K7EK41	83;83;83;83;83;83;83;83;83	P10644-2	P10644-2	cAMP-dependent protein kinase type I-alpha regulatory subunit;cAMP-dependent protein kinase type I-alpha regulatory subunit, N-terminally processed	PRKAR1A	LQKAGTRTDSREDEISPPPPNPVVKGRRRRG	TDSREDEIS(1)PPPPNPVVK	1221	UID1207	Color2 [DarkGray]	1	4		S	2			1636	___1	1	4.69706e-83	231.59	207.52	227.27	0.22835	5746700000	83	23.0681	26.4374	20.5771	20.5456	24.9507	26.1932	20.788	27.7008	19.6152	20.6144	26.0499	21.0021	25.0178	25.1023	24.5615	23.9288	25.5001	26.2882	24.6758
	0.493918	-0.85144	P11717	2484	P11717	P11717	Cation-independent mannose-6-phosphate receptor	IGF2R	QKTVSSTKLVSFHDDSDEDLLHI________	LVSFHDDS(1)DEDLLHI	1223	UID1209	Color2 [DarkGray]	1	4		S	2			1648	___1	1	7.53792e-25	167.05	154.76	167.05	-1.4234	498020000	2484	20.5434	21.4865	20.0668	20.239	21.5783	20.2879	20.7104	20.9103	20.1686	20.3261	20.7498	20.9744	23.8977	23.6441	20.5696	20.2773	25.0807	25.5575	21.4315
	0.202989	-0.45769	P13498	168	P13498	P13498	Cytochrome b-245 light chain	CYBA	SNPPPRPPAEARKKPSEEEAAVAAGGPPGGP	KKPS(1)EEEAAVAAGGPPGGPQVNPIPVTDEVV	1226	UID1212	Color2 [DarkGray]	1	4		S	3			1662	___1	1	2.67457e-05	86.769	80.672	86.769	0.37591	586460000	168	20.5211	26.4389	20.6645	20.5013	26.451	20.6744	26.0883	20.6696	21.4437	21.2355	20.6528	23.4791	21.5215	20.8374	19.7866	21.0862	21.0188	20.9213	21.2689
	0.200223	0.735257	P13796;Q5TBN3;Q5TBN5	5;5;5	P13796	P13796	Plastin-2	LCP1	___________MARGSVSDEEMMELREAFAK	ARGS(1)VSDEEMMELR	1228	UID1214	Color2 [DarkGray]	1	4		S	2			1670	___1	1	3.02123e-141	273.32	239.73	273.32	-0.82265	40242000000	5	25.7864	30.4994	24.5504	24.4516	28.6339	30.9372	27.4492	29.7479	25.9584	23.9551	30.1689	20.5642	21.1652	20.8623	20.8499	20.8433	24.3015	24.4091	21.0484
	0.228763	-0.535474	P13796	257	P13796	P13796	Plastin-2	LCP1	LSRNEALIALLREGESLEDLMKLSPEELLLR	EGES(1)LEDLMK	1230	UID1216	Color2 [DarkGray]	1	4		S	2			1670	___1	1	5.47479e-12	186.74	152.05	85.813	0.92651	1435500000	257	19.6124	26.3524	22.3175	22.1506	25.1091	22.9571	25.0029	27.5605	23.3641	21.0359	25.956	20.3626	21.4627	21.7485	20.8747	21.5084	23.5112	23.9362	20.4167
	0.347352	-0.541567	P14317;E7EVW7	275;238	P14317	P14317	Hematopoietic lineage cell-specific protein	HCLS1	QVARRQQERKAVTKRSPEAPQPVIAMEEPAV	S(1)PEAPQPVIAMEEPAVPAPLPK	1236	UID1222	Color2 [DarkGray]	1	4		S	2			1673	___1	1	3.42609e-28	140.63	119.98	78.708	0.1198	309280000	275	20.7722	24.1637	21.2596	23.1114	24.7063	21.0056	24.2178	24.3844	24.672	20.7553	22.9132	24.1221	21.641	21.1	19.3967	20.7906	19.5617	20.6657	20.9072
	0.10727	0.188273	P16150	355	P16150	P16150	Leukosialin	SPN	PTLTTFFGRRKSRQGSLAMEELKSGSGPSLK	QGS(1)LAMEELK	1239	UID1225	Color2 [DarkGray]	1	4		S	2			1688	___1	1	0.000112251	95.57	84.357	88.155	-0.00059546	355130000	355	20.8158	20.5509	21.0992	20.1483	21.0693	21.9257	21.3072	22.0871	21.1265	20.9626	23.4913	21.0823	21.6432	21.4052	21.1268	20.2561	20.5211	20.43	20.4043
	0.0646827	0.117267	P16150;C9JUK7	291;291	P16150	P16150	Leukosialin	SPN	LWRRRQKRRTGALVLSRGGKRNGVVDAWAGP	TGALVLS(1)R	1244	UID1230	Color2 [DarkGray]	1	4		S	2			1688	___1	1	0.000503339	147.62	67.637	97.163	-0.45207	185200000	291	23.3819	23.7184	23.432	20.7646	23.8862	23.629	21.2984	25.1103	21.0866	21.0457	23.9829	20.965	21.2547	21.4501	20.8276	21.5494	19.7095	20.0225	20.9278
	0.0720186	-0.143283	P16949;A2A2D0;P16949-2	16;16;16	P16949	P16949	Stathmin	STMN1	MASSDIQVKELEKRASGQAFELILSPRSKES	RAS(1)GQAFELILSPR	1250	UID1236	Color2 [DarkGray]	1	4		S	3			1697	___1	1	5.49455e-08	142.26	74.261	130.56	0.72747	510020000	16	20.5224	22.7628	23.2674	22.8792	24.7921	22.9539	20.6499	21.2444	24.8684	20.5812	24.7992	24.9026	21.3269	19.6275	20.9858	20.1756	20.8367	19.8008	20.6333
	0.713904	1.08885	P16949;A2A2D0;P16949-2	25;25;25	P16949	P16949	Stathmin	STMN1	ELEKRASGQAFELILSPRSKESVPEFPLSPP	ASGQAFELILS(1)PR	1251	UID1237	Color2 [DarkGray]	1	4		S	2			1697	___1	1	2.76883e-67	239.51	221.32	88.507	-0.040382	962550000	25	24.6766	22.7732	23.2547	20.4208	26.6096	21.9222	24.0786	20.9247	25.9068	20.8994	24.1119	24.0848	19.7255	20.5568	19.9322	20.7679	24.1389	21.1555	21.44
	0.474862	-0.730869	P19338;H7BY16	563;188	P19338	P19338	Nucleolin	NCL	IEGRAIRLELQGPRGSPNARSQPSKTLFVKG	LELQGPRGS(1)PNAR	1260	UID1246	Color2 [DarkGray]	1	4		S	3			1715	___1	1	0.000648394	99.991	70.224	65.467	-1.2034	279700000	563	20.0191	21.5139	20.6688	21.2501	21.1109	20.854	21.0197	25.031	20.1701	20.7184	20.8939	21.2066	23.6863	20.645	23.8123	23.6488	24.2304	24.9452	23.2578
	0.459327	-0.581727	P19878-3;P19878;P19878-4;P19878-2;B1ALB7	287;332;251;251;71	P19878-3	P19878-3	Neutrophil cytosol factor 2	NCF2	IPAPPSSKAPGRPQLSPGQKQKEEPKEVKLS	APGRPQLS(1)PGQK	1263	UID1249	Color2 [DarkGray]	1	4		S	2			1719	___1	1	0.000177928	116.71	93.187	88.275	0.043448	450910000	287	23.4383	24.5558	20.9112	22.9066	24.0055	25.0044	20.1532	25.5983	21.309	21.0491	21.1648	20.7917	23.2016	23.3473	22.2687	21.8287	23.495	24.8093	22.682
	0.913764	-1.00959	P20020-6;P20020-3;P20020-4;P20020;E7ERY9;H0YHH6	1119;1155;1184;1193;898;136	P20020-6	P20020-6	Plasma membrane calcium-transporting ATPase 1;Calcium-transporting ATPase	ATP2B1	SIHNFMTHPEFRIEDSEPHIPLIDDTDAEDD	IEDS(1)EPHIPLIDDTDAEDDAPTKR	1266	UID1252	Color2 [DarkGray]	1	4		S	3			1720	___1	1	2.70649e-14	138.36	123.74	138.36	0.6889	120850000	1119	19.826	22.9807	20.4941	21.463	23.0617	21.3335	20.9378	24.5104	20.5612	20.788	24.1726	20.9898	20.8427	22.2939	20.442	20.5451	22.5565	22.8912	20.4943
	0.222159	0.538145	P20042	2	P20042	P20042	Eukaryotic translation initiation factor 2 subunit 2	EIF2S2	______________MSGDEMIFDPTMSKKKK	S(1)GDEMIFDPTMSKK	1271	UID1257	Color2 [DarkGray]	1	4		S	2			1721	___1	1	2.38724e-17	158.25	150.03	119.17	0.56375	1195000000	2	24.125	25.7793	24.4179	24.9133	25.8429	24.8381	25.6225	26.4057	20.8013	22.3352	24.1118	20.2182	20.6545	20.768	19.5402	20.0704	20.8409	21.2689	21.9556
	0.122825	-0.482009	P21333-2;P21333;Q5HY54;E9PHF0	2144;2152;2112;285	P21333-2	P21333-2	Filamin-A	FLNA	EGRVKESITRRRRAPSVANVGSHCDLSLKIP	RAPS(1)VANVGSHCDLSLK	1276	UID1262	Color2 [DarkGray]	1	4		S	2			1733	___1	1	5.68162e-150	276.03	243.51	184.78	-0.298	5749000000	2144	21.5986	28.7168	26.9013	26.0823	26.867	28.2773	20.5435	29.3574	20.9368	25.1611	30.504	21.0544	25.0483	25.0987	24.8397	20.485	26.567	26.6213	25.1422
	0.950747	-0.788159	P21333-2;P21333;Q5HY54	1459;1459;1459	P21333-2	P21333-2	Filamin-A	FLNA	DVTDASKVKCSGPGLSPGMVRANLPQSFQVD	CSGPGLS(1)PGMVR	1279	UID1265	Color2 [DarkGray]	1	4		S	2			1733	___1	1	0.000535442	97.69	79.422	97.69	-0.17082	90399000	1459	21.8674	23.0384	20.592	20.7979	21.5221	23.6112	20.872	23.3547	20.9125	21.1472	23.1565	20.9774	20.8014	19.6437	20.5838	20.9555	20.4018	20.6629	20.0011
	0.835531	-0.935769	P23193-2;P23193;E5RIS7	79;100;100	P23193-2	P23193-2	Transcription elongation factor A protein 1	TCEA1	DLDEKKKEPAITSQNSPEAREESTSSGNVSN	KKEPAITSQNS(1)PEAR	1294	UID1280	Color2 [DarkGray]	1	4		S	3			1746	___1	1	7.48767e-06	128.92	110.49	128.92	-0.12476	265390000	79	22.5481	24.6941	22.9282	22.7689	21.0712	24.3643	21.4142	25.266	21.3951	21.089	20.4224	21.6464	21.4349	22.4762	21.8559	21.5471	22.9912	24.9431	22.391
	0.0727496	0.395491	P23528;E9PP50;E9PK25;E9PS23	3;3;41;3	P23528	P23528	Cofilin-1	CFL1	_____________MASGVAVSDGVIKVFNDM	AS(1)GVAVSDGVIKVFNDMK	1296	UID1282	Color2 [DarkGray]	1	4		S	2			1756	___1	1	2.66821e-142	265.29	235.98	259.95	-1.2121	47472000000	3	29.6892	32.1335	30.2073	30.65	31.4676	32.0033	31.7192	32.7217	20.8769	28.3189	32.3635	21.3311	21.228	24.1558	24.3598	20.5789	23.3423	27.1699	20.7253
	0.422437	-0.656125	P25098	670	P25098	P25098	Beta-adrenergic receptor kinase 1	ADRBK1	QQLVQRVPKMKNKPRSPVVELSKVPLVQRGS	S(1)PVVELSK	1301	UID1287	Color2 [DarkGray]	1	4		S	2			1764	___1	1	0.000119377	107.35	72.816	92.538	0.63864	588600000	670	23.1828	25.5387	20.0796	21.4276	24.5638	25.8037	20.9345	24.3045	21.48	20.9994	24.2806	20.7327	26.1772	25.2805	24.033	22.7932	25.5873	25.826	20.5081
	0.276798	-0.806048	P26368-2;P26368	79;79	P26368-2	P26368-2	Splicing factor U2AF 65 kDa subunit	U2AF2	PLTRGAKEEHGGLIRSPRHEKKKKVRKYWDV	GAKEEHGGLIRS(1)PR	1303	UID1289	Color2 [DarkGray]	1	4		S	3			1774	___1	1	6.22922e-08	138.05	118.76	84.375	2.9732	2166800000	79	22.2713	24.8263	21.0118	19.9342	25.2884	23.9555	20.6489	26.2445	20.7033	20.6819	20.7876	21.1183	20.6182	25.856	26.5449	23.9733	27.4292	20.4607	24.7691
	0.282903	0.458423	P26368-2;P26368	2;2	P26368-2	P26368-2	Splicing factor U2AF 65 kDa subunit	U2AF2	______________MSDFDEFERQLNENKQE	S(1)DFDEFER	1304	UID1290	Color2 [DarkGray]	1	4		S	2			1774	___1	1	0.00684409	109.66	99.25	109.66	0.52743	130550000	2	20.2622	24.0977	21.187	20.6676	24.6335	21.8383	23.9073	24.8389	23.6312	21.389	24.2087	19.7905	20.0437	21.4426	21.1592	21.2136	21.4508	20.8668	20.1503
	0.0372317	-0.10392	P29966	101	P29966	P29966	Myristoylated alanine-rich C-kinase substrate	MARCKS	EKGEPAAAAAPEAGASPVEKEAPAEGEAAEP	GEPAAAAAPEAGAS(1)PVEK	1317	UID1303	Color2 [DarkGray]	1	4		S	2			1803	___1	1	5.27368e-14	148.44	133.43	68.789	-2.6554	573500000	101	26.2723	25.8217	25.4365	25.2894	21.3318	25.7749	20.9876	25.6671	20.3328	21.4014	26.4835	21.7998	22.8281	21.876	21.7193	20.4427	22.7219	20.1152	21.2614
	0.0317397	-0.0886807	P33241	24	P33241	P33241	Lymphocyte-specific protein 1	LSP1	GAEEREELLGPTAQWSVEDEEEAVHEQCQHE	EELLGPTAQWS(1)VEDEEEAVHEQCQHER	1327	UID1313	Color2 [DarkGray]	1	4		S	3			1839	___1	1	2.70909e-201	265.46	251.45	265.46	0.14237	1258200000	24	20.6199	24.4857	20.4956	21.3101	25.9625	20.6938	24.3637	25.9182	24.1015	20.0559	21.1957	19.9934	20.7219	26.9001	26.7804	22.0704	26.9259	21.2121	20.2938
	0.494766	-0.925165	P33241;E7EMG9;P33241-3;E9PBD8;P33241-2;C9JU59;C9JKF7	130;121;258;68;68;113;68	P33241	P33241	Lymphocyte-specific protein 1	LSP1	EQEDRPGLHAYEKEDSDEVHLEELSLSKEGP	EDS(1)DEVHLEELSLSK	1328	UID1314	Color2 [DarkGray]	1	4		S	2			1839	___1	1	4.63104e-37	201.76	177.2	144.8	-0.37285	1208800000	130	20.9576	20.8034	21.0978	20.4654	21.4284	21.303	21.1726	21.2102	21.1977	21.128	20.5679	21.1985	23.5743	21.661	21.5856	20.8581	21.1071	26.4726	20.4197
	0.176827	-0.56392	P33241;E7EMG9;P33241-3;E9PBD8;P33241-2;O43649	252;243;380;190;190;13	P33241	P33241	Lymphocyte-specific protein 1	LSP1	AIETAGRTPKLARQASIELPSMAVASTKSRW	QAS(1)IELPSMAVASTK	1332	UID1318	Color2 [DarkGray]	1	4		S	2			1839	___1	1	7.87633e-44	209.93	172.04	179.94	-2.1294	2662900000	252	20.6578	21.2774	20.679	20.9873	25.2715	20.0242	24.9833	24.812	22.9333	20.3425	22.9151	27.057	21.0026	21.0649	21.6347	20.4299	22.7935	20.7514	20.5242
	0.0363526	-0.153613	P33241;E7EMG9;P33241-3;E9PBD8;P33241-2;C9JU59;C9JKF7	111;102;239;49;49;94;49	P33241	P33241	Lymphocyte-specific protein 1	LSP1	GAQGALDSGEPPQCRSPEGEQEDRPGLHAYE	S(1)PEGEQEDRPGLHAYEKEDSDEVHLEELSLSK	1333	UID1319	Color2 [DarkGray]	1	4		S	4			1839	___1	1	0	318.6	297.89	205.28	-0.51677	10226000000	111	26.4563	28.3347	24.7134	21.5438	28.1334	27.4181	27.6757	29.255	20.2837	19.9115	28.5593	20.8622	20.5642	20.6923	21.1867	21.2094	26.2825	20.6949	19.9086
	1.06181	-1.4746	P35579;P35579-2	1943;1365	P35579	P35579	Myosin-9	MYH9	FVVPRRMARKGAGDGSDEEVDGKADGAEAKP	KGAGDGS(1)DEEVDGKADGAEAK	1341	UID1327	Color2 [DarkGray]	1	4		S	3			1848	___1	1	0	341.65	322.89	182.24	2.9099	1887700000	1943	20.1931	26.5982	23.7598	21.7165	25.2616	26.6019	20.7934	27.6117	21.1509	21.6562	20.7971	20.415	24.3795	23.4844	23.5028	23.7425	25.0156	26.0359	21.3605
	0.107684	0.187689	P42566;B1AUU8;H7BYP0;P42566-2	796;662;473;482	P42566	P42566	Epidermal growth factor receptor substrate 15	EPS15	PCPLPPGKRSINKLDSPDPFKLNDPFQPFPG	SINKLDS(1)PDPFK	1364	UID1350	Color2 [DarkGray]	1	4		S	2			1888	___1	1	1.21431e-24	149.3	126.82	149.3	0.25672	241350000	796	21.7687	25.209	22.6882	21.0084	23.0297	20.2715	20.7402	25.3897	20.9163	20.8817	24.4811	19.948	20.5126	22.4325	21.5011	20.8018	22.2753	23.9408	21.413
	1.12489	-0.790609	P47755;C9JUG7;F8W9N7;P47755-2	9;9;9;9	P47755	P47755	F-actin-capping protein subunit alpha-2	CAPZA2	_______MADLEEQLSDEEKVRIAAKFIIHA	ADLEEQLS(1)DEEKVR	1386	UID1372	Color2 [DarkGray]	1	4		S	2			1916	___1	1	1.22161e-21	131.24	112.03	130.24	0.33918	53567000	9	21.0054	23.2919	20.8758	21.3954	23.3279	20.2379	20.4411	23.9224	20.6198	20.6044	21.2111	20.7647	20.7675	20.7176	20.7038	20.7554	22.4707	23.1076	19.0887
	0.633505	0.623802	P48634;P48634-2;P48634-3	1219;1206;1218	P48634	P48634	Protein PRRC2A	PRRC2A	PSKEPLKEKLIPGPLSPVARGGSNGGSNVGM	LIPGPLS(1)PVAR	1392	UID1378	Color2 [DarkGray]	1	4		S	2			1926	___1	1	0.00936026	82.543	49.703	64.121	0.62651	418160000	1219	23.6941	23.4287	22.633	21.9413	23.8092	23.1652	22.5295	22.696	24.2953	20.4798	24.4867	20.6098	19.2831	23.669	23.342	22.2462	24.189	24.5955	21.3636
	1.21684	-1.41375	P49756	677	P49756	P49756	RNA-binding protein 25	RBM25	HRPKIGLSLKLGASNSPGQPNSVKRKKLPVD	LGASNS(1)PGQPNSVK	1411	UID1397	Color2 [DarkGray]	1	4		S	2			1945	___1	1	2.04374e-88	247.45	206.07	247.45	-0.47104	595780000	677	22.2971	24.36	23.7338	24.3087	19.8103	24.2334	20.3355	25.7318	20.8148	20.286	20.8326	20.7307	21.3359	23.0187	22.9422	22.6753	23.0257	24.4097	22.9609
	0.981478	1.49987	P51149;C9J8S3;C9J592;C9IZZ0	72;72;72;72	P51149	P51149	Ras-related protein Rab-7a	RAB7A	VTMQIWDTAGQERFQSLGVAFYRGADCCVLV	FQS(1)LGVAFYR	1427	UID1413	Color2 [DarkGray]	1	4		S	2			1964	___1	1	3.03971e-06	163.83	133.64	104.79	0.5078	566670000	72	24.5849	20.6921	25.0275	21.8531	24.7949	22.5289	24.0794	21.3261	25.3016	20.7314	25.7369	23.8713	20.6004	20.6989	20.6252	20.0983	23.6387	21.7402	20.5347
	0.854199	-1.30024	P54105;E9PJF4	102;102	P54105	P54105	Methylosome subunit pICln	CLNS1A	EEESKEPVADEEEEDSDDDVEPITEFRFVPS	FEEESKEPVADEEEEDS(1)DDDVEPITEFR	1450	UID1436	Color2 [DarkGray]	1	4		S	3			1999	___1	1	1.29072e-78	196.08	179.31	139.73	1.4519	292370000	102	20.3209	24.0414	20.4144	20.7037	24.9665	21.0111	24.2756	26.3792	21.8675	20.6632	20.0755	20.8549	21.1665	24.7497	20.4984	20.7677	21.2636	25.9406	20.3721
	0.109239	-0.349039	P60174-1;P60174	21;58	P60174-1	P60174-1	Triosephosphate isomerase	TPI1	KFFVGGNWKMNGRKQSLGELIGTLNAAKVPA	KQS(1)LGELIGTLNAAK	1469	UID1455	Color2 [DarkGray]	1	4		S	2			2028	___1	1	1.37989e-209	302.9	265.53	181.51	-0.19992	2581800000	21	23.357	25.4192	22.968	22.9073	26.8931	24.3899	25.1261	24.7796	25.4287	19.8745	24.7892	25.8409	21.3445	20.978	20.8352	20.8154	21.2335	20.749	20.2579
	1.24274	-1.09929	P61978-2;P61978;P61978-3;Q5T6W5;Q5T6W2;Q5T6W1	284;284;260;249;260;215	P61978-2	P61978-2	Heterogeneous nuclear ribonucleoprotein K	HNRNPK	GGRPMPPSRRDYDDMSPRRGPPPPPPGRGGR	DYDDMS(1)PR	1474	UID1460	Color2 [DarkGray]	1	4		S	2			2049	___1	1	0.000103993	121.8	117.2	121.8	-0.34909	594070000	284	21.7492	24.6035	20.2921	21.7788	19.7227	24.4391	20.777	25.5752	20.6825	21.0363	20.0696	20.2853	21.8433	21.602	20.9354	20.9511	22.2408	23.951	20.801
	0.27757	-0.413488	P62328;Q5T4B6	2;2	P62328	P62328	Thymosin beta-4;Hematopoietic system regulatory peptide	TMSB4X	______________MSDKPDMAEIEKFDKSK	S(1)DKPDMAEIEKFDK	1478	UID1464	Color2 [DarkGray]	1	4		S	3			2062	___1	1	1.51292e-51	215.48	186.52	119.68	1.2432	545470000	2	20.4578	25.0022	20.3427	20.6234	23.7996	23.9571	21.474	25.3345	21.2297	20.0102	23.0494	20.4209	20.6453	19.9463	21.1382	20.0881	21.2098	21.1632	21.0252
	0.629776	-1.20244	P62995	14	P62995	P62995	Transformer-2 protein homolog beta	TRA2B	__MSDSGEQNYGERESRSASRSGSAHGSGKS	S(1)DSGEQNYGERES(1)R	1481	UID1467	Color2 [DarkGray]	1	4		S	2			2081	___1	1	9.62906e-63	220.27	189.36	169.43	-0.6565	590790000	14	24.6371	25.6091	24.9934	21.8479	25.5441	26.1029	20.4325	26.6691	20.6026	21.4635	20.82	20.7348	24.2566	24.7705	20.9343	23.3126	20.2123	25.2656	24.1634
	0.194219	-0.352365	P78536	791	P78536	P78536	Disintegrin and metalloproteinase domain-containing protein 17	ADAM17	GFEKDPFPNSSTAAKSFEDLTDHPVTRSEKA	S(1)FEDLTDHPVTR	1491	UID1477	Color2 [DarkGray]	1	4		S	2			2113	___1	1	1.68245e-29	203.88	153.1	141.73	-0.75956	302950000	791	20.4776	25.8758	20.7205	20.464	24.1135	25.2717	19.6781	26.5809	20.9482	21.3741	22.0127	21.8608	20.8837	21.1396	20.9854	20.111	21.4347	21.2643	20.6974
	1.03494	-1.34223	P98082-3;P98082	380;401	P98082-3	P98082-3	Disabled homolog 2	DAB2	QNGFSVKSSPNPFVGSPPKGLSIQNGVKQDL	SSPNPFVGS(1)PPK	1501	UID1487	Color2 [DarkGray]	1	4		S	2			2121	___1	1	3.12305e-11	149.35	125.26	136.92	0.18121	282410000	380	23.819	25.13	19.9609	23.6166	20.5866	25.0618	20.392	25.6985	20.4533	21.0656	24.8225	21.1247	20.1686	20.3718	20.7	20.5738	23.1656	24.1746	22.4972
	0.110493	-0.177503	Q00722-3;Q00722-2;Q00722	949;960;964	Q00722-3	Q00722-3	1-phosphatidylinositol 4,5-bisphosphate phosphodiesterase beta-2	PLCB2	PGKGSRKKRSLPREESAGAAPGEGPEGVDGR	EES(1)AGAAPGEGPEGVDGR	1504	UID1490	Color2 [DarkGray]	1	4		S	2			2127	___1	1	0.000310042	77.324	61.779	59.728	-0.44153	123460000	949	20.9724	24.0313	21.3815	21.2513	20.7279	21.0099	20.6157	24.3439	19.8227	20.1256	24.8105	20.8884	24.0457	23.1918	20.6242	21.1859	20.1313	20.9366	20.6846
	0.182269	-0.563749	Q00839-2;Q00839;Q5RI18	252;271;48	Q00839-2	Q00839-2	Heterogeneous nuclear ribonucleoprotein U	HNRNPU	GYFEYIEENKYSRAKSPQPPVEEEDEHFDDT	AKS(1)PQPPVEEEDEHFDDTVVCLDTYNCDLHFK	1506	UID1492	Color2 [DarkGray]	1	4		S	4			2128	___1	1	1.90003e-204	260.29	237.49	260.29	-0.854	5630600000	252	25.8635	25.8365	24.3972	24.8562	26.2745	24.5758	26.4405	20.1864	26.599	22.9601	26.7448	28.0001	26.7647	29.2683	27.794	26.8326	27.7211	26.2799	24.2131
	0.483807	-0.539424	Q02040	537	Q02040	Q02040	A-kinase anchor protein 17A	AKAP17A	CKEVQSSCRVVPEDGSPEKRCPGGVLSCIPD	VVPEDGS(1)PEKR	1518	UID1504	Color2 [DarkGray]	1	4		S	2			2138	___1	1	0.00553588	70.089	53.887	60.49	-0.31138	92334000	537	19.9984	20.7894	21.7324	20.8635	20.939	21.5586	20.6872	22.1399	20.7469	20.9328	19.8368	20.4518	21.6274	22.226	23.0743	20.5811	22.8597	23.9027	21.8546
	0.735258	0.882555	Q05209-2;Q05209-3;Q05209	305;316;435	Q05209-2	Q05209-2	Tyrosine-protein phosphatase non-receptor type 12	PTPN12	ESTIEQIDKKLERNLSFEIKKVPLQEGPKSF	NLS(1)FEIKK	1528	UID1514	Color2 [DarkGray]	1	4		S	2			2152	___1	1	0.0140429	93.178	21.486	62.005	0.25112	176410000	305	21.2887	20.2843	21.0993	20.7537	24.6407	19.8619	23.9422	20.3017	21.421	20.1471	25.5124	20.4648	20.2903	20.5271	20.4655	20.5078	20.5545	20.5567	20.8522
	0.0372419	-0.0351844	Q05655;Q05655-2	664;695	Q05655	Q05655	Protein kinase C delta type;Protein kinase C delta type regulatory subunit;Protein kinase C delta type catalytic subunit	PRKCD	KNLIDSMDQSAFAGFSFVNPKFEHLLED___	NLIDSMDQSAFAGFS(1)FVNPK	1533	UID1519	Color2 [DarkGray]	1	4		S	2			2154	___1	1	1.64421e-19	147.06	131.31	147.06	0.67999	78788000	664	20.5878	20.6051	21.1873	20.9979	20.2846	20.898	20.8582	21.0438	20.628	21.3243	20.5923	19.9864	20.481	21.1168	21.0742	20.8943	20.5847	20.9431	19.9687
	0.144104	-0.351698	Q09666	5110	Q09666	Q09666	Neuroblast differentiation-associated protein AHNAK	AHNAK	FDIKSPKFKAEAPLPSPKLEGELQAPDLELS	FKAEAPLPS(1)PK	1558	UID1544	Color2 [DarkGray]	1	4		S	2			2180	___1	1	4.79877e-11	172.85	159.03	86.467	0.021604	964740000	5110	23.9515	26.6389	21.5058	21.0031	25.6225	26.1417	20.1423	26.2334	21.2282	20.9939	26.3864	21.2524	24.7737	24.3504	20.4511	20.9908	25.5651	25.8449	20.5721
	0.766913	-2.09353	Q09666;E9PKR9;E9PLK4;E9PJZ0;E9PJC6;Q09666-2	93;93;93;93;93;93	Q09666	Q09666	Neuroblast differentiation-associated protein AHNAK	AHNAK	GHHTVGLKLHRKGDRSPEPGQTWTREVFSSC	S(1)PEPGQTWTR	1570	UID1556	Color2 [DarkGray]	1	4		S	2			2180	___1	1	2.47491e-27	174.72	154.28	113.03	-0.24461	8121200000	93	25.7131	28.0019	20.9479	25.2353	28.3962	28.2543	26.613	29.1613	20.4296	20.6999	21.402	20.7883	28.6087	28.9613	27.8715	26.9759	28.7367	29.9771	26.9931
	0.103752	0.247261	Q09666	5448	Q09666	Q09666	Neuroblast differentiation-associated protein AHNAK	AHNAK	LKGPGVDVNLKGPRISAPNVDFNLEGPKVKG	IS(1)APNVDFNLEGPK	1575	UID1561	Color2 [DarkGray]	1	4		S	2			2180	___1	1	0.000320821	85.742	65.635	61.435	0.63692	260540000	5448	21.2036	24.3066	19.9325	21.4828	24.4031	21.3105	24.3249	19.89	24.141	21.2579	25.1897	25.7034	20.5866	20.9379	20.1105	20.3727	20.5179	20.6978	20.2122
	0.199483	-0.374733	Q09666	2397	Q09666	Q09666	Neuroblast differentiation-associated protein AHNAK	AHNAK	KAPKISMPDLDLHLKSPKAKGEVDVDVPKLE	ISMPDLDLHLKS(1)PK	1576	UID1562	Color2 [DarkGray]	1	4		S	3			2180	___1	1	4.6228e-51	166.48	129.53	145.88	-0.26897	1045500000	2397	20.8889	26.1863	20.0661	20.4668	25.1855	25.1842	23.2403	25.4483	23.6337	19.4209	23.6894	23.8144	21.5368	24.2283	21.1674	21.3944	24.6368	22.8411	21.1645
	0.0231352	-0.0718127	Q09666	135	Q09666	Q09666	Neuroblast differentiation-associated protein AHNAK	AHNAK	EYQRIYTTKIKPRLKSEDGVEGDLGETQSRT	S(1)EDGVEGDLGETQSR	1580	UID1566	Color2 [DarkGray]	1	4		S	2			2180	___1	1	1.46376e-124	260.49	195.28	151.56	1.1903	4881600000	135	25.1758	28.0914	25.1357	25.0359	26.5688	28.0481	20.7725	28.4919	21.5393	22.6495	28.0772	21.4684	25.1469	25.8956	25.3542	23.5385	23.3233	27.4451	24.566
	0.208058	-0.140363	Q09666	1042	Q09666	Q09666	Neuroblast differentiation-associated protein AHNAK	AHNAK	VDISAPKVDTNAPDLSLEGPEGKLKGPKFKM	VDTNAPDLS(1)LEGPEGK	1585	UID1571	Color2 [DarkGray]	1	4		S	2			2180	___1	1	1.79357e-05	114.63	90.796	114.63	-0.40409	40637000	1042	20.1499	23.3038	21.548	21.2243	20.8451	22.8321	20.6188	20.8986	20.4646	21.2894	20.3242	21.2442	21.1266	22.8954	21.312	20.9527	20.7501	21.8292	20.0708
	0.0464677	-0.0766157	Q09666	3426	Q09666	Q09666	Neuroblast differentiation-associated protein AHNAK	AHNAK	SSPKVSMPDVELNLKSPKVKGDLDIAGPNLE	VSMPDVELNLKS(1)PK	1588	UID1574	Color2 [DarkGray]	1	4		S	2			2180	___1	1	9.70812e-33	147.7	135.96	84.653	0.66459	407620000	3426	20.8959	24.1934	20.2194	21.163	23.6642	24.2749	20.0744	22.7611	20.3653	20.1954	24.2864	20.9498	20.1631	22.9714	22.8945	20.5747	23.4555	24.1108	20.2821
	0.0820866	0.144269	Q0JRZ9-3;Q0JRZ9	370;403	Q0JRZ9-3	Q0JRZ9-3	F-BAR domain only protein 2	FCHO2	PAISRHSPVQMNRNLSNEELTKSKPSAPPNE	NLS(1)NEELTK	1592	UID1578	Color2 [DarkGray]	1	4		S	2			2181	___1	1	6.83344e-19	140.48	80.085	140.48	-0.24311	166390000	370	23.0557	24.2933	21.287	21.1707	23.2643	24.6543	21.1381	24.6011	21.438	20.9122	25.1825	20.4554	21.6578	21.7204	21.175	21.2956	21.2565	23.0744	22.0611
	0.39539	0.21939	Q0VD83;Q0VD83-4;Q0VD83-3	413;422;413	Q0VD83	Q0VD83	Apolipoprotein B receptor	APOBR	WVLEEEGDEEREAEVSPFPKQPQVLGTERTE	VWVLEEEGDEEREAEVS(1)PFPK	1594	UID1580	Color2 [DarkGray]	1	4		S	3			2182	___1	1	0.00360931	103.34	49.276	41.208	1.2921	50688000	413	20.9002	24.1733	20.5085	21.661	20.5361	24.0117	20.7231	19.7256	20.4264	21.2529	20.2122	20.3001	21.2297	20.5083	21.34	20.0247	21.074	20.4439	20.655
	0.911487	1.06665	Q0VD83;Q0VD83-4;Q0VD83-3	162;162;162	Q0VD83	Q0VD83	Apolipoprotein B receptor	APOBR	GACQDRSGQAQERQESHEQEVNREERLRSWE	SGQAQERQES(1)HEQEVNREER	1598	UID1584	Color2 [DarkGray]	1	4		S	4			2182	___1	1	5.32982e-09	113.6	99.295	113.6	-0.88948	876900000	162	21.1896	20.7967	20.5014	21.1078	20.8496	19.7635	21.1951	20.6538	21.5893	20.5816	20.1967	20.0429	27.4317	25.4023	25.3829	21.4543	27.8409	26.3169	24.0382
	0.402812	-0.821571	Q12996;H0YE74	691;65	Q12996	Q12996	Cleavage stimulation factor subunit 3	CSTF3	SNAVLTKAVKRPNEDSDEDEEKGAVVPPVHD	RPNEDS(1)DEDEEKGAVVPPVHDIYR	1606	UID1592	Color2 [DarkGray]	1	4		S	4			2198	___1	1	0.000191518	83.479	70.829	83.479	-0.91007	330930000	691	20.507	23.7309	20.1372	20.4424	21.1569	20.8627	20.8414	25.7931	20.451	21.1067	24.861	19.806	24.2307	25.0846	24.2464	23.3051	25.3947	25.654	20.5243
	0.537026	-0.930067	Q13177	2	Q13177	Q13177	Serine/threonine-protein kinase PAK 2;PAK-2p27;PAK-2p34	PAK2	______________MSDNGELEDKPPAPPVR	S(1)DNGELEDKPPAPPVR	1615	UID1601	Color2 [DarkGray]	1	4		S	2			2204	___1	1	1.88822e-150	273.99	259.55	56.339	-0.41024	460710000	2	23.7898	26.6542	21.4744	24.2311	25.6316	26.2373	20.4261	27.2332	20.992	20.7538	21.1085	19.6893	20.8118	20.127	20.2803	20.1313	20.8453	20.4967	21.4781
	0.538272	-0.776281	Q13200;F8WBS8;C9JPC0	16;16;16	Q13200	Q13200	26S proteasome non-ATPase regulatory subunit 2	PSMD2	MEEGGRDKAPVQPQQSPAAAPGGTDEKPSGK	APVQPQQS(1)PAAAPGGTDEKPSGK	1617	UID1603	Color2 [DarkGray]	1	4		S	3			2206	___1	1	3.32964e-10	129.42	116.87	129.42	0.069583	195720000	16	22.9068	25.2362	22.6983	23.9676	23.4546	24.7842	20.1888	25.8469	19.9555	21.0589	20.2639	20.9236	20.4337	20.2418	21.4786	20.2322	20.6793	20.5344	20.9319
	0.352991	-0.634777	Q13242	211	Q13242	Q13242	Serine/arginine-rich splicing factor 9	SRSF9	RSGSRGRDSPYQSRGSPHYFSPFRPY_____	GS(1)PHYFSPFRPY	1620	UID1606	Color2 [DarkGray]	1	4		S	2			2209	___1	1	0.00044132	114.72	95.143	114.72	0.21044	510970000	211	20.8065	24.5385	20.8916	21.3011	23.8303	24.605	23.0636	25.4235	24.0825	20.9508	25.0372	25.4199	21.1552	20.7861	21.2366	21.5211	21.3708	20.6548	21.4462
	0.150435	-0.215856	Q13425;Q13425-2	95;95	Q13425	Q13425	Beta-2-syntrophin	SNTB2	GDSLPGSPSRGLGPPSPPAPPRGPAGEAGAS	GLGPPS(1)PPAPPR	1646	UID1632	Color2 [DarkGray]	1	4		S	2			2220	___1	1	0.000165419	116.71	83.714	71.208	0.7102	108910000	95	20.5051	24.0434	21.2421	20.5829	22.6733	23.4553	21.287	24.9118	21.006	21.7005	24.1483	21.5612	21.0562	20.649	21.3796	21.7645	20.9726	21.0228	20.3726
	0.479691	-0.647709	Q13595	14	Q13595	Q13595	Transformer-2 protein homolog alpha	TRA2A	__MSDVEENNFEGRESRSQSKSPTGTPARVK	S(1)DVEENNFEGRES(1)R	1670	UID1656	Color2 [DarkGray]	1	4		S	2			2235	___1	1	3.84831e-25	167.69	143.31	109.04	-0.39329	205930000	14	20.0724	24.3935	20.0565	23.5122	20.1826	24.564	20.8652	25.0147	21.1173	21.0531	24.1511	20.8028	20.9454	20.2367	21.4089	20.9292	20.3395	21.1746	21.743
	0.0142194	0.0230136	Q15052-2;Q15052;B7Z3C7	530;684;557	Q15052-2	Q15052-2	Rho guanine nucleotide exchange factor 6	ARHGEF6	SANFQQGHGSSTRKDSIPQVLLPEEEKLIIE	KDS(1)IPQVLLPEEEKLIIEETR	1716	UID1702	Color2 [DarkGray]	1	4		S	4			2283	___1	1	1.07557e-17	157.83	123.96	78.128	-0.12585	264800000	530	21.1216	21.861	20.7142	21.7791	20.5147	21.006	20.0443	22.2096	21.0999	21.4932	21.1163	20.7702	23.1432	22.3798	20.4474	20.4781	23.6643	21.3869	20.4423
	0.138997	-0.183658	Q15418-2;E9PGT3;Q15418-3;E9PRI4;Q15418	230;221;129;205;221	Q15418-2	Q15418-2	Ribosomal protein S6 kinase alpha-1;Ribosomal protein S6 kinase	RPS6KA1	FGLSKEAIDHEKKAYSFCGTVEYMAPEVVNR	AYS(1)FCGTVEYMAPEVVNR	1741	UID1727	Color2 [DarkGray]	1	4		S	2			2301	___1	1	2.38384e-83	229.68	198.03	229.68	0.48898	712960000	230	20.759	22.3114	20.6214	20.5549	23.2758	21.2391	22.7538	20.2607	20.4608	21.1365	21.1539	23.628	20.5784	21.2655	22.103	20.8867	22.1919	21.3473	22.0762
	0.186958	0.355074	Q15836;K7ENK9;K7EKX0;J3QRU4;F8WCA0;L7N2F9;P63027;F5GZV7;P23763-2;P23763-3;P23763	44;16;16;61;63;61;61;63;63;63;63	Q15836	Q15836	Vesicle-associated membrane protein 3;Vesicle-associated membrane protein 2;Vesicle-associated membrane protein 1	VAMP3;VAMP2;VAMP1	MRVNVDKVLERDQKLSELDDRADALQAGASQ	DQKLS(1)ELDDRADALQAGASQFETSAAK	1753	UID1739	Color2 [DarkGray]	1	4		S	4			2314	___1	1	0	406.52	360.54	110.67	-1.2117	810620000	44	23.3795	25.694	20.8119	20.6847	26.0979	23.3471	23.9739	25.5837	25.3349	20.5332	24.1053	20.8828	22.4857	23.0395	20.0254	19.9359	24.2731	22.2585	21.7743
	0.167741	0.492055	Q15942;B4DQR8;H0Y2Y8;B4DQX7;C9JJK5	344;257;312;187;34	Q15942	Q15942	Zyxin	ZYX	QHPVPPPAQNQNQVRSPGAPGPLTLKEVEEL	S(1)PGAPGPLTLK	1765	UID1751	Color2 [DarkGray]	1	4		S	2			2316	___1	1	3.94549e-05	134.01	94.094	120.55	-0.35066	2081300000	344	26.2416	28.592	24.9933	24.0517	27.7925	28.5231	26.1318	27.4057	21.2379	21.3319	27.0517	21.2099	20.6214	21.9715	20.5026	20.5057	24.7243	24.5813	21.2025
	0.203911	-0.33473	Q16204	244	Q16204	Q16204	Coiled-coil domain-containing protein 6	CCDC6	RILQEKLDQPVSAPPSPRDISMEIDSPENMM	LDQPVS(1)APPS(1)PR	1767	UID1753	Color2 [DarkGray]	1	4		S	2			2318	___1	1	0.000112251	123.36	90.136	42.191	0.14511	489600000	244	20.8879	24.8334	21.4885	21.428	24.3272	25.0965	20.852	25.3923	20.31	20.0624	23.6494	20.9541	22.2061	22.2229	23.1166	20.5465	24.137	21.2222	22.928
	0.164345	0.478776	Q1KMD3;H3BQZ7	161;161	Q1KMD3	Q1KMD3	Heterogeneous nuclear ribonucleoprotein U-like protein 2	HNRNPUL2;HNRNPUL2-BSCL2	EQGLGKREEDEPEERSGDETPGSEVPGDKAA	S(1)GDETPGSEVPGDK	1793	UID1779	Color2 [DarkGray]	1	4		S	2			2333	___1	1	2.20056e-17	160.46	142.72	159.12	-0.2098	810160000	161	24.84	26.6887	25.4047	24.967	25.1397	26.7021	24.9495	27.105	21.0153	22.6128	27.052	19.7886	20.3441	21.368	20.2683	21.3426	20.2303	20.8201	20.8775
	0.167573	-0.072883	Q3V6T2-5;Q3V6T2-4;Q3V6T2-2;Q3V6T2-3;Q3V6T2	449;449;449;449;449	Q3V6T2-5	Q3V6T2-5	Girdin	CCDC88A	EQISRTSELSEAPQKSLGHEVNELTSSRLLK	S(1)LGHEVNELTSSR	1816	UID1802	Color2 [DarkGray]	1	4		S	2			2342	___1	1	0.000214159	103.79	85.732	103.79	-1.7135	82467000	449	21.0436	21.1537	20.5854	20.7746	22.8198	20.8422	20.7651	20.7903	20.2205	21.2581	21.2656	20.1127	20.6784	23.0978	20.931	20.9405	21.0481	23.7712	21.3382
	0.32651	-0.661785	Q4KMP7;Q4KMP7-2	678;103	Q4KMP7	Q4KMP7	TBC1 domain family member 10B	TBC1D10B	PGLKSRGSRAAGGAPSPPPPVRRASAGPAPG	AAGGAPS(1)PPPPVRR	1818	UID1804	Color2 [DarkGray]	1	4		S	3			2345	___1	1	2.91886e-05	133.04	122.97	42.095	0.33467	506540000	678	23.0969	25.5162	23.1901	24.462	24.6691	24.7639	20.5569	25.955	20.9858	19.8471	25.9944	20.9294	23.6904	20.1584	23.3392	20.8469	20.9317	24.5761	23.3645
	0.121049	-0.262204	Q5JPT2;Q96B97-2;Q96B97;Q5VSN0;Q5JPT1	210;193;230;274;177	Q5JPT2	Q5JPT2	SH3 domain-containing kinase-binding protein 1	SH3KBP1	FGDIFKDKPIKLRPRSIEVENDFLPVEKTIG	S(1)IEVENDFLPVEK	1839	UID1825	Color2 [DarkGray]	1	4		S	2			2360	___1	1	2.20506e-19	180.3	142.06	135.04	-0.53071	189180000	210	22.3962	21.7788	21.2219	22.8788	25.1434	20.3598	24.7008	23.4661	24.5394	21.7849	21.0738	25.9237	20.7539	23.5162	20.425	19.9272	21.0935	21.2349	21.8485
	0.180251	-0.262048	Q5JSH3-2;Q5JSH3	50;50	Q5JSH3-2	Q5JSH3-2	WD repeat-containing protein 44	WDR44	TFKETENTAYKVGNESPVQELKQDVSKKIIE	VGNES(1)PVQELK	1847	UID1833	Color2 [DarkGray]	1	4		S	2			2361	___1	1	1.59594e-48	229.37	155.07	87.026	-0.10303	212890000	50	23.1914	25.2968	20.476	20.698	23.5273	24.9259	21.3749	24.7161	19.6999	21.4814	23.726	19.8606	21.272	21.0587	20.7444	21.4765	20.6794	19.6861	21.439
	0.675255	-1.29655	Q5T1M5-2;Q5T1M5	946;956	Q5T1M5-2	Q5T1M5-2	FK506-binding protein 15	FKBP15	SEEEEEKAEERPRRPSQEQSASASSGQPQAP	RPS(1)QEQSASASSGQPQAPLNR	1863	UID1849	Color2 [DarkGray]	1	4		S	2			2378	___1	1	1.2153e-150	252.1	229.9	252.1	-0.02348	2298400000	946	25.6096	27.0461	25.6366	25.8198	25.7633	27.1842	25.4256	27.8451	20.6383	21.2731	27.6267	21.2482	21.3941	20.9881	24.9778	23.8697	25.8273	26.312	24.8664
	0.113687	-0.172803	Q5VSL9-3;Q5VSL9-2;Q5VSL9	71;240;335	Q5VSL9-3	Q5VSL9-3	Striatin-interacting protein 1	STRIP1	LPEDSIKVIRNMRAASPPASASDLIEQQQKR	AAS(1)PPASASDLIEQQQK	1887	UID1873	Color2 [DarkGray]	1	4		S	2			2392	___1	1	4.23355e-63	209.66	186.29	209.66	0.44707	221720000	71	20.5213	24.2721	21.4017	21.8577	23.1634	23.85	20.6285	24.9425	21.2449	20.7613	23.5244	20.5081	20.3746	20.9037	21.2405	20.6698	21.0556	20.4159	21.1144
	0.00400148	0.00924916	Q68CZ2;E9PCX8;E7ERH3;Q68CZ2-2	776;879;536;536	Q68CZ2	Q68CZ2	Tensin-3	TNS3	GSSAEQPLGGRLRKLSLGQYDNDAGGQLPFS	KLS(1)LGQYDNDAGGQLPFSK	1911	UID1897	Color2 [DarkGray]	1	4		S	2			2409	___1	1	6.12591e-76	205.43	181.76	205.43	0.3627	510930000	776	20.9433	23.9452	20.3816	21.5352	24.8201	22.9555	23.6941	24.5366	24.1957	20.6417	24.9078	24.5466	20.6296	21.0525	20.458	21.39	20.6169	21.1417	21.5841
	0.180807	-0.44849	Q6JBY9;B7ZKW8	216;186	Q6JBY9	Q6JBY9	CapZ-interacting protein	RCSD1	EDGDEVLPSKSKAPGSPLSSEGAAGEGVRTL	APGS(1)PLSSEGAAGEGVR	1920	UID1906	Color2 [DarkGray]	1	4		S	2			2418	___1	1	9.9803e-83	231.21	187.52	223.15	0.26769	3810000000	216	25.799	27.9434	25.532	25.0944	21.3674	27.6638	20.3251	27.8663	20.2293	23.8004	26.7629	20.5095	25.543	20.6948	25.1407	21.6796	26.1032	26.3103	24.0292
	0.355869	0.57929	Q6NYC8;Q6NYC8-2	224;224	Q6NYC8	Q6NYC8	Phostensin	PPP1R18	SREQSPRRKEVESRLSPGESAYQKLGLTEAH	LS(1)PGESAYQK	1936	UID1922	Color2 [DarkGray]	1	4		S	2			2422	___1	1	1.55244e-07	142.54	94.074	139.32	-0.3448	430170000	224	24.7715	26.7445	21.1322	20.3753	25.8262	26.5869	23.7702	25.3476	20.8911	22.8012	23.862	19.703	20.47	21.257	21.0589	20.6037	20.5908	21.5118	19.8437
	0.228086	-0.388949	Q6NYC8	368	Q6NYC8	Q6NYC8	Phostensin	PPP1R18	TQKPEPPESAEKLLESPGVEAGEGEAEKEEA	LLES(1)PGVEAGEGEAEKEEAGAQGRPLR	1937	UID1923	Color2 [DarkGray]	1	4		S	4			2422	___1	1	3.6632e-75	197.86	176.91	98.7	-0.83674	1249200000	368	24.2811	26.7407	21.2966	21.8995	26.5161	26.2469	20.1122	25.4646	21.1565	21.0836	25.0865	21.3829	22.0597	24.2229	23.5118	20.892	25.292	25.6778	20.762
	0.0707417	-0.0438118	Q6UWF3-3;Q6UWF3;I3L1W2;Q6UWF3-2	69;76;76;69	Q6UWF3-3	Q6UWF3-3	SLP adapter and CSK-interacting membrane protein	SCIMP	KQVDEEKMYENVLNESPVQLPPLPPRNWPSL	MYENVLNES(1)PVQLPPLPPR	1966	UID1952	Color2 [DarkGray]	1	4		S	2			2443	___1	1	1.1397e-49	169.67	150	137.44	3.7348	196390000	69	20.3116	20.3469	21.3353	20.5278	24.2631	21.2367	20.2288	20.9342	22.5615	20.7287	20.4027	20.427	20.7961	21.2561	20.4199	21.1978	20.4098	20.7786	20.8678
	0.333202	-0.564245	Q7Z5L9-2;Q7Z5L9	344;360	Q7Z5L9-2	Q7Z5L9-2	Interferon regulatory factor 2-binding protein 2	IRF2BP2	PALTAVARTARKRKPSPEPEGEVGPPKINGE	RKPS(1)PEPEGEVGPPK	1993	UID1979	Color2 [DarkGray]	1	4		S	3			2476	___1	1	4.65283e-06	106.75	84.761	48.907	1.789	283250000	344	23.1677	25.0912	23.3629	23.5758	24.4146	24.0757	23.0879	25.6672	21.5141	20.9746	20.5038	20.8176	21.0913	22.9042	22.0221	19.7508	20.7109	23.8408	22.1833
	0.423862	-0.70776	Q7Z5L9-2;Q7Z5L9	175;175	Q7Z5L9-2	Q7Z5L9-2	Interferon regulatory factor 2-binding protein 2	IRF2BP2	NGFSKLEEPPELNRQSPNPRRGHAVPPTLVP	LEEPPELNRQS(1)PNPR	1994	UID1980	Color2 [DarkGray]	1	4		S	3			2476	___1	1	6.26618e-06	105.9	65.987	69.522	1.7403	343010000	175	20.3712	24.4714	20.9957	20.952	24.4385	24.526	20.8499	25.294	19.8656	20.9286	25.1547	20.7938	23.2933	23.2024	22.5961	20.0966	21.1392	20.8919	20.8591
	0.253301	0.598491	Q7Z6I6-3;Q7Z6I6;Q7Z6I6-2	482;630;630	Q7Z6I6-3	Q7Z6I6-3	Rho GTPase-activating protein 30	ARHGAP30	DLSPLLGPKPPIWKGSGSLEGEAAGCGRQAL	GS(1)GS(1)LEGEAAGCGR	2000	UID1986	Color2 [DarkGray]	1	4		S	2			2479	___1	1	4.22437e-43	211.22	165.94	66.595	-0.23637	439630000	482	23.8393	25.9958	24.0918	23.6999	25.086	26.1098	25.0182	26.4757	20.4231	21.8422	25.8382	20.5448	20.5308	20.4459	20.47	19.8298	21.4863	20.32	21.0192
	0.883939	-0.343452	Q86T03;Q86T03-2	162;169	Q86T03	Q86T03	Type 1 phosphatidylinositol 4,5-bisphosphate 4-phosphatase	TMEM55B	CKRIINLGPVHPGPLSPEPQPMGVRVICGHC	IINLGPVHPGPLS(1)PEPQPMGVR	2004	UID1990	Color2 [DarkGray]	1	4		S	3			2485	___1	1	2.30244e-05	86.519	61.306	55.358	-0.29041	124870000	162	20.1429	24.1548	20.8659	20.7924	23.7874	23.7996	21.1293	21.5806	23.5367	20.757	20.5797	21.5895	21.232	20.9723	20.8747	20.4989	21.0086	21.0311	20.7981
	0.101591	-0.300665	Q8IY67;Q8IY67-2;E9PAU2;Q8IY67-3	14;14;31;14	Q8IY67	Q8IY67	Ribonucleoprotein PTB-binding 1	RAVER1	__MAADVSVTHRPPLSPKSGAEVEAGDAAER	AADVSVTHRPPLS(1)PK	2046	UID2032	Color2 [DarkGray]	1	4		S	2			2528	___1	1	6.71019e-76	237.46	225.31	220.42	0.74238	1799800000	14	21.8956	27.0218	20.4165	20.3865	26.4823	26.998	20.3172	27.7487	20.316	23.4446	27.188	20.3338	23.7573	24.0201	24.0855	22.8697	25.6139	26.3894	24.583
	0.050148	-0.06987	Q8N5F7	149	Q8N5F7	Q8N5F7	NF-kappa-B-activating protein	NKAP	RERIGELGAPEVWGLSPKNPEPDSDEHTPVE	IGELGAPEVWGLS(1)PK	2059	UID2045	Color2 [DarkGray]	1	4		S	2			2547	___1	1	6.666e-05	103.13	63.707	62.709	0.27668	59616000	149	20.6655	19.7224	20.2987	21.1926	20.2251	20.4625	20.7602	20.0658	20.9591	20.9663	21.0032	24.2338	22.0176	21.1148	21.071	21.368	20.7549	20.7461	20.376
	0.182685	-0.221834	Q8NDC0	15	Q8NDC0	Q8NDC0	MAPK-interacting and spindle-stabilizing protein-like	MAPK1IP1L	_MSDEFSLADALPEHSPAKTSAVSNTKPGQP	SDEFSLADALPEHS(1)PAK	2078	UID2064	Color2 [DarkGray]	1	4		S	2			2562	___1	1	4.79689e-36	174.87	154.67	174.87	-0.69599	93692000	15	22.5803	20.8336	20.3355	19.8964	25.0002	19.8898	21.8805	22.6823	21.2692	20.8515	20.8567	23.9824	21.5414	22.6215	21.8873	21.3571	23.4326	21.2419	20.6491
	0.155823	-0.308808	Q8NE71;Q5STZ8	228;229	Q8NE71	Q8NE71	ATP-binding cassette sub-family F member 1	ABCF1	PPKQGKEKAKKAEQGSEEEGEGEEEEEEGGE	KAEQGS(1)EEEGEGEEEEEEGGESKADDPYAHLSK	2082	UID2068	Color2 [DarkGray]	1	4		S	4			2566	___1	1	1.07026e-164	208.72	189.3	139.2	2.3376	295680000	228	20.9497	25.682	20.9655	21.2617	24.8113	25.5135	20.4164	26.3242	21.1672	21.9951	25.0187	20.9496	20.5432	20.272	20.3679	20.4909	20.2662	24.87	21.0925
	0.204707	-0.309774	Q8TDB6;Q8TDB6-2	9;9	Q8TDB6	Q8TDB6	E3 ubiquitin-protein ligase DTX3L	DTX3L	_______MASHLRPPSPLLVRVYKSGPRVRR	ASHLRPPS(1)PLLVR	2109	UID2095	Color2 [DarkGray]	1	4		S	2			2589	___1	1	1.55048e-18	171.29	162.9	132.95	-0.54374	4048300000	9	23.3448	26.1723	23.8629	23.1609	24.3691	25.292	24.2184	26.9808	24.431	20.8536	25.7657	21.4912	20.4571	24.2128	24.6699	23.3785	25.1516	25.2964	22.9102
	0.210025	0.317921	Q8TEH3;Q8TEH3-7;Q8TEH3-6	592;593;603	Q8TEH3	Q8TEH3	DENN domain-containing protein 1A	DENND1A	NLDMEAALQPLGQAKSLEDLRAPKDLREQPG	S(1)LEDLRAPK	2114	UID2100	Color2 [DarkGray]	1	4		S	2			2594	___1	1	0.00577545	103.87	60.222	103.87	-0.18017	86697000	592	20.8977	23.9699	21.1226	20.0351	23.4257	23.788	19.9028	24.4468	21.2024	20.7391	24.246	20.5009	20.7783	21.361	20.4925	19.8861	20.5897	21.3927	21.2223
	0.306668	-0.299774	Q8WUX9	417	Q8WUX9	Q8WUX9	Charged multivesicular body protein 7	CHMP7	PRNRHFTNSVPNPRISDAELEAELEKLSLSE	IS(1)DAELEAELEK	2122	UID2108	Color2 [DarkGray]	1	4		S	2			2603	___1	1	4.18435e-05	126.1	104.65	79.614	0.11814	43098000	417	21.8739	23.1499	19.9953	20.8336	20.935	22.8488	21.782	23.9974	20.7848	22.5921	20.3706	20.3922	20.5744	21.6736	21.0701	21.2664	20.2574	23.1781	20.7724
	0.252731	-0.530267	Q8WX93-4;Q8WX93-3;Q8WX93;Q8WX93-8;Q8WX93-5;Q8WX93-2;Q8WX93-9	182;511;893;287;669;669;669	Q8WX93-4	Q8WX93-4	Palladin	PALLD	PAGFPKKASRTARIASDEEIQGTKDAVIQDL	IAS(1)DEEIQGTKDAVIQDLERK	2126	UID2112	Color2 [DarkGray]	1	4		S	3			2610	___1	1	4.35418e-99	231.74	186.62	140.41	-0.050223	5802700000	182	21.2031	23.6417	20.2652	21.2283	27.7119	21.3602	25.543	24.3998	24.75	20.5979	20.8087	21.3412	22.6785	25.8443	25.032	22.2217	27.6223	24.0992	20.5769
	0.0678536	-0.0869249	Q8WX93-4;Q8WX93-3;Q8WX93;Q8WX93-8;Q8WX93-5;Q8WX93-2;Q8WX93-9;Q8WX93-7	407;736;1118;512;894;894;911;120	Q8WX93-4	Q8WX93-4	Palladin	PALLD	RSPSGHPHVRRPRSRSRDSGDENEPIQERFF	S(1)RDS(1)GDENEPIQER	2128	UID2114	Color2 [DarkGray]	1	4		S	3			2610	___1	1	3.8522e-05	102.89	89.491	54.834	0.41873	339120000	407	20.3011	23.7509	22.3099	21.3906	20.398	23.791	21.1964	23.9747	20.2053	19.9486	21.299	19.3238	21.2385	20.7548	21.5957	21.1185	24.4971	26.062	21.1626
	0.396779	-1.27234	Q92598-2;Q92598-3;Q92598;B4DY72;Q92598-4;Q5TBM3	765;768;809;628;811;73	Q92598-2	Q92598-2	Heat shock protein 105 kDa	HSPH1	NTCEPVVTQPKPKIESPKLERTPNGPNIDKK	IES(1)PKLER	2139	UID2125	Color2 [DarkGray]	1	4		S	2			2625	___1	1	0.00358565	139.15	47.888	98.943	-0.41068	2778400000	765	20.1178	27.1798	20.5304	21.7009	27.7405	27.5438	21.447	28.5991	20.9814	23.2269	27.2355	20.5321	20.8528	20.534	21.0734	20.9077	27.5517	28.3047	27.1302
	0.111258	-0.0665376	Q96E09	76	Q96E09	Q96E09	Protein FAM122A	FAM122A	NSTTFPSRHGLLLPASPVRMHSSRLHQIKQE	HGLLLPAS(1)PVR	2195	UID2181	Color2 [DarkGray]	1	4		S	2			2672	___1	1	0.00542928	86.313	75.789	78.653	-1.8167	33566000	76	20.904	21.3373	21.0425	21.3285	20.6621	20.082	20.4992	21.1021	20.0548	20.1817	21.2685	21.1775	20.5521	20.0853	20.4392	20.8116	21.0088	20.7955	20.9243
	0.0422144	0.0410728	Q96JY6;Q96JY6-3;Q96JY6-5;C9JS55;Q96JY6-4;C9JSR2;H7C1D1	197;197;447;197;197;197;25	Q96JY6	Q96JY6	PDZ and LIM domain protein 2	PDLIM2	GLGRAGDSAVLVLPPSPGPRSSRPSMDSEGG	AGDSAVLVLPPS(1)PGPR	2210	UID2196	Color2 [DarkGray]	1	4		S	2			2694	___1	1	4.93677e-22	114.54	90.157	104.26	-1.9541	27140000	197	21.3728	21.5108	21.3454	20.6597	20.7607	23.1779	21.0735	20.1427	21.2326	21.0332	22.9754	20.8613	20.9303	20.2934	20.3071	21.4619	20.9331	22.6132	20.8838
	0.0077882	-0.0177593	Q96T37-4;Q96T37-2;Q96T37-3;Q96T37	656;700;700;700	Q96T37-4	Q96T37-4	Putative RNA-binding protein 15	RBM15	NSDNDRSSRLLLERPSPIRDRRGSLEKSQGD	LLLERPS(1)PIRDR	2231	UID2217	Color2 [DarkGray]	1	4		S	3			2715	___1	1	0.000743172	80.706	29.863	80.706	0.8163	276090000	656	21.3356	22.3863	21.6372	21.312	23.2919	21.5947	21.4724	23.9018	20.7956	20.1366	24.735	20.5759	24.6477	24.7297	24.533	23.1873	24.2523	25.0319	22.4698
	0.150751	0.229278	Q96TA1-2;Q96TA1	683;696	Q96TA1-2	Q96TA1-2	Niban-like protein 1	FAM129B	SPQPKAAPEASSPPASPLQHLLPGKAVDLGP	AAPEAS(0.032)S(0.968)PPAS(1)PLQHLLPGK	2236	UID2222	Color2 [DarkGray]	1	4		S	2			2718	___1	1	9.4272e-95	224.45	210.1	179.75	0.41493	1777500000	683	21.1965	23.2835	20.7015	20.8689	20.8243	23.0739	21.0261	23.0189	22.482	20.1593	22.7592	20.3407	20.9532	24.2101	23.8499	21.9481	25.0715	23.0141	21.2206
	0.492186	1.34775	Q96TA1-2;Q96TA1	652;665	Q96TA1-2	Q96TA1-2	Niban-like protein 1	FAM129B	VTEIRGLLAQGLRPESPPPAGPLLNGAPAGE	GLLAQGLRPES(1)PPPAGPLLNGAPAGESPQPK	2242	UID2228	Color2 [DarkGray]	1	4		S	3			2718	___1	1	5.54588e-115	220.76	208.9	84.537	-1.6956	4739200000	652	25.129	26.2456	25.4409	21.3383	26.9158	25.2738	27.4413	20.4924	26.2874	22.5253	26.8202	21.3793	23.5715	20.9905	26.1235	25.1225	26.7622	26.3864	20.9589
	0.101024	-0.170528	Q99856	119	Q99856	Q99856	AT-rich interactive domain-containing protein 3A	ARID3A	RGREGPGEEHFEDMASDEDMKPKWEEEEMEE	EGPGEEHFEDMAS(1)DEDMKPK	2249	UID2235	Color2 [DarkGray]	1	4		S	3			2738	___1	1	4.67276e-05	76.959	64.404	58.92	0.38461	179180000	119	20.841	20.8233	21.2342	20.5991	21.1409	23.4687	20.3796	24.9932	20.9784	21.3148	23.7351	20.7164	23.3825	23.2443	21.6567	20.3636	20.7684	24.4725	22.2322
	0.336194	-0.663677	Q9BVG4	197	Q9BVG4	Q9BVG4	Protein PBDC1	PBDC1	GEEENTKNGGEKGADSGEEKEEGINREDKTD	GADS(1)GEEKEEGINREDK	2262	UID2248	Color2 [DarkGray]	1	4		S	2			2766	___1	1	6.83242e-76	190.63	170.81	162.59	-0.82698	613520000	197	23.7966	26.3475	25.1252	24.1115	24.9852	26.8289	20.6947	26.9197	20.7562	21.3391	20.4499	20.7721	20.4422	21.0645	20.6781	21.2324	21.3097	19.972	20.7731
	0.254503	-0.480639	Q9BXB4	189	Q9BXB4	Q9BXB4	Oxysterol-binding protein-related protein 11	OSBPL11	SLASSSNSPISQRRPSQNAISFFNVGHSKLQ	RPS(1)QNAISFFNVGHSK	2266	UID2252	Color2 [DarkGray]	1	4		S	3			2771	___1	1	6.87265e-17	127.1	111.71	123.39	-0.46844	418720000	189	22.6097	23.2641	20.721	20.9159	20.3914	23.0467	20.945	24.1156	24.1139	20.8173	24.394	19.4614	19.1004	24.788	24.2732	22.7677	24.4069	24.7133	21.1629
	0.761819	-1.09468	Q9BXP5-5;Q9BXP5-4;Q9BXP5-2;Q9BXP5-3;Q9BXP5;F8WE54;C9JUL9	4;4;4;4;4;4;11	Q9BXP5-5	Q9BXP5-5	Serrate RNA effector molecule homolog	SRRT	____________MGDSDDEYDRRRRDKFRRE	GDS(1)DDEYDRR	2268	UID2254	Color2 [DarkGray]	1	4		S	2			2776	___1	1	4.37885e-07	169.82	146.99	169.82	2.4726	313860000	4	23.2362	25.077	24.3647	23.7586	20.9592	25.4392	20.9045	25.6809	20.885	20.4316	20.7533	20.9979	20.8412	20.5085	20.0411	23.5711	24.9377	25.0147	23.2164
	0.689016	-0.738768	Q9BYX2-2;Q9BYX2;Q9BYX2-6;Q9BYX2-5;Q9BYX2-4	909;920;460;494;702	Q9BYX2-2	Q9BYX2-2	TBC1 domain family member 2A	TBC1D2	ERRASRRRAVSEGCASEDEVEGEA_______	RAVS(1)EGCAS(1)EDEVEGEA	2274	UID2260	Color2 [DarkGray]	1	4		S	2			2781	___1	1	4.26375e-08	118.24	101.02	64.83	0.91481	191010000	909	21.1609	23.4444	21.5799	21.5803	22.0959	23.1065	20.3101	24.5111	21.4905	20.0732	22.6176	21.0269	22.8979	23.5534	21.8387	21.9072	22.8097	23.7805	21.9878
	0.0781949	-0.25384	Q9BZQ8	602	Q9BZQ8	Q9BZQ8	Protein Niban	FAM129A	KPPTGSNQASPARRASAILPGVLGSETLSNE	RAS(1)AILPGVLGSETLSNEVFQESEEEKQPEVPSSLAK	2279	UID2265	Color2 [DarkGray]	1	4		S	4			2785	___1	1	9.33616e-21	143.47	136.87	141.3	0.28653	1194400000	602	20.6021	20.6791	19.7116	20.2931	20.9237	20.261	24.7043	20.2607	24.8604	21.6302	21.2133	24.0453	25.0003	24.5054	23.7744	22.5633	25.4835	24.9817	20.4752
	0.421472	-0.540796	Q9C0B5-2;Q9C0B5	568;621	Q9C0B5-2	Q9C0B5-2	Palmitoyltransferase ZDHHC5	ZDHHC5	PRFGKPDGLRGRGVGSPEPGPTAPYLGRSMS	GVGS(1)PEPGPTAPYLGR	2281	UID2267	Color2 [DarkGray]	1	4		S	2			2787	___1	1	4.64824e-37	143.05	124	143.05	-0.1121	159540000	568	20.1619	25.0579	20.5621	22.3513	24.2728	24.5602	23.3604	24.7599	20.1124	21.5314	21.2429	19.986	20.7615	21.9521	21.134	21.2722	20.8306	21.2771	21.1727
	1.25533	-1.98723	Q9H1E3	19	Q9H1E3	Q9H1E3	Nuclear ubiquitous casein and cyclin-dependent kinase substrate 1	NUCKS1	PVRNRKVVDYSQFQESDDADEDYGRDSGPPT	VVDYSQFQES(1)DDADEDYGRDSGPPTKK	2301	UID2287	Color2 [DarkGray]	1	4		S	3			2801	___1	1	0	338.41	306.53	168.96	0.22718	3929700000	19	24.5721	26.6873	21.1141	25.5039	25.7233	26.7257	19.8101	27.731	20.6139	21.2152	26.1171	20.7466	20.6584	20.8434	22.1373	21.4085	23.3035	21.3163	21.1603
	0.111351	-0.208492	Q9H2K8	324	Q9H2K8	Q9H2K8	Serine/threonine-protein kinase TAO3	TAOK3	KKILFQETRNGPLNESQEDEEDSEHGTSLNR	NGPLNES(1)QEDEEDSEHGTSLNR	2306	UID2292	Color2 [DarkGray]	1	4		S	3			2811	___1	1	1.57517e-110	230.93	207.94	172.74	0.025895	265640000	324	21.4767	24.9294	20.6227	21.4255	24.116	25.3192	20.6648	25.5845	20.9202	20.664	23.9907	20.3821	20.541	23.3354	23.1339	20.7523	24.2864	23.5891	22.5734
	0.32474	-0.770801	Q9H3N1	247	Q9H3N1	Q9H3N1	Thioredoxin-related transmembrane protein 1	TMX1	LKKVEEEQEADEEDVSEEEAESKEGTNKDFP	KVEEEQEADEEDVS(1)EEEAESK	2314	UID2300	Color2 [DarkGray]	1	4		S	2			2815	___1	1	0	390.23	361.61	301.76	0.33409	2715100000	247	24.1097	26.9743	25.566	24.6387	25.8209	27.4985	25.7131	27.6172	20.7233	22.8264	26.1849	21.5361	20.736	23.4702	21.0942	21.6162	23.8606	24.83	22.552
	0.313398	-0.412133	Q9H8W4	16	Q9H8W4	Q9H8W4	Pleckstrin homology domain-containing family F member 2	PLEKHF2	MVDRLANSEANTRRISIVENCFGAAGQPLTI	RIS(1)IVENCFGAAGQPLTIPGR	2338	UID2324	Color2 [DarkGray]	1	4		S	3			2832	___1	1	5.85756e-23	149.07	132.42	149.07	-0.61254	111730000	16	20.1329	21.4412	21.1977	21.6869	20.6621	21.3411	21.0201	21.4539	24.3565	20.815	23.9618	24.7301	20.1215	20.1677	21.03	20.8026	20.4608	21.3385	20.919
	0.226098	-0.333883	Q9NS69	15	Q9NS69	Q9NS69	Mitochondrial import receptor subunit TOM22 homolog	TOMM22	_MAAAVAAAGAGEPQSPDELLPKGDAEKPEE	AAAVAAAGAGEPQS(1)PDELLPK	2365	UID2351	Color2 [DarkGray]	1	4		S	3			2870	___1	1	1.17238e-69	202.94	193.16	63.165	-0.66185	479410000	15	21.4496	20.6804	20.3665	20.9157	22.5898	20.4735	22.2426	19.7498	25.6767	20.1922	20.9034	24.8144	21.571	21.1236	21.1087	21.4383	25.3597	21.6492	21.132
	0.153768	-0.358534	Q9NSI8;Q9NSI8-3	90;158	Q9NSI8	Q9NSI8	SAM domain-containing protein SAMSN-1	SAMSN1	WTMKKKVGKKYIKALSEEKDEEDGENAHPYR	ALS(1)EEKDEEDGENAHPYR	2366	UID2352	Color2 [DarkGray]	1	4		S	3			2871	___1	1	1.88682e-37	178.22	156.98	121.33	-1.293	651220000	90	23.9331	26.1391	23.8714	23.2816	25.4744	26.565	24.6398	27.1654	20.6743	22.4838	20.2604	20.5349	24.4966	24.4376	20.7808	21.1231	24.6204	24.9348	21.1849
	0.0713633	0.186057	Q9NZ63	261	Q9NZ63	Q9NZ63	Uncharacterized protein C9orf78	C9orf78	RPLRVGDTEKPEPERSPPNRKRPANEKATDD	VGDTEKPEPERS(1)PPNR	2380	UID2366	Color2 [DarkGray]	1	4		S	3			2903	___1	1	7.27547e-09	141.97	114.27	136.04	0.79964	460010000	261	23.656	25.4874	23.8873	24.0497	25.0004	25.1416	21.5967	26.2927	21.1385	20.9177	21.2318	20.7148	23.9498	24.9214	24.9558	20.9357	24.8342	20.7752	23.9759
	0.688045	-1.12211	Q9NZT2-2;Q9NZT2	315;315	Q9NZT2-2	Q9NZT2-2	Opioid growth factor receptor	OGFR	LPHPLEGSRKVEEEGSPGDPDHEASTQGRTC	KVEEEGS(1)PGDPDHEASTQGR	2384	UID2370	Color2 [DarkGray]	1	4		S	3			2908	___1	1	1.00704e-121	242.83	228.06	136.3	0.39244	485630000	315	22.6998	25.3527	23.1553	22.2638	20.668	25.2468	21.1334	26.4014	20.8707	20.3855	20.0168	21.3031	23.8071	23.6808	21.0415	20.7164	25.292	25.8187	20.3093
	1.05922	-1.48822	Q9NZT2-2;Q9NZT2	378;378	Q9NZT2-2	Q9NZT2-2	Opioid growth factor receptor	OGFR	GDEAGGHGEDRPEPLSPKESKKRKLELSRRE	SQGDEAGGHGEDRPEPLS(1)PK	2385	UID2371	Color2 [DarkGray]	1	4		S	3			2908	___1	1	1.39246e-77	212.32	192.77	80.355	-1.648	663770000	378	23.5517	26.1552	23.711	23.0677	25.2581	26.1879	20.1281	26.6618	21.251	22.3601	21.4545	20.7807	20.8871	21.5893	23.4726	22.6545	24.8235	25.2782	20.8203
	0.227744	0.575545	Q9UHD8-7;Q9UHD8-2;Q9UHD8-5;Q9UHD8;K7ENL0;K7EJV0;K7EPY1	11;12;23;30;15;15;37	Q9UHD8-7	Q9UHD8-7	Septin-9	2022-09-09	_____MKKSYSALKRSFEVEEVETPNSTPPR	S(1)FEVEEVETPNSTPPRR	2410	UID2396	Color2 [DarkGray]	1	4		S	3			2940	___1	1	2.49147e-194	299.27	254.9	110.56	-0.95873	857420000	11	24.0916	26.3467	24.1875	23.5803	26.0465	26.2569	25.3844	27.4405	20.3593	20.8395	25.1611	21.8764	21.1227	21.605	21.9219	20.8361	21.0894	20.7672	20.6321
	0.514121	-0.665859	Q9UI08;Q9UI08-2;H0YJN0	369;371;165	Q9UI08	Q9UI08	Ena/VASP-like protein	EVL	SPLQSQPHSRMKPAGSVNDMALDAFDLDRMK	MKPAGS(1)VNDMALDAFDLDR	2418	UID2404	Color2 [DarkGray]	1	4		S	2			2945	___1	1	9.02218e-50	135.38	102.39	67.115	-1.2101	378830000	369	22.8868	24.0121	21.3795	20.7324	23.9746	19.8522	20.59	25.0065	23.2207	20.0233	23.2263	23.787	22.0684	20.9902	20.8646	20.754	20.7486	21.8284	21.1912
	0.748453	-1.07889	Q9UI08;Q9UI08-2;B7Z3I5	349;351;355	Q9UI08	Q9UI08	Ena/VASP-like protein	EVL	KPVSSILSRTPSVAKSPEAKSPLQSQPHSRM	TPSVAKS(1)PEAK	2424	UID2410	Color2 [DarkGray]	1	4		S	2			2945	___1	1	2.29508e-45	214.72	165.77	175.88	1.764	928730000	349	22.1226	23.9841	21.1733	21.1907	25.4639	24.428	20.2943	24.613	20.7801	21.5674	21.274	20.4151	25.4415	25.4984	24.0152	24.458	24.1819	25.4501	22.844
	0.484414	-0.904183	Q9UI08;Q9UI08-2;B7Z3I5	354;356;360	Q9UI08	Q9UI08	Ena/VASP-like protein	EVL	ILSRTPSVAKSPEAKSPLQSQPHSRMKPAGS	SPEAKS(1)PLQSQPHSR	2425	UID2411	Color2 [DarkGray]	1	4		S	3			2945	___1	1	1.42878e-64	231.39	219	231.39	-0.65172	1768400000	354	22.3647	25.0674	20.8498	20.9138	26.3101	25.1116	20.7321	24.4662	21.6127	21.022	21.3292	21.468	28.0149	27.5456	26.5293	24.969	26.6751	27.1819	24.4778
	0.153706	0.417276	Q9UKM9-2;Q9UKM9;Q5QPM0;Q5QPM1;Q5QPL9	119;135;69;135;119	Q9UKM9-2	Q9UKM9-2	RNA-binding protein Raly	RALY	AASAIYRLFDYRGRLSPVPVPRAVPVKRPRV	GRLS(1)PVPVPR	2432	UID2418	Color2 [DarkGray]	1	4		S	2			2957	___1	1	0.00922944	116.13	90.092	83.617	2.4522	1134900000	119	23.2863	25.8917	23.7793	23.5917	25.0301	25.7397	21.069	26.7497	20.3679	21.3652	27.2267	21.0827	25.9418	26.4328	25.5481	24.9213	25.4919	25.9004	24.2315
	0.195955	-0.316637	Q9UL46;H0YM70;H0YLG1;H0YLD2	10;10;10;10	Q9UL46	Q9UL46	Proteasome activator complex subunit 2	PSME2	______MAKPCGVRLSGEARKQVEVFRQNLF	AKPCGVRLS(1)GEAR	2435	UID2421	Color2 [DarkGray]	1	4		S	3			2962	___1	1	0.000920502	73.279	60.897	73.279	-0.69067	144670000	10	20.8708	24.4332	20.314	20.3529	24.4694	24.7876	21.0365	25.216	21.8482	20.095	24.6149	21.0506	21.3704	20.9044	20.9285	21.0941	20.1881	22.3002	20.4165
	1.22625	-1.29588	Q9UQ35;Q9UQ35-2;I3L4U6	2702;2284;28	Q9UQ35	Q9UQ35	Serine/arginine repetitive matrix protein 2	SRRM2	DSRSLSYSPVERRRPSPQPSPRDQQSSSSER	RRPS(1)PQPSPR	2468	UID2454	Color2 [DarkGray]	1	4		S	3			2982	___1	1	0.000352652	124.43	108.18	115.37	0.016789	290900000	2702	21.5168	21.124	24.3985	20.8002	26.0438	20.5963	21.1599	24.524	20.5403	21.1471	21.3258	21.3558	24.3598	24.4395	21.303	23.1861	23.4756	25.9459	20.9033
	0.195257	-0.40757	Q9UQ80;F8VR77	2;2	Q9UQ80	Q9UQ80	Proliferation-associated protein 2G4	PA2G4	______________MSGEDEQQEQTIAEDLV	S(1)GEDEQQEQTIAEDLVVTK	2496	UID2482	Color2 [DarkGray]	1	4		S	3			2983	___1	1	3.22483e-193	280.54	257.97	121.33	-0.27514	425140000	2	23.5678	20.0829	20.921	23.3445	25.7286	21.1961	25.2263	21.2083	25.2075	21.0139	20.3614	26.2836	20.9215	21.1756	20.8575	20.5758	20.4211	21.5498	21.7559
	1.07425	-1.54979	Q9Y2W1	243	Q9Y2W1	Q9Y2W1	Thyroid hormone receptor-associated protein 3	THRAP3	YGTGSASRASAVSELSPRERSPALKSPLQSV	ASAVSELS(1)PR	2510	UID2496	Color2 [DarkGray]	1	4		S	2			3000	___1	1	5.59644e-12	186.58	162.33	186.58	-0.15212	421240000	243	23.5631	20.5792	21.5283	23.9888	25.5194	25.6531	20.7291	26.3433	21.7587	19.9049	19.9241	19.3929	19.4028	24.3797	23.7328	23.0917	24.925	25.9753	21.1906
	0.100857	0.20657	Q9Y2W1	248	Q9Y2W1	Q9Y2W1	Thyroid hormone receptor-associated protein 3	THRAP3	ASRASAVSELSPRERSPALKSPLQSVVVRRR	ERS(1)PALKSPLQSVVVR	2511	UID2497	Color2 [DarkGray]	1	4		S	3			3000	___1	1	7.14113e-07	134.38	127.96	134.38	-0.2251	414050000	248	21.0076	20.7502	21.2849	20.7082	24.7503	21.2667	23.6547	24.0485	20.3808	19.9229	23.4679	20.2342	20.474	20.8143	24.1844	20.6644	24.2636	25.3767	22.2716
	0.0827921	0.133749	Q9Y3L3;Q6ZT62	544;480	Q9Y3L3	Q9Y3L3	SH3 domain-binding protein 1	SH3BP1	ATKERTESEVPPRPASPKVTRSPPETAAPVE	TESEVPPRPAS(1)PK	2520	UID2506	Color2 [DarkGray]	1	4		S	2			3011	___1	1	6.52988e-17	165.49	137.16	165.49	0.65276	411990000	544	20.8061	23.8341	22.3118	21.2855	23.2823	23.9993	22.6325	25.2794	20.3339	19.4237	22.6866	20.7267	20.9043	21.747	21.3783	21.2505	21.0049	21.3131	20.7434
	0.668884	0.600457	R4GN35;R4GNB2;Q5VZ89-2;Q5VZ89-6;Q5VZ89;X6RAE7;Q5VZ89-3;Q5VZ89-5;X6R5W5	1274;1225;462;989;989;261;171;989;12	R4GN35	R4GN35	DENN domain-containing protein 4C	DENND4C	ECTGGKTPDSEDKLFSPVIARNLADEIESYM	TPDSEDKLFS(1)PVIAR	2575	UID2561	Color2 [DarkGray]	1	4		S	2			3057	___1	1	2.71343e-21	138.91	118.8	120.77	-2.2501	141940000	1274	23.3681	23.6682	22.2221	20.6007	21.0501	23.0224	20.7305	20.6498	21.942	20.3852	24.2383	20.8295	19.947	20.4342	20.799	21.0189	23.497	20.6849	19.5789
	0.257051	-0.556899	S4R3H4;E7EQT4;Q9UKV3-5;Q9UKV3	158;176;216;216	S4R3H4	S4R3H4	Apoptotic chromatin condensation inducer in the nucleus	ACIN1	HSPRKSSSISEEKGDSDDEKPRKGERRSSRV	SSSISEEKGDS(1)DDEKPR	2615	UID2576	Color2 [DarkGray]	1	4		S	3			3109	___1	1	1.22624e-37	182.39	152.18	155.86	0.0072127	476690000	158	19.8083	23.9929	22.8392	21.4122	24.1274	24.6312	21.352	25.0009	20.8497	20.7723	20.9785	21.1374	24.7902	24.7663	23.9475	23.8905	25.1541	26.4246	23.9145
	0.273355	-0.547644	A9Z1X7;E9PCT1;Q8IYB3;Q8IYB3-2;M0R088;B4DED5	220;220;220;220;181;89	A9Z1X7	A9Z1X7	Serine/arginine repetitive matrix protein 1	SRRM1	TKSRSPSPAPEKKEKTPELPEPSVKVKEPSV	KEKT(1)PELPEPSVK	2628	UID2589	Color2 [DarkGray]	1	4		T	3			78	___1	1	4.48031e-49	231.07	193.88	97.214	-0.77174	888500000	220	22.5321	25.2473	21.3509	21.0755	24.3099	24.879	20.5634	26.5941	21.4337	20.1296	25.9284	21.309	24.6512	24.7719	24.1039	23.1318	24.6898	25.535	23.8549
	0.126892	-0.243542	F8WDE9;C9J029;C9K0R9;E7EQS0;P20839-3;P20839-7;P20839-5;P20839-6	6;6;6;6;6;6;6;6	F8WDE9	F8WDE9		IMPDH1	__________MEGPLTPPPLQGGGAAAVPEP	MEGPLT(1)PPPLQGGGAAAVPEPGAR	2672	UID2632	Color2 [DarkGray]	1	4		T	3			334	___1	1	4.54391e-05	101.3	88.821	40.456	-2.6705	549820000	6	24.1789	24.8309	20.8981	23.3983	25.2072	23.7928	24.8495	24.5791	24.9164	20.5896	24.3948	23.4918	21.3683	20.8041	20.509	20.9672	24.2113	21.7131	21.056
	0.113785	0.276717	E7EVA0;P27816;P27816-2;P27816-6	538;521;521;521	E7EVA0	E7EVA0	Microtubule-associated protein;Microtubule-associated protein 4	MAP4	MSPLSETEMALGKDVTPPPETEVVLIKNVCL	DVT(1)PPPETEVVLIK	2723	UID2677	Color2 [DarkGray]	1	4		T	2			591	___1	1	3.49686e-24	169.17	150.42	169.17	-0.11563	296150000	538	23.3156	24.413	23.9242	23.759	24.1636	20.5161	24.4718	20.137	24.0477	20.7959	24.6588	25.8735	21.2112	21.2341	21.1806	19.8348	20.9363	20.5419	19.6637
	1.14386	-1.55208	M0QZR4;M0QYC1;M0QYS3;M0QZH8	430;132;102;179	M0QZR4	M0QZR4		ARHGEF1	DPSSATAVLGPARRATPEPGDEGEPGRSGLE	RAT(1)PEPGDEGEPGR	2835	UID2789	Color2 [DarkGray]	1	4		T	3			1221	___1	1	2.02042e-05	128.82	102.46	51.487	-0.67255	1033200000	430	23.4039	25.6461	23.8188	23.9175	24.1358	25.6086	21.4408	26.6827	20.939	20.1126	20.5477	20.5812	20.5907	23.067	23.4635	21.641	23.9068	25.0042	20.9846
	0.0913215	0.27273	M0R2X0	7	M0R2X0	M0R2X0		ZNF256	_________MAAAELTAPAQVVLEQGMRRHL	MAAAELT(1)APAQVVLEQGMR	2837	UID2791	Color2 [DarkGray]	1	4		T	2			1239	___1	1	0.00370038	45.257	16.974	45.257	2.5769	849220000	7	20.3404	21.8351	21.0055	20.5309	20.5441	20.4755	20.2565	20.5	20.6924	21.6221	23.6413	23.2382	20.0974	21.9748	20.9194	21.1158	20.1086	20.4951	20.3189
	0.693455	-0.303768	O75822-3;O75822;O75822-2	60;109;109	O75822-3	O75822-3	Eukaryotic translation initiation factor 3 subunit J	EIF3J	DEDVKLEEPEEPKVLTPEEQLADKLRLKKLQ	VLT(1)PEEQLADKLR	2863	UID2817	Color2 [DarkGray]	1	4		T	2			1391	___1	1	0.000306244	128.9	99.561	127.02	0.090222	116250000	60	23.0342	24.8313	21.7111	21.3125	24.3435	23.4948	20.8257	20.4569	23.3192	20.8294	20.8624	22.0194	21.6862	20.9581	20.7508	21.1573	21.7972	20.1839	20.2756
	0.869765	-1.23535	P05771-2	641	P05771-2	P05771-2	Protein kinase C beta type	PRKCB	AENFDRFFTRHPPVLTPPDQEVIRNIDQSEF	HPPVLT(1)PPDQEVIR	2881	UID2835	Color2 [DarkGray]	1	4		T	3			1559	___1	1	8.41219e-11	146.96	130.02	70.41	1.2257	1066500000	641	20.8114	21.5558	20.4696	22.0181	20.5376	22.2792	20.6823	24.1936	21.1931	21.1332	21.0946	20.913	20.7578	23.3376	23.2708	22.984	24.2182	25.2651	22.2987
	0.217512	-0.432817	P06702	113	P06702	P06702	Protein S100-A9	S100A9	DEGPGHHHKPGLGEGTP______________	MHEGDEGPGHHHKPGLGEGT(1)P	2884	UID2838	Color2 [DarkGray]	1	4		T	3			1563	___1	1	1.27063e-06	96.793	84.713	80.835	1.394	429120000	113	24.3017	24.0539	23.271	23.7139	19.0933	22.6561	21.0236	25.5759	20.0943	20.8268	19.8988	21.0921	20.5878	23.6318	24.5081	24.4457	25.0703	25.7814	23.0146
	0.0022022	0.00897916	P16150;C9JUK7	341;341	P16150	P16150	Leukosialin	SPN	KGSGFPDGEGSSRRPTLTTFFGRRKSRQGSL	RPT(1)LTTFFGR	2895	UID2849	Color2 [DarkGray]	1	4		T	2			1688	___1	1	2.6346e-17	196.7	165.35	196.7	0.26943	2676000000	341	21.3273	20.7666	21.2239	19.9412	20.6013	21.7728	20.1765	20.3092	26.3236	20.8233	26.7633	27.4359	20.3931	25.4199	24.8252	20.841	24.5691	20.4062	21.384
	0.251676	0.372097	Q09666	4100	Q09666	Q09666	Neuroblast differentiation-associated protein AHNAK	AHNAK	PKADIDVSGPKVDIDTPDIDIHGPEGKLKGP	VDIDT(1)PDIDIHGPEGK	2966	UID2920	Color2 [DarkGray]	1	4		T	3			2180	___1	1	4.55951e-06	120.8	105.86	57.496	-1.7445	710600000	4100	20.9273	26.0423	21.5762	20.2713	24.3033	25.1876	21.4603	21.4118	20.6431	20.366	25.0865	21.0393	19.2996	23.9971	24.1193	21.3854	24.6876	23.7523	21.0511
	0.490247	-0.460597	Q09666	3716	Q09666	Q09666	Neuroblast differentiation-associated protein AHNAK	AHNAK	KGPEVDIKGPKVDIDTPDINIEGSEGKFKGP	VDIDT(1)PDINIEGSEGK	2973	UID2927	Color2 [DarkGray]	1	4		T	2			2180	___1	1	5.93974e-05	126.46	106.33	126.46	1.0666	208750000	3716	19.4085	20.8415	20.982	21.2768	21.772	21.3848	21.3126	23.3781	21.0677	21.2765	22.1071	21.3525	21.6398	19.9984	23.6584	22.2414	24.5393	24.8847	20.5637
	0.42395	-0.758404	Q09666	4766	Q09666	Q09666	Neuroblast differentiation-associated protein AHNAK	AHNAK	KGPEADIKGPKVDINTPDVDVHGPDWHLKMP	VDINT(1)PDVDVHGPDWHLK	2976	UID2930	Color2 [DarkGray]	1	4		T	3			2180	___1	1	1.00049e-14	146.99	133.56	54.288	-0.0018939	1290500000	4766	20.701	24.715	20.5968	20.2555	24.5356	24.1654	22.8399	23.3515	24.4423	21.2572	25.5409	20.8413	21.5902	26.2892	21.455	20.7175	25.8556	26.6741	22.249
	0.0686518	-0.113958	Q09666	4564	Q09666	Q09666	Neuroblast differentiation-associated protein AHNAK	AHNAK	KGPKVDVKGPKVGIDTPDIDIHGPEGKLKGP	VGIDT(1)PDIDIHGPEGK	2977	UID2931	Color2 [DarkGray]	1	4		T	3			2180	___1	1	0.000120109	96.247	77.883	42.913	-0.52119	276500000	4564	20.4499	23.3644	20.7629	21.0294	20.7184	20.928	21.1498	20.538	20.4174	20.2044	20.7416	21.5281	19.6237	25.3146	25.3461	23.2884	25.5893	24.8177	21.0267
	0.415804	-0.329052	Q09666	490	Q09666	Q09666	Neuroblast differentiation-associated protein AHNAK	AHNAK	ATGGLEGKMKGTKVKTPEMIIQKPKISMQDV	VKT(1)PEMIIQKPK	2978	UID2932	Color2 [DarkGray]	1	4		T	3			2180	___1	1	4.77283e-07	129.05	116.29	77.746	-0.2301	686840000	490	21.0161	25.4018	21.2581	20.7834	24.3017	24.1955	21.1731	23.4624	20.6478	21.4021	20.8874	20.8262	23.4325	23.0855	22.1573	21.7703	23.6041	24.578	20.6296
	0.761771	0.820771	Q13459;M0R300;M0R0P8;Q13459-2	1271;1271;1271;1271	Q13459	Q13459	Unconventional myosin-IXb	MYO9B	LDSRVSPPAPGSAPETPEDKSKPCGSPRVQE	VSPPAPGS(1)APET(1)PEDK	2991	UID2945	Color2 [DarkGray]	1	4		T	2			2225	___1	1	1.87731e-17	155.88	133.85	152.02	-0.40473	642640000	1271	23.42	24.8687	23.6815	22.8101	20.6343	24.637	21.4322	24.1879	20.456	20.3367	23.839	20.2046	22.9321	22.3132	22.6697	21.6277	23.2653	24.0333	21.2954
	0.265042	0.185676	Q5VY93;V9GYM8;Q92974-3;Q92974-2;Q92974	680;724;651;678;679	Q5VY93	Q5VY93	Rho guanine nucleotide exchange factor 2	ARHGEF2	GLKDLLVGPGVELLLTPREPALPLEPDSGGN	EVEGLKDLLVGPGVELLLT(1)PR	3051	UID3005	Color2 [DarkGray]	1	4		T	3			2400	___1	1	1.41854e-06	118.31	92.189	64.779	-0.50098	133930000	680	20.817	21.4139	20.9116	20.7014	19.9948	20.5488	19.8995	21.289	21.0488	20.8502	21.3257	21.3079	20.6609	20.6659	22.187	20.7587	20.4211	21.0918	20.5196
	0.0122131	0.0946774	Q8NEG7	7	Q8NEG7	Q8NEG7	Protein DENND6B	DENND6B	_________MDALLGTGPRRARGCLGAAGPT	MDALLGT(1)GPRR	3089	UID3043	Color2 [DarkGray]	1	4		T	2			2567	___1	1	0.0100628	82.75	34.189	44.719	-2.299	55498000000	7	22.1222	20.3205	21.1776	20.6747	20.5924	21.72	20.4431	20.7002	20.9933	20.4736	20.5697	20.459	29.9413	32.8356	32.8184	31.129	31.5474	32.543	31.4513
	0.633512	-1.34176	Q8TD55;Q8TD55-2	311;261	Q8TD55	Q8TD55	Pleckstrin homology domain-containing family O member 2	PLEKHO2	SETSEAAPREGGKPPTPPPKILSEKLKASMG	EGGKPPT(1)PPPK	3097	UID3051	Color2 [DarkGray]	1	4		T	2			2588	___1	1	5.69477e-21	194.13	146.02	100.09	0.6207	1501300000	311	23.9586	26.0896	25.2225	24.0339	26.055	26.1681	20.6893	26.7877	20.7237	21.0539	20.6072	20.3626	25.7146	25.4826	24.1525	23.5674	25.6752	27.3725	24.7925
	0.15727	-0.242755	Q96A49	248	Q96A49	Q96A49	Synapse-associated protein 1	SYAP1	GREQDLPLAEAVRPKTPPVVIKSQLKTQEDE	T(1)PPVVIK	3112	UID3066	Color2 [DarkGray]	1	4		T	1			2650	___1	1	0.00148741	51.857	48.569	40.021	-0.45854	328810000	248	20.9551	20.2454	21.4635	20.6174	20.8937	21.3351	21.4272	20.768	20.5251	20.5667	19.6041	20.904	21.88	20.9229	19.8355	20.4161	20.5469	21.3531	20.5249
	0.475011	-0.722269	Q96T37-4;Q96T37-2;Q96T37-3;Q96T37	524;568;568;568	Q96T37-4	Q96T37-4	Putative RNA-binding protein 15	RBM15	FGHRAPDPLRGARDRTPPLLYRDRDRDLYPD	DRT(1)PPLLYR	3119	UID3073	Color2 [DarkGray]	1	4		T	2			2715	___1	1	0.00435101	165.78	134.3	88.338	-1.6302	210100000	524	20.7132	24.155	21.3993	20.2495	20.4367	23.8604	21.2813	24.7632	21.6496	21.0487	24.4722	20.4303	21.3741	20.8695	19.7891	22.3205	23.6576	24.9528	20.6101
	1.15788	-1.15765	Q9UHD8-7;Q9UHD8-2;Q9UHD8-5;Q9UHD8;K7ENL0;K7ER34;K7EJ51	123;124;135;142;127;36;36	Q9UHD8-7	Q9UHD8-7	Septin-9	2022-09-09	PSRFGLKRAEVLGHKTPEPAPRRTEITIVKP	RAEVLGHKT(1)PEPAPR	3144	UID3098	Color2 [DarkGray]	1	4		T	4			2940	___1	1	6.84053e-05	100.45	89.965	47.545	-2.9517	203640000	123	20.4365	23.0709	20.7621	21.641	20.3641	21.5149	21.1959	24.4764	19.6697	20.5121	20.1599	20.4757	23.929	23.3856	23.3602	21.6815	23.9417	24.5215	22.5735
	0.378043	-0.740606	Q9UQ35;Q9UQ35-2;I3L4D8;I3L182	983;983;983;887	Q9UQ35	Q9UQ35	Serine/arginine repetitive matrix protein 2	SRRM2	SHSGSSSPDTKVKPETPPRQSHSGSISPYPK	VKPET(1)PPR	3162	UID3116	Color2 [DarkGray]	1	4		T	3			2982	___1	1	8.54091e-05	107.55	59.131	67.726	-1.1701	567960000	983	24.8272	25.8601	25.4048	25.1929	25.3517	25.6557	20.2111	26.1698	20.3439	20.7471	20.748	20.6346	21.0128	20.5449	20.6929	21.1219	21.2606	21.8998	20.6269
	0.670119	0.971688	A6H900;F5GWM2;B1AM31;Q5T1B0-2;Q5T1B0	324;324;258;112;324	A6H900	A6H900	Axonemal dynein light chain domain-containing protein 1	C1orf125;AXDND1	LVTQRVMDQRILEELYNFKHVIEELTRELCL	ILEELY(1)NFK	3186	UID3135	Color2 [DarkGray]	1	4		Y	2			15	___1	1	0.0312227	102.71	43.732	79.469	0.057867	179960000	324	20.9052	22.9583	19.4479	21.1579	19.3583	20.7522	20.5566	20.9061	20.8183	19.781	23.6457	21.6739	21.3919	24.7553	25.8562	20.6267	24.3166	20.8642	20.7051
	0.357483	-0.558283	P37059	382	P37059	P37059	Estradiol 17-beta-dehydrogenase 2	HSD17B2	FGQDKPMPRALRMPNYKKKAT__________	PMPRALRMPNY(1)K	3229	UID3177	Color2 [DarkGray]	1	4		Y	2			1862	___1	1	0.0306805	41.876	13.699	41.876	-2.9472	159570000	382	21.1643	23.6407	20.8571	21.7417	19.795	23.6598	19.8423	20.2917	21.0832	22.3657	24.0161	23.9801	21.2773	24.3556	21.3282	20.6234	23.2876	20.8174	20.7669
	0.519907	-0.666727	Q9BUB1;P13861	78;78	Q9BUB1	Q9BUB1	cAMP-dependent protein kinase type II-alpha regulatory subunit	PRKAR2A	PPEPGPDRVADAKGDSESEEDEDLEVPVPSR	VADAKGDS(1)ES(1)EEDEDLEVPVPSR	1234	UID4421	Color2 [DarkGray]	1	4		S	2			1671	___2	1	1.66878e-19	150.06	140.52	97.974	-0.58589	211000000	78	20.7776	21.1458	19.7365	21.6993	24.4191	20.0013	20.8512	25.8479	21.0449	19.752	20.6128	20.8721	19.5692	20.9525	21.5748	21.2457	25.5155	20.977	20.4037
	0.839341	-0.934418	Q9BUB1;P13861	80;80	Q9BUB1	Q9BUB1	cAMP-dependent protein kinase type II-alpha regulatory subunit	PRKAR2A	EPGPDRVADAKGDSESEEDEDLEVPVPSRFN	VADAKGDS(1)ES(1)EEDEDLEVPVPSR	1235	UID4422	Color2 [DarkGray]	1	4		S	2			1671	___2	1	1.66878e-19	150.06	140.52	97.974	-0.58589	184020000	80	20.9825	20.9186	20.3049	20.3972	24.4191	19.8736	20.0166	25.8479	20.2989	21.5616	21.0539	21.2691	19.5692	20.9619	20.247	20.8336	25.5155	21.1942	20.9481
	0.218989	-0.399266	Q13459;M0R300;M0R0P8;Q13459-2	1267;1267;1267;1267	Q13459	Q13459	Unconventional myosin-IXb	MYO9B	TSLALDSRVSPPAPGSAPETPEDKSKPCGSP	VSPPAPGS(1)APET(1)PEDK	1663	UID4850	Color2 [DarkGray]	1	4		S	2			2225	___2	1	1.87731e-17	155.88	133.85	152.02	-0.40473	315430000	1267	21.2965	25.7317	20.5452	20.6348	24.976	25.6311	21.6483	25.4404	21.1191	20.9968	23.6988	20.5382	20.8475	20.2023	20.5941	21.0516	19.9461	21.0835	21.145
	0.232583	-0.380184	Q16204	240	Q16204	Q16204	Coiled-coil domain-containing protein 6	CCDC6	EAEKRILQEKLDQPVSAPPSPRDISMEIDSP	LDQPVS(1)APPS(1)PR	1766	UID4953	Color2 [DarkGray]	1	4		S	2			2318	___2	1	0.000581612	97.904	58.09	42.191	0.14511	169430000	240	21.014	25.1309	20.0939	21.1134	24.144	24.9061	20.9925	24.8988	20.3231	21.4295	24.3121	19.59	20.5948	21.511	19.7518	21.548	20.5493	21.2844	22.1613
	0.297751	-0.456682	Q16204	244	Q16204	Q16204	Coiled-coil domain-containing protein 6	CCDC6	RILQEKLDQPVSAPPSPRDISMEIDSPENMM	LDQPVS(1)APPS(1)PR	1767	UID4954	Color2 [DarkGray]	1	4		S	2			2318	___2	1	0.000112251	123.36	90.136	42.191	0.14511	489600000	244	20.0464	25.1309	20.2839	20.2951	24.144	24.9061	20.9795	24.8988	21.4683	20.8157	24.3121	21.3314	20.5573	20.0805	21.2011	20.5334	20.5493	20.8065	20.2726
	0.0966742	0.323436	Q6ZUY9	154	Q6ZUY9	Q6ZUY9			LWIRSGHRQTKQAVASLAGSDLLQHKERMHC	QAVAS(1)LAGS(1)DLLQHK	1975	UID5162	Color2 [DarkGray]	1	4		S	2			2454	___2	1	0.000906499	67.022	29.842	53.569	3.2782	2282500000	154	26.2535	27.9919	25.4126	22.9468	24.4386	27.823	21.8961	28.1717	21.2659	21.33	28.7693	20.535	26.8783	26.0442	25.992	21.2156	24.7094	27.328	26.085
	0.0499415	0.1781	Q6ZUY9	158	Q6ZUY9	Q6ZUY9			SGHRQTKQAVASLAGSDLLQHKERMHCTARP	QAVAS(1)LAGS(1)DLLQHK	1976	UID5163	Color2 [DarkGray]	1	4		S	2			2454	___2	1	0.000906499	67.022	29.842	53.569	3.2782	2282500000	158	26.2535	27.9919	25.4126	22.9468	24.4386	27.823	20.7375	28.1717	20.5932	21.2296	28.7693	20.9631	26.8783	26.0442	25.992	20.8149	24.7094	27.328	26.085
	0.0856911	-0.261648	Q96TA1-2;Q96TA1	683;696	Q96TA1-2	Q96TA1-2	Niban-like protein 1	FAM129B	SPQPKAAPEASSPPASPLQHLLPGKAVDLGP	AAPEAS(0.032)S(0.968)PPAS(1)PLQHLLPGK	2236	UID5423	Color2 [DarkGray]	1	4		S	2			2718	___2	1	9.4272e-95	224.45	210.1	179.75	0.41493	1777500000	683	21.9516	20.9185	21.3155	20.5011	27.4411	20.2957	25.3036	19.2471	26.034	21.0096	20.7831	26.3376	24.0027	20.4042	25.6621	19.8091	27.3834	24.7586	20.277
	0.08923	-0.12352	Q9Y2W1	248	Q9Y2W1	Q9Y2W1	Thyroid hormone receptor-associated protein 3	THRAP3	ASRASAVSELSPRERSPALKSPLQSVVVRRR	ERS(1)PALKSPLQSVVVR	2511	UID5698	Color2 [DarkGray]	1	4		S	3			3000	___2	1	7.14113e-07	134.38	127.96	134.38	-0.2251	414050000	248	20.5692	23.0628	20.3252	20.7469	23.4334	22.5201	20.03	23.9299	20.766	21.1338	21.3079	20.0516	20.8245	22.1708	22.9467	21.3943	23.8525	23.5815	21.0168
	0.241534	-0.382506	Q9Y6D5	227	Q9Y6D5	Q9Y6D5	Brefeldin A-inhibited guanine nucleotide-exchange protein 2	ARFGEF2	IQSKPQSPVIQAAAVSPKFVRLKHSQAQSKP	ELEKPIQS(0.002)KPQS(0.998)PVIQAAAVS(1)PK	2557	UID5744	Color2 [DarkGray]	1	4		S	3			3047	___2	1	1.39297e-29	161.61	151.85	100.83	0.0085068	301740000	227	20.1396	24.5172	20.9047	20.7938	24.5078	24.2954	21.0591	25.1383	20.1836	21.3628	23.5006	21.1695	21.6914	21.2781	21.2764	20.2876	23.7599	24.5403	20.8111
	0.05687	-0.0818672	B4DMG2;H7BZV0;Q92545	226;236;275	B4DMG2	B4DMG2	Transmembrane protein 131	TMEM131	QQGGTRKLWEIPPYETKGVMRASFSSREADN	LWEIPPY(1)ET(1)KGVMR	2644	UID5806	Color2 [DarkGray]	1	4		T	2			178	___2	1	0.0111705	53.756	29.375	53.756	0.2092	204390000	226	20.8004	20.2208	20.8519	20.9349	20.1598	20.8157	20.6345	20.6147	20.5969	20.3363	20.052	21.4005	21.59	20.7361	21.0656	20.2289	21.1042	21.882	21.0151
	0.157869	-0.319546	Q13459;M0R300;M0R0P8;Q13459-2	1271;1271;1271;1271	Q13459	Q13459	Unconventional myosin-IXb	MYO9B	LDSRVSPPAPGSAPETPEDKSKPCGSPRVQE	VSPPAPGS(1)APET(1)PEDK	2991	UID6146	Color2 [DarkGray]	1	4		T	2			2225	___2	1	1.87731e-17	155.88	133.85	152.02	-0.40473	642640000	1271	20.349	25.7317	19.7656	20.6737	24.976	25.6311	21.1714	25.4404	20.9424	21.1614	23.6988	20.6834	21.2202	21.0891	21.6802	20.8818	20.8097	21.4539	20.7863
	0.0223311	0.0360652	B4DMG2;H7BZV0;Q92545	224;234;273	B4DMG2	B4DMG2	Transmembrane protein 131	TMEM131	TGQQGGTRKLWEIPPYETKGVMRASFSSREA	LWEIPPY(1)ET(1)KGVMR	3190	UID6340	Color2 [DarkGray]	1	4		Y	2			178	___2	1	0.0111705	53.756	29.375	53.756	0.2092	204390000	224	20.9276	20.6475	21.1283	20.1358	21.2876	21.4249	20.1321	20.1728	20.0648	19.9477	21.175	20.2506	20.1365	19.919	20.8163	20.5596	20.2227	21.2837	20.1395
	0.28558	-0.806284	H3BLX4;Q96JM2-2;Q96JM2;Q96JM2-3	876;838;1993;1993	H3BLX4	H3BLX4	Zinc finger protein 462	ZNF462	PTLRAICNHLRKHVQYGNVPAVSAAVKEADD	KHVQY(1)GNVPAVS(1)AAVK	3213	UID6362	Color2 [DarkGray]	1	4		Y	2			990	___2	1	0.026375	45.661	27.326	45.661	-2.0653	706900000	876	20.6119	20.9388	20.9425	21.1426	21.0473	24.2104	21.1384	24.8571	20.5401	20.4754	26.0761	20.8665	21.0663	20.4103	20.9762	21.0329	20.2551	27.2138	26.5203
	0.133585	-0.281079	O14627	2	O14627	O14627	Homeobox protein CDX-4	CDX4	______________MYGSCLLEKEAGMYPGT	Y(1)GS(1)CLLEK	3217	UID6366	Color2 [DarkGray]	1	4		Y	3			1272	___2	1	0.0366006	42.599	22.812	40.002	0.90766	648090000	2	20.3017	21.0893	21.1576	20.6192	21.1288	20.3487	19.9283	20.2528	21.6463	20.8982	21.1149	22.4097	20.2681	27.7676	24.4881	21.5669	21.7864	26.3276	21.0542
	0.635428	0.712151	O95803-2;O95803-3;O95803	128;128;128	O95803-2	O95803-2	Bifunctional heparan sulfate N-deacetylase/N-sulfotransferase 3;Heparan sulfate N-deacetylase 3;Heparan sulfate N-sulfotransferase 3	NDST3	GKGDLPVLIDKMKGKYILIIYENILKYINMD	Y(1)ILIIY(1)ENILK	3220	UID6369	Color2 [DarkGray]	1	4		Y	2			1442	___2	1	0.0015299	85.676	18.984	76.221	-1.8759	123950000	128	20.6542	24.1786	21.2432	20.8295	23.6491	24.2263	23.4661	23.8555	20.2979	21.2353	23.9387	20.3515	20.234	20.8048	20.1469	20.8158	21.7122	21.6883	20.5104
	0.119719	0.193959	O95803-2;O95803-3;O95803	133;133;133	O95803-2	O95803-2	Bifunctional heparan sulfate N-deacetylase/N-sulfotransferase 3;Heparan sulfate N-deacetylase 3;Heparan sulfate N-sulfotransferase 3	NDST3	PVLIDKMKGKYILIIYENILKYINMDSWNRS	Y(1)ILIIY(1)ENILK	3221	UID6370	Color2 [DarkGray]	1	4		Y	2			1442	___2	1	0.0015299	85.676	18.984	76.221	-1.8759	123950000	133	21.4348	24.1786	21.6339	21.21	23.6491	24.2263	23.4661	23.8555	21.2233	20.5176	23.9387	20.822	21.8636	20.1758	20.6489	20.9257	20.2428	20.3143	21.3554
	1.1447	1.02664	Q9UBS5-5;Q9UBS5-2;Q9UBS5-3;Q9UBS5-4;Q9UBS5	367;250;305;367;367	Q9UBS5-5	Q9UBS5-5	Gamma-aminobutyric acid type B receptor subunit 1	GABBR1	KNLKRQDARIIVGLFYETEARKVFCEVYKER	IIVGLFY(1)ET(1)EAR	3247	UID6396	Color2 [DarkGray]	1	4		Y	2			2929	___2	1	0.0523891	46.844	22.148	46.844	2.629	69434000	367	21.1572	21.5852	22.4651	22.4525	24.3692	20.294	23.8932	20.0632	19.509	20.8411	24.1419	21.4892	21.6728	21.2997	20.8543	19.4583	20.8377	19.6944	21.1449
	0.258637	-0.600192	B7Z662;Q6PCB7	49;228	B7Z662	B7Z662	Long-chain fatty acid transport protein 1	SLC27A1	ILPDTHLLDPLLKEASTAPLAQIPSKGMDDR	EAS(1)T(1)APLAQIPS(1)KGMDDR	250	UID6653	Color2 [DarkGray]	1	4		S	2			299	___3	1	0.00197358	64.64	8.0924	64.64	1.0484	1199400000	49	26.2424	29.1073	25.5636	23.8496	24.1248	27.5816	21.3126	27.8591	20.5189	23.7766	20.6359	21.1933	20.9498	21.1762	20.4948	20.8199	21.4333	20.5668	20.8113
	0.0159032	-0.0446705	B7Z662;Q6PCB7	58;237	B7Z662	B7Z662	Long-chain fatty acid transport protein 1	SLC27A1	PLLKEASTAPLAQIPSKGMDDRLFYIYTSGT	EAS(1)T(1)APLAQIPS(1)KGMDDR	251	UID6654	Color2 [DarkGray]	1	4		S	2			299	___3	1	0.00197358	64.64	8.0924	64.64	1.0484	1199400000	58	26.2424	29.1073	25.5636	23.8496	24.1248	27.5816	20.3367	27.8591	19.793	23.7766	21.7066	20.0753	20.5515	20.3674	22.0365	20.5778	19.5588	20.4635	21.0183
	0.487298	-1.06425	K7EJS6;K7ER95;Q92918-2;Q92918	302;594;598;598	K7EJS6	K7EJS6	Mitogen-activated protein kinase kinase kinase kinase;Mitogen-activated protein kinase kinase kinase kinase 1	MAP4K1	AHISPHRLLARKNMVSTKIQDTKGCRACCVA	NMVS(1)T(1)KIQDT(1)K	909	UID7298	Color2 [DarkGray]	1	4		S	2			1171	___3	1	0.000431506	94.114	60.737	51.066	-2.2602	670140000	302	19.8767	20.3654	20.5566	21.0805	20.6155	21.0993	20.6759	20.8811	19.8732	20.5225	20.9281	20.5357	26.5364	25.4924	25.415	23.6298	23.7418	25.8862	25.0163
	0.43904	-0.897267	B7Z662;Q6PCB7	50;229	B7Z662	B7Z662	Long-chain fatty acid transport protein 1	SLC27A1	LPDTHLLDPLLKEASTAPLAQIPSKGMDDRL	EAS(1)T(1)APLAQIPS(1)KGMDDR	2669	UID9031	Color2 [DarkGray]	1	4		T	2			299	___3	1	0.00197358	64.64	8.0924	64.64	1.0484	1199400000	50	26.2424	29.1073	25.5636	23.8496	24.1248	27.5816	21.4636	27.8591	21.0458	23.7766	20.2203	20.9485	20.6161	20.5784	20.5096	21.7599	19.7556	20.5075	20.8156
	0.276969	-0.674861	K7EJS6;K7ER95;Q92918-2;Q92918	303;595;599;599	K7EJS6	K7EJS6	Mitogen-activated protein kinase kinase kinase kinase;Mitogen-activated protein kinase kinase kinase kinase 1	MAP4K1	HISPHRLLARKNMVSTKIQDTKGCRACCVAE	NMVS(1)T(1)KIQDT(1)K	2821	UID9177	Color2 [DarkGray]	1	4		T	2			1171	___3	1	0.000431506	94.114	60.737	51.066	-2.2602	670140000	303	20.6179	21.9653	21.2995	20.6387	21.007	20.7196	21.349	21.4177	21.1143	20.8569	20.8348	20.4566	26.5364	25.4924	25.415	23.6298	23.7418	25.8862	25.0163
	0.496567	-1.09079	K7EJS6;K7ER95;Q92918-2;Q92918	308;600;604;604	K7EJS6	K7EJS6	Mitogen-activated protein kinase kinase kinase kinase;Mitogen-activated protein kinase kinase kinase kinase 1	MAP4K1	RLLARKNMVSTKIQDTKGCRACCVAEGASSG	NMVS(1)T(1)KIQDT(1)K	2822	UID9178	Color2 [DarkGray]	1	4		T	2			1171	___3	1	0.000431506	94.114	60.737	51.066	-2.2602	670140000	308	20.4055	21.6872	21.0354	21.2107	19.9333	20.7752	20.4497	20.2747	20.3789	20.4	21.2972	20.3052	26.5364	25.4924	25.415	23.6298	23.7418	25.8862	25.0163
[truncated: 17 more columns]
