# Supplementary material for: CAF08 adjuvant enables single dose protection against respiratory syncytial virus infection in murine newborns
Source: Nat Commun. 2022 Aug 2;13:4234. doi: 10.1038/s41467-022-31709-2 (PMC9346114; doi:10.1038/s41467-022-31709-2)
Supplement: Supplementary file 11 — Source Data [file 41467_2022_31709_MOESM11_ESM.xlsx]

## Sheet: Figure 1a
Newborn phosphoproteomics Pathway Overrepresentation analysis
	Pathway (DATABASE_ID)	R848	TDB	R848+TDB
	TSLP (NETPATH_15928)	3.7739	3.82964	3.21324
	IL6 (NETPATH_15922)	1.32929	2.3892	3.04218
	TNFalpha (NETPATH_15913)	0.932574	0.363504	2.56838
	Trk receptor signaling mediated by the MAPK pathway (PID NCI_14953)	1.39902	0	1.46169
	MAPK signaling pathway (KEGG_487)	0.306023	1.15869	1.33036
	Mapkinase signaling pathway (PID BIOCARTA_4137)	0	1.20903	2.0877
	p38 signaling mediated by MAPKAP kinases (PID NCI_15803)	0	0	1.66661
	Toll-like receptor signaling pathway (KEGG_564)	0	0	2.26726
	JAK STAT pathway and regulation (INOH_16125)	1.28722	0.364692	1.93012
	MyD88 cascade initiated on plasma membrane (REACTOME_13043)	0	0	0.914135
	Ifn beta enhancer pathway (PID BIOCARTA_3944)	0.911271	0	0
	mTOR signaling pathway (PID NCI_15244)	1.85281	0	0
	Endocytosis (KEGG_4386)	0.732636	0.89565	1.96231
	Phagosome (KEGG_10394)	1.54527	0	1.9208
	Fc gamma R-mediated phagocytosis (KEGG_4359)	1.32399	0	1.80756
	FCGR dependent phagocytosis (REACTOME_18888)	0.845159	1.44755	1.37501
	Phagocytic cup formation (REACTOME_13005)	0	1.61966	2.0003
	Clathrin derived vesicle budding (REACTOME_13840)	0	1.17849	1.05094
	Signaling by VEGF (REACTOME_17346)	0	1.76335	2.0232

## Sheet: Figure 1b
Adult phosphoproteomics Pathway Overrepresentation analysis
	Pathway (DATABASE_ID)	R848	TDB	R848+TDB
	TSLP (NETPATH_15928)	3.97915	2.73698	2.39166
	TNFalpha (NETPATH_15913)	4.05393	4.20035	2.95157
	p38 signaling mediated by MAPKAP kinases (PID NCI_15803)	1.71972	2.84946	1.4412
	JAK STAT pathway and regulation (INOH_16125)	0	1.66279	1.48855
	Mapkinase signaling pathway (PID BIOCARTA_4137)	2.29597	1.98355	1.51924
	TNF receptor signaling pathway (PID NCI_15154)	3.13626	1.67616	0
	IL6-mediated signaling events (PID NCI_15826)	2.56397	0.0686168	0
	Atypical NF-kappaB pathway (PID NCI_14922)	0	0.914309	0
	Erk1/erk2 mapk signaling pathway (PID BIOCARTA_4174)	0	1.50861	0
	TNF signaling (REACTOME_13410)	0	1.6241	0
	TRAF6 mediated NF-kB activation (REACTOME_13015)	0	1.43671	0
	Activation of AP-1 family of transcription factors (REACTOME_13021)	0	1.31057	1.48504
	Canonical NF-kappaB pathway (PID NCI_15469)	0	0	1.64358
	Interferon Signaling (REACTOME_18059)	0	0	1.3065
	mTOR signaling pathway (PID NCI_15244)	0	1.54862	0
	Fc gamma R-mediated phagocytosis (KEGG_4359)	2.76399	3.07444	1.94914
	FCGR dependent phagocytosis (REACTOME_18888)	2.35136	3.16734	0
	Regulation of actin dynamics for phagocytic cup (REACTOME_13005)	2.01501	2.63283	0
	Endocytosis (KEGG_4386)	0	1.55621	0

## Sheet: Figure 1c
Newborn phosphoproteomics PRKCD S645 phosphorylation
	Biological replicate	Vehicle	R848	TDB	R848+TDB
	1	18.1801	16.7439	17.2313
	2	17.5746	16.1696	23.905	19.1158
	3	19.6395	17.6896	18.9241	20.3594
	4	19.0951			22.1366
	5		15.5226		20.202
	6	14.8635		19.4059	18.4744
	7	18.8533	17.9192	19.4085	24.7474
	8	18.7829	18.9004	16.9264	24.8655
	9	18.004	17.8577	18.9519	23.6804

## Sheet: Figure 1d
Newborn phosphoproteomics STAT1 S727 phosphorylation
	Biological replicate	Vehicle	R848	TDB	R848+TDB
	1	18.1801	16.7439	17.2313
	2	17.5746	17.6896	19.3163	19.1158
	3	19.6395	15.5226	18.3974	20.3594
	4	19.0951			23.2424
	5		16.1228		22.2724
	6	14.8635		19.4059	18.4744
	7	18.8533	17.9192	19.4085	25.59
	8	18.7829	24.0037	18.5999	25.3947
	9	18.004	24.0986	18.9519	23.2174

## Sheet: Figure 1e
	Anti- PKC-delta phospho S645					Anti- PKC-delta							Anti- STAT1 phospho S727					Anti- GAPDH
Lanes (all blots):		1	Newborn MoDCs_Vehicle treated_10 minutes
		2	Newborn MoDCs_Vehicle treated_30 minutes
		3	Newborn MoDCs_Vehicle treated_60 minutes
		4	Newborn MoDCs_R848 treated_10 minutes
		5	Newborn MoDCs_R848 treated_30 minutes
		6	Newborn MoDCs_R848 treated_60 minutes
		7	Newborn MoDCs_TDB treated_10 minutes
		8	Newborn MoDCs_TDB treated_30 minutes
		9	Newborn MoDCs_TDB treated_60 minutes
		10	Newborn MoDCs_R848+TDB treated_10 minutes
		11	Newborn MoDCs_R848+TDB treated_30 minutes
		12	Newborn MoDCs_R848+TDB treated_60 minutes

## Sheet: Figure 1f
TNF ELISA
	Age group	Newborn	Newborn	Newborn	Newborn	Newborn	Newborn	Newborn	Newborn	Adult	Adult	Adult	Adult	Adult	Adult	Adult	Adult
	PKC inhibitor pre-treatment	-	+	-	+	-	+	-	+	-	+	-	+	-	+	-	+
	Stimulation	Vehicle	Vehicle	R848	R848	TDB	TDB	R848+TDB	R848+TDB	Vehicle	Vehicle	R848	R848	TDB	TDB	R848+TDB	R848+TDB
Biological replicate	1	16.13	16.13	12001.7	6034.93	16.13	16.13	164115	40386.4	131.38	16.13	13784.8	11147.1	217.52	16.13	63648.1	45150.7
	2	46.1	383.49	11244.3	9342.97	351.32	699.8	35513.7	33147.9	213.28	343.21	31773.5	29264.9	1280.31	3929.41	45608.3	41603.2
	3	16.1589	15.2064	14003.6	483.955	42.1231	19.2317	20927.3	2679.88	112.11	11.29	13784.8	11147.1	151.47	21.33	97455.7	41603.2
	4							144597	2864.58
	5							127588	3457.22

## Sheet: Figure 1g
	Anti- PKC-delta phospho S645
Lanes:
		1	Newborn MoDCs_R848+TDB stimulated_pretreated with 0.1 % (v/v) DMSO
		2	Newborn MoDCs_R848+TDB stimulated_pretreated with 0.01 % (v/v) DMSO
		3	Newborn MoDCs_R848+TDB stimulated_pretreated with 0.001 % (v/v) DMSO
		4	Newborn MoDCs_R848+TDB stimulated_pretreated with 10 uM Pitstop1+Pitstop 2 negative controls
		5	Newborn MoDCs_R848+TDB stimulated_pretreated with 1uM Pitstop1+Pitstop 2 negative controls
		6	Newborn MoDCs_R848+TDB stimulated_pretreated with 0.1 uM Pitstop1+Pitstop 2 negative controls
		7	Newborn MoDCs_R848+TDB stimulated_pretreated with 10 uM Pitstop1+Pitstop 2 inhibitors
		8	Newborn MoDCs_R848+TDB stimulated_pretreated with 1uM Pitstop1+Pitstop 2 inhibitors
		9	Newborn MoDCs_R848+TDB stimulated_pretreated with 0.1 uM Pitstop1+Pitstop 2 inhibitors

## Sheet: Figure 1h
TNF ELISA
	Age group	Newborn	Newborn	Newborn	Newborn	Newborn	Newborn	Newborn	Newborn	Adult	Adult	Adult	Adult	Adult	Adult	Adult	Adult
	Clathrin inhibitor pre-treatment	-	+	-	+	-	+	-	+	-	+	-	+	-	+	-	+
	Stimulation	Vehicle	Vehicle	R848	R848	TDB	TDB	R848+TDB	R848+TDB	Vehicle	Vehicle	R848	R848	TDB	TDB	R848+TDB	R848+TDB
Biological replicate	1	16.13	16.13	12001.7	10311.1	16.13	16.13	164115	60369.9	131.38	665.62	13784.8	13732.2	217.52	173.66	63648.1	52391.6
	2	46.1	30.4	11244.3	9457.96	351.32	160.96	35513.7	36169.4	213.28	209.75	31773.5	32900	1280.31	817.34	45608.3	49961.6
	3	14.0008	10.5223	5275.62	5379.22	54.5248	11.5302	13470.5	7692.25	131.38	665.62	13784.8	13732.2	217.52	173.66	63648.1	52391.6
	4	16.13	16.13	12001.7	10311.1	16.13	16.13	110643	3139.5	213.28	209.75	31773.5	32900	1280.31	817.34	45608.3	49961.6
	5	46.1	30.4	11244.3	9457.96	351.32	160.96	144597	2864.58	213.28	209.75	31773.5	32900	1280.31	817.34	45608.3	49961.6
	6	14.0008	10.5223	5275.62	5379.22	54.5248	11.5302	100579	11249.3	131.38	665.62	13784.8	13732.2	217.52	173.66	63648.1	52391.6

## Sheet: Figure 2a
Phosphoproteomics Pathway Overrepresentation analysis		Newborn			Adult
	Pathway (DATABASE_ID)	R848	TDB	R848+TDB	R848	TDB	R848+TDB
	MHC I antigen processing & presentation (REACTOME_19282)	0	0	0.31394	0.299917	0.0178509	0.375928

## Sheet: Figure 2b
Phosphoproteomics individual phosphorylation events
Sec22b phS137		Newborn				Adult
	Biological replicate	Vehicle	R848	TDB	R848+TDB	Vehicle	R848	TDB	R848+TDB
	1	18.1801	24.6798	23.7775	17.7664	16.7513	16.7378	24.7402	24.102
	2	not detected	not detected	not detected	23.9709	16.0949	22.2126	21.2928	23.9279
	3	19.6395	not detected	not detected	22.1596	22.3615	15.6861	21.8307	18.6743
	4	19.0951	15.0417	18.3974	15.138	22.257	22.2126	22.0255	22.692
	5	14.3411	15.5226	18.5999	not detected
	6	14.8635	16.1228	19.4059	18.4744
	7	18.8533	17.9192	19.4085	23.595
	8	18.7829	18.9004	16.9264	19.1149
	9	18.004	17.8577	23.071	22.5538
STX4 phS36		Newborn				Adult
	Biological replicate	Vehicle	R848	TDB	R848+TDB	Vehicle	R848	TDB	R848+TDB
	1	not detected	not detected	not detected	not detected	16.7513	16.7378	20.068	19.4751
	2	not detected	not detected	not detected	not detected	16.0949	19.9699	19.3925	20.5438
	3	not detected	not detected	not detected	not detected	17.6058	15.6861	15.9886	16.6743
	4	not detected	not detected	not detected	not detected	16.4002	19.9699	15.6867	15.9544
	5	not detected	not detected	not detected	not detected
	6	not detected	not detected	not detected	not detected
	7	not detected	not detected	not detected	not detected
	8	not detected	not detected	not detected	not detected
	9	not detected	not detected	not detected	not detected
NCF2 phS312		Newborn				Adult
	Biological replicate	Vehicle	R848	TDB	R848+TDB	Vehicle	R848	TDB	R848+TDB
	1	18.1801	25.5275	17.2313	17.7664	16.7513	25.7553	16.2341	25.1941
	2	17.5746	25.3543	19.3163	25.0028	16.0949	25.5788	22.6276	24.5156
	3	19.6395	17.6896	18.9241	20.3594	16.4824	15.6861	15.9886	16.6743
	4	19.0951	15.0417	18.3974	24.2764	21.003	25.5788	15.6867	15.9544
	5	22.3564	25.2437	18.5999	24.961
	6	14.8635	16.1228	19.4059	18.4744
	7	23.0052	17.9192	19.4085	19.0776
	8	23.0379	18.9004	16.9264	25.1821
	9	18.004	17.8577	18.9519	24.5835
PSME2 phS10		Newborn				Adult
	Biological replicate	Vehicle	R848	TDB	R848+TDB	Vehicle	R848	TDB	R848+TDB
	1	18.1801	24.4332	17.2313	17.7664	16.7513	23.0775	22.3497	21.7921
	2		24.7876	19.3163	24.4694	16.0949	15.8568	15.4177	23.7427
	3	19.6395	17.6896	24.6149	20.3594	16.4824	15.6861	15.9886	16.6743
	4	19.0951	15.0417	18.3974	15.138	16.4002	15.8568	15.6867	20.0147
	5	14.3411	22.3002	18.5999	17.1191
	6	14.8635	16.1228	19.4059	18.4744
	7	18.8533	17.9192	19.4085	19.0776
	8	18.7829	18.9004	16.9264	19.1149
	9	18.004	17.8577	18.9519	17.9134

[truncated: 19 more sheets: Figure 2c, Figure 2d, Figure 3, Figure 4b, Figure 4c, Figure 4d, Figure 5, Supplementary Figure 1b, Supplementary Figure 1c, Supplementary Figure 2, Supplementary Figure 3a, Supplementary Figure 3b, Supplementary Figure 4b, Supplementary Figure 5a, Supplementary Figure 6b, Supplementary Figure 6c, Supplementary Figure 6d, Supplementary Figure 6e, Supplementary Figure 7a]
